# Supplementary material for: Vascular Dysfunction Is Central to Alzheimer’s Disease Pathogenesis in APOE e4 Carriers
Source: Int J Mol Sci. 2022 Jun 26;23(13):7106. doi: 10.3390/ijms23137106 (PMC9266739; doi:10.3390/ijms23137106)
Supplement: Supplementary file 1 [file ijms-23-07106-s001.zip]

Archive with 9 entries (8 files):
- SuppTableS1_UKB.xlsx
- SuppTableS2_neuropathology.xlsx
- SuppTableS3_ROSMAP_data.xlsx
- SuppTableS4_MSBB.xlsx
- __MACOSX/
- __MACOSX/._SuppTableS1_UKB.xlsx
- __MACOSX/._SuppTableS2_neuropathology.xlsx
- __MACOSX/._SuppTableS3_ROSMAP_data.xlsx
- __MACOSX/._SuppTableS4_MSBB.xlsx
