# Supplementary material for: Vascular Dysfunction Is Central to Alzheimer’s Disease Pathogenesis in APOE e4 Carriers
Source: Int J Mol Sci. 2022 Jun 26;23(13):7106. doi: 10.3390/ijms23137106 (PMC9266739; doi:10.3390/ijms23137106)
Supplement: Supplementary file 1 [file ijms-23-07106-s001.zip › SuppTableS1_UKB.xlsx]

## Sheet: All_input_fields
All included UK biobank fields		field.showcase	field.html	field.tab	col.type	col.name	FieldID	Unnamed: 0_y	Path	Category	Field	Participants	Items	Stability	ValueType	Units	ItemType	Strata	Sexed	Instances	Array	Coding	Notes	Link	field_type0	field_type1	field_type2	field_type3	Brain	Category
area_of_ba1_left_hemisphere_f27059_2_0		27059	27059-2.0	f.27059.2.0	Continuous	area_of_ba1_left_hemisphere_f27059_2_0	27059	4039	Assessment Centre > Imaging > Brain MRI > T1 structural brain MRI > Freesurfer BA exvivo	195	Area of BA1 (left hemisphere)	43173	47696	Accruing	Continuous	mm2	Data	Derived	Unisex	2	1		Area of BA1 in the left hemisphere generated by parcellation of the white surface using BA_exvivo parcellation	http://biobank.ndph.ox.ac.uk/ukb/field.cgi?id=27059	Assessment Centre	Imaging	Brain MRI	T1 structural brain MRI
area_of_ba1_right_hemisphere_f27101_2_0		27101	27101-2.0	f.27101.2.0	Continuous	area_of_ba1_right_hemisphere_f27101_2_0	27101	4081	Assessment Centre > Imaging > Brain MRI > T1 structural brain MRI > Freesurfer BA exvivo	195	Area of BA1 (right hemisphere)	43173	47696	Accruing	Continuous	mm2	Data	Derived	Unisex	2	1		Area of BA1 in the right hemisphere generated by parcellation of the white surface using BA_exvivo parcellation	http://biobank.ndph.ox.ac.uk/ukb/field.cgi?id=27101	Assessment Centre	Imaging	Brain MRI	T1 structural brain MRI
area_of_ba2_left_hemisphere_f27060_2_0		27060	27060-2.0	f.27060.2.0	Continuous	area_of_ba2_left_hemisphere_f27060_2_0	27060	4040	Assessment Centre > Imaging > Brain MRI > T1 structural brain MRI > Freesurfer BA exvivo	195	Area of BA2 (left hemisphere)	43173	47696	Accruing	Continuous	mm2	Data	Derived	Unisex	2	1		Area of BA2 in the left hemisphere generated by parcellation of the white surface using BA_exvivo parcellation	http://biobank.ndph.ox.ac.uk/ukb/field.cgi?id=27060	Assessment Centre	Imaging	Brain MRI	T1 structural brain MRI
area_of_ba2_right_hemisphere_f27102_2_0		27102	27102-2.0	f.27102.2.0	Continuous	area_of_ba2_right_hemisphere_f27102_2_0	27102	4082	Assessment Centre > Imaging > Brain MRI > T1 structural brain MRI > Freesurfer BA exvivo	195	Area of BA2 (right hemisphere)	43173	47696	Accruing	Continuous	mm2	Data	Derived	Unisex	2	1		Area of BA2 in the right hemisphere generated by parcellation of the white surface using BA_exvivo parcellation	http://biobank.ndph.ox.ac.uk/ukb/field.cgi?id=27102	Assessment Centre	Imaging	Brain MRI	T1 structural brain MRI
area_of_ba3a_left_hemisphere_f27061_2_0		27061	27061-2.0	f.27061.2.0	Continuous	area_of_ba3a_left_hemisphere_f27061_2_0	27061	4041	Assessment Centre > Imaging > Brain MRI > T1 structural brain MRI > Freesurfer BA exvivo	195	Area of BA3a (left hemisphere)	43173	47696	Accruing	Continuous	mm2	Data	Derived	Unisex	2	1		Area of BA3a in the left hemisphere generated by parcellation of the white surface using BA_exvivo parcellation	http://biobank.ndph.ox.ac.uk/ukb/field.cgi?id=27061	Assessment Centre	Imaging	Brain MRI	T1 structural brain MRI
area_of_ba3a_right_hemisphere_f27103_2_0		27103	27103-2.0	f.27103.2.0	Continuous	area_of_ba3a_right_hemisphere_f27103_2_0	27103	4083	Assessment Centre > Imaging > Brain MRI > T1 structural brain MRI > Freesurfer BA exvivo	195	Area of BA3a (right hemisphere)	43173	47696	Accruing	Continuous	mm2	Data	Derived	Unisex	2	1		Area of BA3a in the right hemisphere generated by parcellation of the white surface using BA_exvivo parcellation	http://biobank.ndph.ox.ac.uk/ukb/field.cgi?id=27103	Assessment Centre	Imaging	Brain MRI	T1 structural brain MRI
area_of_ba3b_left_hemisphere_f27062_2_0		27062	27062-2.0	f.27062.2.0	Continuous	area_of_ba3b_left_hemisphere_f27062_2_0	27062	4042	Assessment Centre > Imaging > Brain MRI > T1 structural brain MRI > Freesurfer BA exvivo	195	Area of BA3b (left hemisphere)	43173	47696	Accruing	Continuous	mm2	Data	Derived	Unisex	2	1		Area of BA3b in the left hemisphere generated by parcellation of the white surface using BA_exvivo parcellation	http://biobank.ndph.ox.ac.uk/ukb/field.cgi?id=27062	Assessment Centre	Imaging	Brain MRI	T1 structural brain MRI
area_of_ba3b_right_hemisphere_f27104_2_0		27104	27104-2.0	f.27104.2.0	Continuous	area_of_ba3b_right_hemisphere_f27104_2_0	27104	4084	Assessment Centre > Imaging > Brain MRI > T1 structural brain MRI > Freesurfer BA exvivo	195	Area of BA3b (right hemisphere)	43173	47696	Accruing	Continuous	mm2	Data	Derived	Unisex	2	1		Area of BA3b in the right hemisphere generated by parcellation of the white surface using BA_exvivo parcellation	http://biobank.ndph.ox.ac.uk/ukb/field.cgi?id=27104	Assessment Centre	Imaging	Brain MRI	T1 structural brain MRI
area_of_ba44_left_hemisphere_f27066_2_0		27066	27066-2.0	f.27066.2.0	Continuous	area_of_ba44_left_hemisphere_f27066_2_0	27066	4046	Assessment Centre > Imaging > Brain MRI > T1 structural brain MRI > Freesurfer BA exvivo	195	Area of BA44 (left hemisphere)	43173	47696	Accruing	Continuous	mm2	Data	Derived	Unisex	2	1		Area of BA44 in the left hemisphere generated by parcellation of the white surface using BA_exvivo parcellation	http://biobank.ndph.ox.ac.uk/ukb/field.cgi?id=27066	Assessment Centre	Imaging	Brain MRI	T1 structural brain MRI
area_of_ba44_right_hemisphere_f27108_2_0		27108	27108-2.0	f.27108.2.0	Continuous	area_of_ba44_right_hemisphere_f27108_2_0	27108	4088	Assessment Centre > Imaging > Brain MRI > T1 structural brain MRI > Freesurfer BA exvivo	195	Area of BA44 (right hemisphere)	43173	47696	Accruing	Continuous	mm2	Data	Derived	Unisex	2	1		Area of BA44 in the right hemisphere generated by parcellation of the white surface using BA_exvivo parcellation	http://biobank.ndph.ox.ac.uk/ukb/field.cgi?id=27108	Assessment Centre	Imaging	Brain MRI	T1 structural brain MRI
area_of_ba45_left_hemisphere_f27067_2_0		27067	27067-2.0	f.27067.2.0	Continuous	area_of_ba45_left_hemisphere_f27067_2_0	27067	4047	Assessment Centre > Imaging > Brain MRI > T1 structural brain MRI > Freesurfer BA exvivo	195	Area of BA45 (left hemisphere)	43173	47696	Accruing	Continuous	mm2	Data	Derived	Unisex	2	1		Area of BA45 in the left hemisphere generated by parcellation of the white surface using BA_exvivo parcellation	http://biobank.ndph.ox.ac.uk/ukb/field.cgi?id=27067	Assessment Centre	Imaging	Brain MRI	T1 structural brain MRI
area_of_ba45_right_hemisphere_f27109_2_0		27109	27109-2.0	f.27109.2.0	Continuous	area_of_ba45_right_hemisphere_f27109_2_0	27109	4089	Assessment Centre > Imaging > Brain MRI > T1 structural brain MRI > Freesurfer BA exvivo	195	Area of BA45 (right hemisphere)	43173	47696	Accruing	Continuous	mm2	Data	Derived	Unisex	2	1		Area of BA45 in the right hemisphere generated by parcellation of the white surface using BA_exvivo parcellation	http://biobank.ndph.ox.ac.uk/ukb/field.cgi?id=27109	Assessment Centre	Imaging	Brain MRI	T1 structural brain MRI
area_of_ba4a_left_hemisphere_f27063_2_0		27063	27063-2.0	f.27063.2.0	Continuous	area_of_ba4a_left_hemisphere_f27063_2_0	27063	4043	Assessment Centre > Imaging > Brain MRI > T1 structural brain MRI > Freesurfer BA exvivo	195	Area of BA4a (left hemisphere)	43173	47696	Accruing	Continuous	mm2	Data	Derived	Unisex	2	1		Area of BA4a in the left hemisphere generated by parcellation of the white surface using BA_exvivo parcellation	http://biobank.ndph.ox.ac.uk/ukb/field.cgi?id=27063	Assessment Centre	Imaging	Brain MRI	T1 structural brain MRI
area_of_ba4a_right_hemisphere_f27105_2_0		27105	27105-2.0	f.27105.2.0	Continuous	area_of_ba4a_right_hemisphere_f27105_2_0	27105	4085	Assessment Centre > Imaging > Brain MRI > T1 structural brain MRI > Freesurfer BA exvivo	195	Area of BA4a (right hemisphere)	43173	47696	Accruing	Continuous	mm2	Data	Derived	Unisex	2	1		Area of BA4a in the right hemisphere generated by parcellation of the white surface using BA_exvivo parcellation	http://biobank.ndph.ox.ac.uk/ukb/field.cgi?id=27105	Assessment Centre	Imaging	Brain MRI	T1 structural brain MRI
area_of_ba4p_left_hemisphere_f27064_2_0		27064	27064-2.0	f.27064.2.0	Continuous	area_of_ba4p_left_hemisphere_f27064_2_0	27064	4044	Assessment Centre > Imaging > Brain MRI > T1 structural brain MRI > Freesurfer BA exvivo	195	Area of BA4p (left hemisphere)	43173	47696	Accruing	Continuous	mm2	Data	Derived	Unisex	2	1		Area of BA4p in the left hemisphere generated by parcellation of the white surface using BA_exvivo parcellation	http://biobank.ndph.ox.ac.uk/ukb/field.cgi?id=27064	Assessment Centre	Imaging	Brain MRI	T1 structural brain MRI
area_of_ba4p_right_hemisphere_f27106_2_0		27106	27106-2.0	f.27106.2.0	Continuous	area_of_ba4p_right_hemisphere_f27106_2_0	27106	4086	Assessment Centre > Imaging > Brain MRI > T1 structural brain MRI > Freesurfer BA exvivo	195	Area of BA4p (right hemisphere)	43173	47696	Accruing	Continuous	mm2	Data	Derived	Unisex	2	1		Area of BA4p in the right hemisphere generated by parcellation of the white surface using BA_exvivo parcellation	http://biobank.ndph.ox.ac.uk/ukb/field.cgi?id=27106	Assessment Centre	Imaging	Brain MRI	T1 structural brain MRI
area_of_ba6_left_hemisphere_f27065_2_0		27065	27065-2.0	f.27065.2.0	Continuous	area_of_ba6_left_hemisphere_f27065_2_0	27065	4045	Assessment Centre > Imaging > Brain MRI > T1 structural brain MRI > Freesurfer BA exvivo	195	Area of BA6 (left hemisphere)	43173	47696	Accruing	Continuous	mm2	Data	Derived	Unisex	2	1		Area of BA6 in the left hemisphere generated by parcellation of the white surface using BA_exvivo parcellation	http://biobank.ndph.ox.ac.uk/ukb/field.cgi?id=27065	Assessment Centre	Imaging	Brain MRI	T1 structural brain MRI
area_of_ba6_right_hemisphere_f27107_2_0		27107	27107-2.0	f.27107.2.0	Continuous	area_of_ba6_right_hemisphere_f27107_2_0	27107	4087	Assessment Centre > Imaging > Brain MRI > T1 structural brain MRI > Freesurfer BA exvivo	195	Area of BA6 (right hemisphere)	43173	47696	Accruing	Continuous	mm2	Data	Derived	Unisex	2	1		Area of BA6 in the right hemisphere generated by parcellation of the white surface using BA_exvivo parcellation	http://biobank.ndph.ox.ac.uk/ukb/field.cgi?id=27107	Assessment Centre	Imaging	Brain MRI	T1 structural brain MRI
area_of_bankssts_left_hemisphere_f26722_2_0		26722	26722-2.0	f.26722.2.0	Continuous	area_of_bankssts_left_hemisphere_f26722_2_0	26722	3702	Assessment Centre > Imaging > Brain MRI > T1 structural brain MRI > Freesurfer desikan white	192	Area of bankssts (left hemisphere)	43173	47696	Accruing	Continuous	mm2	Data	Derived	Unisex	2	1		Area of bankssts in the left hemisphere generated by parcellation of the white surface using Desikan-Killiany parcellation	http://biobank.ndph.ox.ac.uk/ukb/field.cgi?id=26722	Assessment Centre	Imaging	Brain MRI	T1 structural brain MRI
area_of_bankssts_left_hemisphere_f26924_2_0		26924	26924-2.0	f.26924.2.0	Continuous	area_of_bankssts_left_hemisphere_f26924_2_0	26924	3904	Assessment Centre > Imaging > Brain MRI > T1 structural brain MRI > Freesurfer desikan pial	193	Area of bankssts (left hemisphere)	43173	47696	Accruing	Continuous	mm2	Data	Derived	Unisex	2	1		Area of bankssts in the left hemisphere generated by parcellation of the pial surface using Desikan-Killiany parcellation	http://biobank.ndph.ox.ac.uk/ukb/field.cgi?id=26924	Assessment Centre	Imaging	Brain MRI	T1 structural brain MRI
area_of_bankssts_right_hemisphere_f26823_2_0		26823	26823-2.0	f.26823.2.0	Continuous	area_of_bankssts_right_hemisphere_f26823_2_0	26823	3803	Assessment Centre > Imaging > Brain MRI > T1 structural brain MRI > Freesurfer desikan white	192	Area of bankssts (right hemisphere)	43173	47696	Accruing	Continuous	mm2	Data	Derived	Unisex	2	1		Area of bankssts in the right hemisphere generated by parcellation of the white surface using Desikan-Killiany parcellation	http://biobank.ndph.ox.ac.uk/ukb/field.cgi?id=26823	Assessment Centre	Imaging	Brain MRI	T1 structural brain MRI
area_of_bankssts_right_hemisphere_f26957_2_0		26957	26957-2.0	f.26957.2.0	Continuous	area_of_bankssts_right_hemisphere_f26957_2_0	26957	3937	Assessment Centre > Imaging > Brain MRI > T1 structural brain MRI > Freesurfer desikan pial	193	Area of bankssts (right hemisphere)	43173	47696	Accruing	Continuous	mm2	Data	Derived	Unisex	2	1		Area of bankssts in the right hemisphere generated by parcellation of the pial surface using Desikan-Killiany parcellation	http://biobank.ndph.ox.ac.uk/ukb/field.cgi?id=26957	Assessment Centre	Imaging	Brain MRI	T1 structural brain MRI
area_of_caudalanteriorcingulate_left_hemisphere_f26723_2_0		26723	26723-2.0	f.26723.2.0	Continuous	area_of_caudalanteriorcingulate_left_hemisphere_f26723_2_0	26723	3703	Assessment Centre > Imaging > Brain MRI > T1 structural brain MRI > Freesurfer desikan white	192	Area of caudalanteriorcingulate (left hemisphere)	43173	47696	Accruing	Continuous	mm2	Data	Derived	Unisex	2	1		Area of caudalanteriorcingulate in the left hemisphere generated by parcellation of the white surface using Desikan-Killiany parcellation	http://biobank.ndph.ox.ac.uk/ukb/field.cgi?id=26723	Assessment Centre	Imaging	Brain MRI	T1 structural brain MRI
area_of_caudalanteriorcingulate_left_hemisphere_f26925_2_0		26925	26925-2.0	f.26925.2.0	Continuous	area_of_caudalanteriorcingulate_left_hemisphere_f26925_2_0	26925	3905	Assessment Centre > Imaging > Brain MRI > T1 structural brain MRI > Freesurfer desikan pial	193	Area of caudalanteriorcingulate (left hemisphere)	43173	47696	Accruing	Continuous	mm2	Data	Derived	Unisex	2	1		Area of caudalanteriorcingulate in the left hemisphere generated by parcellation of the pial surface using Desikan-Killiany parcellation	http://biobank.ndph.ox.ac.uk/ukb/field.cgi?id=26925	Assessment Centre	Imaging	Brain MRI	T1 structural brain MRI
area_of_caudalanteriorcingulate_left_hemisphere_f27143_2_0		27143	27143-2.0	f.27143.2.0	Continuous	area_of_caudalanteriorcingulate_left_hemisphere_f27143_2_0	27143	4123	Assessment Centre > Imaging > Brain MRI > T1 structural brain MRI > Freesurfer DKT	196	Area of caudalanteriorcingulate (left hemisphere)	43173	47696	Accruing	Continuous	mm2	Data	Derived	Unisex	2	1		Area of caudalanteriorcingulate in the left hemisphere generated by parcellation of the white surface using DKT parcellation	http://biobank.ndph.ox.ac.uk/ukb/field.cgi?id=27143	Assessment Centre	Imaging	Brain MRI	T1 structural brain MRI
area_of_caudalanteriorcingulate_right_hemisphere_f26824_2_0		26824	26824-2.0	f.26824.2.0	Continuous	area_of_caudalanteriorcingulate_right_hemisphere_f26824_2_0	26824	3804	Assessment Centre > Imaging > Brain MRI > T1 structural brain MRI > Freesurfer desikan white	192	Area of caudalanteriorcingulate (right hemisphere)	43173	47696	Accruing	Continuous	mm2	Data	Derived	Unisex	2	1		Area of caudalanteriorcingulate in the right hemisphere generated by parcellation of the white surface using Desikan-Killiany parcellation	http://biobank.ndph.ox.ac.uk/ukb/field.cgi?id=26824	Assessment Centre	Imaging	Brain MRI	T1 structural brain MRI
area_of_caudalanteriorcingulate_right_hemisphere_f26958_2_0		26958	26958-2.0	f.26958.2.0	Continuous	area_of_caudalanteriorcingulate_right_hemisphere_f26958_2_0	26958	3938	Assessment Centre > Imaging > Brain MRI > T1 structural brain MRI > Freesurfer desikan pial	193	Area of caudalanteriorcingulate (right hemisphere)	43173	47696	Accruing	Continuous	mm2	Data	Derived	Unisex	2	1		Area of caudalanteriorcingulate in the right hemisphere generated by parcellation of the pial surface using Desikan-Killiany parcellation	http://biobank.ndph.ox.ac.uk/ukb/field.cgi?id=26958	Assessment Centre	Imaging	Brain MRI	T1 structural brain MRI
area_of_caudalanteriorcingulate_right_hemisphere_f27236_2_0		27236	27236-2.0	f.27236.2.0	Continuous	area_of_caudalanteriorcingulate_right_hemisphere_f27236_2_0	27236	4216	Assessment Centre > Imaging > Brain MRI > T1 structural brain MRI > Freesurfer DKT	196	Area of caudalanteriorcingulate (right hemisphere)	43173	47696	Accruing	Continuous	mm2	Data	Derived	Unisex	2	1		Area of caudalanteriorcingulate in the right hemisphere generated by parcellation of the white surface using DKT parcellation	http://biobank.ndph.ox.ac.uk/ukb/field.cgi?id=27236	Assessment Centre	Imaging	Brain MRI	T1 structural brain MRI
area_of_caudalmiddlefrontal_left_hemisphere_f26724_2_0		26724	26724-2.0	f.26724.2.0	Continuous	area_of_caudalmiddlefrontal_left_hemisphere_f26724_2_0	26724	3704	Assessment Centre > Imaging > Brain MRI > T1 structural brain MRI > Freesurfer desikan white	192	Area of caudalmiddlefrontal (left hemisphere)	43173	47696	Accruing	Continuous	mm2	Data	Derived	Unisex	2	1		Area of caudalmiddlefrontal in the left hemisphere generated by parcellation of the white surface using Desikan-Killiany parcellation	http://biobank.ndph.ox.ac.uk/ukb/field.cgi?id=26724	Assessment Centre	Imaging	Brain MRI	T1 structural brain MRI
area_of_caudalmiddlefrontal_left_hemisphere_f26926_2_0		26926	26926-2.0	f.26926.2.0	Continuous	area_of_caudalmiddlefrontal_left_hemisphere_f26926_2_0	26926	3906	Assessment Centre > Imaging > Brain MRI > T1 structural brain MRI > Freesurfer desikan pial	193	Area of caudalmiddlefrontal (left hemisphere)	43173	47696	Accruing	Continuous	mm2	Data	Derived	Unisex	2	1		Area of caudalmiddlefrontal in the left hemisphere generated by parcellation of the pial surface using Desikan-Killiany parcellation	http://biobank.ndph.ox.ac.uk/ukb/field.cgi?id=26926	Assessment Centre	Imaging	Brain MRI	T1 structural brain MRI
area_of_caudalmiddlefrontal_left_hemisphere_f27144_2_0		27144	27144-2.0	f.27144.2.0	Continuous	area_of_caudalmiddlefrontal_left_hemisphere_f27144_2_0	27144	4124	Assessment Centre > Imaging > Brain MRI > T1 structural brain MRI > Freesurfer DKT	196	Area of caudalmiddlefrontal (left hemisphere)	43173	47696	Accruing	Continuous	mm2	Data	Derived	Unisex	2	1		Area of caudalmiddlefrontal in the left hemisphere generated by parcellation of the white surface using DKT parcellation	http://biobank.ndph.ox.ac.uk/ukb/field.cgi?id=27144	Assessment Centre	Imaging	Brain MRI	T1 structural brain MRI
area_of_caudalmiddlefrontal_right_hemisphere_f26825_2_0		26825	26825-2.0	f.26825.2.0	Continuous	area_of_caudalmiddlefrontal_right_hemisphere_f26825_2_0	26825	3805	Assessment Centre > Imaging > Brain MRI > T1 structural brain MRI > Freesurfer desikan white	192	Area of caudalmiddlefrontal (right hemisphere)	43173	47696	Accruing	Continuous	mm2	Data	Derived	Unisex	2	1		Area of caudalmiddlefrontal in the right hemisphere generated by parcellation of the white surface using Desikan-Killiany parcellation	http://biobank.ndph.ox.ac.uk/ukb/field.cgi?id=26825	Assessment Centre	Imaging	Brain MRI	T1 structural brain MRI
area_of_caudalmiddlefrontal_right_hemisphere_f26959_2_0		26959	26959-2.0	f.26959.2.0	Continuous	area_of_caudalmiddlefrontal_right_hemisphere_f26959_2_0	26959	3939	Assessment Centre > Imaging > Brain MRI > T1 structural brain MRI > Freesurfer desikan pial	193	Area of caudalmiddlefrontal (right hemisphere)	43173	47696	Accruing	Continuous	mm2	Data	Derived	Unisex	2	1		Area of caudalmiddlefrontal in the right hemisphere generated by parcellation of the pial surface using Desikan-Killiany parcellation	http://biobank.ndph.ox.ac.uk/ukb/field.cgi?id=26959	Assessment Centre	Imaging	Brain MRI	T1 structural brain MRI
area_of_caudalmiddlefrontal_right_hemisphere_f27237_2_0		27237	27237-2.0	f.27237.2.0	Continuous	area_of_caudalmiddlefrontal_right_hemisphere_f27237_2_0	27237	4217	Assessment Centre > Imaging > Brain MRI > T1 structural brain MRI > Freesurfer DKT	196	Area of caudalmiddlefrontal (right hemisphere)	43173	47696	Accruing	Continuous	mm2	Data	Derived	Unisex	2	1		Area of caudalmiddlefrontal in the right hemisphere generated by parcellation of the white surface using DKT parcellation	http://biobank.ndph.ox.ac.uk/ukb/field.cgi?id=27237	Assessment Centre	Imaging	Brain MRI	T1 structural brain MRI
area_of_cuneus_left_hemisphere_f26725_2_0		26725	26725-2.0	f.26725.2.0	Continuous	area_of_cuneus_left_hemisphere_f26725_2_0	26725	3705	Assessment Centre > Imaging > Brain MRI > T1 structural brain MRI > Freesurfer desikan white	192	Area of cuneus (left hemisphere)	43173	47696	Accruing	Continuous	mm2	Data	Derived	Unisex	2	1		Area of cuneus in the left hemisphere generated by parcellation of the white surface using Desikan-Killiany parcellation	http://biobank.ndph.ox.ac.uk/ukb/field.cgi?id=26725	Assessment Centre	Imaging	Brain MRI	T1 structural brain MRI
area_of_cuneus_left_hemisphere_f26927_2_0		26927	26927-2.0	f.26927.2.0	Continuous	area_of_cuneus_left_hemisphere_f26927_2_0	26927	3907	Assessment Centre > Imaging > Brain MRI > T1 structural brain MRI > Freesurfer desikan pial	193	Area of cuneus (left hemisphere)	43173	47696	Accruing	Continuous	mm2	Data	Derived	Unisex	2	1		Area of cuneus in the left hemisphere generated by parcellation of the pial surface using Desikan-Killiany parcellation	http://biobank.ndph.ox.ac.uk/ukb/field.cgi?id=26927	Assessment Centre	Imaging	Brain MRI	T1 structural brain MRI
area_of_cuneus_left_hemisphere_f27145_2_0		27145	27145-2.0	f.27145.2.0	Continuous	area_of_cuneus_left_hemisphere_f27145_2_0	27145	4125	Assessment Centre > Imaging > Brain MRI > T1 structural brain MRI > Freesurfer DKT	196	Area of cuneus (left hemisphere)	43173	47696	Accruing	Continuous	mm2	Data	Derived	Unisex	2	1		Area of cuneus in the left hemisphere generated by parcellation of the white surface using DKT parcellation	http://biobank.ndph.ox.ac.uk/ukb/field.cgi?id=27145	Assessment Centre	Imaging	Brain MRI	T1 structural brain MRI
area_of_cuneus_right_hemisphere_f26826_2_0		26826	26826-2.0	f.26826.2.0	Continuous	area_of_cuneus_right_hemisphere_f26826_2_0	26826	3806	Assessment Centre > Imaging > Brain MRI > T1 structural brain MRI > Freesurfer desikan white	192	Area of cuneus (right hemisphere)	43173	47696	Accruing	Continuous	mm2	Data	Derived	Unisex	2	1		Area of cuneus in the right hemisphere generated by parcellation of the white surface using Desikan-Killiany parcellation	http://biobank.ndph.ox.ac.uk/ukb/field.cgi?id=26826	Assessment Centre	Imaging	Brain MRI	T1 structural brain MRI
area_of_cuneus_right_hemisphere_f26960_2_0		26960	26960-2.0	f.26960.2.0	Continuous	area_of_cuneus_right_hemisphere_f26960_2_0	26960	3940	Assessment Centre > Imaging > Brain MRI > T1 structural brain MRI > Freesurfer desikan pial	193	Area of cuneus (right hemisphere)	43173	47696	Accruing	Continuous	mm2	Data	Derived	Unisex	2	1		Area of cuneus in the right hemisphere generated by parcellation of the pial surface using Desikan-Killiany parcellation	http://biobank.ndph.ox.ac.uk/ukb/field.cgi?id=26960	Assessment Centre	Imaging	Brain MRI	T1 structural brain MRI
area_of_cuneus_right_hemisphere_f27238_2_0		27238	27238-2.0	f.27238.2.0	Continuous	area_of_cuneus_right_hemisphere_f27238_2_0	27238	4218	Assessment Centre > Imaging > Brain MRI > T1 structural brain MRI > Freesurfer DKT	196	Area of cuneus (right hemisphere)	43173	47696	Accruing	Continuous	mm2	Data	Derived	Unisex	2	1		Area of cuneus in the right hemisphere generated by parcellation of the white surface using DKT parcellation	http://biobank.ndph.ox.ac.uk/ukb/field.cgi?id=27238	Assessment Centre	Imaging	Brain MRI	T1 structural brain MRI
area_of_entorhinal_left_hemisphere_f26726_2_0		26726	26726-2.0	f.26726.2.0	Continuous	area_of_entorhinal_left_hemisphere_f26726_2_0	26726	3706	Assessment Centre > Imaging > Brain MRI > T1 structural brain MRI > Freesurfer desikan white	192	Area of entorhinal (left hemisphere)	43173	47696	Accruing	Continuous	mm2	Data	Derived	Unisex	2	1		Area of entorhinal in the left hemisphere generated by parcellation of the white surface using Desikan-Killiany parcellation	http://biobank.ndph.ox.ac.uk/ukb/field.cgi?id=26726	Assessment Centre	Imaging	Brain MRI	T1 structural brain MRI
area_of_entorhinal_left_hemisphere_f26928_2_0		26928	26928-2.0	f.26928.2.0	Continuous	area_of_entorhinal_left_hemisphere_f26928_2_0	26928	3908	Assessment Centre > Imaging > Brain MRI > T1 structural brain MRI > Freesurfer desikan pial	193	Area of entorhinal (left hemisphere)	43173	47696	Accruing	Continuous	mm2	Data	Derived	Unisex	2	1		Area of entorhinal in the left hemisphere generated by parcellation of the pial surface using Desikan-Killiany parcellation	http://biobank.ndph.ox.ac.uk/ukb/field.cgi?id=26928	Assessment Centre	Imaging	Brain MRI	T1 structural brain MRI
area_of_entorhinal_left_hemisphere_f27072_2_0		27072	27072-2.0	f.27072.2.0	Continuous	area_of_entorhinal_left_hemisphere_f27072_2_0	27072	4052	Assessment Centre > Imaging > Brain MRI > T1 structural brain MRI > Freesurfer BA exvivo	195	Area of entorhinal (left hemisphere)	43173	47696	Accruing	Continuous	mm2	Data	Derived	Unisex	2	1		Area of entorhinal in the left hemisphere generated by parcellation of the white surface using BA_exvivo parcellation	http://biobank.ndph.ox.ac.uk/ukb/field.cgi?id=27072	Assessment Centre	Imaging	Brain MRI	T1 structural brain MRI
area_of_entorhinal_left_hemisphere_f27146_2_0		27146	27146-2.0	f.27146.2.0	Continuous	area_of_entorhinal_left_hemisphere_f27146_2_0	27146	4126	Assessment Centre > Imaging > Brain MRI > T1 structural brain MRI > Freesurfer DKT	196	Area of entorhinal (left hemisphere)	43173	47696	Accruing	Continuous	mm2	Data	Derived	Unisex	2	1		Area of entorhinal in the left hemisphere generated by parcellation of the white surface using DKT parcellation	http://biobank.ndph.ox.ac.uk/ukb/field.cgi?id=27146	Assessment Centre	Imaging	Brain MRI	T1 structural brain MRI
area_of_entorhinal_right_hemisphere_f26827_2_0		26827	26827-2.0	f.26827.2.0	Continuous	area_of_entorhinal_right_hemisphere_f26827_2_0	26827	3807	Assessment Centre > Imaging > Brain MRI > T1 structural brain MRI > Freesurfer desikan white	192	Area of entorhinal (right hemisphere)	43173	47696	Accruing	Continuous	mm2	Data	Derived	Unisex	2	1		Area of entorhinal in the right hemisphere generated by parcellation of the white surface using Desikan-Killiany parcellation	http://biobank.ndph.ox.ac.uk/ukb/field.cgi?id=26827	Assessment Centre	Imaging	Brain MRI	T1 structural brain MRI
area_of_entorhinal_right_hemisphere_f26961_2_0		26961	26961-2.0	f.26961.2.0	Continuous	area_of_entorhinal_right_hemisphere_f26961_2_0	26961	3941	Assessment Centre > Imaging > Brain MRI > T1 structural brain MRI > Freesurfer desikan pial	193	Area of entorhinal (right hemisphere)	43173	47696	Accruing	Continuous	mm2	Data	Derived	Unisex	2	1		Area of entorhinal in the right hemisphere generated by parcellation of the pial surface using Desikan-Killiany parcellation	http://biobank.ndph.ox.ac.uk/ukb/field.cgi?id=26961	Assessment Centre	Imaging	Brain MRI	T1 structural brain MRI
area_of_entorhinal_right_hemisphere_f27114_2_0		27114	27114-2.0	f.27114.2.0	Continuous	area_of_entorhinal_right_hemisphere_f27114_2_0	27114	4094	Assessment Centre > Imaging > Brain MRI > T1 structural brain MRI > Freesurfer BA exvivo	195	Area of entorhinal (right hemisphere)	43173	47696	Accruing	Continuous	mm2	Data	Derived	Unisex	2	1		Area of entorhinal in the right hemisphere generated by parcellation of the white surface using BA_exvivo parcellation	http://biobank.ndph.ox.ac.uk/ukb/field.cgi?id=27114	Assessment Centre	Imaging	Brain MRI	T1 structural brain MRI
area_of_entorhinal_right_hemisphere_f27239_2_0		27239	27239-2.0	f.27239.2.0	Continuous	area_of_entorhinal_right_hemisphere_f27239_2_0	27239	4219	Assessment Centre > Imaging > Brain MRI > T1 structural brain MRI > Freesurfer DKT	196	Area of entorhinal (right hemisphere)	43173	47696	Accruing	Continuous	mm2	Data	Derived	Unisex	2	1		Area of entorhinal in the right hemisphere generated by parcellation of the white surface using DKT parcellation	http://biobank.ndph.ox.ac.uk/ukb/field.cgi?id=27239	Assessment Centre	Imaging	Brain MRI	T1 structural brain MRI
area_of_frontalpole_left_hemisphere_f26752_2_0		26752	26752-2.0	f.26752.2.0	Continuous	area_of_frontalpole_left_hemisphere_f26752_2_0	26752	3732	Assessment Centre > Imaging > Brain MRI > T1 structural brain MRI > Freesurfer desikan white	192	Area of frontalpole (left hemisphere)	43173	47696	Accruing	Continuous	mm2	Data	Derived	Unisex	2	1		Area of frontalpole in the left hemisphere generated by parcellation of the white surface using Desikan-Killiany parcellation	http://biobank.ndph.ox.ac.uk/ukb/field.cgi?id=26752	Assessment Centre	Imaging	Brain MRI	T1 structural brain MRI
area_of_frontalpole_left_hemisphere_f26954_2_0		26954	26954-2.0	f.26954.2.0	Continuous	area_of_frontalpole_left_hemisphere_f26954_2_0	26954	3934	Assessment Centre > Imaging > Brain MRI > T1 structural brain MRI > Freesurfer desikan pial	193	Area of frontalpole (left hemisphere)	43173	47696	Accruing	Continuous	mm2	Data	Derived	Unisex	2	1		Area of frontalpole in the left hemisphere generated by parcellation of the pial surface using Desikan-Killiany parcellation	http://biobank.ndph.ox.ac.uk/ukb/field.cgi?id=26954	Assessment Centre	Imaging	Brain MRI	T1 structural brain MRI
area_of_frontalpole_right_hemisphere_f26853_2_0		26853	26853-2.0	f.26853.2.0	Continuous	area_of_frontalpole_right_hemisphere_f26853_2_0	26853	3833	Assessment Centre > Imaging > Brain MRI > T1 structural brain MRI > Freesurfer desikan white	192	Area of frontalpole (right hemisphere)	43173	47696	Accruing	Continuous	mm2	Data	Derived	Unisex	2	1		Area of frontalpole in the right hemisphere generated by parcellation of the white surface using Desikan-Killiany parcellation	http://biobank.ndph.ox.ac.uk/ukb/field.cgi?id=26853	Assessment Centre	Imaging	Brain MRI	T1 structural brain MRI
area_of_frontalpole_right_hemisphere_f26987_2_0		26987	26987-2.0	f.26987.2.0	Continuous	area_of_frontalpole_right_hemisphere_f26987_2_0	26987	3967	Assessment Centre > Imaging > Brain MRI > T1 structural brain MRI > Freesurfer desikan pial	193	Area of frontalpole (right hemisphere)	43173	47696	Accruing	Continuous	mm2	Data	Derived	Unisex	2	1		Area of frontalpole in the right hemisphere generated by parcellation of the pial surface using Desikan-Killiany parcellation	http://biobank.ndph.ox.ac.uk/ukb/field.cgi?id=26987	Assessment Centre	Imaging	Brain MRI	T1 structural brain MRI
area_of_fusiform_left_hemisphere_f26727_2_0		26727	26727-2.0	f.26727.2.0	Continuous	area_of_fusiform_left_hemisphere_f26727_2_0	26727	3707	Assessment Centre > Imaging > Brain MRI > T1 structural brain MRI > Freesurfer desikan white	192	Area of fusiform (left hemisphere)	43173	47696	Accruing	Continuous	mm2	Data	Derived	Unisex	2	1		Area of fusiform in the left hemisphere generated by parcellation of the white surface using Desikan-Killiany parcellation	http://biobank.ndph.ox.ac.uk/ukb/field.cgi?id=26727	Assessment Centre	Imaging	Brain MRI	T1 structural brain MRI
area_of_fusiform_left_hemisphere_f26929_2_0		26929	26929-2.0	f.26929.2.0	Continuous	area_of_fusiform_left_hemisphere_f26929_2_0	26929	3909	Assessment Centre > Imaging > Brain MRI > T1 structural brain MRI > Freesurfer desikan pial	193	Area of fusiform (left hemisphere)	43173	47696	Accruing	Continuous	mm2	Data	Derived	Unisex	2	1		Area of fusiform in the left hemisphere generated by parcellation of the pial surface using Desikan-Killiany parcellation	http://biobank.ndph.ox.ac.uk/ukb/field.cgi?id=26929	Assessment Centre	Imaging	Brain MRI	T1 structural brain MRI
area_of_fusiform_left_hemisphere_f27147_2_0		27147	27147-2.0	f.27147.2.0	Continuous	area_of_fusiform_left_hemisphere_f27147_2_0	27147	4127	Assessment Centre > Imaging > Brain MRI > T1 structural brain MRI > Freesurfer DKT	196	Area of fusiform (left hemisphere)	43173	47696	Accruing	Continuous	mm2	Data	Derived	Unisex	2	1		Area of fusiform in the left hemisphere generated by parcellation of the white surface using DKT parcellation	http://biobank.ndph.ox.ac.uk/ukb/field.cgi?id=27147	Assessment Centre	Imaging	Brain MRI	T1 structural brain MRI
area_of_fusiform_right_hemisphere_f26828_2_0		26828	26828-2.0	f.26828.2.0	Continuous	area_of_fusiform_right_hemisphere_f26828_2_0	26828	3808	Assessment Centre > Imaging > Brain MRI > T1 structural brain MRI > Freesurfer desikan white	192	Area of fusiform (right hemisphere)	43173	47696	Accruing	Continuous	mm2	Data	Derived	Unisex	2	1		Area of fusiform in the right hemisphere generated by parcellation of the white surface using Desikan-Killiany parcellation	http://biobank.ndph.ox.ac.uk/ukb/field.cgi?id=26828	Assessment Centre	Imaging	Brain MRI	T1 structural brain MRI
area_of_fusiform_right_hemisphere_f26962_2_0		26962	26962-2.0	f.26962.2.0	Continuous	area_of_fusiform_right_hemisphere_f26962_2_0	26962	3942	Assessment Centre > Imaging > Brain MRI > T1 structural brain MRI > Freesurfer desikan pial	193	Area of fusiform (right hemisphere)	43173	47696	Accruing	Continuous	mm2	Data	Derived	Unisex	2	1		Area of fusiform in the right hemisphere generated by parcellation of the pial surface using Desikan-Killiany parcellation	http://biobank.ndph.ox.ac.uk/ukb/field.cgi?id=26962	Assessment Centre	Imaging	Brain MRI	T1 structural brain MRI
area_of_fusiform_right_hemisphere_f27240_2_0		27240	27240-2.0	f.27240.2.0	Continuous	area_of_fusiform_right_hemisphere_f27240_2_0	27240	4220	Assessment Centre > Imaging > Brain MRI > T1 structural brain MRI > Freesurfer DKT	196	Area of fusiform (right hemisphere)	43173	47696	Accruing	Continuous	mm2	Data	Derived	Unisex	2	1		Area of fusiform in the right hemisphere generated by parcellation of the white surface using DKT parcellation	http://biobank.ndph.ox.ac.uk/ukb/field.cgi?id=27240	Assessment Centre	Imaging	Brain MRI	T1 structural brain MRI
area_of_gcingulpostdorsal_left_hemisphere_f27337_2_0		27337	27337-2.0	f.27337.2.0	Continuous	area_of_gcingulpostdorsal_left_hemisphere_f27337_2_0	27337	4317	Assessment Centre > Imaging > Brain MRI > T1 structural brain MRI > Freesurfer a2009s	197	Area of G-cingul-Post-dorsal (left hemisphere)	43173	47696	Accruing	Continuous	mm2	Data	Derived	Unisex	2	1		Area of G-cingul-Post-dorsal in the left hemisphere generated by parcellation of the white surface using Destrieux (a2009s) parcellation	http://biobank.ndph.ox.ac.uk/ukb/field.cgi?id=27337	Assessment Centre	Imaging	Brain MRI	T1 structural brain MRI
area_of_gcingulpostdorsal_right_hemisphere_f27559_2_0		27559	27559-2.0	f.27559.2.0	Continuous	area_of_gcingulpostdorsal_right_hemisphere_f27559_2_0	27559	4539	Assessment Centre > Imaging > Brain MRI > T1 structural brain MRI > Freesurfer a2009s	197	Area of G-cingul-Post-dorsal (right hemisphere)	43173	47696	Accruing	Continuous	mm2	Data	Derived	Unisex	2	1		Area of G-cingul-Post-dorsal in the right hemisphere generated by parcellation of the white surface using Destrieux (a2009s) parcellation	http://biobank.ndph.ox.ac.uk/ukb/field.cgi?id=27559	Assessment Centre	Imaging	Brain MRI	T1 structural brain MRI
area_of_gcingulpostventral_left_hemisphere_f27338_2_0		27338	27338-2.0	f.27338.2.0	Continuous	area_of_gcingulpostventral_left_hemisphere_f27338_2_0	27338	4318	Assessment Centre > Imaging > Brain MRI > T1 structural brain MRI > Freesurfer a2009s	197	Area of G-cingul-Post-ventral (left hemisphere)	43173	47696	Accruing	Continuous	mm2	Data	Derived	Unisex	2	1		Area of G-cingul-Post-ventral in the left hemisphere generated by parcellation of the white surface using Destrieux (a2009s) parcellation	http://biobank.ndph.ox.ac.uk/ukb/field.cgi?id=27338	Assessment Centre	Imaging	Brain MRI	T1 structural brain MRI
area_of_gcingulpostventral_right_hemisphere_f27560_2_0		27560	27560-2.0	f.27560.2.0	Continuous	area_of_gcingulpostventral_right_hemisphere_f27560_2_0	27560	4540	Assessment Centre > Imaging > Brain MRI > T1 structural brain MRI > Freesurfer a2009s	197	Area of G-cingul-Post-ventral (right hemisphere)	43173	47696	Accruing	Continuous	mm2	Data	Derived	Unisex	2	1		Area of G-cingul-Post-ventral in the right hemisphere generated by parcellation of the white surface using Destrieux (a2009s) parcellation	http://biobank.ndph.ox.ac.uk/ukb/field.cgi?id=27560	Assessment Centre	Imaging	Brain MRI	T1 structural brain MRI
area_of_gcuneus_left_hemisphere_f27339_2_0		27339	27339-2.0	f.27339.2.0	Continuous	area_of_gcuneus_left_hemisphere_f27339_2_0	27339	4319	Assessment Centre > Imaging > Brain MRI > T1 structural brain MRI > Freesurfer a2009s	197	Area of G-cuneus (left hemisphere)	43173	47696	Accruing	Continuous	mm2	Data	Derived	Unisex	2	1		Area of G-cuneus in the left hemisphere generated by parcellation of the white surface using Destrieux (a2009s) parcellation	http://biobank.ndph.ox.ac.uk/ukb/field.cgi?id=27339	Assessment Centre	Imaging	Brain MRI	T1 structural brain MRI
area_of_gcuneus_right_hemisphere_f27561_2_0		27561	27561-2.0	f.27561.2.0	Continuous	area_of_gcuneus_right_hemisphere_f27561_2_0	27561	4541	Assessment Centre > Imaging > Brain MRI > T1 structural brain MRI > Freesurfer a2009s	197	Area of G-cuneus (right hemisphere)	43173	47696	Accruing	Continuous	mm2	Data	Derived	Unisex	2	1		Area of G-cuneus in the right hemisphere generated by parcellation of the white surface using Destrieux (a2009s) parcellation	http://biobank.ndph.ox.ac.uk/ukb/field.cgi?id=27561	Assessment Centre	Imaging	Brain MRI	T1 structural brain MRI
area_of_gfrontinfopercular_left_hemisphere_f27340_2_0		27340	27340-2.0	f.27340.2.0	Continuous	area_of_gfrontinfopercular_left_hemisphere_f27340_2_0	27340	4320	Assessment Centre > Imaging > Brain MRI > T1 structural brain MRI > Freesurfer a2009s	197	Area of G-front-inf-Opercular (left hemisphere)	43173	47696	Accruing	Continuous	mm2	Data	Derived	Unisex	2	1		Area of G-front-inf-Opercular in the left hemisphere generated by parcellation of the white surface using Destrieux (a2009s) parcellation	http://biobank.ndph.ox.ac.uk/ukb/field.cgi?id=27340	Assessment Centre	Imaging	Brain MRI	T1 structural brain MRI
area_of_gfrontinfopercular_right_hemisphere_f27562_2_0		27562	27562-2.0	f.27562.2.0	Continuous	area_of_gfrontinfopercular_right_hemisphere_f27562_2_0	27562	4542	Assessment Centre > Imaging > Brain MRI > T1 structural brain MRI > Freesurfer a2009s	197	Area of G-front-inf-Opercular (right hemisphere)	43173	47696	Accruing	Continuous	mm2	Data	Derived	Unisex	2	1		Area of G-front-inf-Opercular in the right hemisphere generated by parcellation of the white surface using Destrieux (a2009s) parcellation	http://biobank.ndph.ox.ac.uk/ukb/field.cgi?id=27562	Assessment Centre	Imaging	Brain MRI	T1 structural brain MRI
area_of_gfrontinforbital_left_hemisphere_f27341_2_0		27341	27341-2.0	f.27341.2.0	Continuous	area_of_gfrontinforbital_left_hemisphere_f27341_2_0	27341	4321	Assessment Centre > Imaging > Brain MRI > T1 structural brain MRI > Freesurfer a2009s	197	Area of G-front-inf-Orbital (left hemisphere)	43173	47696	Accruing	Continuous	mm2	Data	Derived	Unisex	2	1		Area of G-front-inf-Orbital in the left hemisphere generated by parcellation of the white surface using Destrieux (a2009s) parcellation	http://biobank.ndph.ox.ac.uk/ukb/field.cgi?id=27341	Assessment Centre	Imaging	Brain MRI	T1 structural brain MRI
area_of_gfrontinforbital_right_hemisphere_f27563_2_0		27563	27563-2.0	f.27563.2.0	Continuous	area_of_gfrontinforbital_right_hemisphere_f27563_2_0	27563	4543	Assessment Centre > Imaging > Brain MRI > T1 structural brain MRI > Freesurfer a2009s	197	Area of G-front-inf-Orbital (right hemisphere)	43173	47696	Accruing	Continuous	mm2	Data	Derived	Unisex	2	1		Area of G-front-inf-Orbital in the right hemisphere generated by parcellation of the white surface using Destrieux (a2009s) parcellation	http://biobank.ndph.ox.ac.uk/ukb/field.cgi?id=27563	Assessment Centre	Imaging	Brain MRI	T1 structural brain MRI
area_of_gfrontinftriangul_left_hemisphere_f27342_2_0		27342	27342-2.0	f.27342.2.0	Continuous	area_of_gfrontinftriangul_left_hemisphere_f27342_2_0	27342	4322	Assessment Centre > Imaging > Brain MRI > T1 structural brain MRI > Freesurfer a2009s	197	Area of G-front-inf-Triangul (left hemisphere)	43173	47696	Accruing	Continuous	mm2	Data	Derived	Unisex	2	1		Area of G-front-inf-Triangul in the left hemisphere generated by parcellation of the white surface using Destrieux (a2009s) parcellation	http://biobank.ndph.ox.ac.uk/ukb/field.cgi?id=27342	Assessment Centre	Imaging	Brain MRI	T1 structural brain MRI
area_of_gfrontinftriangul_right_hemisphere_f27564_2_0		27564	27564-2.0	f.27564.2.0	Continuous	area_of_gfrontinftriangul_right_hemisphere_f27564_2_0	27564	4544	Assessment Centre > Imaging > Brain MRI > T1 structural brain MRI > Freesurfer a2009s	197	Area of G-front-inf-Triangul (right hemisphere)	43173	47696	Accruing	Continuous	mm2	Data	Derived	Unisex	2	1		Area of G-front-inf-Triangul in the right hemisphere generated by parcellation of the white surface using Destrieux (a2009s) parcellation	http://biobank.ndph.ox.ac.uk/ukb/field.cgi?id=27564	Assessment Centre	Imaging	Brain MRI	T1 structural brain MRI
area_of_gfrontmiddle_left_hemisphere_f27343_2_0		27343	27343-2.0	f.27343.2.0	Continuous	area_of_gfrontmiddle_left_hemisphere_f27343_2_0	27343	4323	Assessment Centre > Imaging > Brain MRI > T1 structural brain MRI > Freesurfer a2009s	197	Area of G-front-middle (left hemisphere)	43173	47696	Accruing	Continuous	mm2	Data	Derived	Unisex	2	1		Area of G-front-middle in the left hemisphere generated by parcellation of the white surface using Destrieux (a2009s) parcellation	http://biobank.ndph.ox.ac.uk/ukb/field.cgi?id=27343	Assessment Centre	Imaging	Brain MRI	T1 structural brain MRI
area_of_gfrontmiddle_right_hemisphere_f27565_2_0		27565	27565-2.0	f.27565.2.0	Continuous	area_of_gfrontmiddle_right_hemisphere_f27565_2_0	27565	4545	Assessment Centre > Imaging > Brain MRI > T1 structural brain MRI > Freesurfer a2009s	197	Area of G-front-middle (right hemisphere)	43173	47696	Accruing	Continuous	mm2	Data	Derived	Unisex	2	1		Area of G-front-middle in the right hemisphere generated by parcellation of the white surface using Destrieux (a2009s) parcellation	http://biobank.ndph.ox.ac.uk/ukb/field.cgi?id=27565	Assessment Centre	Imaging	Brain MRI	T1 structural brain MRI
area_of_gfrontsup_left_hemisphere_f27344_2_0		27344	27344-2.0	f.27344.2.0	Continuous	area_of_gfrontsup_left_hemisphere_f27344_2_0	27344	4324	Assessment Centre > Imaging > Brain MRI > T1 structural brain MRI > Freesurfer a2009s	197	Area of G-front-sup (left hemisphere)	43173	47696	Accruing	Continuous	mm2	Data	Derived	Unisex	2	1		Area of G-front-sup in the left hemisphere generated by parcellation of the white surface using Destrieux (a2009s) parcellation	http://biobank.ndph.ox.ac.uk/ukb/field.cgi?id=27344	Assessment Centre	Imaging	Brain MRI	T1 structural brain MRI
area_of_gfrontsup_right_hemisphere_f27566_2_0		27566	27566-2.0	f.27566.2.0	Continuous	area_of_gfrontsup_right_hemisphere_f27566_2_0	27566	4546	Assessment Centre > Imaging > Brain MRI > T1 structural brain MRI > Freesurfer a2009s	197	Area of G-front-sup (right hemisphere)	43173	47696	Accruing	Continuous	mm2	Data	Derived	Unisex	2	1		Area of G-front-sup in the right hemisphere generated by parcellation of the white surface using Destrieux (a2009s) parcellation	http://biobank.ndph.ox.ac.uk/ukb/field.cgi?id=27566	Assessment Centre	Imaging	Brain MRI	T1 structural brain MRI
area_of_ginslgscentins_left_hemisphere_f27345_2_0		27345	27345-2.0	f.27345.2.0	Continuous	area_of_ginslgscentins_left_hemisphere_f27345_2_0	27345	4325	Assessment Centre > Imaging > Brain MRI > T1 structural brain MRI > Freesurfer a2009s	197	Area of G-Ins-lg+S-cent-ins (left hemisphere)	43173	47696	Accruing	Continuous	mm2	Data	Derived	Unisex	2	1		Area of G-Ins-lg+S-cent-ins in the left hemisphere generated by parcellation of the white surface using Destrieux (a2009s) parcellation	http://biobank.ndph.ox.ac.uk/ukb/field.cgi?id=27345	Assessment Centre	Imaging	Brain MRI	T1 structural brain MRI
area_of_ginslgscentins_right_hemisphere_f27567_2_0		27567	27567-2.0	f.27567.2.0	Continuous	area_of_ginslgscentins_right_hemisphere_f27567_2_0	27567	4547	Assessment Centre > Imaging > Brain MRI > T1 structural brain MRI > Freesurfer a2009s	197	Area of G-Ins-lg+S-cent-ins (right hemisphere)	43173	47696	Accruing	Continuous	mm2	Data	Derived	Unisex	2	1		Area of G-Ins-lg+S-cent-ins in the right hemisphere generated by parcellation of the white surface using Destrieux (a2009s) parcellation	http://biobank.ndph.ox.ac.uk/ukb/field.cgi?id=27567	Assessment Centre	Imaging	Brain MRI	T1 structural brain MRI
area_of_ginsularshort_left_hemisphere_f27346_2_0		27346	27346-2.0	f.27346.2.0	Continuous	area_of_ginsularshort_left_hemisphere_f27346_2_0	27346	4326	Assessment Centre > Imaging > Brain MRI > T1 structural brain MRI > Freesurfer a2009s	197	Area of G-insular-short (left hemisphere)	43173	47696	Accruing	Continuous	mm2	Data	Derived	Unisex	2	1		Area of G-insular-short in the left hemisphere generated by parcellation of the white surface using Destrieux (a2009s) parcellation	http://biobank.ndph.ox.ac.uk/ukb/field.cgi?id=27346	Assessment Centre	Imaging	Brain MRI	T1 structural brain MRI
area_of_ginsularshort_right_hemisphere_f27568_2_0		27568	27568-2.0	f.27568.2.0	Continuous	area_of_ginsularshort_right_hemisphere_f27568_2_0	27568	4548	Assessment Centre > Imaging > Brain MRI > T1 structural brain MRI > Freesurfer a2009s	197	Area of G-insular-short (right hemisphere)	43173	47696	Accruing	Continuous	mm2	Data	Derived	Unisex	2	1		Area of G-insular-short in the right hemisphere generated by parcellation of the white surface using Destrieux (a2009s) parcellation	http://biobank.ndph.ox.ac.uk/ukb/field.cgi?id=27568	Assessment Centre	Imaging	Brain MRI	T1 structural brain MRI
area_of_goccipitalmiddle_left_hemisphere_f27347_2_0		27347	27347-2.0	f.27347.2.0	Continuous	area_of_goccipitalmiddle_left_hemisphere_f27347_2_0	27347	4327	Assessment Centre > Imaging > Brain MRI > T1 structural brain MRI > Freesurfer a2009s	197	Area of G-occipital-middle (left hemisphere)	43173	47696	Accruing	Continuous	mm2	Data	Derived	Unisex	2	1		Area of G-occipital-middle in the left hemisphere generated by parcellation of the white surface using Destrieux (a2009s) parcellation	http://biobank.ndph.ox.ac.uk/ukb/field.cgi?id=27347	Assessment Centre	Imaging	Brain MRI	T1 structural brain MRI
area_of_goccipitalmiddle_right_hemisphere_f27569_2_0		27569	27569-2.0	f.27569.2.0	Continuous	area_of_goccipitalmiddle_right_hemisphere_f27569_2_0	27569	4549	Assessment Centre > Imaging > Brain MRI > T1 structural brain MRI > Freesurfer a2009s	197	Area of G-occipital-middle (right hemisphere)	43173	47696	Accruing	Continuous	mm2	Data	Derived	Unisex	2	1		Area of G-occipital-middle in the right hemisphere generated by parcellation of the white surface using Destrieux (a2009s) parcellation	http://biobank.ndph.ox.ac.uk/ukb/field.cgi?id=27569	Assessment Centre	Imaging	Brain MRI	T1 structural brain MRI
area_of_goccipitalsup_left_hemisphere_f27348_2_0		27348	27348-2.0	f.27348.2.0	Continuous	area_of_goccipitalsup_left_hemisphere_f27348_2_0	27348	4328	Assessment Centre > Imaging > Brain MRI > T1 structural brain MRI > Freesurfer a2009s	197	Area of G-occipital-sup (left hemisphere)	43173	47696	Accruing	Continuous	mm2	Data	Derived	Unisex	2	1		Area of G-occipital-sup in the left hemisphere generated by parcellation of the white surface using Destrieux (a2009s) parcellation	http://biobank.ndph.ox.ac.uk/ukb/field.cgi?id=27348	Assessment Centre	Imaging	Brain MRI	T1 structural brain MRI
area_of_goccipitalsup_right_hemisphere_f27570_2_0		27570	27570-2.0	f.27570.2.0	Continuous	area_of_goccipitalsup_right_hemisphere_f27570_2_0	27570	4550	Assessment Centre > Imaging > Brain MRI > T1 structural brain MRI > Freesurfer a2009s	197	Area of G-occipital-sup (right hemisphere)	43173	47696	Accruing	Continuous	mm2	Data	Derived	Unisex	2	1		Area of G-occipital-sup in the right hemisphere generated by parcellation of the white surface using Destrieux (a2009s) parcellation	http://biobank.ndph.ox.ac.uk/ukb/field.cgi?id=27570	Assessment Centre	Imaging	Brain MRI	T1 structural brain MRI
area_of_goctemplatfusifor_left_hemisphere_f27349_2_0		27349	27349-2.0	f.27349.2.0	Continuous	area_of_goctemplatfusifor_left_hemisphere_f27349_2_0	27349	4329	Assessment Centre > Imaging > Brain MRI > T1 structural brain MRI > Freesurfer a2009s	197	Area of G-oc-temp-lat-fusifor (left hemisphere)	43173	47696	Accruing	Continuous	mm2	Data	Derived	Unisex	2	1		Area of G-oc-temp-lat-fusifor in the left hemisphere generated by parcellation of the white surface using Destrieux (a2009s) parcellation	http://biobank.ndph.ox.ac.uk/ukb/field.cgi?id=27349	Assessment Centre	Imaging	Brain MRI	T1 structural brain MRI
area_of_goctemplatfusifor_right_hemisphere_f27571_2_0		27571	27571-2.0	f.27571.2.0	Continuous	area_of_goctemplatfusifor_right_hemisphere_f27571_2_0	27571	4551	Assessment Centre > Imaging > Brain MRI > T1 structural brain MRI > Freesurfer a2009s	197	Area of G-oc-temp-lat-fusifor (right hemisphere)	43173	47696	Accruing	Continuous	mm2	Data	Derived	Unisex	2	1		Area of G-oc-temp-lat-fusifor in the right hemisphere generated by parcellation of the white surface using Destrieux (a2009s) parcellation	http://biobank.ndph.ox.ac.uk/ukb/field.cgi?id=27571	Assessment Centre	Imaging	Brain MRI	T1 structural brain MRI
area_of_goctempmedlingual_left_hemisphere_f27350_2_0		27350	27350-2.0	f.27350.2.0	Continuous	area_of_goctempmedlingual_left_hemisphere_f27350_2_0	27350	4330	Assessment Centre > Imaging > Brain MRI > T1 structural brain MRI > Freesurfer a2009s	197	Area of G-oc-temp-med-Lingual (left hemisphere)	43173	47696	Accruing	Continuous	mm2	Data	Derived	Unisex	2	1		Area of G-oc-temp-med-Lingual in the left hemisphere generated by parcellation of the white surface using Destrieux (a2009s) parcellation	http://biobank.ndph.ox.ac.uk/ukb/field.cgi?id=27350	Assessment Centre	Imaging	Brain MRI	T1 structural brain MRI
area_of_goctempmedlingual_right_hemisphere_f27572_2_0		27572	27572-2.0	f.27572.2.0	Continuous	area_of_goctempmedlingual_right_hemisphere_f27572_2_0	27572	4552	Assessment Centre > Imaging > Brain MRI > T1 structural brain MRI > Freesurfer a2009s	197	Area of G-oc-temp-med-Lingual (right hemisphere)	43173	47696	Accruing	Continuous	mm2	Data	Derived	Unisex	2	1		Area of G-oc-temp-med-Lingual in the right hemisphere generated by parcellation of the white surface using Destrieux (a2009s) parcellation	http://biobank.ndph.ox.ac.uk/ukb/field.cgi?id=27572	Assessment Centre	Imaging	Brain MRI	T1 structural brain MRI
area_of_goctempmedparahip_left_hemisphere_f27351_2_0		27351	27351-2.0	f.27351.2.0	Continuous	area_of_goctempmedparahip_left_hemisphere_f27351_2_0	27351	4331	Assessment Centre > Imaging > Brain MRI > T1 structural brain MRI > Freesurfer a2009s	197	Area of G-oc-temp-med-Parahip (left hemisphere)	43173	47696	Accruing	Continuous	mm2	Data	Derived	Unisex	2	1		Area of G-oc-temp-med-Parahip in the left hemisphere generated by parcellation of the white surface using Destrieux (a2009s) parcellation	http://biobank.ndph.ox.ac.uk/ukb/field.cgi?id=27351	Assessment Centre	Imaging	Brain MRI	T1 structural brain MRI
area_of_goctempmedparahip_right_hemisphere_f27573_2_0		27573	27573-2.0	f.27573.2.0	Continuous	area_of_goctempmedparahip_right_hemisphere_f27573_2_0	27573	4553	Assessment Centre > Imaging > Brain MRI > T1 structural brain MRI > Freesurfer a2009s	197	Area of G-oc-temp-med-Parahip (right hemisphere)	43173	47696	Accruing	Continuous	mm2	Data	Derived	Unisex	2	1		Area of G-oc-temp-med-Parahip in the right hemisphere generated by parcellation of the white surface using Destrieux (a2009s) parcellation	http://biobank.ndph.ox.ac.uk/ukb/field.cgi?id=27573	Assessment Centre	Imaging	Brain MRI	T1 structural brain MRI
area_of_gorbital_left_hemisphere_f27352_2_0		27352	27352-2.0	f.27352.2.0	Continuous	area_of_gorbital_left_hemisphere_f27352_2_0	27352	4332	Assessment Centre > Imaging > Brain MRI > T1 structural brain MRI > Freesurfer a2009s	197	Area of G-orbital (left hemisphere)	43173	47696	Accruing	Continuous	mm2	Data	Derived	Unisex	2	1		Area of G-orbital in the left hemisphere generated by parcellation of the white surface using Destrieux (a2009s) parcellation	http://biobank.ndph.ox.ac.uk/ukb/field.cgi?id=27352	Assessment Centre	Imaging	Brain MRI	T1 structural brain MRI
area_of_gorbital_right_hemisphere_f27574_2_0		27574	27574-2.0	f.27574.2.0	Continuous	area_of_gorbital_right_hemisphere_f27574_2_0	27574	4554	Assessment Centre > Imaging > Brain MRI > T1 structural brain MRI > Freesurfer a2009s	197	Area of G-orbital (right hemisphere)	43173	47696	Accruing	Continuous	mm2	Data	Derived	Unisex	2	1		Area of G-orbital in the right hemisphere generated by parcellation of the white surface using Destrieux (a2009s) parcellation	http://biobank.ndph.ox.ac.uk/ukb/field.cgi?id=27574	Assessment Centre	Imaging	Brain MRI	T1 structural brain MRI
area_of_gparietalsup_left_hemisphere_f27355_2_0		27355	27355-2.0	f.27355.2.0	Continuous	area_of_gparietalsup_left_hemisphere_f27355_2_0	27355	4335	Assessment Centre > Imaging > Brain MRI > T1 structural brain MRI > Freesurfer a2009s	197	Area of G-parietal-sup (left hemisphere)	43173	47696	Accruing	Continuous	mm2	Data	Derived	Unisex	2	1		Area of G-parietal-sup in the left hemisphere generated by parcellation of the white surface using Destrieux (a2009s) parcellation	http://biobank.ndph.ox.ac.uk/ukb/field.cgi?id=27355	Assessment Centre	Imaging	Brain MRI	T1 structural brain MRI
area_of_gparietalsup_right_hemisphere_f27577_2_0		27577	27577-2.0	f.27577.2.0	Continuous	area_of_gparietalsup_right_hemisphere_f27577_2_0	27577	4557	Assessment Centre > Imaging > Brain MRI > T1 structural brain MRI > Freesurfer a2009s	197	Area of G-parietal-sup (right hemisphere)	43173	47696	Accruing	Continuous	mm2	Data	Derived	Unisex	2	1		Area of G-parietal-sup in the right hemisphere generated by parcellation of the white surface using Destrieux (a2009s) parcellation	http://biobank.ndph.ox.ac.uk/ukb/field.cgi?id=27577	Assessment Centre	Imaging	Brain MRI	T1 structural brain MRI
area_of_gparietinfangular_left_hemisphere_f27353_2_0		27353	27353-2.0	f.27353.2.0	Continuous	area_of_gparietinfangular_left_hemisphere_f27353_2_0	27353	4333	Assessment Centre > Imaging > Brain MRI > T1 structural brain MRI > Freesurfer a2009s	197	Area of G-pariet-inf-Angular (left hemisphere)	43173	47696	Accruing	Continuous	mm2	Data	Derived	Unisex	2	1		Area of G-pariet-inf-Angular in the left hemisphere generated by parcellation of the white surface using Destrieux (a2009s) parcellation	http://biobank.ndph.ox.ac.uk/ukb/field.cgi?id=27353	Assessment Centre	Imaging	Brain MRI	T1 structural brain MRI
area_of_gparietinfangular_right_hemisphere_f27575_2_0		27575	27575-2.0	f.27575.2.0	Continuous	area_of_gparietinfangular_right_hemisphere_f27575_2_0	27575	4555	Assessment Centre > Imaging > Brain MRI > T1 structural brain MRI > Freesurfer a2009s	197	Area of G-pariet-inf-Angular (right hemisphere)	43173	47696	Accruing	Continuous	mm2	Data	Derived	Unisex	2	1		Area of G-pariet-inf-Angular in the right hemisphere generated by parcellation of the white surface using Destrieux (a2009s) parcellation	http://biobank.ndph.ox.ac.uk/ukb/field.cgi?id=27575	Assessment Centre	Imaging	Brain MRI	T1 structural brain MRI
area_of_gparietinfsupramar_left_hemisphere_f27354_2_0		27354	27354-2.0	f.27354.2.0	Continuous	area_of_gparietinfsupramar_left_hemisphere_f27354_2_0	27354	4334	Assessment Centre > Imaging > Brain MRI > T1 structural brain MRI > Freesurfer a2009s	197	Area of G-pariet-inf-Supramar (left hemisphere)	43173	47696	Accruing	Continuous	mm2	Data	Derived	Unisex	2	1		Area of G-pariet-inf-Supramar in the left hemisphere generated by parcellation of the white surface using Destrieux (a2009s) parcellation	http://biobank.ndph.ox.ac.uk/ukb/field.cgi?id=27354	Assessment Centre	Imaging	Brain MRI	T1 structural brain MRI
area_of_gparietinfsupramar_right_hemisphere_f27576_2_0		27576	27576-2.0	f.27576.2.0	Continuous	area_of_gparietinfsupramar_right_hemisphere_f27576_2_0	27576	4556	Assessment Centre > Imaging > Brain MRI > T1 structural brain MRI > Freesurfer a2009s	197	Area of G-pariet-inf-Supramar (right hemisphere)	43173	47696	Accruing	Continuous	mm2	Data	Derived	Unisex	2	1		Area of G-pariet-inf-Supramar in the right hemisphere generated by parcellation of the white surface using Destrieux (a2009s) parcellation	http://biobank.ndph.ox.ac.uk/ukb/field.cgi?id=27576	Assessment Centre	Imaging	Brain MRI	T1 structural brain MRI
area_of_gpostcentral_left_hemisphere_f27356_2_0		27356	27356-2.0	f.27356.2.0	Continuous	area_of_gpostcentral_left_hemisphere_f27356_2_0	27356	4336	Assessment Centre > Imaging > Brain MRI > T1 structural brain MRI > Freesurfer a2009s	197	Area of G-postcentral (left hemisphere)	43173	47696	Accruing	Continuous	mm2	Data	Derived	Unisex	2	1		Area of G-postcentral in the left hemisphere generated by parcellation of the white surface using Destrieux (a2009s) parcellation	http://biobank.ndph.ox.ac.uk/ukb/field.cgi?id=27356	Assessment Centre	Imaging	Brain MRI	T1 structural brain MRI
area_of_gpostcentral_right_hemisphere_f27578_2_0		27578	27578-2.0	f.27578.2.0	Continuous	area_of_gpostcentral_right_hemisphere_f27578_2_0	27578	4558	Assessment Centre > Imaging > Brain MRI > T1 structural brain MRI > Freesurfer a2009s	197	Area of G-postcentral (right hemisphere)	43173	47696	Accruing	Continuous	mm2	Data	Derived	Unisex	2	1		Area of G-postcentral in the right hemisphere generated by parcellation of the white surface using Destrieux (a2009s) parcellation	http://biobank.ndph.ox.ac.uk/ukb/field.cgi?id=27578	Assessment Centre	Imaging	Brain MRI	T1 structural brain MRI
area_of_gprecentral_left_hemisphere_f27357_2_0		27357	27357-2.0	f.27357.2.0	Continuous	area_of_gprecentral_left_hemisphere_f27357_2_0	27357	4337	Assessment Centre > Imaging > Brain MRI > T1 structural brain MRI > Freesurfer a2009s	197	Area of G-precentral (left hemisphere)	43173	47696	Accruing	Continuous	mm2	Data	Derived	Unisex	2	1		Area of G-precentral in the left hemisphere generated by parcellation of the white surface using Destrieux (a2009s) parcellation	http://biobank.ndph.ox.ac.uk/ukb/field.cgi?id=27357	Assessment Centre	Imaging	Brain MRI	T1 structural brain MRI
area_of_gprecentral_right_hemisphere_f27579_2_0		27579	27579-2.0	f.27579.2.0	Continuous	area_of_gprecentral_right_hemisphere_f27579_2_0	27579	4559	Assessment Centre > Imaging > Brain MRI > T1 structural brain MRI > Freesurfer a2009s	197	Area of G-precentral (right hemisphere)	43173	47696	Accruing	Continuous	mm2	Data	Derived	Unisex	2	1		Area of G-precentral in the right hemisphere generated by parcellation of the white surface using Destrieux (a2009s) parcellation	http://biobank.ndph.ox.ac.uk/ukb/field.cgi?id=27579	Assessment Centre	Imaging	Brain MRI	T1 structural brain MRI
area_of_gprecuneus_left_hemisphere_f27358_2_0		27358	27358-2.0	f.27358.2.0	Continuous	area_of_gprecuneus_left_hemisphere_f27358_2_0	27358	4338	Assessment Centre > Imaging > Brain MRI > T1 structural brain MRI > Freesurfer a2009s	197	Area of G-precuneus (left hemisphere)	43173	47696	Accruing	Continuous	mm2	Data	Derived	Unisex	2	1		Area of G-precuneus in the left hemisphere generated by parcellation of the white surface using Destrieux (a2009s) parcellation	http://biobank.ndph.ox.ac.uk/ukb/field.cgi?id=27358	Assessment Centre	Imaging	Brain MRI	T1 structural brain MRI
area_of_gprecuneus_right_hemisphere_f27580_2_0		27580	27580-2.0	f.27580.2.0	Continuous	area_of_gprecuneus_right_hemisphere_f27580_2_0	27580	4560	Assessment Centre > Imaging > Brain MRI > T1 structural brain MRI > Freesurfer a2009s	197	Area of G-precuneus (right hemisphere)	43173	47696	Accruing	Continuous	mm2	Data	Derived	Unisex	2	1		Area of G-precuneus in the right hemisphere generated by parcellation of the white surface using Destrieux (a2009s) parcellation	http://biobank.ndph.ox.ac.uk/ukb/field.cgi?id=27580	Assessment Centre	Imaging	Brain MRI	T1 structural brain MRI
area_of_grectus_left_hemisphere_f27359_2_0		27359	27359-2.0	f.27359.2.0	Continuous	area_of_grectus_left_hemisphere_f27359_2_0	27359	4339	Assessment Centre > Imaging > Brain MRI > T1 structural brain MRI > Freesurfer a2009s	197	Area of G-rectus (left hemisphere)	43173	47696	Accruing	Continuous	mm2	Data	Derived	Unisex	2	1		Area of G-rectus in the left hemisphere generated by parcellation of the white surface using Destrieux (a2009s) parcellation	http://biobank.ndph.ox.ac.uk/ukb/field.cgi?id=27359	Assessment Centre	Imaging	Brain MRI	T1 structural brain MRI
area_of_grectus_right_hemisphere_f27581_2_0		27581	27581-2.0	f.27581.2.0	Continuous	area_of_grectus_right_hemisphere_f27581_2_0	27581	4561	Assessment Centre > Imaging > Brain MRI > T1 structural brain MRI > Freesurfer a2009s	197	Area of G-rectus (right hemisphere)	43173	47696	Accruing	Continuous	mm2	Data	Derived	Unisex	2	1		Area of G-rectus in the right hemisphere generated by parcellation of the white surface using Destrieux (a2009s) parcellation	http://biobank.ndph.ox.ac.uk/ukb/field.cgi?id=27581	Assessment Centre	Imaging	Brain MRI	T1 structural brain MRI
area_of_gscingulant_left_hemisphere_f27334_2_0		27334	27334-2.0	f.27334.2.0	Continuous	area_of_gscingulant_left_hemisphere_f27334_2_0	27334	4314	Assessment Centre > Imaging > Brain MRI > T1 structural brain MRI > Freesurfer a2009s	197	Area of G+S-cingul-Ant (left hemisphere)	43173	47696	Accruing	Continuous	mm2	Data	Derived	Unisex	2	1		Area of G+S-cingul-Ant in the left hemisphere generated by parcellation of the white surface using Destrieux (a2009s) parcellation	http://biobank.ndph.ox.ac.uk/ukb/field.cgi?id=27334	Assessment Centre	Imaging	Brain MRI	T1 structural brain MRI
area_of_gscingulant_right_hemisphere_f27556_2_0		27556	27556-2.0	f.27556.2.0	Continuous	area_of_gscingulant_right_hemisphere_f27556_2_0	27556	4536	Assessment Centre > Imaging > Brain MRI > T1 structural brain MRI > Freesurfer a2009s	197	Area of G+S-cingul-Ant (right hemisphere)	43173	47696	Accruing	Continuous	mm2	Data	Derived	Unisex	2	1		Area of G+S-cingul-Ant in the right hemisphere generated by parcellation of the white surface using Destrieux (a2009s) parcellation	http://biobank.ndph.ox.ac.uk/ukb/field.cgi?id=27556	Assessment Centre	Imaging	Brain MRI	T1 structural brain MRI
area_of_gscingulmidant_left_hemisphere_f27335_2_0		27335	27335-2.0	f.27335.2.0	Continuous	area_of_gscingulmidant_left_hemisphere_f27335_2_0	27335	4315	Assessment Centre > Imaging > Brain MRI > T1 structural brain MRI > Freesurfer a2009s	197	Area of G+S-cingul-Mid-Ant (left hemisphere)	43173	47696	Accruing	Continuous	mm2	Data	Derived	Unisex	2	1		Area of G+S-cingul-Mid-Ant in the left hemisphere generated by parcellation of the white surface using Destrieux (a2009s) parcellation	http://biobank.ndph.ox.ac.uk/ukb/field.cgi?id=27335	Assessment Centre	Imaging	Brain MRI	T1 structural brain MRI
area_of_gscingulmidant_right_hemisphere_f27557_2_0		27557	27557-2.0	f.27557.2.0	Continuous	area_of_gscingulmidant_right_hemisphere_f27557_2_0	27557	4537	Assessment Centre > Imaging > Brain MRI > T1 structural brain MRI > Freesurfer a2009s	197	Area of G+S-cingul-Mid-Ant (right hemisphere)	43173	47696	Accruing	Continuous	mm2	Data	Derived	Unisex	2	1		Area of G+S-cingul-Mid-Ant in the right hemisphere generated by parcellation of the white surface using Destrieux (a2009s) parcellation	http://biobank.ndph.ox.ac.uk/ukb/field.cgi?id=27557	Assessment Centre	Imaging	Brain MRI	T1 structural brain MRI
area_of_gscingulmidpost_left_hemisphere_f27336_2_0		27336	27336-2.0	f.27336.2.0	Continuous	area_of_gscingulmidpost_left_hemisphere_f27336_2_0	27336	4316	Assessment Centre > Imaging > Brain MRI > T1 structural brain MRI > Freesurfer a2009s	197	Area of G+S-cingul-Mid-Post (left hemisphere)	43173	47696	Accruing	Continuous	mm2	Data	Derived	Unisex	2	1		Area of G+S-cingul-Mid-Post in the left hemisphere generated by parcellation of the white surface using Destrieux (a2009s) parcellation	http://biobank.ndph.ox.ac.uk/ukb/field.cgi?id=27336	Assessment Centre	Imaging	Brain MRI	T1 structural brain MRI
area_of_gscingulmidpost_right_hemisphere_f27558_2_0		27558	27558-2.0	f.27558.2.0	Continuous	area_of_gscingulmidpost_right_hemisphere_f27558_2_0	27558	4538	Assessment Centre > Imaging > Brain MRI > T1 structural brain MRI > Freesurfer a2009s	197	Area of G+S-cingul-Mid-Post (right hemisphere)	43173	47696	Accruing	Continuous	mm2	Data	Derived	Unisex	2	1		Area of G+S-cingul-Mid-Post in the right hemisphere generated by parcellation of the white surface using Destrieux (a2009s) parcellation	http://biobank.ndph.ox.ac.uk/ukb/field.cgi?id=27558	Assessment Centre	Imaging	Brain MRI	T1 structural brain MRI
area_of_gsfrontomargin_left_hemisphere_f27329_2_0		27329	27329-2.0	f.27329.2.0	Continuous	area_of_gsfrontomargin_left_hemisphere_f27329_2_0	27329	4309	Assessment Centre > Imaging > Brain MRI > T1 structural brain MRI > Freesurfer a2009s	197	Area of G+S-frontomargin (left hemisphere)	43173	47696	Accruing	Continuous	mm2	Data	Derived	Unisex	2	1		Area of G+S-frontomargin in the left hemisphere generated by parcellation of the white surface using Destrieux (a2009s) parcellation	http://biobank.ndph.ox.ac.uk/ukb/field.cgi?id=27329	Assessment Centre	Imaging	Brain MRI	T1 structural brain MRI
area_of_gsfrontomargin_right_hemisphere_f27551_2_0		27551	27551-2.0	f.27551.2.0	Continuous	area_of_gsfrontomargin_right_hemisphere_f27551_2_0	27551	4531	Assessment Centre > Imaging > Brain MRI > T1 structural brain MRI > Freesurfer a2009s	197	Area of G+S-frontomargin (right hemisphere)	43173	47696	Accruing	Continuous	mm2	Data	Derived	Unisex	2	1		Area of G+S-frontomargin in the right hemisphere generated by parcellation of the white surface using Destrieux (a2009s) parcellation	http://biobank.ndph.ox.ac.uk/ukb/field.cgi?id=27551	Assessment Centre	Imaging	Brain MRI	T1 structural brain MRI
area_of_gsoccipitalinf_left_hemisphere_f27330_2_0		27330	27330-2.0	f.27330.2.0	Continuous	area_of_gsoccipitalinf_left_hemisphere_f27330_2_0	27330	4310	Assessment Centre > Imaging > Brain MRI > T1 structural brain MRI > Freesurfer a2009s	197	Area of G+S-occipital-inf (left hemisphere)	43173	47696	Accruing	Continuous	mm2	Data	Derived	Unisex	2	1		Area of G+S-occipital-inf in the left hemisphere generated by parcellation of the white surface using Destrieux (a2009s) parcellation	http://biobank.ndph.ox.ac.uk/ukb/field.cgi?id=27330	Assessment Centre	Imaging	Brain MRI	T1 structural brain MRI
area_of_gsoccipitalinf_right_hemisphere_f27552_2_0		27552	27552-2.0	f.27552.2.0	Continuous	area_of_gsoccipitalinf_right_hemisphere_f27552_2_0	27552	4532	Assessment Centre > Imaging > Brain MRI > T1 structural brain MRI > Freesurfer a2009s	197	Area of G+S-occipital-inf (right hemisphere)	43173	47696	Accruing	Continuous	mm2	Data	Derived	Unisex	2	1		Area of G+S-occipital-inf in the right hemisphere generated by parcellation of the white surface using Destrieux (a2009s) parcellation	http://biobank.ndph.ox.ac.uk/ukb/field.cgi?id=27552	Assessment Centre	Imaging	Brain MRI	T1 structural brain MRI
area_of_gsparacentral_left_hemisphere_f27331_2_0		27331	27331-2.0	f.27331.2.0	Continuous	area_of_gsparacentral_left_hemisphere_f27331_2_0	27331	4311	Assessment Centre > Imaging > Brain MRI > T1 structural brain MRI > Freesurfer a2009s	197	Area of G+S-paracentral (left hemisphere)	43173	47696	Accruing	Continuous	mm2	Data	Derived	Unisex	2	1		Area of G+S-paracentral in the left hemisphere generated by parcellation of the white surface using Destrieux (a2009s) parcellation	http://biobank.ndph.ox.ac.uk/ukb/field.cgi?id=27331	Assessment Centre	Imaging	Brain MRI	T1 structural brain MRI
area_of_gsparacentral_right_hemisphere_f27553_2_0		27553	27553-2.0	f.27553.2.0	Continuous	area_of_gsparacentral_right_hemisphere_f27553_2_0	27553	4533	Assessment Centre > Imaging > Brain MRI > T1 structural brain MRI > Freesurfer a2009s	197	Area of G+S-paracentral (right hemisphere)	43173	47696	Accruing	Continuous	mm2	Data	Derived	Unisex	2	1		Area of G+S-paracentral in the right hemisphere generated by parcellation of the white surface using Destrieux (a2009s) parcellation	http://biobank.ndph.ox.ac.uk/ukb/field.cgi?id=27553	Assessment Centre	Imaging	Brain MRI	T1 structural brain MRI
area_of_gssubcentral_left_hemisphere_f27332_2_0		27332	27332-2.0	f.27332.2.0	Continuous	area_of_gssubcentral_left_hemisphere_f27332_2_0	27332	4312	Assessment Centre > Imaging > Brain MRI > T1 structural brain MRI > Freesurfer a2009s	197	Area of G+S-subcentral (left hemisphere)	43173	47696	Accruing	Continuous	mm2	Data	Derived	Unisex	2	1		Area of G+S-subcentral in the left hemisphere generated by parcellation of the white surface using Destrieux (a2009s) parcellation	http://biobank.ndph.ox.ac.uk/ukb/field.cgi?id=27332	Assessment Centre	Imaging	Brain MRI	T1 structural brain MRI
area_of_gssubcentral_right_hemisphere_f27554_2_0		27554	27554-2.0	f.27554.2.0	Continuous	area_of_gssubcentral_right_hemisphere_f27554_2_0	27554	4534	Assessment Centre > Imaging > Brain MRI > T1 structural brain MRI > Freesurfer a2009s	197	Area of G+S-subcentral (right hemisphere)	43173	47696	Accruing	Continuous	mm2	Data	Derived	Unisex	2	1		Area of G+S-subcentral in the right hemisphere generated by parcellation of the white surface using Destrieux (a2009s) parcellation	http://biobank.ndph.ox.ac.uk/ukb/field.cgi?id=27554	Assessment Centre	Imaging	Brain MRI	T1 structural brain MRI
area_of_gstransvfrontopol_left_hemisphere_f27333_2_0		27333	27333-2.0	f.27333.2.0	Continuous	area_of_gstransvfrontopol_left_hemisphere_f27333_2_0	27333	4313	Assessment Centre > Imaging > Brain MRI > T1 structural brain MRI > Freesurfer a2009s	197	Area of G+S-transv-frontopol (left hemisphere)	43173	47696	Accruing	Continuous	mm2	Data	Derived	Unisex	2	1		Area of G+S-transv-frontopol in the left hemisphere generated by parcellation of the white surface using Destrieux (a2009s) parcellation	http://biobank.ndph.ox.ac.uk/ukb/field.cgi?id=27333	Assessment Centre	Imaging	Brain MRI	T1 structural brain MRI
area_of_gstransvfrontopol_right_hemisphere_f27555_2_0		27555	27555-2.0	f.27555.2.0	Continuous	area_of_gstransvfrontopol_right_hemisphere_f27555_2_0	27555	4535	Assessment Centre > Imaging > Brain MRI > T1 structural brain MRI > Freesurfer a2009s	197	Area of G+S-transv-frontopol (right hemisphere)	43173	47696	Accruing	Continuous	mm2	Data	Derived	Unisex	2	1		Area of G+S-transv-frontopol in the right hemisphere generated by parcellation of the white surface using Destrieux (a2009s) parcellation	http://biobank.ndph.ox.ac.uk/ukb/field.cgi?id=27555	Assessment Centre	Imaging	Brain MRI	T1 structural brain MRI
area_of_gsubcallosal_left_hemisphere_f27360_2_0		27360	27360-2.0	f.27360.2.0	Continuous	area_of_gsubcallosal_left_hemisphere_f27360_2_0	27360	4340	Assessment Centre > Imaging > Brain MRI > T1 structural brain MRI > Freesurfer a2009s	197	Area of G-subcallosal (left hemisphere)	43173	47696	Accruing	Continuous	mm2	Data	Derived	Unisex	2	1		Area of G-subcallosal in the left hemisphere generated by parcellation of the white surface using Destrieux (a2009s) parcellation	http://biobank.ndph.ox.ac.uk/ukb/field.cgi?id=27360	Assessment Centre	Imaging	Brain MRI	T1 structural brain MRI
area_of_gsubcallosal_right_hemisphere_f27582_2_0		27582	27582-2.0	f.27582.2.0	Continuous	area_of_gsubcallosal_right_hemisphere_f27582_2_0	27582	4562	Assessment Centre > Imaging > Brain MRI > T1 structural brain MRI > Freesurfer a2009s	197	Area of G-subcallosal (right hemisphere)	43173	47696	Accruing	Continuous	mm2	Data	Derived	Unisex	2	1		Area of G-subcallosal in the right hemisphere generated by parcellation of the white surface using Destrieux (a2009s) parcellation	http://biobank.ndph.ox.ac.uk/ukb/field.cgi?id=27582	Assessment Centre	Imaging	Brain MRI	T1 structural brain MRI
area_of_gtemporalinf_left_hemisphere_f27365_2_0		27365	27365-2.0	f.27365.2.0	Continuous	area_of_gtemporalinf_left_hemisphere_f27365_2_0	27365	4345	Assessment Centre > Imaging > Brain MRI > T1 structural brain MRI > Freesurfer a2009s	197	Area of G-temporal-inf (left hemisphere)	43173	47696	Accruing	Continuous	mm2	Data	Derived	Unisex	2	1		Area of G-temporal-inf in the left hemisphere generated by parcellation of the white surface using Destrieux (a2009s) parcellation	http://biobank.ndph.ox.ac.uk/ukb/field.cgi?id=27365	Assessment Centre	Imaging	Brain MRI	T1 structural brain MRI
area_of_gtemporalinf_right_hemisphere_f27587_2_0		27587	27587-2.0	f.27587.2.0	Continuous	area_of_gtemporalinf_right_hemisphere_f27587_2_0	27587	4567	Assessment Centre > Imaging > Brain MRI > T1 structural brain MRI > Freesurfer a2009s	197	Area of G-temporal-inf (right hemisphere)	43173	47696	Accruing	Continuous	mm2	Data	Derived	Unisex	2	1		Area of G-temporal-inf in the right hemisphere generated by parcellation of the white surface using Destrieux (a2009s) parcellation	http://biobank.ndph.ox.ac.uk/ukb/field.cgi?id=27587	Assessment Centre	Imaging	Brain MRI	T1 structural brain MRI
area_of_gtemporalmiddle_left_hemisphere_f27366_2_0		27366	27366-2.0	f.27366.2.0	Continuous	area_of_gtemporalmiddle_left_hemisphere_f27366_2_0	27366	4346	Assessment Centre > Imaging > Brain MRI > T1 structural brain MRI > Freesurfer a2009s	197	Area of G-temporal-middle (left hemisphere)	43173	47696	Accruing	Continuous	mm2	Data	Derived	Unisex	2	1		Area of G-temporal-middle in the left hemisphere generated by parcellation of the white surface using Destrieux (a2009s) parcellation	http://biobank.ndph.ox.ac.uk/ukb/field.cgi?id=27366	Assessment Centre	Imaging	Brain MRI	T1 structural brain MRI
area_of_gtemporalmiddle_right_hemisphere_f27588_2_0		27588	27588-2.0	f.27588.2.0	Continuous	area_of_gtemporalmiddle_right_hemisphere_f27588_2_0	27588	4568	Assessment Centre > Imaging > Brain MRI > T1 structural brain MRI > Freesurfer a2009s	197	Area of G-temporal-middle (right hemisphere)	43173	47696	Accruing	Continuous	mm2	Data	Derived	Unisex	2	1		Area of G-temporal-middle in the right hemisphere generated by parcellation of the white surface using Destrieux (a2009s) parcellation	http://biobank.ndph.ox.ac.uk/ukb/field.cgi?id=27588	Assessment Centre	Imaging	Brain MRI	T1 structural brain MRI
area_of_gtempsupgttransv_left_hemisphere_f27361_2_0		27361	27361-2.0	f.27361.2.0	Continuous	area_of_gtempsupgttransv_left_hemisphere_f27361_2_0	27361	4341	Assessment Centre > Imaging > Brain MRI > T1 structural brain MRI > Freesurfer a2009s	197	Area of G-temp-sup-G-T-transv (left hemisphere)	43173	47696	Accruing	Continuous	mm2	Data	Derived	Unisex	2	1		Area of G-temp-sup-G-T-transv in the left hemisphere generated by parcellation of the white surface using Destrieux (a2009s) parcellation	http://biobank.ndph.ox.ac.uk/ukb/field.cgi?id=27361	Assessment Centre	Imaging	Brain MRI	T1 structural brain MRI
area_of_gtempsupgttransv_right_hemisphere_f27583_2_0		27583	27583-2.0	f.27583.2.0	Continuous	area_of_gtempsupgttransv_right_hemisphere_f27583_2_0	27583	4563	Assessment Centre > Imaging > Brain MRI > T1 structural brain MRI > Freesurfer a2009s	197	Area of G-temp-sup-G-T-transv (right hemisphere)	43173	47696	Accruing	Continuous	mm2	Data	Derived	Unisex	2	1		Area of G-temp-sup-G-T-transv in the right hemisphere generated by parcellation of the white surface using Destrieux (a2009s) parcellation	http://biobank.ndph.ox.ac.uk/ukb/field.cgi?id=27583	Assessment Centre	Imaging	Brain MRI	T1 structural brain MRI
area_of_gtempsuplateral_left_hemisphere_f27362_2_0		27362	27362-2.0	f.27362.2.0	Continuous	area_of_gtempsuplateral_left_hemisphere_f27362_2_0	27362	4342	Assessment Centre > Imaging > Brain MRI > T1 structural brain MRI > Freesurfer a2009s	197	Area of G-temp-sup-Lateral (left hemisphere)	43173	47696	Accruing	Continuous	mm2	Data	Derived	Unisex	2	1		Area of G-temp-sup-Lateral in the left hemisphere generated by parcellation of the white surface using Destrieux (a2009s) parcellation	http://biobank.ndph.ox.ac.uk/ukb/field.cgi?id=27362	Assessment Centre	Imaging	Brain MRI	T1 structural brain MRI
area_of_gtempsuplateral_right_hemisphere_f27584_2_0		27584	27584-2.0	f.27584.2.0	Continuous	area_of_gtempsuplateral_right_hemisphere_f27584_2_0	27584	4564	Assessment Centre > Imaging > Brain MRI > T1 structural brain MRI > Freesurfer a2009s	197	Area of G-temp-sup-Lateral (right hemisphere)	43173	47696	Accruing	Continuous	mm2	Data	Derived	Unisex	2	1		Area of G-temp-sup-Lateral in the right hemisphere generated by parcellation of the white surface using Destrieux (a2009s) parcellation	http://biobank.ndph.ox.ac.uk/ukb/field.cgi?id=27584	Assessment Centre	Imaging	Brain MRI	T1 structural brain MRI
area_of_gtempsupplanpolar_left_hemisphere_f27363_2_0		27363	27363-2.0	f.27363.2.0	Continuous	area_of_gtempsupplanpolar_left_hemisphere_f27363_2_0	27363	4343	Assessment Centre > Imaging > Brain MRI > T1 structural brain MRI > Freesurfer a2009s	197	Area of G-temp-sup-Plan-polar (left hemisphere)	43173	47696	Accruing	Continuous	mm2	Data	Derived	Unisex	2	1		Area of G-temp-sup-Plan-polar in the left hemisphere generated by parcellation of the white surface using Destrieux (a2009s) parcellation	http://biobank.ndph.ox.ac.uk/ukb/field.cgi?id=27363	Assessment Centre	Imaging	Brain MRI	T1 structural brain MRI
area_of_gtempsupplanpolar_right_hemisphere_f27585_2_0		27585	27585-2.0	f.27585.2.0	Continuous	area_of_gtempsupplanpolar_right_hemisphere_f27585_2_0	27585	4565	Assessment Centre > Imaging > Brain MRI > T1 structural brain MRI > Freesurfer a2009s	197	Area of G-temp-sup-Plan-polar (right hemisphere)	43173	47696	Accruing	Continuous	mm2	Data	Derived	Unisex	2	1		Area of G-temp-sup-Plan-polar in the right hemisphere generated by parcellation of the white surface using Destrieux (a2009s) parcellation	http://biobank.ndph.ox.ac.uk/ukb/field.cgi?id=27585	Assessment Centre	Imaging	Brain MRI	T1 structural brain MRI
area_of_gtempsupplantempo_left_hemisphere_f27364_2_0		27364	27364-2.0	f.27364.2.0	Continuous	area_of_gtempsupplantempo_left_hemisphere_f27364_2_0	27364	4344	Assessment Centre > Imaging > Brain MRI > T1 structural brain MRI > Freesurfer a2009s	197	Area of G-temp-sup-Plan-tempo (left hemisphere)	43173	47696	Accruing	Continuous	mm2	Data	Derived	Unisex	2	1		Area of G-temp-sup-Plan-tempo in the left hemisphere generated by parcellation of the white surface using Destrieux (a2009s) parcellation	http://biobank.ndph.ox.ac.uk/ukb/field.cgi?id=27364	Assessment Centre	Imaging	Brain MRI	T1 structural brain MRI
area_of_gtempsupplantempo_right_hemisphere_f27586_2_0		27586	27586-2.0	f.27586.2.0	Continuous	area_of_gtempsupplantempo_right_hemisphere_f27586_2_0	27586	4566	Assessment Centre > Imaging > Brain MRI > T1 structural brain MRI > Freesurfer a2009s	197	Area of G-temp-sup-Plan-tempo (right hemisphere)	43173	47696	Accruing	Continuous	mm2	Data	Derived	Unisex	2	1		Area of G-temp-sup-Plan-tempo in the right hemisphere generated by parcellation of the white surface using Destrieux (a2009s) parcellation	http://biobank.ndph.ox.ac.uk/ukb/field.cgi?id=27586	Assessment Centre	Imaging	Brain MRI	T1 structural brain MRI
area_of_inferiorparietal_left_hemisphere_f26728_2_0		26728	26728-2.0	f.26728.2.0	Continuous	area_of_inferiorparietal_left_hemisphere_f26728_2_0	26728	3708	Assessment Centre > Imaging > Brain MRI > T1 structural brain MRI > Freesurfer desikan white	192	Area of inferiorparietal (left hemisphere)	43173	47696	Accruing	Continuous	mm2	Data	Derived	Unisex	2	1		Area of inferiorparietal in the left hemisphere generated by parcellation of the white surface using Desikan-Killiany parcellation	http://biobank.ndph.ox.ac.uk/ukb/field.cgi?id=26728	Assessment Centre	Imaging	Brain MRI	T1 structural brain MRI
area_of_inferiorparietal_left_hemisphere_f26930_2_0		26930	26930-2.0	f.26930.2.0	Continuous	area_of_inferiorparietal_left_hemisphere_f26930_2_0	26930	3910	Assessment Centre > Imaging > Brain MRI > T1 structural brain MRI > Freesurfer desikan pial	193	Area of inferiorparietal (left hemisphere)	43173	47696	Accruing	Continuous	mm2	Data	Derived	Unisex	2	1		Area of inferiorparietal in the left hemisphere generated by parcellation of the pial surface using Desikan-Killiany parcellation	http://biobank.ndph.ox.ac.uk/ukb/field.cgi?id=26930	Assessment Centre	Imaging	Brain MRI	T1 structural brain MRI
area_of_inferiorparietal_left_hemisphere_f27148_2_0		27148	27148-2.0	f.27148.2.0	Continuous	area_of_inferiorparietal_left_hemisphere_f27148_2_0	27148	4128	Assessment Centre > Imaging > Brain MRI > T1 structural brain MRI > Freesurfer DKT	196	Area of inferiorparietal (left hemisphere)	43173	47696	Accruing	Continuous	mm2	Data	Derived	Unisex	2	1		Area of inferiorparietal in the left hemisphere generated by parcellation of the white surface using DKT parcellation	http://biobank.ndph.ox.ac.uk/ukb/field.cgi?id=27148	Assessment Centre	Imaging	Brain MRI	T1 structural brain MRI
area_of_inferiorparietal_right_hemisphere_f26829_2_0		26829	26829-2.0	f.26829.2.0	Continuous	area_of_inferiorparietal_right_hemisphere_f26829_2_0	26829	3809	Assessment Centre > Imaging > Brain MRI > T1 structural brain MRI > Freesurfer desikan white	192	Area of inferiorparietal (right hemisphere)	43173	47696	Accruing	Continuous	mm2	Data	Derived	Unisex	2	1		Area of inferiorparietal in the right hemisphere generated by parcellation of the white surface using Desikan-Killiany parcellation	http://biobank.ndph.ox.ac.uk/ukb/field.cgi?id=26829	Assessment Centre	Imaging	Brain MRI	T1 structural brain MRI
area_of_inferiorparietal_right_hemisphere_f26963_2_0		26963	26963-2.0	f.26963.2.0	Continuous	area_of_inferiorparietal_right_hemisphere_f26963_2_0	26963	3943	Assessment Centre > Imaging > Brain MRI > T1 structural brain MRI > Freesurfer desikan pial	193	Area of inferiorparietal (right hemisphere)	43173	47696	Accruing	Continuous	mm2	Data	Derived	Unisex	2	1		Area of inferiorparietal in the right hemisphere generated by parcellation of the pial surface using Desikan-Killiany parcellation	http://biobank.ndph.ox.ac.uk/ukb/field.cgi?id=26963	Assessment Centre	Imaging	Brain MRI	T1 structural brain MRI
area_of_inferiorparietal_right_hemisphere_f27241_2_0		27241	27241-2.0	f.27241.2.0	Continuous	area_of_inferiorparietal_right_hemisphere_f27241_2_0	27241	4221	Assessment Centre > Imaging > Brain MRI > T1 structural brain MRI > Freesurfer DKT	196	Area of inferiorparietal (right hemisphere)	43173	47696	Accruing	Continuous	mm2	Data	Derived	Unisex	2	1		Area of inferiorparietal in the right hemisphere generated by parcellation of the white surface using DKT parcellation	http://biobank.ndph.ox.ac.uk/ukb/field.cgi?id=27241	Assessment Centre	Imaging	Brain MRI	T1 structural brain MRI
area_of_inferiortemporal_left_hemisphere_f26729_2_0		26729	26729-2.0	f.26729.2.0	Continuous	area_of_inferiortemporal_left_hemisphere_f26729_2_0	26729	3709	Assessment Centre > Imaging > Brain MRI > T1 structural brain MRI > Freesurfer desikan white	192	Area of inferiortemporal (left hemisphere)	43173	47696	Accruing	Continuous	mm2	Data	Derived	Unisex	2	1		Area of inferiortemporal in the left hemisphere generated by parcellation of the white surface using Desikan-Killiany parcellation	http://biobank.ndph.ox.ac.uk/ukb/field.cgi?id=26729	Assessment Centre	Imaging	Brain MRI	T1 structural brain MRI
area_of_inferiortemporal_left_hemisphere_f26931_2_0		26931	26931-2.0	f.26931.2.0	Continuous	area_of_inferiortemporal_left_hemisphere_f26931_2_0	26931	3911	Assessment Centre > Imaging > Brain MRI > T1 structural brain MRI > Freesurfer desikan pial	193	Area of inferiortemporal (left hemisphere)	43173	47696	Accruing	Continuous	mm2	Data	Derived	Unisex	2	1		Area of inferiortemporal in the left hemisphere generated by parcellation of the pial surface using Desikan-Killiany parcellation	http://biobank.ndph.ox.ac.uk/ukb/field.cgi?id=26931	Assessment Centre	Imaging	Brain MRI	T1 structural brain MRI
area_of_inferiortemporal_left_hemisphere_f27149_2_0		27149	27149-2.0	f.27149.2.0	Continuous	area_of_inferiortemporal_left_hemisphere_f27149_2_0	27149	4129	Assessment Centre > Imaging > Brain MRI > T1 structural brain MRI > Freesurfer DKT	196	Area of inferiortemporal (left hemisphere)	43173	47696	Accruing	Continuous	mm2	Data	Derived	Unisex	2	1		Area of inferiortemporal in the left hemisphere generated by parcellation of the white surface using DKT parcellation	http://biobank.ndph.ox.ac.uk/ukb/field.cgi?id=27149	Assessment Centre	Imaging	Brain MRI	T1 structural brain MRI
area_of_inferiortemporal_right_hemisphere_f26830_2_0		26830	26830-2.0	f.26830.2.0	Continuous	area_of_inferiortemporal_right_hemisphere_f26830_2_0	26830	3810	Assessment Centre > Imaging > Brain MRI > T1 structural brain MRI > Freesurfer desikan white	192	Area of inferiortemporal (right hemisphere)	43173	47696	Accruing	Continuous	mm2	Data	Derived	Unisex	2	1		Area of inferiortemporal in the right hemisphere generated by parcellation of the white surface using Desikan-Killiany parcellation	http://biobank.ndph.ox.ac.uk/ukb/field.cgi?id=26830	Assessment Centre	Imaging	Brain MRI	T1 structural brain MRI
area_of_inferiortemporal_right_hemisphere_f26964_2_0		26964	26964-2.0	f.26964.2.0	Continuous	area_of_inferiortemporal_right_hemisphere_f26964_2_0	26964	3944	Assessment Centre > Imaging > Brain MRI > T1 structural brain MRI > Freesurfer desikan pial	193	Area of inferiortemporal (right hemisphere)	43173	47696	Accruing	Continuous	mm2	Data	Derived	Unisex	2	1		Area of inferiortemporal in the right hemisphere generated by parcellation of the pial surface using Desikan-Killiany parcellation	http://biobank.ndph.ox.ac.uk/ukb/field.cgi?id=26964	Assessment Centre	Imaging	Brain MRI	T1 structural brain MRI
area_of_inferiortemporal_right_hemisphere_f27242_2_0		27242	27242-2.0	f.27242.2.0	Continuous	area_of_inferiortemporal_right_hemisphere_f27242_2_0	27242	4222	Assessment Centre > Imaging > Brain MRI > T1 structural brain MRI > Freesurfer DKT	196	Area of inferiortemporal (right hemisphere)	43173	47696	Accruing	Continuous	mm2	Data	Derived	Unisex	2	1		Area of inferiortemporal in the right hemisphere generated by parcellation of the white surface using DKT parcellation	http://biobank.ndph.ox.ac.uk/ukb/field.cgi?id=27242	Assessment Centre	Imaging	Brain MRI	T1 structural brain MRI
area_of_insula_left_hemisphere_f26754_2_0		26754	26754-2.0	f.26754.2.0	Continuous	area_of_insula_left_hemisphere_f26754_2_0	26754	3734	Assessment Centre > Imaging > Brain MRI > T1 structural brain MRI > Freesurfer desikan white	192	Area of insula (left hemisphere)	43173	47696	Accruing	Continuous	mm2	Data	Derived	Unisex	2	1		Area of insula in the left hemisphere generated by parcellation of the white surface using Desikan-Killiany parcellation	http://biobank.ndph.ox.ac.uk/ukb/field.cgi?id=26754	Assessment Centre	Imaging	Brain MRI	T1 structural brain MRI
area_of_insula_left_hemisphere_f27173_2_0		27173	27173-2.0	f.27173.2.0	Continuous	area_of_insula_left_hemisphere_f27173_2_0	27173	4153	Assessment Centre > Imaging > Brain MRI > T1 structural brain MRI > Freesurfer DKT	196	Area of insula (left hemisphere)	43173	47696	Accruing	Continuous	mm2	Data	Derived	Unisex	2	1		Area of insula in the left hemisphere generated by parcellation of the white surface using DKT parcellation	http://biobank.ndph.ox.ac.uk/ukb/field.cgi?id=27173	Assessment Centre	Imaging	Brain MRI	T1 structural brain MRI
area_of_insula_right_hemisphere_f26855_2_0		26855	26855-2.0	f.26855.2.0	Continuous	area_of_insula_right_hemisphere_f26855_2_0	26855	3835	Assessment Centre > Imaging > Brain MRI > T1 structural brain MRI > Freesurfer desikan white	192	Area of insula (right hemisphere)	43173	47696	Accruing	Continuous	mm2	Data	Derived	Unisex	2	1		Area of insula in the right hemisphere generated by parcellation of the white surface using Desikan-Killiany parcellation	http://biobank.ndph.ox.ac.uk/ukb/field.cgi?id=26855	Assessment Centre	Imaging	Brain MRI	T1 structural brain MRI
area_of_insula_right_hemisphere_f27266_2_0		27266	27266-2.0	f.27266.2.0	Continuous	area_of_insula_right_hemisphere_f27266_2_0	27266	4246	Assessment Centre > Imaging > Brain MRI > T1 structural brain MRI > Freesurfer DKT	196	Area of insula (right hemisphere)	43173	47696	Accruing	Continuous	mm2	Data	Derived	Unisex	2	1		Area of insula in the right hemisphere generated by parcellation of the white surface using DKT parcellation	http://biobank.ndph.ox.ac.uk/ukb/field.cgi?id=27266	Assessment Centre	Imaging	Brain MRI	T1 structural brain MRI
area_of_isthmuscingulate_left_hemisphere_f26730_2_0		26730	26730-2.0	f.26730.2.0	Continuous	area_of_isthmuscingulate_left_hemisphere_f26730_2_0	26730	3710	Assessment Centre > Imaging > Brain MRI > T1 structural brain MRI > Freesurfer desikan white	192	Area of isthmuscingulate (left hemisphere)	43173	47696	Accruing	Continuous	mm2	Data	Derived	Unisex	2	1		Area of isthmuscingulate in the left hemisphere generated by parcellation of the white surface using Desikan-Killiany parcellation	http://biobank.ndph.ox.ac.uk/ukb/field.cgi?id=26730	Assessment Centre	Imaging	Brain MRI	T1 structural brain MRI
area_of_isthmuscingulate_left_hemisphere_f26932_2_0		26932	26932-2.0	f.26932.2.0	Continuous	area_of_isthmuscingulate_left_hemisphere_f26932_2_0	26932	3912	Assessment Centre > Imaging > Brain MRI > T1 structural brain MRI > Freesurfer desikan pial	193	Area of isthmuscingulate (left hemisphere)	43173	47696	Accruing	Continuous	mm2	Data	Derived	Unisex	2	1		Area of isthmuscingulate in the left hemisphere generated by parcellation of the pial surface using Desikan-Killiany parcellation	http://biobank.ndph.ox.ac.uk/ukb/field.cgi?id=26932	Assessment Centre	Imaging	Brain MRI	T1 structural brain MRI
area_of_isthmuscingulate_left_hemisphere_f27150_2_0		27150	27150-2.0	f.27150.2.0	Continuous	area_of_isthmuscingulate_left_hemisphere_f27150_2_0	27150	4130	Assessment Centre > Imaging > Brain MRI > T1 structural brain MRI > Freesurfer DKT	196	Area of isthmuscingulate (left hemisphere)	43173	47696	Accruing	Continuous	mm2	Data	Derived	Unisex	2	1		Area of isthmuscingulate in the left hemisphere generated by parcellation of the white surface using DKT parcellation	http://biobank.ndph.ox.ac.uk/ukb/field.cgi?id=27150	Assessment Centre	Imaging	Brain MRI	T1 structural brain MRI
area_of_isthmuscingulate_right_hemisphere_f26831_2_0		26831	26831-2.0	f.26831.2.0	Continuous	area_of_isthmuscingulate_right_hemisphere_f26831_2_0	26831	3811	Assessment Centre > Imaging > Brain MRI > T1 structural brain MRI > Freesurfer desikan white	192	Area of isthmuscingulate (right hemisphere)	43173	47696	Accruing	Continuous	mm2	Data	Derived	Unisex	2	1		Area of isthmuscingulate in the right hemisphere generated by parcellation of the white surface using Desikan-Killiany parcellation	http://biobank.ndph.ox.ac.uk/ukb/field.cgi?id=26831	Assessment Centre	Imaging	Brain MRI	T1 structural brain MRI
area_of_isthmuscingulate_right_hemisphere_f26965_2_0		26965	26965-2.0	f.26965.2.0	Continuous	area_of_isthmuscingulate_right_hemisphere_f26965_2_0	26965	3945	Assessment Centre > Imaging > Brain MRI > T1 structural brain MRI > Freesurfer desikan pial	193	Area of isthmuscingulate (right hemisphere)	43173	47696	Accruing	Continuous	mm2	Data	Derived	Unisex	2	1		Area of isthmuscingulate in the right hemisphere generated by parcellation of the pial surface using Desikan-Killiany parcellation	http://biobank.ndph.ox.ac.uk/ukb/field.cgi?id=26965	Assessment Centre	Imaging	Brain MRI	T1 structural brain MRI
area_of_isthmuscingulate_right_hemisphere_f27243_2_0		27243	27243-2.0	f.27243.2.0	Continuous	area_of_isthmuscingulate_right_hemisphere_f27243_2_0	27243	4223	Assessment Centre > Imaging > Brain MRI > T1 structural brain MRI > Freesurfer DKT	196	Area of isthmuscingulate (right hemisphere)	43173	47696	Accruing	Continuous	mm2	Data	Derived	Unisex	2	1		Area of isthmuscingulate in the right hemisphere generated by parcellation of the white surface using DKT parcellation	http://biobank.ndph.ox.ac.uk/ukb/field.cgi?id=27243	Assessment Centre	Imaging	Brain MRI	T1 structural brain MRI
area_of_lateraloccipital_left_hemisphere_f26731_2_0		26731	26731-2.0	f.26731.2.0	Continuous	area_of_lateraloccipital_left_hemisphere_f26731_2_0	26731	3711	Assessment Centre > Imaging > Brain MRI > T1 structural brain MRI > Freesurfer desikan white	192	Area of lateraloccipital (left hemisphere)	43173	47696	Accruing	Continuous	mm2	Data	Derived	Unisex	2	1		Area of lateraloccipital in the left hemisphere generated by parcellation of the white surface using Desikan-Killiany parcellation	http://biobank.ndph.ox.ac.uk/ukb/field.cgi?id=26731	Assessment Centre	Imaging	Brain MRI	T1 structural brain MRI
area_of_lateraloccipital_left_hemisphere_f26933_2_0		26933	26933-2.0	f.26933.2.0	Continuous	area_of_lateraloccipital_left_hemisphere_f26933_2_0	26933	3913	Assessment Centre > Imaging > Brain MRI > T1 structural brain MRI > Freesurfer desikan pial	193	Area of lateraloccipital (left hemisphere)	43173	47696	Accruing	Continuous	mm2	Data	Derived	Unisex	2	1		Area of lateraloccipital in the left hemisphere generated by parcellation of the pial surface using Desikan-Killiany parcellation	http://biobank.ndph.ox.ac.uk/ukb/field.cgi?id=26933	Assessment Centre	Imaging	Brain MRI	T1 structural brain MRI
area_of_lateraloccipital_left_hemisphere_f27151_2_0		27151	27151-2.0	f.27151.2.0	Continuous	area_of_lateraloccipital_left_hemisphere_f27151_2_0	27151	4131	Assessment Centre > Imaging > Brain MRI > T1 structural brain MRI > Freesurfer DKT	196	Area of lateraloccipital (left hemisphere)	43173	47696	Accruing	Continuous	mm2	Data	Derived	Unisex	2	1		Area of lateraloccipital in the left hemisphere generated by parcellation of the white surface using DKT parcellation	http://biobank.ndph.ox.ac.uk/ukb/field.cgi?id=27151	Assessment Centre	Imaging	Brain MRI	T1 structural brain MRI
area_of_lateraloccipital_right_hemisphere_f26832_2_0		26832	26832-2.0	f.26832.2.0	Continuous	area_of_lateraloccipital_right_hemisphere_f26832_2_0	26832	3812	Assessment Centre > Imaging > Brain MRI > T1 structural brain MRI > Freesurfer desikan white	192	Area of lateraloccipital (right hemisphere)	43173	47696	Accruing	Continuous	mm2	Data	Derived	Unisex	2	1		Area of lateraloccipital in the right hemisphere generated by parcellation of the white surface using Desikan-Killiany parcellation	http://biobank.ndph.ox.ac.uk/ukb/field.cgi?id=26832	Assessment Centre	Imaging	Brain MRI	T1 structural brain MRI
area_of_lateraloccipital_right_hemisphere_f26966_2_0		26966	26966-2.0	f.26966.2.0	Continuous	area_of_lateraloccipital_right_hemisphere_f26966_2_0	26966	3946	Assessment Centre > Imaging > Brain MRI > T1 structural brain MRI > Freesurfer desikan pial	193	Area of lateraloccipital (right hemisphere)	43173	47696	Accruing	Continuous	mm2	Data	Derived	Unisex	2	1		Area of lateraloccipital in the right hemisphere generated by parcellation of the pial surface using Desikan-Killiany parcellation	http://biobank.ndph.ox.ac.uk/ukb/field.cgi?id=26966	Assessment Centre	Imaging	Brain MRI	T1 structural brain MRI
area_of_lateraloccipital_right_hemisphere_f27244_2_0		27244	27244-2.0	f.27244.2.0	Continuous	area_of_lateraloccipital_right_hemisphere_f27244_2_0	27244	4224	Assessment Centre > Imaging > Brain MRI > T1 structural brain MRI > Freesurfer DKT	196	Area of lateraloccipital (right hemisphere)	43173	47696	Accruing	Continuous	mm2	Data	Derived	Unisex	2	1		Area of lateraloccipital in the right hemisphere generated by parcellation of the white surface using DKT parcellation	http://biobank.ndph.ox.ac.uk/ukb/field.cgi?id=27244	Assessment Centre	Imaging	Brain MRI	T1 structural brain MRI
area_of_lateralorbitofrontal_left_hemisphere_f26732_2_0		26732	26732-2.0	f.26732.2.0	Continuous	area_of_lateralorbitofrontal_left_hemisphere_f26732_2_0	26732	3712	Assessment Centre > Imaging > Brain MRI > T1 structural brain MRI > Freesurfer desikan white	192	Area of lateralorbitofrontal (left hemisphere)	43173	47696	Accruing	Continuous	mm2	Data	Derived	Unisex	2	1		Area of lateralorbitofrontal in the left hemisphere generated by parcellation of the white surface using Desikan-Killiany parcellation	http://biobank.ndph.ox.ac.uk/ukb/field.cgi?id=26732	Assessment Centre	Imaging	Brain MRI	T1 structural brain MRI
area_of_lateralorbitofrontal_left_hemisphere_f26934_2_0		26934	26934-2.0	f.26934.2.0	Continuous	area_of_lateralorbitofrontal_left_hemisphere_f26934_2_0	26934	3914	Assessment Centre > Imaging > Brain MRI > T1 structural brain MRI > Freesurfer desikan pial	193	Area of lateralorbitofrontal (left hemisphere)	43173	47696	Accruing	Continuous	mm2	Data	Derived	Unisex	2	1		Area of lateralorbitofrontal in the left hemisphere generated by parcellation of the pial surface using Desikan-Killiany parcellation	http://biobank.ndph.ox.ac.uk/ukb/field.cgi?id=26934	Assessment Centre	Imaging	Brain MRI	T1 structural brain MRI
area_of_lateralorbitofrontal_left_hemisphere_f27152_2_0		27152	27152-2.0	f.27152.2.0	Continuous	area_of_lateralorbitofrontal_left_hemisphere_f27152_2_0	27152	4132	Assessment Centre > Imaging > Brain MRI > T1 structural brain MRI > Freesurfer DKT	196	Area of lateralorbitofrontal (left hemisphere)	43173	47696	Accruing	Continuous	mm2	Data	Derived	Unisex	2	1		Area of lateralorbitofrontal in the left hemisphere generated by parcellation of the white surface using DKT parcellation	http://biobank.ndph.ox.ac.uk/ukb/field.cgi?id=27152	Assessment Centre	Imaging	Brain MRI	T1 structural brain MRI
area_of_lateralorbitofrontal_right_hemisphere_f26833_2_0		26833	26833-2.0	f.26833.2.0	Continuous	area_of_lateralorbitofrontal_right_hemisphere_f26833_2_0	26833	3813	Assessment Centre > Imaging > Brain MRI > T1 structural brain MRI > Freesurfer desikan white	192	Area of lateralorbitofrontal (right hemisphere)	43173	47696	Accruing	Continuous	mm2	Data	Derived	Unisex	2	1		Area of lateralorbitofrontal in the right hemisphere generated by parcellation of the white surface using Desikan-Killiany parcellation	http://biobank.ndph.ox.ac.uk/ukb/field.cgi?id=26833	Assessment Centre	Imaging	Brain MRI	T1 structural brain MRI
area_of_lateralorbitofrontal_right_hemisphere_f26967_2_0		26967	26967-2.0	f.26967.2.0	Continuous	area_of_lateralorbitofrontal_right_hemisphere_f26967_2_0	26967	3947	Assessment Centre > Imaging > Brain MRI > T1 structural brain MRI > Freesurfer desikan pial	193	Area of lateralorbitofrontal (right hemisphere)	43173	47696	Accruing	Continuous	mm2	Data	Derived	Unisex	2	1		Area of lateralorbitofrontal in the right hemisphere generated by parcellation of the pial surface using Desikan-Killiany parcellation	http://biobank.ndph.ox.ac.uk/ukb/field.cgi?id=26967	Assessment Centre	Imaging	Brain MRI	T1 structural brain MRI
area_of_lateralorbitofrontal_right_hemisphere_f27245_2_0		27245	27245-2.0	f.27245.2.0	Continuous	area_of_lateralorbitofrontal_right_hemisphere_f27245_2_0	27245	4225	Assessment Centre > Imaging > Brain MRI > T1 structural brain MRI > Freesurfer DKT	196	Area of lateralorbitofrontal (right hemisphere)	43173	47696	Accruing	Continuous	mm2	Data	Derived	Unisex	2	1		Area of lateralorbitofrontal in the right hemisphere generated by parcellation of the white surface using DKT parcellation	http://biobank.ndph.ox.ac.uk/ukb/field.cgi?id=27245	Assessment Centre	Imaging	Brain MRI	T1 structural brain MRI
area_of_latfisanthorizont_left_hemisphere_f27367_2_0		27367	27367-2.0	f.27367.2.0	Continuous	area_of_latfisanthorizont_left_hemisphere_f27367_2_0	27367	4347	Assessment Centre > Imaging > Brain MRI > T1 structural brain MRI > Freesurfer a2009s	197	Area of Lat-Fis-ant-Horizont (left hemisphere)	43173	47696	Accruing	Continuous	mm2	Data	Derived	Unisex	2	1		Area of Lat-Fis-ant-Horizont in the left hemisphere generated by parcellation of the white surface using Destrieux (a2009s) parcellation	http://biobank.ndph.ox.ac.uk/ukb/field.cgi?id=27367	Assessment Centre	Imaging	Brain MRI	T1 structural brain MRI
area_of_latfisanthorizont_right_hemisphere_f27589_2_0		27589	27589-2.0	f.27589.2.0	Continuous	area_of_latfisanthorizont_right_hemisphere_f27589_2_0	27589	4569	Assessment Centre > Imaging > Brain MRI > T1 structural brain MRI > Freesurfer a2009s	197	Area of Lat-Fis-ant-Horizont (right hemisphere)	43173	47696	Accruing	Continuous	mm2	Data	Derived	Unisex	2	1		Area of Lat-Fis-ant-Horizont in the right hemisphere generated by parcellation of the white surface using Destrieux (a2009s) parcellation	http://biobank.ndph.ox.ac.uk/ukb/field.cgi?id=27589	Assessment Centre	Imaging	Brain MRI	T1 structural brain MRI
area_of_latfisantvertical_left_hemisphere_f27368_2_0		27368	27368-2.0	f.27368.2.0	Continuous	area_of_latfisantvertical_left_hemisphere_f27368_2_0	27368	4348	Assessment Centre > Imaging > Brain MRI > T1 structural brain MRI > Freesurfer a2009s	197	Area of Lat-Fis-ant-Vertical (left hemisphere)	43173	47695	Accruing	Continuous	mm2	Data	Derived	Unisex	2	1		Area of Lat-Fis-ant-Vertical in the left hemisphere generated by parcellation of the white surface using Destrieux (a2009s) parcellation	http://biobank.ndph.ox.ac.uk/ukb/field.cgi?id=27368	Assessment Centre	Imaging	Brain MRI	T1 structural brain MRI
area_of_latfisantvertical_right_hemisphere_f27590_2_0		27590	27590-2.0	f.27590.2.0	Continuous	area_of_latfisantvertical_right_hemisphere_f27590_2_0	27590	4570	Assessment Centre > Imaging > Brain MRI > T1 structural brain MRI > Freesurfer a2009s	197	Area of Lat-Fis-ant-Vertical (right hemisphere)	43164	47682	Accruing	Continuous	mm2	Data	Derived	Unisex	2	1		Area of Lat-Fis-ant-Vertical in the right hemisphere generated by parcellation of the white surface using Destrieux (a2009s) parcellation	http://biobank.ndph.ox.ac.uk/ukb/field.cgi?id=27590	Assessment Centre	Imaging	Brain MRI	T1 structural brain MRI
area_of_latfispost_left_hemisphere_f27369_2_0		27369	27369-2.0	f.27369.2.0	Continuous	area_of_latfispost_left_hemisphere_f27369_2_0	27369	4349	Assessment Centre > Imaging > Brain MRI > T1 structural brain MRI > Freesurfer a2009s	197	Area of Lat-Fis-post (left hemisphere)	43173	47696	Accruing	Continuous	mm2	Data	Derived	Unisex	2	1		Area of Lat-Fis-post in the left hemisphere generated by parcellation of the white surface using Destrieux (a2009s) parcellation	http://biobank.ndph.ox.ac.uk/ukb/field.cgi?id=27369	Assessment Centre	Imaging	Brain MRI	T1 structural brain MRI
area_of_latfispost_right_hemisphere_f27591_2_0		27591	27591-2.0	f.27591.2.0	Continuous	area_of_latfispost_right_hemisphere_f27591_2_0	27591	4571	Assessment Centre > Imaging > Brain MRI > T1 structural brain MRI > Freesurfer a2009s	197	Area of Lat-Fis-post (right hemisphere)	43173	47696	Accruing	Continuous	mm2	Data	Derived	Unisex	2	1		Area of Lat-Fis-post in the right hemisphere generated by parcellation of the white surface using Destrieux (a2009s) parcellation	http://biobank.ndph.ox.ac.uk/ukb/field.cgi?id=27591	Assessment Centre	Imaging	Brain MRI	T1 structural brain MRI
area_of_lingual_left_hemisphere_f26733_2_0		26733	26733-2.0	f.26733.2.0	Continuous	area_of_lingual_left_hemisphere_f26733_2_0	26733	3713	Assessment Centre > Imaging > Brain MRI > T1 structural brain MRI > Freesurfer desikan white	192	Area of lingual (left hemisphere)	43173	47696	Accruing	Continuous	mm2	Data	Derived	Unisex	2	1		Area of lingual in the left hemisphere generated by parcellation of the white surface using Desikan-Killiany parcellation	http://biobank.ndph.ox.ac.uk/ukb/field.cgi?id=26733	Assessment Centre	Imaging	Brain MRI	T1 structural brain MRI
area_of_lingual_left_hemisphere_f26935_2_0		26935	26935-2.0	f.26935.2.0	Continuous	area_of_lingual_left_hemisphere_f26935_2_0	26935	3915	Assessment Centre > Imaging > Brain MRI > T1 structural brain MRI > Freesurfer desikan pial	193	Area of lingual (left hemisphere)	43173	47696	Accruing	Continuous	mm2	Data	Derived	Unisex	2	1		Area of lingual in the left hemisphere generated by parcellation of the pial surface using Desikan-Killiany parcellation	http://biobank.ndph.ox.ac.uk/ukb/field.cgi?id=26935	Assessment Centre	Imaging	Brain MRI	T1 structural brain MRI
area_of_lingual_left_hemisphere_f27153_2_0		27153	27153-2.0	f.27153.2.0	Continuous	area_of_lingual_left_hemisphere_f27153_2_0	27153	4133	Assessment Centre > Imaging > Brain MRI > T1 structural brain MRI > Freesurfer DKT	196	Area of lingual (left hemisphere)	43173	47696	Accruing	Continuous	mm2	Data	Derived	Unisex	2	1		Area of lingual in the left hemisphere generated by parcellation of the white surface using DKT parcellation	http://biobank.ndph.ox.ac.uk/ukb/field.cgi?id=27153	Assessment Centre	Imaging	Brain MRI	T1 structural brain MRI
area_of_lingual_right_hemisphere_f26834_2_0		26834	26834-2.0	f.26834.2.0	Continuous	area_of_lingual_right_hemisphere_f26834_2_0	26834	3814	Assessment Centre > Imaging > Brain MRI > T1 structural brain MRI > Freesurfer desikan white	192	Area of lingual (right hemisphere)	43173	47696	Accruing	Continuous	mm2	Data	Derived	Unisex	2	1		Area of lingual in the right hemisphere generated by parcellation of the white surface using Desikan-Killiany parcellation	http://biobank.ndph.ox.ac.uk/ukb/field.cgi?id=26834	Assessment Centre	Imaging	Brain MRI	T1 structural brain MRI
area_of_lingual_right_hemisphere_f26968_2_0		26968	26968-2.0	f.26968.2.0	Continuous	area_of_lingual_right_hemisphere_f26968_2_0	26968	3948	Assessment Centre > Imaging > Brain MRI > T1 structural brain MRI > Freesurfer desikan pial	193	Area of lingual (right hemisphere)	43173	47696	Accruing	Continuous	mm2	Data	Derived	Unisex	2	1		Area of lingual in the right hemisphere generated by parcellation of the pial surface using Desikan-Killiany parcellation	http://biobank.ndph.ox.ac.uk/ukb/field.cgi?id=26968	Assessment Centre	Imaging	Brain MRI	T1 structural brain MRI
area_of_lingual_right_hemisphere_f27246_2_0		27246	27246-2.0	f.27246.2.0	Continuous	area_of_lingual_right_hemisphere_f27246_2_0	27246	4226	Assessment Centre > Imaging > Brain MRI > T1 structural brain MRI > Freesurfer DKT	196	Area of lingual (right hemisphere)	43173	47696	Accruing	Continuous	mm2	Data	Derived	Unisex	2	1		Area of lingual in the right hemisphere generated by parcellation of the white surface using DKT parcellation	http://biobank.ndph.ox.ac.uk/ukb/field.cgi?id=27246	Assessment Centre	Imaging	Brain MRI	T1 structural brain MRI
area_of_medialorbitofrontal_left_hemisphere_f26734_2_0		26734	26734-2.0	f.26734.2.0	Continuous	area_of_medialorbitofrontal_left_hemisphere_f26734_2_0	26734	3714	Assessment Centre > Imaging > Brain MRI > T1 structural brain MRI > Freesurfer desikan white	192	Area of medialorbitofrontal (left hemisphere)	43173	47696	Accruing	Continuous	mm2	Data	Derived	Unisex	2	1		Area of medialorbitofrontal in the left hemisphere generated by parcellation of the white surface using Desikan-Killiany parcellation	http://biobank.ndph.ox.ac.uk/ukb/field.cgi?id=26734	Assessment Centre	Imaging	Brain MRI	T1 structural brain MRI
area_of_medialorbitofrontal_left_hemisphere_f26936_2_0		26936	26936-2.0	f.26936.2.0	Continuous	area_of_medialorbitofrontal_left_hemisphere_f26936_2_0	26936	3916	Assessment Centre > Imaging > Brain MRI > T1 structural brain MRI > Freesurfer desikan pial	193	Area of medialorbitofrontal (left hemisphere)	43173	47696	Accruing	Continuous	mm2	Data	Derived	Unisex	2	1		Area of medialorbitofrontal in the left hemisphere generated by parcellation of the pial surface using Desikan-Killiany parcellation	http://biobank.ndph.ox.ac.uk/ukb/field.cgi?id=26936	Assessment Centre	Imaging	Brain MRI	T1 structural brain MRI
area_of_medialorbitofrontal_left_hemisphere_f27154_2_0		27154	27154-2.0	f.27154.2.0	Continuous	area_of_medialorbitofrontal_left_hemisphere_f27154_2_0	27154	4134	Assessment Centre > Imaging > Brain MRI > T1 structural brain MRI > Freesurfer DKT	196	Area of medialorbitofrontal (left hemisphere)	43173	47696	Accruing	Continuous	mm2	Data	Derived	Unisex	2	1		Area of medialorbitofrontal in the left hemisphere generated by parcellation of the white surface using DKT parcellation	http://biobank.ndph.ox.ac.uk/ukb/field.cgi?id=27154	Assessment Centre	Imaging	Brain MRI	T1 structural brain MRI
area_of_medialorbitofrontal_right_hemisphere_f26835_2_0		26835	26835-2.0	f.26835.2.0	Continuous	area_of_medialorbitofrontal_right_hemisphere_f26835_2_0	26835	3815	Assessment Centre > Imaging > Brain MRI > T1 structural brain MRI > Freesurfer desikan white	192	Area of medialorbitofrontal (right hemisphere)	43173	47696	Accruing	Continuous	mm2	Data	Derived	Unisex	2	1		Area of medialorbitofrontal in the right hemisphere generated by parcellation of the white surface using Desikan-Killiany parcellation	http://biobank.ndph.ox.ac.uk/ukb/field.cgi?id=26835	Assessment Centre	Imaging	Brain MRI	T1 structural brain MRI
area_of_medialorbitofrontal_right_hemisphere_f26969_2_0		26969	26969-2.0	f.26969.2.0	Continuous	area_of_medialorbitofrontal_right_hemisphere_f26969_2_0	26969	3949	Assessment Centre > Imaging > Brain MRI > T1 structural brain MRI > Freesurfer desikan pial	193	Area of medialorbitofrontal (right hemisphere)	43173	47696	Accruing	Continuous	mm2	Data	Derived	Unisex	2	1		Area of medialorbitofrontal in the right hemisphere generated by parcellation of the pial surface using Desikan-Killiany parcellation	http://biobank.ndph.ox.ac.uk/ukb/field.cgi?id=26969	Assessment Centre	Imaging	Brain MRI	T1 structural brain MRI
area_of_medialorbitofrontal_right_hemisphere_f27247_2_0		27247	27247-2.0	f.27247.2.0	Continuous	area_of_medialorbitofrontal_right_hemisphere_f27247_2_0	27247	4227	Assessment Centre > Imaging > Brain MRI > T1 structural brain MRI > Freesurfer DKT	196	Area of medialorbitofrontal (right hemisphere)	43173	47696	Accruing	Continuous	mm2	Data	Derived	Unisex	2	1		Area of medialorbitofrontal in the right hemisphere generated by parcellation of the white surface using DKT parcellation	http://biobank.ndph.ox.ac.uk/ukb/field.cgi?id=27247	Assessment Centre	Imaging	Brain MRI	T1 structural brain MRI
area_of_middletemporal_left_hemisphere_f26735_2_0		26735	26735-2.0	f.26735.2.0	Continuous	area_of_middletemporal_left_hemisphere_f26735_2_0	26735	3715	Assessment Centre > Imaging > Brain MRI > T1 structural brain MRI > Freesurfer desikan white	192	Area of middletemporal (left hemisphere)	43173	47696	Accruing	Continuous	mm2	Data	Derived	Unisex	2	1		Area of middletemporal in the left hemisphere generated by parcellation of the white surface using Desikan-Killiany parcellation	http://biobank.ndph.ox.ac.uk/ukb/field.cgi?id=26735	Assessment Centre	Imaging	Brain MRI	T1 structural brain MRI
area_of_middletemporal_left_hemisphere_f26937_2_0		26937	26937-2.0	f.26937.2.0	Continuous	area_of_middletemporal_left_hemisphere_f26937_2_0	26937	3917	Assessment Centre > Imaging > Brain MRI > T1 structural brain MRI > Freesurfer desikan pial	193	Area of middletemporal (left hemisphere)	43173	47696	Accruing	Continuous	mm2	Data	Derived	Unisex	2	1		Area of middletemporal in the left hemisphere generated by parcellation of the pial surface using Desikan-Killiany parcellation	http://biobank.ndph.ox.ac.uk/ukb/field.cgi?id=26937	Assessment Centre	Imaging	Brain MRI	T1 structural brain MRI
area_of_middletemporal_left_hemisphere_f27155_2_0		27155	27155-2.0	f.27155.2.0	Continuous	area_of_middletemporal_left_hemisphere_f27155_2_0	27155	4135	Assessment Centre > Imaging > Brain MRI > T1 structural brain MRI > Freesurfer DKT	196	Area of middletemporal (left hemisphere)	43173	47696	Accruing	Continuous	mm2	Data	Derived	Unisex	2	1		Area of middletemporal in the left hemisphere generated by parcellation of the white surface using DKT parcellation	http://biobank.ndph.ox.ac.uk/ukb/field.cgi?id=27155	Assessment Centre	Imaging	Brain MRI	T1 structural brain MRI
area_of_middletemporal_right_hemisphere_f26836_2_0		26836	26836-2.0	f.26836.2.0	Continuous	area_of_middletemporal_right_hemisphere_f26836_2_0	26836	3816	Assessment Centre > Imaging > Brain MRI > T1 structural brain MRI > Freesurfer desikan white	192	Area of middletemporal (right hemisphere)	43173	47696	Accruing	Continuous	mm2	Data	Derived	Unisex	2	1		Area of middletemporal in the right hemisphere generated by parcellation of the white surface using Desikan-Killiany parcellation	http://biobank.ndph.ox.ac.uk/ukb/field.cgi?id=26836	Assessment Centre	Imaging	Brain MRI	T1 structural brain MRI
area_of_middletemporal_right_hemisphere_f26970_2_0		26970	26970-2.0	f.26970.2.0	Continuous	area_of_middletemporal_right_hemisphere_f26970_2_0	26970	3950	Assessment Centre > Imaging > Brain MRI > T1 structural brain MRI > Freesurfer desikan pial	193	Area of middletemporal (right hemisphere)	43173	47696	Accruing	Continuous	mm2	Data	Derived	Unisex	2	1		Area of middletemporal in the right hemisphere generated by parcellation of the pial surface using Desikan-Killiany parcellation	http://biobank.ndph.ox.ac.uk/ukb/field.cgi?id=26970	Assessment Centre	Imaging	Brain MRI	T1 structural brain MRI
area_of_middletemporal_right_hemisphere_f27248_2_0		27248	27248-2.0	f.27248.2.0	Continuous	area_of_middletemporal_right_hemisphere_f27248_2_0	27248	4228	Assessment Centre > Imaging > Brain MRI > T1 structural brain MRI > Freesurfer DKT	196	Area of middletemporal (right hemisphere)	43173	47696	Accruing	Continuous	mm2	Data	Derived	Unisex	2	1		Area of middletemporal in the right hemisphere generated by parcellation of the white surface using DKT parcellation	http://biobank.ndph.ox.ac.uk/ukb/field.cgi?id=27248	Assessment Centre	Imaging	Brain MRI	T1 structural brain MRI
area_of_mt_left_hemisphere_f27070_2_0		27070	27070-2.0	f.27070.2.0	Continuous	area_of_mt_left_hemisphere_f27070_2_0	27070	4050	Assessment Centre > Imaging > Brain MRI > T1 structural brain MRI > Freesurfer BA exvivo	195	Area of MT (left hemisphere)	43173	47696	Accruing	Continuous	mm2	Data	Derived	Unisex	2	1		Area of MT in the left hemisphere generated by parcellation of the white surface using BA_exvivo parcellation	http://biobank.ndph.ox.ac.uk/ukb/field.cgi?id=27070	Assessment Centre	Imaging	Brain MRI	T1 structural brain MRI
area_of_mt_right_hemisphere_f27112_2_0		27112	27112-2.0	f.27112.2.0	Continuous	area_of_mt_right_hemisphere_f27112_2_0	27112	4092	Assessment Centre > Imaging > Brain MRI > T1 structural brain MRI > Freesurfer BA exvivo	195	Area of MT (right hemisphere)	43173	47696	Accruing	Continuous	mm2	Data	Derived	Unisex	2	1		Area of MT in the right hemisphere generated by parcellation of the white surface using BA_exvivo parcellation	http://biobank.ndph.ox.ac.uk/ukb/field.cgi?id=27112	Assessment Centre	Imaging	Brain MRI	T1 structural brain MRI
area_of_paracentral_left_hemisphere_f26737_2_0		26737	26737-2.0	f.26737.2.0	Continuous	area_of_paracentral_left_hemisphere_f26737_2_0	26737	3717	Assessment Centre > Imaging > Brain MRI > T1 structural brain MRI > Freesurfer desikan white	192	Area of paracentral (left hemisphere)	43173	47696	Accruing	Continuous	mm2	Data	Derived	Unisex	2	1		Area of paracentral in the left hemisphere generated by parcellation of the white surface using Desikan-Killiany parcellation	http://biobank.ndph.ox.ac.uk/ukb/field.cgi?id=26737	Assessment Centre	Imaging	Brain MRI	T1 structural brain MRI
area_of_paracentral_left_hemisphere_f26939_2_0		26939	26939-2.0	f.26939.2.0	Continuous	area_of_paracentral_left_hemisphere_f26939_2_0	26939	3919	Assessment Centre > Imaging > Brain MRI > T1 structural brain MRI > Freesurfer desikan pial	193	Area of paracentral (left hemisphere)	43173	47696	Accruing	Continuous	mm2	Data	Derived	Unisex	2	1		Area of paracentral in the left hemisphere generated by parcellation of the pial surface using Desikan-Killiany parcellation	http://biobank.ndph.ox.ac.uk/ukb/field.cgi?id=26939	Assessment Centre	Imaging	Brain MRI	T1 structural brain MRI
area_of_paracentral_left_hemisphere_f27157_2_0		27157	27157-2.0	f.27157.2.0	Continuous	area_of_paracentral_left_hemisphere_f27157_2_0	27157	4137	Assessment Centre > Imaging > Brain MRI > T1 structural brain MRI > Freesurfer DKT	196	Area of paracentral (left hemisphere)	43173	47696	Accruing	Continuous	mm2	Data	Derived	Unisex	2	1		Area of paracentral in the left hemisphere generated by parcellation of the white surface using DKT parcellation	http://biobank.ndph.ox.ac.uk/ukb/field.cgi?id=27157	Assessment Centre	Imaging	Brain MRI	T1 structural brain MRI
area_of_paracentral_right_hemisphere_f26838_2_0		26838	26838-2.0	f.26838.2.0	Continuous	area_of_paracentral_right_hemisphere_f26838_2_0	26838	3818	Assessment Centre > Imaging > Brain MRI > T1 structural brain MRI > Freesurfer desikan white	192	Area of paracentral (right hemisphere)	43173	47696	Accruing	Continuous	mm2	Data	Derived	Unisex	2	1		Area of paracentral in the right hemisphere generated by parcellation of the white surface using Desikan-Killiany parcellation	http://biobank.ndph.ox.ac.uk/ukb/field.cgi?id=26838	Assessment Centre	Imaging	Brain MRI	T1 structural brain MRI
area_of_paracentral_right_hemisphere_f26972_2_0		26972	26972-2.0	f.26972.2.0	Continuous	area_of_paracentral_right_hemisphere_f26972_2_0	26972	3952	Assessment Centre > Imaging > Brain MRI > T1 structural brain MRI > Freesurfer desikan pial	193	Area of paracentral (right hemisphere)	43173	47696	Accruing	Continuous	mm2	Data	Derived	Unisex	2	1		Area of paracentral in the right hemisphere generated by parcellation of the pial surface using Desikan-Killiany parcellation	http://biobank.ndph.ox.ac.uk/ukb/field.cgi?id=26972	Assessment Centre	Imaging	Brain MRI	T1 structural brain MRI
area_of_paracentral_right_hemisphere_f27250_2_0		27250	27250-2.0	f.27250.2.0	Continuous	area_of_paracentral_right_hemisphere_f27250_2_0	27250	4230	Assessment Centre > Imaging > Brain MRI > T1 structural brain MRI > Freesurfer DKT	196	Area of paracentral (right hemisphere)	43173	47696	Accruing	Continuous	mm2	Data	Derived	Unisex	2	1		Area of paracentral in the right hemisphere generated by parcellation of the white surface using DKT parcellation	http://biobank.ndph.ox.ac.uk/ukb/field.cgi?id=27250	Assessment Centre	Imaging	Brain MRI	T1 structural brain MRI
area_of_parahippocampal_left_hemisphere_f26736_2_0		26736	26736-2.0	f.26736.2.0	Continuous	area_of_parahippocampal_left_hemisphere_f26736_2_0	26736	3716	Assessment Centre > Imaging > Brain MRI > T1 structural brain MRI > Freesurfer desikan white	192	Area of parahippocampal (left hemisphere)	43173	47696	Accruing	Continuous	mm2	Data	Derived	Unisex	2	1		Area of parahippocampal in the left hemisphere generated by parcellation of the white surface using Desikan-Killiany parcellation	http://biobank.ndph.ox.ac.uk/ukb/field.cgi?id=26736	Assessment Centre	Imaging	Brain MRI	T1 structural brain MRI
area_of_parahippocampal_left_hemisphere_f26938_2_0		26938	26938-2.0	f.26938.2.0	Continuous	area_of_parahippocampal_left_hemisphere_f26938_2_0	26938	3918	Assessment Centre > Imaging > Brain MRI > T1 structural brain MRI > Freesurfer desikan pial	193	Area of parahippocampal (left hemisphere)	43173	47696	Accruing	Continuous	mm2	Data	Derived	Unisex	2	1		Area of parahippocampal in the left hemisphere generated by parcellation of the pial surface using Desikan-Killiany parcellation	http://biobank.ndph.ox.ac.uk/ukb/field.cgi?id=26938	Assessment Centre	Imaging	Brain MRI	T1 structural brain MRI
area_of_parahippocampal_left_hemisphere_f27156_2_0		27156	27156-2.0	f.27156.2.0	Continuous	area_of_parahippocampal_left_hemisphere_f27156_2_0	27156	4136	Assessment Centre > Imaging > Brain MRI > T1 structural brain MRI > Freesurfer DKT	196	Area of parahippocampal (left hemisphere)	43173	47696	Accruing	Continuous	mm2	Data	Derived	Unisex	2	1		Area of parahippocampal in the left hemisphere generated by parcellation of the white surface using DKT parcellation	http://biobank.ndph.ox.ac.uk/ukb/field.cgi?id=27156	Assessment Centre	Imaging	Brain MRI	T1 structural brain MRI
area_of_parahippocampal_right_hemisphere_f26837_2_0		26837	26837-2.0	f.26837.2.0	Continuous	area_of_parahippocampal_right_hemisphere_f26837_2_0	26837	3817	Assessment Centre > Imaging > Brain MRI > T1 structural brain MRI > Freesurfer desikan white	192	Area of parahippocampal (right hemisphere)	43172	47695	Accruing	Continuous	mm2	Data	Derived	Unisex	2	1		Area of parahippocampal in the right hemisphere generated by parcellation of the white surface using Desikan-Killiany parcellation	http://biobank.ndph.ox.ac.uk/ukb/field.cgi?id=26837	Assessment Centre	Imaging	Brain MRI	T1 structural brain MRI
area_of_parahippocampal_right_hemisphere_f26971_2_0		26971	26971-2.0	f.26971.2.0	Continuous	area_of_parahippocampal_right_hemisphere_f26971_2_0	26971	3951	Assessment Centre > Imaging > Brain MRI > T1 structural brain MRI > Freesurfer desikan pial	193	Area of parahippocampal (right hemisphere)	43172	47695	Accruing	Continuous	mm2	Data	Derived	Unisex	2	1		Area of parahippocampal in the right hemisphere generated by parcellation of the pial surface using Desikan-Killiany parcellation	http://biobank.ndph.ox.ac.uk/ukb/field.cgi?id=26971	Assessment Centre	Imaging	Brain MRI	T1 structural brain MRI
area_of_parahippocampal_right_hemisphere_f27249_2_0		27249	27249-2.0	f.27249.2.0	Continuous	area_of_parahippocampal_right_hemisphere_f27249_2_0	27249	4229	Assessment Centre > Imaging > Brain MRI > T1 structural brain MRI > Freesurfer DKT	196	Area of parahippocampal (right hemisphere)	43172	47695	Accruing	Continuous	mm2	Data	Derived	Unisex	2	1		Area of parahippocampal in the right hemisphere generated by parcellation of the white surface using DKT parcellation	http://biobank.ndph.ox.ac.uk/ukb/field.cgi?id=27249	Assessment Centre	Imaging	Brain MRI	T1 structural brain MRI
area_of_parsopercularis_left_hemisphere_f26738_2_0		26738	26738-2.0	f.26738.2.0	Continuous	area_of_parsopercularis_left_hemisphere_f26738_2_0	26738	3718	Assessment Centre > Imaging > Brain MRI > T1 structural brain MRI > Freesurfer desikan white	192	Area of parsopercularis (left hemisphere)	43173	47696	Accruing	Continuous	mm2	Data	Derived	Unisex	2	1		Area of parsopercularis in the left hemisphere generated by parcellation of the white surface using Desikan-Killiany parcellation	http://biobank.ndph.ox.ac.uk/ukb/field.cgi?id=26738	Assessment Centre	Imaging	Brain MRI	T1 structural brain MRI
area_of_parsopercularis_left_hemisphere_f26940_2_0		26940	26940-2.0	f.26940.2.0	Continuous	area_of_parsopercularis_left_hemisphere_f26940_2_0	26940	3920	Assessment Centre > Imaging > Brain MRI > T1 structural brain MRI > Freesurfer desikan pial	193	Area of parsopercularis (left hemisphere)	43173	47696	Accruing	Continuous	mm2	Data	Derived	Unisex	2	1		Area of parsopercularis in the left hemisphere generated by parcellation of the pial surface using Desikan-Killiany parcellation	http://biobank.ndph.ox.ac.uk/ukb/field.cgi?id=26940	Assessment Centre	Imaging	Brain MRI	T1 structural brain MRI
area_of_parsopercularis_left_hemisphere_f27158_2_0		27158	27158-2.0	f.27158.2.0	Continuous	area_of_parsopercularis_left_hemisphere_f27158_2_0	27158	4138	Assessment Centre > Imaging > Brain MRI > T1 structural brain MRI > Freesurfer DKT	196	Area of parsopercularis (left hemisphere)	43173	47696	Accruing	Continuous	mm2	Data	Derived	Unisex	2	1		Area of parsopercularis in the left hemisphere generated by parcellation of the white surface using DKT parcellation	http://biobank.ndph.ox.ac.uk/ukb/field.cgi?id=27158	Assessment Centre	Imaging	Brain MRI	T1 structural brain MRI
area_of_parsopercularis_right_hemisphere_f26839_2_0		26839	26839-2.0	f.26839.2.0	Continuous	area_of_parsopercularis_right_hemisphere_f26839_2_0	26839	3819	Assessment Centre > Imaging > Brain MRI > T1 structural brain MRI > Freesurfer desikan white	192	Area of parsopercularis (right hemisphere)	43173	47696	Accruing	Continuous	mm2	Data	Derived	Unisex	2	1		Area of parsopercularis in the right hemisphere generated by parcellation of the white surface using Desikan-Killiany parcellation	http://biobank.ndph.ox.ac.uk/ukb/field.cgi?id=26839	Assessment Centre	Imaging	Brain MRI	T1 structural brain MRI
area_of_parsopercularis_right_hemisphere_f26973_2_0		26973	26973-2.0	f.26973.2.0	Continuous	area_of_parsopercularis_right_hemisphere_f26973_2_0	26973	3953	Assessment Centre > Imaging > Brain MRI > T1 structural brain MRI > Freesurfer desikan pial	193	Area of parsopercularis (right hemisphere)	43173	47696	Accruing	Continuous	mm2	Data	Derived	Unisex	2	1		Area of parsopercularis in the right hemisphere generated by parcellation of the pial surface using Desikan-Killiany parcellation	http://biobank.ndph.ox.ac.uk/ukb/field.cgi?id=26973	Assessment Centre	Imaging	Brain MRI	T1 structural brain MRI
area_of_parsopercularis_right_hemisphere_f27251_2_0		27251	27251-2.0	f.27251.2.0	Continuous	area_of_parsopercularis_right_hemisphere_f27251_2_0	27251	4231	Assessment Centre > Imaging > Brain MRI > T1 structural brain MRI > Freesurfer DKT	196	Area of parsopercularis (right hemisphere)	43173	47696	Accruing	Continuous	mm2	Data	Derived	Unisex	2	1		Area of parsopercularis in the right hemisphere generated by parcellation of the white surface using DKT parcellation	http://biobank.ndph.ox.ac.uk/ukb/field.cgi?id=27251	Assessment Centre	Imaging	Brain MRI	T1 structural brain MRI
area_of_parsorbitalis_left_hemisphere_f26739_2_0		26739	26739-2.0	f.26739.2.0	Continuous	area_of_parsorbitalis_left_hemisphere_f26739_2_0	26739	3719	Assessment Centre > Imaging > Brain MRI > T1 structural brain MRI > Freesurfer desikan white	192	Area of parsorbitalis (left hemisphere)	43173	47696	Accruing	Continuous	mm2	Data	Derived	Unisex	2	1		Area of parsorbitalis in the left hemisphere generated by parcellation of the white surface using Desikan-Killiany parcellation	http://biobank.ndph.ox.ac.uk/ukb/field.cgi?id=26739	Assessment Centre	Imaging	Brain MRI	T1 structural brain MRI
area_of_parsorbitalis_left_hemisphere_f26941_2_0		26941	26941-2.0	f.26941.2.0	Continuous	area_of_parsorbitalis_left_hemisphere_f26941_2_0	26941	3921	Assessment Centre > Imaging > Brain MRI > T1 structural brain MRI > Freesurfer desikan pial	193	Area of parsorbitalis (left hemisphere)	43173	47696	Accruing	Continuous	mm2	Data	Derived	Unisex	2	1		Area of parsorbitalis in the left hemisphere generated by parcellation of the pial surface using Desikan-Killiany parcellation	http://biobank.ndph.ox.ac.uk/ukb/field.cgi?id=26941	Assessment Centre	Imaging	Brain MRI	T1 structural brain MRI
area_of_parsorbitalis_left_hemisphere_f27159_2_0		27159	27159-2.0	f.27159.2.0	Continuous	area_of_parsorbitalis_left_hemisphere_f27159_2_0	27159	4139	Assessment Centre > Imaging > Brain MRI > T1 structural brain MRI > Freesurfer DKT	196	Area of parsorbitalis (left hemisphere)	43173	47696	Accruing	Continuous	mm2	Data	Derived	Unisex	2	1		Area of parsorbitalis in the left hemisphere generated by parcellation of the white surface using DKT parcellation	http://biobank.ndph.ox.ac.uk/ukb/field.cgi?id=27159	Assessment Centre	Imaging	Brain MRI	T1 structural brain MRI
area_of_parsorbitalis_right_hemisphere_f26840_2_0		26840	26840-2.0	f.26840.2.0	Continuous	area_of_parsorbitalis_right_hemisphere_f26840_2_0	26840	3820	Assessment Centre > Imaging > Brain MRI > T1 structural brain MRI > Freesurfer desikan white	192	Area of parsorbitalis (right hemisphere)	43173	47696	Accruing	Continuous	mm2	Data	Derived	Unisex	2	1		Area of parsorbitalis in the right hemisphere generated by parcellation of the white surface using Desikan-Killiany parcellation	http://biobank.ndph.ox.ac.uk/ukb/field.cgi?id=26840	Assessment Centre	Imaging	Brain MRI	T1 structural brain MRI
area_of_parsorbitalis_right_hemisphere_f26974_2_0		26974	26974-2.0	f.26974.2.0	Continuous	area_of_parsorbitalis_right_hemisphere_f26974_2_0	26974	3954	Assessment Centre > Imaging > Brain MRI > T1 structural brain MRI > Freesurfer desikan pial	193	Area of parsorbitalis (right hemisphere)	43173	47696	Accruing	Continuous	mm2	Data	Derived	Unisex	2	1		Area of parsorbitalis in the right hemisphere generated by parcellation of the pial surface using Desikan-Killiany parcellation	http://biobank.ndph.ox.ac.uk/ukb/field.cgi?id=26974	Assessment Centre	Imaging	Brain MRI	T1 structural brain MRI
area_of_parsorbitalis_right_hemisphere_f27252_2_0		27252	27252-2.0	f.27252.2.0	Continuous	area_of_parsorbitalis_right_hemisphere_f27252_2_0	27252	4232	Assessment Centre > Imaging > Brain MRI > T1 structural brain MRI > Freesurfer DKT	196	Area of parsorbitalis (right hemisphere)	43173	47696	Accruing	Continuous	mm2	Data	Derived	Unisex	2	1		Area of parsorbitalis in the right hemisphere generated by parcellation of the white surface using DKT parcellation	http://biobank.ndph.ox.ac.uk/ukb/field.cgi?id=27252	Assessment Centre	Imaging	Brain MRI	T1 structural brain MRI
area_of_parstriangularis_left_hemisphere_f26740_2_0		26740	26740-2.0	f.26740.2.0	Continuous	area_of_parstriangularis_left_hemisphere_f26740_2_0	26740	3720	Assessment Centre > Imaging > Brain MRI > T1 structural brain MRI > Freesurfer desikan white	192	Area of parstriangularis (left hemisphere)	43173	47696	Accruing	Continuous	mm2	Data	Derived	Unisex	2	1		Area of parstriangularis in the left hemisphere generated by parcellation of the white surface using Desikan-Killiany parcellation	http://biobank.ndph.ox.ac.uk/ukb/field.cgi?id=26740	Assessment Centre	Imaging	Brain MRI	T1 structural brain MRI
area_of_parstriangularis_left_hemisphere_f26942_2_0		26942	26942-2.0	f.26942.2.0	Continuous	area_of_parstriangularis_left_hemisphere_f26942_2_0	26942	3922	Assessment Centre > Imaging > Brain MRI > T1 structural brain MRI > Freesurfer desikan pial	193	Area of parstriangularis (left hemisphere)	43173	47696	Accruing	Continuous	mm2	Data	Derived	Unisex	2	1		Area of parstriangularis in the left hemisphere generated by parcellation of the pial surface using Desikan-Killiany parcellation	http://biobank.ndph.ox.ac.uk/ukb/field.cgi?id=26942	Assessment Centre	Imaging	Brain MRI	T1 structural brain MRI
area_of_parstriangularis_left_hemisphere_f27160_2_0		27160	27160-2.0	f.27160.2.0	Continuous	area_of_parstriangularis_left_hemisphere_f27160_2_0	27160	4140	Assessment Centre > Imaging > Brain MRI > T1 structural brain MRI > Freesurfer DKT	196	Area of parstriangularis (left hemisphere)	43173	47696	Accruing	Continuous	mm2	Data	Derived	Unisex	2	1		Area of parstriangularis in the left hemisphere generated by parcellation of the white surface using DKT parcellation	http://biobank.ndph.ox.ac.uk/ukb/field.cgi?id=27160	Assessment Centre	Imaging	Brain MRI	T1 structural brain MRI
area_of_parstriangularis_right_hemisphere_f26841_2_0		26841	26841-2.0	f.26841.2.0	Continuous	area_of_parstriangularis_right_hemisphere_f26841_2_0	26841	3821	Assessment Centre > Imaging > Brain MRI > T1 structural brain MRI > Freesurfer desikan white	192	Area of parstriangularis (right hemisphere)	43173	47696	Accruing	Continuous	mm2	Data	Derived	Unisex	2	1		Area of parstriangularis in the right hemisphere generated by parcellation of the white surface using Desikan-Killiany parcellation	http://biobank.ndph.ox.ac.uk/ukb/field.cgi?id=26841	Assessment Centre	Imaging	Brain MRI	T1 structural brain MRI
area_of_parstriangularis_right_hemisphere_f26975_2_0		26975	26975-2.0	f.26975.2.0	Continuous	area_of_parstriangularis_right_hemisphere_f26975_2_0	26975	3955	Assessment Centre > Imaging > Brain MRI > T1 structural brain MRI > Freesurfer desikan pial	193	Area of parstriangularis (right hemisphere)	43173	47696	Accruing	Continuous	mm2	Data	Derived	Unisex	2	1		Area of parstriangularis in the right hemisphere generated by parcellation of the pial surface using Desikan-Killiany parcellation	http://biobank.ndph.ox.ac.uk/ukb/field.cgi?id=26975	Assessment Centre	Imaging	Brain MRI	T1 structural brain MRI
area_of_parstriangularis_right_hemisphere_f27253_2_0		27253	27253-2.0	f.27253.2.0	Continuous	area_of_parstriangularis_right_hemisphere_f27253_2_0	27253	4233	Assessment Centre > Imaging > Brain MRI > T1 structural brain MRI > Freesurfer DKT	196	Area of parstriangularis (right hemisphere)	43173	47696	Accruing	Continuous	mm2	Data	Derived	Unisex	2	1		Area of parstriangularis in the right hemisphere generated by parcellation of the white surface using DKT parcellation	http://biobank.ndph.ox.ac.uk/ukb/field.cgi?id=27253	Assessment Centre	Imaging	Brain MRI	T1 structural brain MRI
area_of_pericalcarine_left_hemisphere_f26741_2_0		26741	26741-2.0	f.26741.2.0	Continuous	area_of_pericalcarine_left_hemisphere_f26741_2_0	26741	3721	Assessment Centre > Imaging > Brain MRI > T1 structural brain MRI > Freesurfer desikan white	192	Area of pericalcarine (left hemisphere)	43173	47696	Accruing	Continuous	mm2	Data	Derived	Unisex	2	1		Area of pericalcarine in the left hemisphere generated by parcellation of the white surface using Desikan-Killiany parcellation	http://biobank.ndph.ox.ac.uk/ukb/field.cgi?id=26741	Assessment Centre	Imaging	Brain MRI	T1 structural brain MRI
area_of_pericalcarine_left_hemisphere_f26943_2_0		26943	26943-2.0	f.26943.2.0	Continuous	area_of_pericalcarine_left_hemisphere_f26943_2_0	26943	3923	Assessment Centre > Imaging > Brain MRI > T1 structural brain MRI > Freesurfer desikan pial	193	Area of pericalcarine (left hemisphere)	43173	47696	Accruing	Continuous	mm2	Data	Derived	Unisex	2	1		Area of pericalcarine in the left hemisphere generated by parcellation of the pial surface using Desikan-Killiany parcellation	http://biobank.ndph.ox.ac.uk/ukb/field.cgi?id=26943	Assessment Centre	Imaging	Brain MRI	T1 structural brain MRI
area_of_pericalcarine_left_hemisphere_f27161_2_0		27161	27161-2.0	f.27161.2.0	Continuous	area_of_pericalcarine_left_hemisphere_f27161_2_0	27161	4141	Assessment Centre > Imaging > Brain MRI > T1 structural brain MRI > Freesurfer DKT	196	Area of pericalcarine (left hemisphere)	43173	47696	Accruing	Continuous	mm2	Data	Derived	Unisex	2	1		Area of pericalcarine in the left hemisphere generated by parcellation of the white surface using DKT parcellation	http://biobank.ndph.ox.ac.uk/ukb/field.cgi?id=27161	Assessment Centre	Imaging	Brain MRI	T1 structural brain MRI
area_of_pericalcarine_right_hemisphere_f26842_2_0		26842	26842-2.0	f.26842.2.0	Continuous	area_of_pericalcarine_right_hemisphere_f26842_2_0	26842	3822	Assessment Centre > Imaging > Brain MRI > T1 structural brain MRI > Freesurfer desikan white	192	Area of pericalcarine (right hemisphere)	43173	47696	Accruing	Continuous	mm2	Data	Derived	Unisex	2	1		Area of pericalcarine in the right hemisphere generated by parcellation of the white surface using Desikan-Killiany parcellation	http://biobank.ndph.ox.ac.uk/ukb/field.cgi?id=26842	Assessment Centre	Imaging	Brain MRI	T1 structural brain MRI
area_of_pericalcarine_right_hemisphere_f26976_2_0		26976	26976-2.0	f.26976.2.0	Continuous	area_of_pericalcarine_right_hemisphere_f26976_2_0	26976	3956	Assessment Centre > Imaging > Brain MRI > T1 structural brain MRI > Freesurfer desikan pial	193	Area of pericalcarine (right hemisphere)	43173	47696	Accruing	Continuous	mm2	Data	Derived	Unisex	2	1		Area of pericalcarine in the right hemisphere generated by parcellation of the pial surface using Desikan-Killiany parcellation	http://biobank.ndph.ox.ac.uk/ukb/field.cgi?id=26976	Assessment Centre	Imaging	Brain MRI	T1 structural brain MRI
area_of_pericalcarine_right_hemisphere_f27254_2_0		27254	27254-2.0	f.27254.2.0	Continuous	area_of_pericalcarine_right_hemisphere_f27254_2_0	27254	4234	Assessment Centre > Imaging > Brain MRI > T1 structural brain MRI > Freesurfer DKT	196	Area of pericalcarine (right hemisphere)	43173	47696	Accruing	Continuous	mm2	Data	Derived	Unisex	2	1		Area of pericalcarine in the right hemisphere generated by parcellation of the white surface using DKT parcellation	http://biobank.ndph.ox.ac.uk/ukb/field.cgi?id=27254	Assessment Centre	Imaging	Brain MRI	T1 structural brain MRI
area_of_perirhinal_left_hemisphere_f27071_2_0		27071	27071-2.0	f.27071.2.0	Continuous	area_of_perirhinal_left_hemisphere_f27071_2_0	27071	4051	Assessment Centre > Imaging > Brain MRI > T1 structural brain MRI > Freesurfer BA exvivo	195	Area of perirhinal (left hemisphere)	43173	47696	Accruing	Continuous	mm2	Data	Derived	Unisex	2	1		Area of perirhinal in the left hemisphere generated by parcellation of the white surface using BA_exvivo parcellation	http://biobank.ndph.ox.ac.uk/ukb/field.cgi?id=27071	Assessment Centre	Imaging	Brain MRI	T1 structural brain MRI
area_of_perirhinal_right_hemisphere_f27113_2_0		27113	27113-2.0	f.27113.2.0	Continuous	area_of_perirhinal_right_hemisphere_f27113_2_0	27113	4093	Assessment Centre > Imaging > Brain MRI > T1 structural brain MRI > Freesurfer BA exvivo	195	Area of perirhinal (right hemisphere)	43173	47696	Accruing	Continuous	mm2	Data	Derived	Unisex	2	1		Area of perirhinal in the right hemisphere generated by parcellation of the white surface using BA_exvivo parcellation	http://biobank.ndph.ox.ac.uk/ukb/field.cgi?id=27113	Assessment Centre	Imaging	Brain MRI	T1 structural brain MRI
area_of_poleoccipital_left_hemisphere_f27370_2_0		27370	27370-2.0	f.27370.2.0	Continuous	area_of_poleoccipital_left_hemisphere_f27370_2_0	27370	4350	Assessment Centre > Imaging > Brain MRI > T1 structural brain MRI > Freesurfer a2009s	197	Area of Pole-occipital (left hemisphere)	43173	47696	Accruing	Continuous	mm2	Data	Derived	Unisex	2	1		Area of Pole-occipital in the left hemisphere generated by parcellation of the white surface using Destrieux (a2009s) parcellation	http://biobank.ndph.ox.ac.uk/ukb/field.cgi?id=27370	Assessment Centre	Imaging	Brain MRI	T1 structural brain MRI
area_of_poleoccipital_right_hemisphere_f27592_2_0		27592	27592-2.0	f.27592.2.0	Continuous	area_of_poleoccipital_right_hemisphere_f27592_2_0	27592	4572	Assessment Centre > Imaging > Brain MRI > T1 structural brain MRI > Freesurfer a2009s	197	Area of Pole-occipital (right hemisphere)	43173	47696	Accruing	Continuous	mm2	Data	Derived	Unisex	2	1		Area of Pole-occipital in the right hemisphere generated by parcellation of the white surface using Destrieux (a2009s) parcellation	http://biobank.ndph.ox.ac.uk/ukb/field.cgi?id=27592	Assessment Centre	Imaging	Brain MRI	T1 structural brain MRI
area_of_poletemporal_left_hemisphere_f27371_2_0		27371	27371-2.0	f.27371.2.0	Continuous	area_of_poletemporal_left_hemisphere_f27371_2_0	27371	4351	Assessment Centre > Imaging > Brain MRI > T1 structural brain MRI > Freesurfer a2009s	197	Area of Pole-temporal (left hemisphere)	43173	47696	Accruing	Continuous	mm2	Data	Derived	Unisex	2	1		Area of Pole-temporal in the left hemisphere generated by parcellation of the white surface using Destrieux (a2009s) parcellation	http://biobank.ndph.ox.ac.uk/ukb/field.cgi?id=27371	Assessment Centre	Imaging	Brain MRI	T1 structural brain MRI
area_of_poletemporal_right_hemisphere_f27593_2_0		27593	27593-2.0	f.27593.2.0	Continuous	area_of_poletemporal_right_hemisphere_f27593_2_0	27593	4573	Assessment Centre > Imaging > Brain MRI > T1 structural brain MRI > Freesurfer a2009s	197	Area of Pole-temporal (right hemisphere)	43173	47696	Accruing	Continuous	mm2	Data	Derived	Unisex	2	1		Area of Pole-temporal in the right hemisphere generated by parcellation of the white surface using Destrieux (a2009s) parcellation	http://biobank.ndph.ox.ac.uk/ukb/field.cgi?id=27593	Assessment Centre	Imaging	Brain MRI	T1 structural brain MRI
area_of_postcentral_left_hemisphere_f26742_2_0		26742	26742-2.0	f.26742.2.0	Continuous	area_of_postcentral_left_hemisphere_f26742_2_0	26742	3722	Assessment Centre > Imaging > Brain MRI > T1 structural brain MRI > Freesurfer desikan white	192	Area of postcentral (left hemisphere)	43173	47696	Accruing	Continuous	mm2	Data	Derived	Unisex	2	1		Area of postcentral in the left hemisphere generated by parcellation of the white surface using Desikan-Killiany parcellation	http://biobank.ndph.ox.ac.uk/ukb/field.cgi?id=26742	Assessment Centre	Imaging	Brain MRI	T1 structural brain MRI
area_of_postcentral_left_hemisphere_f26944_2_0		26944	26944-2.0	f.26944.2.0	Continuous	area_of_postcentral_left_hemisphere_f26944_2_0	26944	3924	Assessment Centre > Imaging > Brain MRI > T1 structural brain MRI > Freesurfer desikan pial	193	Area of postcentral (left hemisphere)	43173	47696	Accruing	Continuous	mm2	Data	Derived	Unisex	2	1		Area of postcentral in the left hemisphere generated by parcellation of the pial surface using Desikan-Killiany parcellation	http://biobank.ndph.ox.ac.uk/ukb/field.cgi?id=26944	Assessment Centre	Imaging	Brain MRI	T1 structural brain MRI
area_of_postcentral_left_hemisphere_f27162_2_0		27162	27162-2.0	f.27162.2.0	Continuous	area_of_postcentral_left_hemisphere_f27162_2_0	27162	4142	Assessment Centre > Imaging > Brain MRI > T1 structural brain MRI > Freesurfer DKT	196	Area of postcentral (left hemisphere)	43173	47696	Accruing	Continuous	mm2	Data	Derived	Unisex	2	1		Area of postcentral in the left hemisphere generated by parcellation of the white surface using DKT parcellation	http://biobank.ndph.ox.ac.uk/ukb/field.cgi?id=27162	Assessment Centre	Imaging	Brain MRI	T1 structural brain MRI
area_of_postcentral_right_hemisphere_f26843_2_0		26843	26843-2.0	f.26843.2.0	Continuous	area_of_postcentral_right_hemisphere_f26843_2_0	26843	3823	Assessment Centre > Imaging > Brain MRI > T1 structural brain MRI > Freesurfer desikan white	192	Area of postcentral (right hemisphere)	43173	47696	Accruing	Continuous	mm2	Data	Derived	Unisex	2	1		Area of postcentral in the right hemisphere generated by parcellation of the white surface using Desikan-Killiany parcellation	http://biobank.ndph.ox.ac.uk/ukb/field.cgi?id=26843	Assessment Centre	Imaging	Brain MRI	T1 structural brain MRI
area_of_postcentral_right_hemisphere_f26977_2_0		26977	26977-2.0	f.26977.2.0	Continuous	area_of_postcentral_right_hemisphere_f26977_2_0	26977	3957	Assessment Centre > Imaging > Brain MRI > T1 structural brain MRI > Freesurfer desikan pial	193	Area of postcentral (right hemisphere)	43173	47696	Accruing	Continuous	mm2	Data	Derived	Unisex	2	1		Area of postcentral in the right hemisphere generated by parcellation of the pial surface using Desikan-Killiany parcellation	http://biobank.ndph.ox.ac.uk/ukb/field.cgi?id=26977	Assessment Centre	Imaging	Brain MRI	T1 structural brain MRI
area_of_postcentral_right_hemisphere_f27255_2_0		27255	27255-2.0	f.27255.2.0	Continuous	area_of_postcentral_right_hemisphere_f27255_2_0	27255	4235	Assessment Centre > Imaging > Brain MRI > T1 structural brain MRI > Freesurfer DKT	196	Area of postcentral (right hemisphere)	43173	47696	Accruing	Continuous	mm2	Data	Derived	Unisex	2	1		Area of postcentral in the right hemisphere generated by parcellation of the white surface using DKT parcellation	http://biobank.ndph.ox.ac.uk/ukb/field.cgi?id=27255	Assessment Centre	Imaging	Brain MRI	T1 structural brain MRI
area_of_posteriorcingulate_left_hemisphere_f26743_2_0		26743	26743-2.0	f.26743.2.0	Continuous	area_of_posteriorcingulate_left_hemisphere_f26743_2_0	26743	3723	Assessment Centre > Imaging > Brain MRI > T1 structural brain MRI > Freesurfer desikan white	192	Area of posteriorcingulate (left hemisphere)	43173	47696	Accruing	Continuous	mm2	Data	Derived	Unisex	2	1		Area of posteriorcingulate in the left hemisphere generated by parcellation of the white surface using Desikan-Killiany parcellation	http://biobank.ndph.ox.ac.uk/ukb/field.cgi?id=26743	Assessment Centre	Imaging	Brain MRI	T1 structural brain MRI
area_of_posteriorcingulate_left_hemisphere_f26945_2_0		26945	26945-2.0	f.26945.2.0	Continuous	area_of_posteriorcingulate_left_hemisphere_f26945_2_0	26945	3925	Assessment Centre > Imaging > Brain MRI > T1 structural brain MRI > Freesurfer desikan pial	193	Area of posteriorcingulate (left hemisphere)	43173	47696	Accruing	Continuous	mm2	Data	Derived	Unisex	2	1		Area of posteriorcingulate in the left hemisphere generated by parcellation of the pial surface using Desikan-Killiany parcellation	http://biobank.ndph.ox.ac.uk/ukb/field.cgi?id=26945	Assessment Centre	Imaging	Brain MRI	T1 structural brain MRI
area_of_posteriorcingulate_left_hemisphere_f27163_2_0		27163	27163-2.0	f.27163.2.0	Continuous	area_of_posteriorcingulate_left_hemisphere_f27163_2_0	27163	4143	Assessment Centre > Imaging > Brain MRI > T1 structural brain MRI > Freesurfer DKT	196	Area of posteriorcingulate (left hemisphere)	43173	47696	Accruing	Continuous	mm2	Data	Derived	Unisex	2	1		Area of posteriorcingulate in the left hemisphere generated by parcellation of the white surface using DKT parcellation	http://biobank.ndph.ox.ac.uk/ukb/field.cgi?id=27163	Assessment Centre	Imaging	Brain MRI	T1 structural brain MRI
area_of_posteriorcingulate_right_hemisphere_f26844_2_0		26844	26844-2.0	f.26844.2.0	Continuous	area_of_posteriorcingulate_right_hemisphere_f26844_2_0	26844	3824	Assessment Centre > Imaging > Brain MRI > T1 structural brain MRI > Freesurfer desikan white	192	Area of posteriorcingulate (right hemisphere)	43173	47696	Accruing	Continuous	mm2	Data	Derived	Unisex	2	1		Area of posteriorcingulate in the right hemisphere generated by parcellation of the white surface using Desikan-Killiany parcellation	http://biobank.ndph.ox.ac.uk/ukb/field.cgi?id=26844	Assessment Centre	Imaging	Brain MRI	T1 structural brain MRI
area_of_posteriorcingulate_right_hemisphere_f26978_2_0		26978	26978-2.0	f.26978.2.0	Continuous	area_of_posteriorcingulate_right_hemisphere_f26978_2_0	26978	3958	Assessment Centre > Imaging > Brain MRI > T1 structural brain MRI > Freesurfer desikan pial	193	Area of posteriorcingulate (right hemisphere)	43173	47696	Accruing	Continuous	mm2	Data	Derived	Unisex	2	1		Area of posteriorcingulate in the right hemisphere generated by parcellation of the pial surface using Desikan-Killiany parcellation	http://biobank.ndph.ox.ac.uk/ukb/field.cgi?id=26978	Assessment Centre	Imaging	Brain MRI	T1 structural brain MRI
area_of_posteriorcingulate_right_hemisphere_f27256_2_0		27256	27256-2.0	f.27256.2.0	Continuous	area_of_posteriorcingulate_right_hemisphere_f27256_2_0	27256	4236	Assessment Centre > Imaging > Brain MRI > T1 structural brain MRI > Freesurfer DKT	196	Area of posteriorcingulate (right hemisphere)	43173	47696	Accruing	Continuous	mm2	Data	Derived	Unisex	2	1		Area of posteriorcingulate in the right hemisphere generated by parcellation of the white surface using DKT parcellation	http://biobank.ndph.ox.ac.uk/ukb/field.cgi?id=27256	Assessment Centre	Imaging	Brain MRI	T1 structural brain MRI
area_of_precentral_left_hemisphere_f26744_2_0		26744	26744-2.0	f.26744.2.0	Continuous	area_of_precentral_left_hemisphere_f26744_2_0	26744	3724	Assessment Centre > Imaging > Brain MRI > T1 structural brain MRI > Freesurfer desikan white	192	Area of precentral (left hemisphere)	43173	47696	Accruing	Continuous	mm2	Data	Derived	Unisex	2	1		Area of precentral in the left hemisphere generated by parcellation of the white surface using Desikan-Killiany parcellation	http://biobank.ndph.ox.ac.uk/ukb/field.cgi?id=26744	Assessment Centre	Imaging	Brain MRI	T1 structural brain MRI
area_of_precentral_left_hemisphere_f26946_2_0		26946	26946-2.0	f.26946.2.0	Continuous	area_of_precentral_left_hemisphere_f26946_2_0	26946	3926	Assessment Centre > Imaging > Brain MRI > T1 structural brain MRI > Freesurfer desikan pial	193	Area of precentral (left hemisphere)	43173	47696	Accruing	Continuous	mm2	Data	Derived	Unisex	2	1		Area of precentral in the left hemisphere generated by parcellation of the pial surface using Desikan-Killiany parcellation	http://biobank.ndph.ox.ac.uk/ukb/field.cgi?id=26946	Assessment Centre	Imaging	Brain MRI	T1 structural brain MRI
area_of_precentral_left_hemisphere_f27164_2_0		27164	27164-2.0	f.27164.2.0	Continuous	area_of_precentral_left_hemisphere_f27164_2_0	27164	4144	Assessment Centre > Imaging > Brain MRI > T1 structural brain MRI > Freesurfer DKT	196	Area of precentral (left hemisphere)	43173	47696	Accruing	Continuous	mm2	Data	Derived	Unisex	2	1		Area of precentral in the left hemisphere generated by parcellation of the white surface using DKT parcellation	http://biobank.ndph.ox.ac.uk/ukb/field.cgi?id=27164	Assessment Centre	Imaging	Brain MRI	T1 structural brain MRI
area_of_precentral_right_hemisphere_f26845_2_0		26845	26845-2.0	f.26845.2.0	Continuous	area_of_precentral_right_hemisphere_f26845_2_0	26845	3825	Assessment Centre > Imaging > Brain MRI > T1 structural brain MRI > Freesurfer desikan white	192	Area of precentral (right hemisphere)	43173	47696	Accruing	Continuous	mm2	Data	Derived	Unisex	2	1		Area of precentral in the right hemisphere generated by parcellation of the white surface using Desikan-Killiany parcellation	http://biobank.ndph.ox.ac.uk/ukb/field.cgi?id=26845	Assessment Centre	Imaging	Brain MRI	T1 structural brain MRI
area_of_precentral_right_hemisphere_f26979_2_0		26979	26979-2.0	f.26979.2.0	Continuous	area_of_precentral_right_hemisphere_f26979_2_0	26979	3959	Assessment Centre > Imaging > Brain MRI > T1 structural brain MRI > Freesurfer desikan pial	193	Area of precentral (right hemisphere)	43173	47696	Accruing	Continuous	mm2	Data	Derived	Unisex	2	1		Area of precentral in the right hemisphere generated by parcellation of the pial surface using Desikan-Killiany parcellation	http://biobank.ndph.ox.ac.uk/ukb/field.cgi?id=26979	Assessment Centre	Imaging	Brain MRI	T1 structural brain MRI
area_of_precentral_right_hemisphere_f27257_2_0		27257	27257-2.0	f.27257.2.0	Continuous	area_of_precentral_right_hemisphere_f27257_2_0	27257	4237	Assessment Centre > Imaging > Brain MRI > T1 structural brain MRI > Freesurfer DKT	196	Area of precentral (right hemisphere)	43173	47696	Accruing	Continuous	mm2	Data	Derived	Unisex	2	1		Area of precentral in the right hemisphere generated by parcellation of the white surface using DKT parcellation	http://biobank.ndph.ox.ac.uk/ukb/field.cgi?id=27257	Assessment Centre	Imaging	Brain MRI	T1 structural brain MRI
area_of_precuneus_left_hemisphere_f26745_2_0		26745	26745-2.0	f.26745.2.0	Continuous	area_of_precuneus_left_hemisphere_f26745_2_0	26745	3725	Assessment Centre > Imaging > Brain MRI > T1 structural brain MRI > Freesurfer desikan white	192	Area of precuneus (left hemisphere)	43173	47696	Accruing	Continuous	mm2	Data	Derived	Unisex	2	1		Area of precuneus in the left hemisphere generated by parcellation of the white surface using Desikan-Killiany parcellation	http://biobank.ndph.ox.ac.uk/ukb/field.cgi?id=26745	Assessment Centre	Imaging	Brain MRI	T1 structural brain MRI
area_of_precuneus_left_hemisphere_f26947_2_0		26947	26947-2.0	f.26947.2.0	Continuous	area_of_precuneus_left_hemisphere_f26947_2_0	26947	3927	Assessment Centre > Imaging > Brain MRI > T1 structural brain MRI > Freesurfer desikan pial	193	Area of precuneus (left hemisphere)	43173	47696	Accruing	Continuous	mm2	Data	Derived	Unisex	2	1		Area of precuneus in the left hemisphere generated by parcellation of the pial surface using Desikan-Killiany parcellation	http://biobank.ndph.ox.ac.uk/ukb/field.cgi?id=26947	Assessment Centre	Imaging	Brain MRI	T1 structural brain MRI
area_of_precuneus_left_hemisphere_f27165_2_0		27165	27165-2.0	f.27165.2.0	Continuous	area_of_precuneus_left_hemisphere_f27165_2_0	27165	4145	Assessment Centre > Imaging > Brain MRI > T1 structural brain MRI > Freesurfer DKT	196	Area of precuneus (left hemisphere)	43173	47696	Accruing	Continuous	mm2	Data	Derived	Unisex	2	1		Area of precuneus in the left hemisphere generated by parcellation of the white surface using DKT parcellation	http://biobank.ndph.ox.ac.uk/ukb/field.cgi?id=27165	Assessment Centre	Imaging	Brain MRI	T1 structural brain MRI
area_of_precuneus_right_hemisphere_f26846_2_0		26846	26846-2.0	f.26846.2.0	Continuous	area_of_precuneus_right_hemisphere_f26846_2_0	26846	3826	Assessment Centre > Imaging > Brain MRI > T1 structural brain MRI > Freesurfer desikan white	192	Area of precuneus (right hemisphere)	43173	47696	Accruing	Continuous	mm2	Data	Derived	Unisex	2	1		Area of precuneus in the right hemisphere generated by parcellation of the white surface using Desikan-Killiany parcellation	http://biobank.ndph.ox.ac.uk/ukb/field.cgi?id=26846	Assessment Centre	Imaging	Brain MRI	T1 structural brain MRI
area_of_precuneus_right_hemisphere_f26980_2_0		26980	26980-2.0	f.26980.2.0	Continuous	area_of_precuneus_right_hemisphere_f26980_2_0	26980	3960	Assessment Centre > Imaging > Brain MRI > T1 structural brain MRI > Freesurfer desikan pial	193	Area of precuneus (right hemisphere)	43173	47696	Accruing	Continuous	mm2	Data	Derived	Unisex	2	1		Area of precuneus in the right hemisphere generated by parcellation of the pial surface using Desikan-Killiany parcellation	http://biobank.ndph.ox.ac.uk/ukb/field.cgi?id=26980	Assessment Centre	Imaging	Brain MRI	T1 structural brain MRI
area_of_precuneus_right_hemisphere_f27258_2_0		27258	27258-2.0	f.27258.2.0	Continuous	area_of_precuneus_right_hemisphere_f27258_2_0	27258	4238	Assessment Centre > Imaging > Brain MRI > T1 structural brain MRI > Freesurfer DKT	196	Area of precuneus (right hemisphere)	43173	47696	Accruing	Continuous	mm2	Data	Derived	Unisex	2	1		Area of precuneus in the right hemisphere generated by parcellation of the white surface using DKT parcellation	http://biobank.ndph.ox.ac.uk/ukb/field.cgi?id=27258	Assessment Centre	Imaging	Brain MRI	T1 structural brain MRI
area_of_rostralanteriorcingulate_left_hemisphere_f26746_2_0		26746	26746-2.0	f.26746.2.0	Continuous	area_of_rostralanteriorcingulate_left_hemisphere_f26746_2_0	26746	3726	Assessment Centre > Imaging > Brain MRI > T1 structural brain MRI > Freesurfer desikan white	192	Area of rostralanteriorcingulate (left hemisphere)	43173	47696	Accruing	Continuous	mm2	Data	Derived	Unisex	2	1		Area of rostralanteriorcingulate in the left hemisphere generated by parcellation of the white surface using Desikan-Killiany parcellation	http://biobank.ndph.ox.ac.uk/ukb/field.cgi?id=26746	Assessment Centre	Imaging	Brain MRI	T1 structural brain MRI
area_of_rostralanteriorcingulate_left_hemisphere_f26948_2_0		26948	26948-2.0	f.26948.2.0	Continuous	area_of_rostralanteriorcingulate_left_hemisphere_f26948_2_0	26948	3928	Assessment Centre > Imaging > Brain MRI > T1 structural brain MRI > Freesurfer desikan pial	193	Area of rostralanteriorcingulate (left hemisphere)	43173	47696	Accruing	Continuous	mm2	Data	Derived	Unisex	2	1		Area of rostralanteriorcingulate in the left hemisphere generated by parcellation of the pial surface using Desikan-Killiany parcellation	http://biobank.ndph.ox.ac.uk/ukb/field.cgi?id=26948	Assessment Centre	Imaging	Brain MRI	T1 structural brain MRI
area_of_rostralanteriorcingulate_left_hemisphere_f27166_2_0		27166	27166-2.0	f.27166.2.0	Continuous	area_of_rostralanteriorcingulate_left_hemisphere_f27166_2_0	27166	4146	Assessment Centre > Imaging > Brain MRI > T1 structural brain MRI > Freesurfer DKT	196	Area of rostralanteriorcingulate (left hemisphere)	43173	47696	Accruing	Continuous	mm2	Data	Derived	Unisex	2	1		Area of rostralanteriorcingulate in the left hemisphere generated by parcellation of the white surface using DKT parcellation	http://biobank.ndph.ox.ac.uk/ukb/field.cgi?id=27166	Assessment Centre	Imaging	Brain MRI	T1 structural brain MRI
area_of_rostralanteriorcingulate_right_hemisphere_f26847_2_0		26847	26847-2.0	f.26847.2.0	Continuous	area_of_rostralanteriorcingulate_right_hemisphere_f26847_2_0	26847	3827	Assessment Centre > Imaging > Brain MRI > T1 structural brain MRI > Freesurfer desikan white	192	Area of rostralanteriorcingulate (right hemisphere)	43173	47696	Accruing	Continuous	mm2	Data	Derived	Unisex	2	1		Area of rostralanteriorcingulate in the right hemisphere generated by parcellation of the white surface using Desikan-Killiany parcellation	http://biobank.ndph.ox.ac.uk/ukb/field.cgi?id=26847	Assessment Centre	Imaging	Brain MRI	T1 structural brain MRI
area_of_rostralanteriorcingulate_right_hemisphere_f26981_2_0		26981	26981-2.0	f.26981.2.0	Continuous	area_of_rostralanteriorcingulate_right_hemisphere_f26981_2_0	26981	3961	Assessment Centre > Imaging > Brain MRI > T1 structural brain MRI > Freesurfer desikan pial	193	Area of rostralanteriorcingulate (right hemisphere)	43173	47696	Accruing	Continuous	mm2	Data	Derived	Unisex	2	1		Area of rostralanteriorcingulate in the right hemisphere generated by parcellation of the pial surface using Desikan-Killiany parcellation	http://biobank.ndph.ox.ac.uk/ukb/field.cgi?id=26981	Assessment Centre	Imaging	Brain MRI	T1 structural brain MRI
area_of_rostralanteriorcingulate_right_hemisphere_f27259_2_0		27259	27259-2.0	f.27259.2.0	Continuous	area_of_rostralanteriorcingulate_right_hemisphere_f27259_2_0	27259	4239	Assessment Centre > Imaging > Brain MRI > T1 structural brain MRI > Freesurfer DKT	196	Area of rostralanteriorcingulate (right hemisphere)	43173	47696	Accruing	Continuous	mm2	Data	Derived	Unisex	2	1		Area of rostralanteriorcingulate in the right hemisphere generated by parcellation of the white surface using DKT parcellation	http://biobank.ndph.ox.ac.uk/ukb/field.cgi?id=27259	Assessment Centre	Imaging	Brain MRI	T1 structural brain MRI
area_of_rostralmiddlefrontal_left_hemisphere_f26747_2_0		26747	26747-2.0	f.26747.2.0	Continuous	area_of_rostralmiddlefrontal_left_hemisphere_f26747_2_0	26747	3727	Assessment Centre > Imaging > Brain MRI > T1 structural brain MRI > Freesurfer desikan white	192	Area of rostralmiddlefrontal (left hemisphere)	43173	47696	Accruing	Continuous	mm2	Data	Derived	Unisex	2	1		Area of rostralmiddlefrontal in the left hemisphere generated by parcellation of the white surface using Desikan-Killiany parcellation	http://biobank.ndph.ox.ac.uk/ukb/field.cgi?id=26747	Assessment Centre	Imaging	Brain MRI	T1 structural brain MRI
area_of_rostralmiddlefrontal_left_hemisphere_f26949_2_0		26949	26949-2.0	f.26949.2.0	Continuous	area_of_rostralmiddlefrontal_left_hemisphere_f26949_2_0	26949	3929	Assessment Centre > Imaging > Brain MRI > T1 structural brain MRI > Freesurfer desikan pial	193	Area of rostralmiddlefrontal (left hemisphere)	43173	47696	Accruing	Continuous	mm2	Data	Derived	Unisex	2	1		Area of rostralmiddlefrontal in the left hemisphere generated by parcellation of the pial surface using Desikan-Killiany parcellation	http://biobank.ndph.ox.ac.uk/ukb/field.cgi?id=26949	Assessment Centre	Imaging	Brain MRI	T1 structural brain MRI
area_of_rostralmiddlefrontal_left_hemisphere_f27167_2_0		27167	27167-2.0	f.27167.2.0	Continuous	area_of_rostralmiddlefrontal_left_hemisphere_f27167_2_0	27167	4147	Assessment Centre > Imaging > Brain MRI > T1 structural brain MRI > Freesurfer DKT	196	Area of rostralmiddlefrontal (left hemisphere)	43173	47696	Accruing	Continuous	mm2	Data	Derived	Unisex	2	1		Area of rostralmiddlefrontal in the left hemisphere generated by parcellation of the white surface using DKT parcellation	http://biobank.ndph.ox.ac.uk/ukb/field.cgi?id=27167	Assessment Centre	Imaging	Brain MRI	T1 structural brain MRI
area_of_rostralmiddlefrontal_right_hemisphere_f26848_2_0		26848	26848-2.0	f.26848.2.0	Continuous	area_of_rostralmiddlefrontal_right_hemisphere_f26848_2_0	26848	3828	Assessment Centre > Imaging > Brain MRI > T1 structural brain MRI > Freesurfer desikan white	192	Area of rostralmiddlefrontal (right hemisphere)	43173	47696	Accruing	Continuous	mm2	Data	Derived	Unisex	2	1		Area of rostralmiddlefrontal in the right hemisphere generated by parcellation of the white surface using Desikan-Killiany parcellation	http://biobank.ndph.ox.ac.uk/ukb/field.cgi?id=26848	Assessment Centre	Imaging	Brain MRI	T1 structural brain MRI
area_of_rostralmiddlefrontal_right_hemisphere_f26982_2_0		26982	26982-2.0	f.26982.2.0	Continuous	area_of_rostralmiddlefrontal_right_hemisphere_f26982_2_0	26982	3962	Assessment Centre > Imaging > Brain MRI > T1 structural brain MRI > Freesurfer desikan pial	193	Area of rostralmiddlefrontal (right hemisphere)	43173	47696	Accruing	Continuous	mm2	Data	Derived	Unisex	2	1		Area of rostralmiddlefrontal in the right hemisphere generated by parcellation of the pial surface using Desikan-Killiany parcellation	http://biobank.ndph.ox.ac.uk/ukb/field.cgi?id=26982	Assessment Centre	Imaging	Brain MRI	T1 structural brain MRI
area_of_rostralmiddlefrontal_right_hemisphere_f27260_2_0		27260	27260-2.0	f.27260.2.0	Continuous	area_of_rostralmiddlefrontal_right_hemisphere_f27260_2_0	27260	4240	Assessment Centre > Imaging > Brain MRI > T1 structural brain MRI > Freesurfer DKT	196	Area of rostralmiddlefrontal (right hemisphere)	43173	47696	Accruing	Continuous	mm2	Data	Derived	Unisex	2	1		Area of rostralmiddlefrontal in the right hemisphere generated by parcellation of the white surface using DKT parcellation	http://biobank.ndph.ox.ac.uk/ukb/field.cgi?id=27260	Assessment Centre	Imaging	Brain MRI	T1 structural brain MRI
area_of_scalcarine_left_hemisphere_f27372_2_0		27372	27372-2.0	f.27372.2.0	Continuous	area_of_scalcarine_left_hemisphere_f27372_2_0	27372	4352	Assessment Centre > Imaging > Brain MRI > T1 structural brain MRI > Freesurfer a2009s	197	Area of S-calcarine (left hemisphere)	43173	47696	Accruing	Continuous	mm2	Data	Derived	Unisex	2	1		Area of S-calcarine in the left hemisphere generated by parcellation of the white surface using Destrieux (a2009s) parcellation	http://biobank.ndph.ox.ac.uk/ukb/field.cgi?id=27372	Assessment Centre	Imaging	Brain MRI	T1 structural brain MRI
area_of_scalcarine_right_hemisphere_f27594_2_0		27594	27594-2.0	f.27594.2.0	Continuous	area_of_scalcarine_right_hemisphere_f27594_2_0	27594	4574	Assessment Centre > Imaging > Brain MRI > T1 structural brain MRI > Freesurfer a2009s	197	Area of S-calcarine (right hemisphere)	43173	47696	Accruing	Continuous	mm2	Data	Derived	Unisex	2	1		Area of S-calcarine in the right hemisphere generated by parcellation of the white surface using Destrieux (a2009s) parcellation	http://biobank.ndph.ox.ac.uk/ukb/field.cgi?id=27594	Assessment Centre	Imaging	Brain MRI	T1 structural brain MRI
area_of_scentral_left_hemisphere_f27373_2_0		27373	27373-2.0	f.27373.2.0	Continuous	area_of_scentral_left_hemisphere_f27373_2_0	27373	4353	Assessment Centre > Imaging > Brain MRI > T1 structural brain MRI > Freesurfer a2009s	197	Area of S-central (left hemisphere)	43173	47696	Accruing	Continuous	mm2	Data	Derived	Unisex	2	1		Area of S-central in the left hemisphere generated by parcellation of the white surface using Destrieux (a2009s) parcellation	http://biobank.ndph.ox.ac.uk/ukb/field.cgi?id=27373	Assessment Centre	Imaging	Brain MRI	T1 structural brain MRI
area_of_scentral_right_hemisphere_f27595_2_0		27595	27595-2.0	f.27595.2.0	Continuous	area_of_scentral_right_hemisphere_f27595_2_0	27595	4575	Assessment Centre > Imaging > Brain MRI > T1 structural brain MRI > Freesurfer a2009s	197	Area of S-central (right hemisphere)	43173	47696	Accruing	Continuous	mm2	Data	Derived	Unisex	2	1		Area of S-central in the right hemisphere generated by parcellation of the white surface using Destrieux (a2009s) parcellation	http://biobank.ndph.ox.ac.uk/ukb/field.cgi?id=27595	Assessment Centre	Imaging	Brain MRI	T1 structural brain MRI
area_of_scingulmarginalis_left_hemisphere_f27374_2_0		27374	27374-2.0	f.27374.2.0	Continuous	area_of_scingulmarginalis_left_hemisphere_f27374_2_0	27374	4354	Assessment Centre > Imaging > Brain MRI > T1 structural brain MRI > Freesurfer a2009s	197	Area of S-cingul-Marginalis (left hemisphere)	43173	47696	Accruing	Continuous	mm2	Data	Derived	Unisex	2	1		Area of S-cingul-Marginalis in the left hemisphere generated by parcellation of the white surface using Destrieux (a2009s) parcellation	http://biobank.ndph.ox.ac.uk/ukb/field.cgi?id=27374	Assessment Centre	Imaging	Brain MRI	T1 structural brain MRI
area_of_scingulmarginalis_right_hemisphere_f27596_2_0		27596	27596-2.0	f.27596.2.0	Continuous	area_of_scingulmarginalis_right_hemisphere_f27596_2_0	27596	4576	Assessment Centre > Imaging > Brain MRI > T1 structural brain MRI > Freesurfer a2009s	197	Area of S-cingul-Marginalis (right hemisphere)	43173	47696	Accruing	Continuous	mm2	Data	Derived	Unisex	2	1		Area of S-cingul-Marginalis in the right hemisphere generated by parcellation of the white surface using Destrieux (a2009s) parcellation	http://biobank.ndph.ox.ac.uk/ukb/field.cgi?id=27596	Assessment Centre	Imaging	Brain MRI	T1 structural brain MRI
area_of_scircularinsulaant_left_hemisphere_f27375_2_0		27375	27375-2.0	f.27375.2.0	Continuous	area_of_scircularinsulaant_left_hemisphere_f27375_2_0	27375	4355	Assessment Centre > Imaging > Brain MRI > T1 structural brain MRI > Freesurfer a2009s	197	Area of S-circular-insula-ant (left hemisphere)	43173	47696	Accruing	Continuous	mm2	Data	Derived	Unisex	2	1		Area of S-circular-insula-ant in the left hemisphere generated by parcellation of the white surface using Destrieux (a2009s) parcellation	http://biobank.ndph.ox.ac.uk/ukb/field.cgi?id=27375	Assessment Centre	Imaging	Brain MRI	T1 structural brain MRI
area_of_scircularinsulaant_right_hemisphere_f27597_2_0		27597	27597-2.0	f.27597.2.0	Continuous	area_of_scircularinsulaant_right_hemisphere_f27597_2_0	27597	4577	Assessment Centre > Imaging > Brain MRI > T1 structural brain MRI > Freesurfer a2009s	197	Area of S-circular-insula-ant (right hemisphere)	43173	47696	Accruing	Continuous	mm2	Data	Derived	Unisex	2	1		Area of S-circular-insula-ant in the right hemisphere generated by parcellation of the white surface using Destrieux (a2009s) parcellation	http://biobank.ndph.ox.ac.uk/ukb/field.cgi?id=27597	Assessment Centre	Imaging	Brain MRI	T1 structural brain MRI
area_of_scircularinsulainf_left_hemisphere_f27376_2_0		27376	27376-2.0	f.27376.2.0	Continuous	area_of_scircularinsulainf_left_hemisphere_f27376_2_0	27376	4356	Assessment Centre > Imaging > Brain MRI > T1 structural brain MRI > Freesurfer a2009s	197	Area of S-circular-insula-inf (left hemisphere)	43173	47696	Accruing	Continuous	mm2	Data	Derived	Unisex	2	1		Area of S-circular-insula-inf in the left hemisphere generated by parcellation of the white surface using Destrieux (a2009s) parcellation	http://biobank.ndph.ox.ac.uk/ukb/field.cgi?id=27376	Assessment Centre	Imaging	Brain MRI	T1 structural brain MRI
area_of_scircularinsulainf_right_hemisphere_f27598_2_0		27598	27598-2.0	f.27598.2.0	Continuous	area_of_scircularinsulainf_right_hemisphere_f27598_2_0	27598	4578	Assessment Centre > Imaging > Brain MRI > T1 structural brain MRI > Freesurfer a2009s	197	Area of S-circular-insula-inf (right hemisphere)	43173	47696	Accruing	Continuous	mm2	Data	Derived	Unisex	2	1		Area of S-circular-insula-inf in the right hemisphere generated by parcellation of the white surface using Destrieux (a2009s) parcellation	http://biobank.ndph.ox.ac.uk/ukb/field.cgi?id=27598	Assessment Centre	Imaging	Brain MRI	T1 structural brain MRI
area_of_scircularinsulasup_left_hemisphere_f27377_2_0		27377	27377-2.0	f.27377.2.0	Continuous	area_of_scircularinsulasup_left_hemisphere_f27377_2_0	27377	4357	Assessment Centre > Imaging > Brain MRI > T1 structural brain MRI > Freesurfer a2009s	197	Area of S-circular-insula-sup (left hemisphere)	43173	47696	Accruing	Continuous	mm2	Data	Derived	Unisex	2	1		Area of S-circular-insula-sup in the left hemisphere generated by parcellation of the white surface using Destrieux (a2009s) parcellation	http://biobank.ndph.ox.ac.uk/ukb/field.cgi?id=27377	Assessment Centre	Imaging	Brain MRI	T1 structural brain MRI
area_of_scircularinsulasup_right_hemisphere_f27599_2_0		27599	27599-2.0	f.27599.2.0	Continuous	area_of_scircularinsulasup_right_hemisphere_f27599_2_0	27599	4579	Assessment Centre > Imaging > Brain MRI > T1 structural brain MRI > Freesurfer a2009s	197	Area of S-circular-insula-sup (right hemisphere)	43173	47696	Accruing	Continuous	mm2	Data	Derived	Unisex	2	1		Area of S-circular-insula-sup in the right hemisphere generated by parcellation of the white surface using Destrieux (a2009s) parcellation	http://biobank.ndph.ox.ac.uk/ukb/field.cgi?id=27599	Assessment Centre	Imaging	Brain MRI	T1 structural brain MRI
area_of_scollattransvant_left_hemisphere_f27378_2_0		27378	27378-2.0	f.27378.2.0	Continuous	area_of_scollattransvant_left_hemisphere_f27378_2_0	27378	4358	Assessment Centre > Imaging > Brain MRI > T1 structural brain MRI > Freesurfer a2009s	197	Area of S-collat-transv-ant (left hemisphere)	43173	47696	Accruing	Continuous	mm2	Data	Derived	Unisex	2	1		Area of S-collat-transv-ant in the left hemisphere generated by parcellation of the white surface using Destrieux (a2009s) parcellation	http://biobank.ndph.ox.ac.uk/ukb/field.cgi?id=27378	Assessment Centre	Imaging	Brain MRI	T1 structural brain MRI
area_of_scollattransvant_right_hemisphere_f27600_2_0		27600	27600-2.0	f.27600.2.0	Continuous	area_of_scollattransvant_right_hemisphere_f27600_2_0	27600	4580	Assessment Centre > Imaging > Brain MRI > T1 structural brain MRI > Freesurfer a2009s	197	Area of S-collat-transv-ant (right hemisphere)	43173	47696	Accruing	Continuous	mm2	Data	Derived	Unisex	2	1		Area of S-collat-transv-ant in the right hemisphere generated by parcellation of the white surface using Destrieux (a2009s) parcellation	http://biobank.ndph.ox.ac.uk/ukb/field.cgi?id=27600	Assessment Centre	Imaging	Brain MRI	T1 structural brain MRI
area_of_scollattransvpost_left_hemisphere_f27379_2_0		27379	27379-2.0	f.27379.2.0	Continuous	area_of_scollattransvpost_left_hemisphere_f27379_2_0	27379	4359	Assessment Centre > Imaging > Brain MRI > T1 structural brain MRI > Freesurfer a2009s	197	Area of S-collat-transv-post (left hemisphere)	43173	47696	Accruing	Continuous	mm2	Data	Derived	Unisex	2	1		Area of S-collat-transv-post in the left hemisphere generated by parcellation of the white surface using Destrieux (a2009s) parcellation	http://biobank.ndph.ox.ac.uk/ukb/field.cgi?id=27379	Assessment Centre	Imaging	Brain MRI	T1 structural brain MRI
area_of_scollattransvpost_right_hemisphere_f27601_2_0		27601	27601-2.0	f.27601.2.0	Continuous	area_of_scollattransvpost_right_hemisphere_f27601_2_0	27601	4581	Assessment Centre > Imaging > Brain MRI > T1 structural brain MRI > Freesurfer a2009s	197	Area of S-collat-transv-post (right hemisphere)	43173	47696	Accruing	Continuous	mm2	Data	Derived	Unisex	2	1		Area of S-collat-transv-post in the right hemisphere generated by parcellation of the white surface using Destrieux (a2009s) parcellation	http://biobank.ndph.ox.ac.uk/ukb/field.cgi?id=27601	Assessment Centre	Imaging	Brain MRI	T1 structural brain MRI
area_of_sfrontinf_left_hemisphere_f27380_2_0		27380	27380-2.0	f.27380.2.0	Continuous	area_of_sfrontinf_left_hemisphere_f27380_2_0	27380	4360	Assessment Centre > Imaging > Brain MRI > T1 structural brain MRI > Freesurfer a2009s	197	Area of S-front-inf (left hemisphere)	43173	47696	Accruing	Continuous	mm2	Data	Derived	Unisex	2	1		Area of S-front-inf in the left hemisphere generated by parcellation of the white surface using Destrieux (a2009s) parcellation	http://biobank.ndph.ox.ac.uk/ukb/field.cgi?id=27380	Assessment Centre	Imaging	Brain MRI	T1 structural brain MRI
area_of_sfrontinf_right_hemisphere_f27602_2_0		27602	27602-2.0	f.27602.2.0	Continuous	area_of_sfrontinf_right_hemisphere_f27602_2_0	27602	4582	Assessment Centre > Imaging > Brain MRI > T1 structural brain MRI > Freesurfer a2009s	197	Area of S-front-inf (right hemisphere)	43173	47696	Accruing	Continuous	mm2	Data	Derived	Unisex	2	1		Area of S-front-inf in the right hemisphere generated by parcellation of the white surface using Destrieux (a2009s) parcellation	http://biobank.ndph.ox.ac.uk/ukb/field.cgi?id=27602	Assessment Centre	Imaging	Brain MRI	T1 structural brain MRI
area_of_sfrontmiddle_left_hemisphere_f27381_2_0		27381	27381-2.0	f.27381.2.0	Continuous	area_of_sfrontmiddle_left_hemisphere_f27381_2_0	27381	4361	Assessment Centre > Imaging > Brain MRI > T1 structural brain MRI > Freesurfer a2009s	197	Area of S-front-middle (left hemisphere)	43173	47696	Accruing	Continuous	mm2	Data	Derived	Unisex	2	1		Area of S-front-middle in the left hemisphere generated by parcellation of the white surface using Destrieux (a2009s) parcellation	http://biobank.ndph.ox.ac.uk/ukb/field.cgi?id=27381	Assessment Centre	Imaging	Brain MRI	T1 structural brain MRI
area_of_sfrontmiddle_right_hemisphere_f27603_2_0		27603	27603-2.0	f.27603.2.0	Continuous	area_of_sfrontmiddle_right_hemisphere_f27603_2_0	27603	4583	Assessment Centre > Imaging > Brain MRI > T1 structural brain MRI > Freesurfer a2009s	197	Area of S-front-middle (right hemisphere)	43173	47696	Accruing	Continuous	mm2	Data	Derived	Unisex	2	1		Area of S-front-middle in the right hemisphere generated by parcellation of the white surface using Destrieux (a2009s) parcellation	http://biobank.ndph.ox.ac.uk/ukb/field.cgi?id=27603	Assessment Centre	Imaging	Brain MRI	T1 structural brain MRI
area_of_sfrontsup_left_hemisphere_f27382_2_0		27382	27382-2.0	f.27382.2.0	Continuous	area_of_sfrontsup_left_hemisphere_f27382_2_0	27382	4362	Assessment Centre > Imaging > Brain MRI > T1 structural brain MRI > Freesurfer a2009s	197	Area of S-front-sup (left hemisphere)	43173	47696	Accruing	Continuous	mm2	Data	Derived	Unisex	2	1		Area of S-front-sup in the left hemisphere generated by parcellation of the white surface using Destrieux (a2009s) parcellation	http://biobank.ndph.ox.ac.uk/ukb/field.cgi?id=27382	Assessment Centre	Imaging	Brain MRI	T1 structural brain MRI
area_of_sfrontsup_right_hemisphere_f27604_2_0		27604	27604-2.0	f.27604.2.0	Continuous	area_of_sfrontsup_right_hemisphere_f27604_2_0	27604	4584	Assessment Centre > Imaging > Brain MRI > T1 structural brain MRI > Freesurfer a2009s	197	Area of S-front-sup (right hemisphere)	43173	47696	Accruing	Continuous	mm2	Data	Derived	Unisex	2	1		Area of S-front-sup in the right hemisphere generated by parcellation of the white surface using Destrieux (a2009s) parcellation	http://biobank.ndph.ox.ac.uk/ukb/field.cgi?id=27604	Assessment Centre	Imaging	Brain MRI	T1 structural brain MRI
area_of_sintermprimjensen_left_hemisphere_f27383_2_0		27383	27383-2.0	f.27383.2.0	Continuous	area_of_sintermprimjensen_left_hemisphere_f27383_2_0	27383	4363	Assessment Centre > Imaging > Brain MRI > T1 structural brain MRI > Freesurfer a2009s	197	Area of S-interm-prim-Jensen (left hemisphere)	43150	47667	Accruing	Continuous	mm2	Data	Derived	Unisex	2	1		Area of S-interm-prim-Jensen in the left hemisphere generated by parcellation of the white surface using Destrieux (a2009s) parcellation	http://biobank.ndph.ox.ac.uk/ukb/field.cgi?id=27383	Assessment Centre	Imaging	Brain MRI	T1 structural brain MRI
area_of_sintermprimjensen_right_hemisphere_f27605_2_0		27605	27605-2.0	f.27605.2.0	Continuous	area_of_sintermprimjensen_right_hemisphere_f27605_2_0	27605	4585	Assessment Centre > Imaging > Brain MRI > T1 structural brain MRI > Freesurfer a2009s	197	Area of S-interm-prim-Jensen (right hemisphere)	43169	47692	Accruing	Continuous	mm2	Data	Derived	Unisex	2	1		Area of S-interm-prim-Jensen in the right hemisphere generated by parcellation of the white surface using Destrieux (a2009s) parcellation	http://biobank.ndph.ox.ac.uk/ukb/field.cgi?id=27605	Assessment Centre	Imaging	Brain MRI	T1 structural brain MRI
area_of_sintraparietptrans_left_hemisphere_f27384_2_0		27384	27384-2.0	f.27384.2.0	Continuous	area_of_sintraparietptrans_left_hemisphere_f27384_2_0	27384	4364	Assessment Centre > Imaging > Brain MRI > T1 structural brain MRI > Freesurfer a2009s	197	Area of S-intrapariet+P-trans (left hemisphere)	43173	47696	Accruing	Continuous	mm2	Data	Derived	Unisex	2	1		Area of S-intrapariet+P-trans in the left hemisphere generated by parcellation of the white surface using Destrieux (a2009s) parcellation	http://biobank.ndph.ox.ac.uk/ukb/field.cgi?id=27384	Assessment Centre	Imaging	Brain MRI	T1 structural brain MRI
area_of_sintraparietptrans_right_hemisphere_f27606_2_0		27606	27606-2.0	f.27606.2.0	Continuous	area_of_sintraparietptrans_right_hemisphere_f27606_2_0	27606	4586	Assessment Centre > Imaging > Brain MRI > T1 structural brain MRI > Freesurfer a2009s	197	Area of S-intrapariet+P-trans (right hemisphere)	43173	47696	Accruing	Continuous	mm2	Data	Derived	Unisex	2	1		Area of S-intrapariet+P-trans in the right hemisphere generated by parcellation of the white surface using Destrieux (a2009s) parcellation	http://biobank.ndph.ox.ac.uk/ukb/field.cgi?id=27606	Assessment Centre	Imaging	Brain MRI	T1 structural brain MRI
area_of_soccipitalant_left_hemisphere_f27387_2_0		27387	27387-2.0	f.27387.2.0	Continuous	area_of_soccipitalant_left_hemisphere_f27387_2_0	27387	4367	Assessment Centre > Imaging > Brain MRI > T1 structural brain MRI > Freesurfer a2009s	197	Area of S-occipital-ant (left hemisphere)	43173	47696	Accruing	Continuous	mm2	Data	Derived	Unisex	2	1		Area of S-occipital-ant in the left hemisphere generated by parcellation of the white surface using Destrieux (a2009s) parcellation	http://biobank.ndph.ox.ac.uk/ukb/field.cgi?id=27387	Assessment Centre	Imaging	Brain MRI	T1 structural brain MRI
area_of_soccipitalant_right_hemisphere_f27609_2_0		27609	27609-2.0	f.27609.2.0	Continuous	area_of_soccipitalant_right_hemisphere_f27609_2_0	27609	4589	Assessment Centre > Imaging > Brain MRI > T1 structural brain MRI > Freesurfer a2009s	197	Area of S-occipital-ant (right hemisphere)	43173	47696	Accruing	Continuous	mm2	Data	Derived	Unisex	2	1		Area of S-occipital-ant in the right hemisphere generated by parcellation of the white surface using Destrieux (a2009s) parcellation	http://biobank.ndph.ox.ac.uk/ukb/field.cgi?id=27609	Assessment Centre	Imaging	Brain MRI	T1 structural brain MRI
area_of_socmiddlelunatus_left_hemisphere_f27385_2_0		27385	27385-2.0	f.27385.2.0	Continuous	area_of_socmiddlelunatus_left_hemisphere_f27385_2_0	27385	4365	Assessment Centre > Imaging > Brain MRI > T1 structural brain MRI > Freesurfer a2009s	197	Area of S-oc-middle+Lunatus (left hemisphere)	43173	47696	Accruing	Continuous	mm2	Data	Derived	Unisex	2	1		Area of S-oc-middle+Lunatus in the left hemisphere generated by parcellation of the white surface using Destrieux (a2009s) parcellation	http://biobank.ndph.ox.ac.uk/ukb/field.cgi?id=27385	Assessment Centre	Imaging	Brain MRI	T1 structural brain MRI
area_of_socmiddlelunatus_right_hemisphere_f27607_2_0		27607	27607-2.0	f.27607.2.0	Continuous	area_of_socmiddlelunatus_right_hemisphere_f27607_2_0	27607	4587	Assessment Centre > Imaging > Brain MRI > T1 structural brain MRI > Freesurfer a2009s	197	Area of S-oc-middle+Lunatus (right hemisphere)	43173	47696	Accruing	Continuous	mm2	Data	Derived	Unisex	2	1		Area of S-oc-middle+Lunatus in the right hemisphere generated by parcellation of the white surface using Destrieux (a2009s) parcellation	http://biobank.ndph.ox.ac.uk/ukb/field.cgi?id=27607	Assessment Centre	Imaging	Brain MRI	T1 structural brain MRI
area_of_socsuptransversal_left_hemisphere_f27386_2_0		27386	27386-2.0	f.27386.2.0	Continuous	area_of_socsuptransversal_left_hemisphere_f27386_2_0	27386	4366	Assessment Centre > Imaging > Brain MRI > T1 structural brain MRI > Freesurfer a2009s	197	Area of S-oc-sup+transversal (left hemisphere)	43173	47696	Accruing	Continuous	mm2	Data	Derived	Unisex	2	1		Area of S-oc-sup+transversal in the left hemisphere generated by parcellation of the white surface using Destrieux (a2009s) parcellation	http://biobank.ndph.ox.ac.uk/ukb/field.cgi?id=27386	Assessment Centre	Imaging	Brain MRI	T1 structural brain MRI
area_of_socsuptransversal_right_hemisphere_f27608_2_0		27608	27608-2.0	f.27608.2.0	Continuous	area_of_socsuptransversal_right_hemisphere_f27608_2_0	27608	4588	Assessment Centre > Imaging > Brain MRI > T1 structural brain MRI > Freesurfer a2009s	197	Area of S-oc-sup+transversal (right hemisphere)	43173	47696	Accruing	Continuous	mm2	Data	Derived	Unisex	2	1		Area of S-oc-sup+transversal in the right hemisphere generated by parcellation of the white surface using Destrieux (a2009s) parcellation	http://biobank.ndph.ox.ac.uk/ukb/field.cgi?id=27608	Assessment Centre	Imaging	Brain MRI	T1 structural brain MRI
area_of_soctemplat_left_hemisphere_f27388_2_0		27388	27388-2.0	f.27388.2.0	Continuous	area_of_soctemplat_left_hemisphere_f27388_2_0	27388	4368	Assessment Centre > Imaging > Brain MRI > T1 structural brain MRI > Freesurfer a2009s	197	Area of S-oc-temp-lat (left hemisphere)	43173	47696	Accruing	Continuous	mm2	Data	Derived	Unisex	2	1		Area of S-oc-temp-lat in the left hemisphere generated by parcellation of the white surface using Destrieux (a2009s) parcellation	http://biobank.ndph.ox.ac.uk/ukb/field.cgi?id=27388	Assessment Centre	Imaging	Brain MRI	T1 structural brain MRI
area_of_soctemplat_right_hemisphere_f27610_2_0		27610	27610-2.0	f.27610.2.0	Continuous	area_of_soctemplat_right_hemisphere_f27610_2_0	27610	4590	Assessment Centre > Imaging > Brain MRI > T1 structural brain MRI > Freesurfer a2009s	197	Area of S-oc-temp-lat (right hemisphere)	43173	47696	Accruing	Continuous	mm2	Data	Derived	Unisex	2	1		Area of S-oc-temp-lat in the right hemisphere generated by parcellation of the white surface using Destrieux (a2009s) parcellation	http://biobank.ndph.ox.ac.uk/ukb/field.cgi?id=27610	Assessment Centre	Imaging	Brain MRI	T1 structural brain MRI
area_of_soctempmedlingual_left_hemisphere_f27389_2_0		27389	27389-2.0	f.27389.2.0	Continuous	area_of_soctempmedlingual_left_hemisphere_f27389_2_0	27389	4369	Assessment Centre > Imaging > Brain MRI > T1 structural brain MRI > Freesurfer a2009s	197	Area of S-oc-temp-med+Lingual (left hemisphere)	43173	47696	Accruing	Continuous	mm2	Data	Derived	Unisex	2	1		Area of S-oc-temp-med+Lingual in the left hemisphere generated by parcellation of the white surface using Destrieux (a2009s) parcellation	http://biobank.ndph.ox.ac.uk/ukb/field.cgi?id=27389	Assessment Centre	Imaging	Brain MRI	T1 structural brain MRI
area_of_soctempmedlingual_right_hemisphere_f27611_2_0		27611	27611-2.0	f.27611.2.0	Continuous	area_of_soctempmedlingual_right_hemisphere_f27611_2_0	27611	4591	Assessment Centre > Imaging > Brain MRI > T1 structural brain MRI > Freesurfer a2009s	197	Area of S-oc-temp-med+Lingual (right hemisphere)	43173	47696	Accruing	Continuous	mm2	Data	Derived	Unisex	2	1		Area of S-oc-temp-med+Lingual in the right hemisphere generated by parcellation of the white surface using Destrieux (a2009s) parcellation	http://biobank.ndph.ox.ac.uk/ukb/field.cgi?id=27611	Assessment Centre	Imaging	Brain MRI	T1 structural brain MRI
area_of_sorbitalhshaped_left_hemisphere_f27392_2_0		27392	27392-2.0	f.27392.2.0	Continuous	area_of_sorbitalhshaped_left_hemisphere_f27392_2_0	27392	4372	Assessment Centre > Imaging > Brain MRI > T1 structural brain MRI > Freesurfer a2009s	197	Area of S-orbital-H-Shaped (left hemisphere)	43173	47696	Accruing	Continuous	mm2	Data	Derived	Unisex	2	1		Area of S-orbital-H-Shaped in the left hemisphere generated by parcellation of the white surface using Destrieux (a2009s) parcellation	http://biobank.ndph.ox.ac.uk/ukb/field.cgi?id=27392	Assessment Centre	Imaging	Brain MRI	T1 structural brain MRI
area_of_sorbitalhshaped_right_hemisphere_f27614_2_0		27614	27614-2.0	f.27614.2.0	Continuous	area_of_sorbitalhshaped_right_hemisphere_f27614_2_0	27614	4594	Assessment Centre > Imaging > Brain MRI > T1 structural brain MRI > Freesurfer a2009s	197	Area of S-orbital-H-Shaped (right hemisphere)	43173	47696	Accruing	Continuous	mm2	Data	Derived	Unisex	2	1		Area of S-orbital-H-Shaped in the right hemisphere generated by parcellation of the white surface using Destrieux (a2009s) parcellation	http://biobank.ndph.ox.ac.uk/ukb/field.cgi?id=27614	Assessment Centre	Imaging	Brain MRI	T1 structural brain MRI
area_of_sorbitallateral_left_hemisphere_f27390_2_0		27390	27390-2.0	f.27390.2.0	Continuous	area_of_sorbitallateral_left_hemisphere_f27390_2_0	27390	4370	Assessment Centre > Imaging > Brain MRI > T1 structural brain MRI > Freesurfer a2009s	197	Area of S-orbital-lateral (left hemisphere)	43173	47696	Accruing	Continuous	mm2	Data	Derived	Unisex	2	1		Area of S-orbital-lateral in the left hemisphere generated by parcellation of the white surface using Destrieux (a2009s) parcellation	http://biobank.ndph.ox.ac.uk/ukb/field.cgi?id=27390	Assessment Centre	Imaging	Brain MRI	T1 structural brain MRI
area_of_sorbitallateral_right_hemisphere_f27612_2_0		27612	27612-2.0	f.27612.2.0	Continuous	area_of_sorbitallateral_right_hemisphere_f27612_2_0	27612	4592	Assessment Centre > Imaging > Brain MRI > T1 structural brain MRI > Freesurfer a2009s	197	Area of S-orbital-lateral (right hemisphere)	43173	47696	Accruing	Continuous	mm2	Data	Derived	Unisex	2	1		Area of S-orbital-lateral in the right hemisphere generated by parcellation of the white surface using Destrieux (a2009s) parcellation	http://biobank.ndph.ox.ac.uk/ukb/field.cgi?id=27612	Assessment Centre	Imaging	Brain MRI	T1 structural brain MRI
area_of_sorbitalmedolfact_left_hemisphere_f27391_2_0		27391	27391-2.0	f.27391.2.0	Continuous	area_of_sorbitalmedolfact_left_hemisphere_f27391_2_0	27391	4371	Assessment Centre > Imaging > Brain MRI > T1 structural brain MRI > Freesurfer a2009s	197	Area of S-orbital-med-olfact (left hemisphere)	43173	47696	Accruing	Continuous	mm2	Data	Derived	Unisex	2	1		Area of S-orbital-med-olfact in the left hemisphere generated by parcellation of the white surface using Destrieux (a2009s) parcellation	http://biobank.ndph.ox.ac.uk/ukb/field.cgi?id=27391	Assessment Centre	Imaging	Brain MRI	T1 structural brain MRI
area_of_sorbitalmedolfact_right_hemisphere_f27613_2_0		27613	27613-2.0	f.27613.2.0	Continuous	area_of_sorbitalmedolfact_right_hemisphere_f27613_2_0	27613	4593	Assessment Centre > Imaging > Brain MRI > T1 structural brain MRI > Freesurfer a2009s	197	Area of S-orbital-med-olfact (right hemisphere)	43173	47696	Accruing	Continuous	mm2	Data	Derived	Unisex	2	1		Area of S-orbital-med-olfact in the right hemisphere generated by parcellation of the white surface using Destrieux (a2009s) parcellation	http://biobank.ndph.ox.ac.uk/ukb/field.cgi?id=27613	Assessment Centre	Imaging	Brain MRI	T1 structural brain MRI
area_of_sparietooccipital_left_hemisphere_f27393_2_0		27393	27393-2.0	f.27393.2.0	Continuous	area_of_sparietooccipital_left_hemisphere_f27393_2_0	27393	4373	Assessment Centre > Imaging > Brain MRI > T1 structural brain MRI > Freesurfer a2009s	197	Area of S-parieto-occipital (left hemisphere)	43173	47696	Accruing	Continuous	mm2	Data	Derived	Unisex	2	1		Area of S-parieto-occipital in the left hemisphere generated by parcellation of the white surface using Destrieux (a2009s) parcellation	http://biobank.ndph.ox.ac.uk/ukb/field.cgi?id=27393	Assessment Centre	Imaging	Brain MRI	T1 structural brain MRI
area_of_sparietooccipital_right_hemisphere_f27615_2_0		27615	27615-2.0	f.27615.2.0	Continuous	area_of_sparietooccipital_right_hemisphere_f27615_2_0	27615	4595	Assessment Centre > Imaging > Brain MRI > T1 structural brain MRI > Freesurfer a2009s	197	Area of S-parieto-occipital (right hemisphere)	43173	47696	Accruing	Continuous	mm2	Data	Derived	Unisex	2	1		Area of S-parieto-occipital in the right hemisphere generated by parcellation of the white surface using Destrieux (a2009s) parcellation	http://biobank.ndph.ox.ac.uk/ukb/field.cgi?id=27615	Assessment Centre	Imaging	Brain MRI	T1 structural brain MRI
area_of_spericallosal_left_hemisphere_f27394_2_0		27394	27394-2.0	f.27394.2.0	Continuous	area_of_spericallosal_left_hemisphere_f27394_2_0	27394	4374	Assessment Centre > Imaging > Brain MRI > T1 structural brain MRI > Freesurfer a2009s	197	Area of S-pericallosal (left hemisphere)	43173	47696	Accruing	Continuous	mm2	Data	Derived	Unisex	2	1		Area of S-pericallosal in the left hemisphere generated by parcellation of the white surface using Destrieux (a2009s) parcellation	http://biobank.ndph.ox.ac.uk/ukb/field.cgi?id=27394	Assessment Centre	Imaging	Brain MRI	T1 structural brain MRI
area_of_spericallosal_right_hemisphere_f27616_2_0		27616	27616-2.0	f.27616.2.0	Continuous	area_of_spericallosal_right_hemisphere_f27616_2_0	27616	4596	Assessment Centre > Imaging > Brain MRI > T1 structural brain MRI > Freesurfer a2009s	197	Area of S-pericallosal (right hemisphere)	43173	47696	Accruing	Continuous	mm2	Data	Derived	Unisex	2	1		Area of S-pericallosal in the right hemisphere generated by parcellation of the white surface using Destrieux (a2009s) parcellation	http://biobank.ndph.ox.ac.uk/ukb/field.cgi?id=27616	Assessment Centre	Imaging	Brain MRI	T1 structural brain MRI
area_of_spostcentral_left_hemisphere_f27395_2_0		27395	27395-2.0	f.27395.2.0	Continuous	area_of_spostcentral_left_hemisphere_f27395_2_0	27395	4375	Assessment Centre > Imaging > Brain MRI > T1 structural brain MRI > Freesurfer a2009s	197	Area of S-postcentral (left hemisphere)	43173	47696	Accruing	Continuous	mm2	Data	Derived	Unisex	2	1		Area of S-postcentral in the left hemisphere generated by parcellation of the white surface using Destrieux (a2009s) parcellation	http://biobank.ndph.ox.ac.uk/ukb/field.cgi?id=27395	Assessment Centre	Imaging	Brain MRI	T1 structural brain MRI
area_of_spostcentral_right_hemisphere_f27617_2_0		27617	27617-2.0	f.27617.2.0	Continuous	area_of_spostcentral_right_hemisphere_f27617_2_0	27617	4597	Assessment Centre > Imaging > Brain MRI > T1 structural brain MRI > Freesurfer a2009s	197	Area of S-postcentral (right hemisphere)	43173	47696	Accruing	Continuous	mm2	Data	Derived	Unisex	2	1		Area of S-postcentral in the right hemisphere generated by parcellation of the white surface using Destrieux (a2009s) parcellation	http://biobank.ndph.ox.ac.uk/ukb/field.cgi?id=27617	Assessment Centre	Imaging	Brain MRI	T1 structural brain MRI
area_of_sprecentralinfpart_left_hemisphere_f27396_2_0		27396	27396-2.0	f.27396.2.0	Continuous	area_of_sprecentralinfpart_left_hemisphere_f27396_2_0	27396	4376	Assessment Centre > Imaging > Brain MRI > T1 structural brain MRI > Freesurfer a2009s	197	Area of S-precentral-inf-part (left hemisphere)	43173	47696	Accruing	Continuous	mm2	Data	Derived	Unisex	2	1		Area of S-precentral-inf-part in the left hemisphere generated by parcellation of the white surface using Destrieux (a2009s) parcellation	http://biobank.ndph.ox.ac.uk/ukb/field.cgi?id=27396	Assessment Centre	Imaging	Brain MRI	T1 structural brain MRI
area_of_sprecentralinfpart_right_hemisphere_f27618_2_0		27618	27618-2.0	f.27618.2.0	Continuous	area_of_sprecentralinfpart_right_hemisphere_f27618_2_0	27618	4598	Assessment Centre > Imaging > Brain MRI > T1 structural brain MRI > Freesurfer a2009s	197	Area of S-precentral-inf-part (right hemisphere)	43173	47696	Accruing	Continuous	mm2	Data	Derived	Unisex	2	1		Area of S-precentral-inf-part in the right hemisphere generated by parcellation of the white surface using Destrieux (a2009s) parcellation	http://biobank.ndph.ox.ac.uk/ukb/field.cgi?id=27618	Assessment Centre	Imaging	Brain MRI	T1 structural brain MRI
area_of_sprecentralsuppart_left_hemisphere_f27397_2_0		27397	27397-2.0	f.27397.2.0	Continuous	area_of_sprecentralsuppart_left_hemisphere_f27397_2_0	27397	4377	Assessment Centre > Imaging > Brain MRI > T1 structural brain MRI > Freesurfer a2009s	197	Area of S-precentral-sup-part (left hemisphere)	43173	47696	Accruing	Continuous	mm2	Data	Derived	Unisex	2	1		Area of S-precentral-sup-part in the left hemisphere generated by parcellation of the white surface using Destrieux (a2009s) parcellation	http://biobank.ndph.ox.ac.uk/ukb/field.cgi?id=27397	Assessment Centre	Imaging	Brain MRI	T1 structural brain MRI
area_of_sprecentralsuppart_right_hemisphere_f27619_2_0		27619	27619-2.0	f.27619.2.0	Continuous	area_of_sprecentralsuppart_right_hemisphere_f27619_2_0	27619	4599	Assessment Centre > Imaging > Brain MRI > T1 structural brain MRI > Freesurfer a2009s	197	Area of S-precentral-sup-part (right hemisphere)	43173	47696	Accruing	Continuous	mm2	Data	Derived	Unisex	2	1		Area of S-precentral-sup-part in the right hemisphere generated by parcellation of the white surface using Destrieux (a2009s) parcellation	http://biobank.ndph.ox.ac.uk/ukb/field.cgi?id=27619	Assessment Centre	Imaging	Brain MRI	T1 structural brain MRI
area_of_ssuborbital_left_hemisphere_f27398_2_0		27398	27398-2.0	f.27398.2.0	Continuous	area_of_ssuborbital_left_hemisphere_f27398_2_0	27398	4378	Assessment Centre > Imaging > Brain MRI > T1 structural brain MRI > Freesurfer a2009s	197	Area of S-suborbital (left hemisphere)	43173	47696	Accruing	Continuous	mm2	Data	Derived	Unisex	2	1		Area of S-suborbital in the left hemisphere generated by parcellation of the white surface using Destrieux (a2009s) parcellation	http://biobank.ndph.ox.ac.uk/ukb/field.cgi?id=27398	Assessment Centre	Imaging	Brain MRI	T1 structural brain MRI
area_of_ssuborbital_right_hemisphere_f27620_2_0		27620	27620-2.0	f.27620.2.0	Continuous	area_of_ssuborbital_right_hemisphere_f27620_2_0	27620	4600	Assessment Centre > Imaging > Brain MRI > T1 structural brain MRI > Freesurfer a2009s	197	Area of S-suborbital (right hemisphere)	43173	47696	Accruing	Continuous	mm2	Data	Derived	Unisex	2	1		Area of S-suborbital in the right hemisphere generated by parcellation of the white surface using Destrieux (a2009s) parcellation	http://biobank.ndph.ox.ac.uk/ukb/field.cgi?id=27620	Assessment Centre	Imaging	Brain MRI	T1 structural brain MRI
area_of_ssubparietal_left_hemisphere_f27399_2_0		27399	27399-2.0	f.27399.2.0	Continuous	area_of_ssubparietal_left_hemisphere_f27399_2_0	27399	4379	Assessment Centre > Imaging > Brain MRI > T1 structural brain MRI > Freesurfer a2009s	197	Area of S-subparietal (left hemisphere)	43173	47696	Accruing	Continuous	mm2	Data	Derived	Unisex	2	1		Area of S-subparietal in the left hemisphere generated by parcellation of the white surface using Destrieux (a2009s) parcellation	http://biobank.ndph.ox.ac.uk/ukb/field.cgi?id=27399	Assessment Centre	Imaging	Brain MRI	T1 structural brain MRI
area_of_ssubparietal_right_hemisphere_f27621_2_0		27621	27621-2.0	f.27621.2.0	Continuous	area_of_ssubparietal_right_hemisphere_f27621_2_0	27621	4601	Assessment Centre > Imaging > Brain MRI > T1 structural brain MRI > Freesurfer a2009s	197	Area of S-subparietal (right hemisphere)	43173	47696	Accruing	Continuous	mm2	Data	Derived	Unisex	2	1		Area of S-subparietal in the right hemisphere generated by parcellation of the white surface using Destrieux (a2009s) parcellation	http://biobank.ndph.ox.ac.uk/ukb/field.cgi?id=27621	Assessment Centre	Imaging	Brain MRI	T1 structural brain MRI
area_of_stemporalinf_left_hemisphere_f27400_2_0		27400	27400-2.0	f.27400.2.0	Continuous	area_of_stemporalinf_left_hemisphere_f27400_2_0	27400	4380	Assessment Centre > Imaging > Brain MRI > T1 structural brain MRI > Freesurfer a2009s	197	Area of S-temporal-inf (left hemisphere)	43173	47696	Accruing	Continuous	mm2	Data	Derived	Unisex	2	1		Area of S-temporal-inf in the left hemisphere generated by parcellation of the white surface using Destrieux (a2009s) parcellation	http://biobank.ndph.ox.ac.uk/ukb/field.cgi?id=27400	Assessment Centre	Imaging	Brain MRI	T1 structural brain MRI
area_of_stemporalinf_right_hemisphere_f27622_2_0		27622	27622-2.0	f.27622.2.0	Continuous	area_of_stemporalinf_right_hemisphere_f27622_2_0	27622	4602	Assessment Centre > Imaging > Brain MRI > T1 structural brain MRI > Freesurfer a2009s	197	Area of S-temporal-inf (right hemisphere)	43173	47696	Accruing	Continuous	mm2	Data	Derived	Unisex	2	1		Area of S-temporal-inf in the right hemisphere generated by parcellation of the white surface using Destrieux (a2009s) parcellation	http://biobank.ndph.ox.ac.uk/ukb/field.cgi?id=27622	Assessment Centre	Imaging	Brain MRI	T1 structural brain MRI
area_of_stemporalsup_left_hemisphere_f27401_2_0		27401	27401-2.0	f.27401.2.0	Continuous	area_of_stemporalsup_left_hemisphere_f27401_2_0	27401	4381	Assessment Centre > Imaging > Brain MRI > T1 structural brain MRI > Freesurfer a2009s	197	Area of S-temporal-sup (left hemisphere)	43173	47696	Accruing	Continuous	mm2	Data	Derived	Unisex	2	1		Area of S-temporal-sup in the left hemisphere generated by parcellation of the white surface using Destrieux (a2009s) parcellation	http://biobank.ndph.ox.ac.uk/ukb/field.cgi?id=27401	Assessment Centre	Imaging	Brain MRI	T1 structural brain MRI
area_of_stemporalsup_right_hemisphere_f27623_2_0		27623	27623-2.0	f.27623.2.0	Continuous	area_of_stemporalsup_right_hemisphere_f27623_2_0	27623	4603	Assessment Centre > Imaging > Brain MRI > T1 structural brain MRI > Freesurfer a2009s	197	Area of S-temporal-sup (right hemisphere)	43173	47696	Accruing	Continuous	mm2	Data	Derived	Unisex	2	1		Area of S-temporal-sup in the right hemisphere generated by parcellation of the white surface using Destrieux (a2009s) parcellation	http://biobank.ndph.ox.ac.uk/ukb/field.cgi?id=27623	Assessment Centre	Imaging	Brain MRI	T1 structural brain MRI
area_of_stemporaltransverse_left_hemisphere_f27402_2_0		27402	27402-2.0	f.27402.2.0	Continuous	area_of_stemporaltransverse_left_hemisphere_f27402_2_0	27402	4382	Assessment Centre > Imaging > Brain MRI > T1 structural brain MRI > Freesurfer a2009s	197	Area of S-temporal-transverse (left hemisphere)	43170	47693	Accruing	Continuous	mm2	Data	Derived	Unisex	2	1		Area of S-temporal-transverse in the left hemisphere generated by parcellation of the white surface using Destrieux (a2009s) parcellation	http://biobank.ndph.ox.ac.uk/ukb/field.cgi?id=27402	Assessment Centre	Imaging	Brain MRI	T1 structural brain MRI
area_of_stemporaltransverse_right_hemisphere_f27624_2_0		27624	27624-2.0	f.27624.2.0	Continuous	area_of_stemporaltransverse_right_hemisphere_f27624_2_0	27624	4604	Assessment Centre > Imaging > Brain MRI > T1 structural brain MRI > Freesurfer a2009s	197	Area of S-temporal-transverse (right hemisphere)	43172	47695	Accruing	Continuous	mm2	Data	Derived	Unisex	2	1		Area of S-temporal-transverse in the right hemisphere generated by parcellation of the white surface using Destrieux (a2009s) parcellation	http://biobank.ndph.ox.ac.uk/ukb/field.cgi?id=27624	Assessment Centre	Imaging	Brain MRI	T1 structural brain MRI
area_of_superiorfrontal_left_hemisphere_f26748_2_0		26748	26748-2.0	f.26748.2.0	Continuous	area_of_superiorfrontal_left_hemisphere_f26748_2_0	26748	3728	Assessment Centre > Imaging > Brain MRI > T1 structural brain MRI > Freesurfer desikan white	192	Area of superiorfrontal (left hemisphere)	43173	47696	Accruing	Continuous	mm2	Data	Derived	Unisex	2	1		Area of superiorfrontal in the left hemisphere generated by parcellation of the white surface using Desikan-Killiany parcellation	http://biobank.ndph.ox.ac.uk/ukb/field.cgi?id=26748	Assessment Centre	Imaging	Brain MRI	T1 structural brain MRI
area_of_superiorfrontal_left_hemisphere_f26950_2_0		26950	26950-2.0	f.26950.2.0	Continuous	area_of_superiorfrontal_left_hemisphere_f26950_2_0	26950	3930	Assessment Centre > Imaging > Brain MRI > T1 structural brain MRI > Freesurfer desikan pial	193	Area of superiorfrontal (left hemisphere)	43173	47696	Accruing	Continuous	mm2	Data	Derived	Unisex	2	1		Area of superiorfrontal in the left hemisphere generated by parcellation of the pial surface using Desikan-Killiany parcellation	http://biobank.ndph.ox.ac.uk/ukb/field.cgi?id=26950	Assessment Centre	Imaging	Brain MRI	T1 structural brain MRI
area_of_superiorfrontal_left_hemisphere_f27168_2_0		27168	27168-2.0	f.27168.2.0	Continuous	area_of_superiorfrontal_left_hemisphere_f27168_2_0	27168	4148	Assessment Centre > Imaging > Brain MRI > T1 structural brain MRI > Freesurfer DKT	196	Area of superiorfrontal (left hemisphere)	43173	47696	Accruing	Continuous	mm2	Data	Derived	Unisex	2	1		Area of superiorfrontal in the left hemisphere generated by parcellation of the white surface using DKT parcellation	http://biobank.ndph.ox.ac.uk/ukb/field.cgi?id=27168	Assessment Centre	Imaging	Brain MRI	T1 structural brain MRI
area_of_superiorfrontal_right_hemisphere_f26849_2_0		26849	26849-2.0	f.26849.2.0	Continuous	area_of_superiorfrontal_right_hemisphere_f26849_2_0	26849	3829	Assessment Centre > Imaging > Brain MRI > T1 structural brain MRI > Freesurfer desikan white	192	Area of superiorfrontal (right hemisphere)	43173	47696	Accruing	Continuous	mm2	Data	Derived	Unisex	2	1		Area of superiorfrontal in the right hemisphere generated by parcellation of the white surface using Desikan-Killiany parcellation	http://biobank.ndph.ox.ac.uk/ukb/field.cgi?id=26849	Assessment Centre	Imaging	Brain MRI	T1 structural brain MRI
area_of_superiorfrontal_right_hemisphere_f26983_2_0		26983	26983-2.0	f.26983.2.0	Continuous	area_of_superiorfrontal_right_hemisphere_f26983_2_0	26983	3963	Assessment Centre > Imaging > Brain MRI > T1 structural brain MRI > Freesurfer desikan pial	193	Area of superiorfrontal (right hemisphere)	43173	47696	Accruing	Continuous	mm2	Data	Derived	Unisex	2	1		Area of superiorfrontal in the right hemisphere generated by parcellation of the pial surface using Desikan-Killiany parcellation	http://biobank.ndph.ox.ac.uk/ukb/field.cgi?id=26983	Assessment Centre	Imaging	Brain MRI	T1 structural brain MRI
area_of_superiorfrontal_right_hemisphere_f27261_2_0		27261	27261-2.0	f.27261.2.0	Continuous	area_of_superiorfrontal_right_hemisphere_f27261_2_0	27261	4241	Assessment Centre > Imaging > Brain MRI > T1 structural brain MRI > Freesurfer DKT	196	Area of superiorfrontal (right hemisphere)	43173	47696	Accruing	Continuous	mm2	Data	Derived	Unisex	2	1		Area of superiorfrontal in the right hemisphere generated by parcellation of the white surface using DKT parcellation	http://biobank.ndph.ox.ac.uk/ukb/field.cgi?id=27261	Assessment Centre	Imaging	Brain MRI	T1 structural brain MRI
area_of_superiorparietal_left_hemisphere_f26749_2_0		26749	26749-2.0	f.26749.2.0	Continuous	area_of_superiorparietal_left_hemisphere_f26749_2_0	26749	3729	Assessment Centre > Imaging > Brain MRI > T1 structural brain MRI > Freesurfer desikan white	192	Area of superiorparietal (left hemisphere)	43173	47696	Accruing	Continuous	mm2	Data	Derived	Unisex	2	1		Area of superiorparietal in the left hemisphere generated by parcellation of the white surface using Desikan-Killiany parcellation	http://biobank.ndph.ox.ac.uk/ukb/field.cgi?id=26749	Assessment Centre	Imaging	Brain MRI	T1 structural brain MRI
area_of_superiorparietal_left_hemisphere_f26951_2_0		26951	26951-2.0	f.26951.2.0	Continuous	area_of_superiorparietal_left_hemisphere_f26951_2_0	26951	3931	Assessment Centre > Imaging > Brain MRI > T1 structural brain MRI > Freesurfer desikan pial	193	Area of superiorparietal (left hemisphere)	43173	47696	Accruing	Continuous	mm2	Data	Derived	Unisex	2	1		Area of superiorparietal in the left hemisphere generated by parcellation of the pial surface using Desikan-Killiany parcellation	http://biobank.ndph.ox.ac.uk/ukb/field.cgi?id=26951	Assessment Centre	Imaging	Brain MRI	T1 structural brain MRI
area_of_superiorparietal_left_hemisphere_f27169_2_0		27169	27169-2.0	f.27169.2.0	Continuous	area_of_superiorparietal_left_hemisphere_f27169_2_0	27169	4149	Assessment Centre > Imaging > Brain MRI > T1 structural brain MRI > Freesurfer DKT	196	Area of superiorparietal (left hemisphere)	43173	47696	Accruing	Continuous	mm2	Data	Derived	Unisex	2	1		Area of superiorparietal in the left hemisphere generated by parcellation of the white surface using DKT parcellation	http://biobank.ndph.ox.ac.uk/ukb/field.cgi?id=27169	Assessment Centre	Imaging	Brain MRI	T1 structural brain MRI
area_of_superiorparietal_right_hemisphere_f26850_2_0		26850	26850-2.0	f.26850.2.0	Continuous	area_of_superiorparietal_right_hemisphere_f26850_2_0	26850	3830	Assessment Centre > Imaging > Brain MRI > T1 structural brain MRI > Freesurfer desikan white	192	Area of superiorparietal (right hemisphere)	43173	47696	Accruing	Continuous	mm2	Data	Derived	Unisex	2	1		Area of superiorparietal in the right hemisphere generated by parcellation of the white surface using Desikan-Killiany parcellation	http://biobank.ndph.ox.ac.uk/ukb/field.cgi?id=26850	Assessment Centre	Imaging	Brain MRI	T1 structural brain MRI
area_of_superiorparietal_right_hemisphere_f26984_2_0		26984	26984-2.0	f.26984.2.0	Continuous	area_of_superiorparietal_right_hemisphere_f26984_2_0	26984	3964	Assessment Centre > Imaging > Brain MRI > T1 structural brain MRI > Freesurfer desikan pial	193	Area of superiorparietal (right hemisphere)	43173	47696	Accruing	Continuous	mm2	Data	Derived	Unisex	2	1		Area of superiorparietal in the right hemisphere generated by parcellation of the pial surface using Desikan-Killiany parcellation	http://biobank.ndph.ox.ac.uk/ukb/field.cgi?id=26984	Assessment Centre	Imaging	Brain MRI	T1 structural brain MRI
area_of_superiorparietal_right_hemisphere_f27262_2_0		27262	27262-2.0	f.27262.2.0	Continuous	area_of_superiorparietal_right_hemisphere_f27262_2_0	27262	4242	Assessment Centre > Imaging > Brain MRI > T1 structural brain MRI > Freesurfer DKT	196	Area of superiorparietal (right hemisphere)	43173	47696	Accruing	Continuous	mm2	Data	Derived	Unisex	2	1		Area of superiorparietal in the right hemisphere generated by parcellation of the white surface using DKT parcellation	http://biobank.ndph.ox.ac.uk/ukb/field.cgi?id=27262	Assessment Centre	Imaging	Brain MRI	T1 structural brain MRI
area_of_superiortemporal_left_hemisphere_f26750_2_0		26750	26750-2.0	f.26750.2.0	Continuous	area_of_superiortemporal_left_hemisphere_f26750_2_0	26750	3730	Assessment Centre > Imaging > Brain MRI > T1 structural brain MRI > Freesurfer desikan white	192	Area of superiortemporal (left hemisphere)	43173	47696	Accruing	Continuous	mm2	Data	Derived	Unisex	2	1		Area of superiortemporal in the left hemisphere generated by parcellation of the white surface using Desikan-Killiany parcellation	http://biobank.ndph.ox.ac.uk/ukb/field.cgi?id=26750	Assessment Centre	Imaging	Brain MRI	T1 structural brain MRI
area_of_superiortemporal_left_hemisphere_f26952_2_0		26952	26952-2.0	f.26952.2.0	Continuous	area_of_superiortemporal_left_hemisphere_f26952_2_0	26952	3932	Assessment Centre > Imaging > Brain MRI > T1 structural brain MRI > Freesurfer desikan pial	193	Area of superiortemporal (left hemisphere)	43173	47696	Accruing	Continuous	mm2	Data	Derived	Unisex	2	1		Area of superiortemporal in the left hemisphere generated by parcellation of the pial surface using Desikan-Killiany parcellation	http://biobank.ndph.ox.ac.uk/ukb/field.cgi?id=26952	Assessment Centre	Imaging	Brain MRI	T1 structural brain MRI
area_of_superiortemporal_left_hemisphere_f27170_2_0		27170	27170-2.0	f.27170.2.0	Continuous	area_of_superiortemporal_left_hemisphere_f27170_2_0	27170	4150	Assessment Centre > Imaging > Brain MRI > T1 structural brain MRI > Freesurfer DKT	196	Area of superiortemporal (left hemisphere)	43173	47696	Accruing	Continuous	mm2	Data	Derived	Unisex	2	1		Area of superiortemporal in the left hemisphere generated by parcellation of the white surface using DKT parcellation	http://biobank.ndph.ox.ac.uk/ukb/field.cgi?id=27170	Assessment Centre	Imaging	Brain MRI	T1 structural brain MRI
area_of_superiortemporal_right_hemisphere_f26851_2_0		26851	26851-2.0	f.26851.2.0	Continuous	area_of_superiortemporal_right_hemisphere_f26851_2_0	26851	3831	Assessment Centre > Imaging > Brain MRI > T1 structural brain MRI > Freesurfer desikan white	192	Area of superiortemporal (right hemisphere)	43173	47696	Accruing	Continuous	mm2	Data	Derived	Unisex	2	1		Area of superiortemporal in the right hemisphere generated by parcellation of the white surface using Desikan-Killiany parcellation	http://biobank.ndph.ox.ac.uk/ukb/field.cgi?id=26851	Assessment Centre	Imaging	Brain MRI	T1 structural brain MRI
area_of_superiortemporal_right_hemisphere_f26985_2_0		26985	26985-2.0	f.26985.2.0	Continuous	area_of_superiortemporal_right_hemisphere_f26985_2_0	26985	3965	Assessment Centre > Imaging > Brain MRI > T1 structural brain MRI > Freesurfer desikan pial	193	Area of superiortemporal (right hemisphere)	43173	47696	Accruing	Continuous	mm2	Data	Derived	Unisex	2	1		Area of superiortemporal in the right hemisphere generated by parcellation of the pial surface using Desikan-Killiany parcellation	http://biobank.ndph.ox.ac.uk/ukb/field.cgi?id=26985	Assessment Centre	Imaging	Brain MRI	T1 structural brain MRI
area_of_superiortemporal_right_hemisphere_f27263_2_0		27263	27263-2.0	f.27263.2.0	Continuous	area_of_superiortemporal_right_hemisphere_f27263_2_0	27263	4243	Assessment Centre > Imaging > Brain MRI > T1 structural brain MRI > Freesurfer DKT	196	Area of superiortemporal (right hemisphere)	43173	47696	Accruing	Continuous	mm2	Data	Derived	Unisex	2	1		Area of superiortemporal in the right hemisphere generated by parcellation of the white surface using DKT parcellation	http://biobank.ndph.ox.ac.uk/ukb/field.cgi?id=27263	Assessment Centre	Imaging	Brain MRI	T1 structural brain MRI
area_of_supramarginal_left_hemisphere_f26751_2_0		26751	26751-2.0	f.26751.2.0	Continuous	area_of_supramarginal_left_hemisphere_f26751_2_0	26751	3731	Assessment Centre > Imaging > Brain MRI > T1 structural brain MRI > Freesurfer desikan white	192	Area of supramarginal (left hemisphere)	43173	47696	Accruing	Continuous	mm2	Data	Derived	Unisex	2	1		Area of supramarginal in the left hemisphere generated by parcellation of the white surface using Desikan-Killiany parcellation	http://biobank.ndph.ox.ac.uk/ukb/field.cgi?id=26751	Assessment Centre	Imaging	Brain MRI	T1 structural brain MRI
area_of_supramarginal_left_hemisphere_f26953_2_0		26953	26953-2.0	f.26953.2.0	Continuous	area_of_supramarginal_left_hemisphere_f26953_2_0	26953	3933	Assessment Centre > Imaging > Brain MRI > T1 structural brain MRI > Freesurfer desikan pial	193	Area of supramarginal (left hemisphere)	43173	47696	Accruing	Continuous	mm2	Data	Derived	Unisex	2	1		Area of supramarginal in the left hemisphere generated by parcellation of the pial surface using Desikan-Killiany parcellation	http://biobank.ndph.ox.ac.uk/ukb/field.cgi?id=26953	Assessment Centre	Imaging	Brain MRI	T1 structural brain MRI
area_of_supramarginal_left_hemisphere_f27171_2_0		27171	27171-2.0	f.27171.2.0	Continuous	area_of_supramarginal_left_hemisphere_f27171_2_0	27171	4151	Assessment Centre > Imaging > Brain MRI > T1 structural brain MRI > Freesurfer DKT	196	Area of supramarginal (left hemisphere)	43173	47696	Accruing	Continuous	mm2	Data	Derived	Unisex	2	1		Area of supramarginal in the left hemisphere generated by parcellation of the white surface using DKT parcellation	http://biobank.ndph.ox.ac.uk/ukb/field.cgi?id=27171	Assessment Centre	Imaging	Brain MRI	T1 structural brain MRI
area_of_supramarginal_right_hemisphere_f26852_2_0		26852	26852-2.0	f.26852.2.0	Continuous	area_of_supramarginal_right_hemisphere_f26852_2_0	26852	3832	Assessment Centre > Imaging > Brain MRI > T1 structural brain MRI > Freesurfer desikan white	192	Area of supramarginal (right hemisphere)	43173	47696	Accruing	Continuous	mm2	Data	Derived	Unisex	2	1		Area of supramarginal in the right hemisphere generated by parcellation of the white surface using Desikan-Killiany parcellation	http://biobank.ndph.ox.ac.uk/ukb/field.cgi?id=26852	Assessment Centre	Imaging	Brain MRI	T1 structural brain MRI
area_of_supramarginal_right_hemisphere_f26986_2_0		26986	26986-2.0	f.26986.2.0	Continuous	area_of_supramarginal_right_hemisphere_f26986_2_0	26986	3966	Assessment Centre > Imaging > Brain MRI > T1 structural brain MRI > Freesurfer desikan pial	193	Area of supramarginal (right hemisphere)	43173	47696	Accruing	Continuous	mm2	Data	Derived	Unisex	2	1		Area of supramarginal in the right hemisphere generated by parcellation of the pial surface using Desikan-Killiany parcellation	http://biobank.ndph.ox.ac.uk/ukb/field.cgi?id=26986	Assessment Centre	Imaging	Brain MRI	T1 structural brain MRI
area_of_supramarginal_right_hemisphere_f27264_2_0		27264	27264-2.0	f.27264.2.0	Continuous	area_of_supramarginal_right_hemisphere_f27264_2_0	27264	4244	Assessment Centre > Imaging > Brain MRI > T1 structural brain MRI > Freesurfer DKT	196	Area of supramarginal (right hemisphere)	43173	47696	Accruing	Continuous	mm2	Data	Derived	Unisex	2	1		Area of supramarginal in the right hemisphere generated by parcellation of the white surface using DKT parcellation	http://biobank.ndph.ox.ac.uk/ukb/field.cgi?id=27264	Assessment Centre	Imaging	Brain MRI	T1 structural brain MRI
area_of_totalsurface_left_hemisphere_f26721_2_0		26721	26721-2.0	f.26721.2.0	Continuous	area_of_totalsurface_left_hemisphere_f26721_2_0	26721	3701	Assessment Centre > Imaging > Brain MRI > T1 structural brain MRI > Freesurfer desikan white	192	Area of TotalSurface (left hemisphere)	43173	47696	Accruing	Continuous	mm2	Data	Derived	Unisex	2	1		Area of TotalSurface in the left hemisphere generated by parcellation of the white surface using Desikan-Killiany parcellation	http://biobank.ndph.ox.ac.uk/ukb/field.cgi?id=26721	Assessment Centre	Imaging	Brain MRI	T1 structural brain MRI
area_of_totalsurface_left_hemisphere_f26923_2_0		26923	26923-2.0	f.26923.2.0	Continuous	area_of_totalsurface_left_hemisphere_f26923_2_0	26923	3903	Assessment Centre > Imaging > Brain MRI > T1 structural brain MRI > Freesurfer desikan pial	193	Area of TotalSurface (left hemisphere)	43173	47696	Accruing	Continuous	mm2	Data	Derived	Unisex	2	1		Area of TotalSurface in the left hemisphere generated by parcellation of the pial surface using Desikan-Killiany parcellation	http://biobank.ndph.ox.ac.uk/ukb/field.cgi?id=26923	Assessment Centre	Imaging	Brain MRI	T1 structural brain MRI
area_of_totalsurface_right_hemisphere_f26822_2_0		26822	26822-2.0	f.26822.2.0	Continuous	area_of_totalsurface_right_hemisphere_f26822_2_0	26822	3802	Assessment Centre > Imaging > Brain MRI > T1 structural brain MRI > Freesurfer desikan white	192	Area of TotalSurface (right hemisphere)	43173	47696	Accruing	Continuous	mm2	Data	Derived	Unisex	2	1		Area of TotalSurface in the right hemisphere generated by parcellation of the white surface using Desikan-Killiany parcellation	http://biobank.ndph.ox.ac.uk/ukb/field.cgi?id=26822	Assessment Centre	Imaging	Brain MRI	T1 structural brain MRI
area_of_totalsurface_right_hemisphere_f26956_2_0		26956	26956-2.0	f.26956.2.0	Continuous	area_of_totalsurface_right_hemisphere_f26956_2_0	26956	3936	Assessment Centre > Imaging > Brain MRI > T1 structural brain MRI > Freesurfer desikan pial	193	Area of TotalSurface (right hemisphere)	43173	47696	Accruing	Continuous	mm2	Data	Derived	Unisex	2	1		Area of TotalSurface in the right hemisphere generated by parcellation of the pial surface using Desikan-Killiany parcellation	http://biobank.ndph.ox.ac.uk/ukb/field.cgi?id=26956	Assessment Centre	Imaging	Brain MRI	T1 structural brain MRI
area_of_transversetemporal_left_hemisphere_f26753_2_0		26753	26753-2.0	f.26753.2.0	Continuous	area_of_transversetemporal_left_hemisphere_f26753_2_0	26753	3733	Assessment Centre > Imaging > Brain MRI > T1 structural brain MRI > Freesurfer desikan white	192	Area of transversetemporal (left hemisphere)	43173	47696	Accruing	Continuous	mm2	Data	Derived	Unisex	2	1		Area of transversetemporal in the left hemisphere generated by parcellation of the white surface using Desikan-Killiany parcellation	http://biobank.ndph.ox.ac.uk/ukb/field.cgi?id=26753	Assessment Centre	Imaging	Brain MRI	T1 structural brain MRI
area_of_transversetemporal_left_hemisphere_f26955_2_0		26955	26955-2.0	f.26955.2.0	Continuous	area_of_transversetemporal_left_hemisphere_f26955_2_0	26955	3935	Assessment Centre > Imaging > Brain MRI > T1 structural brain MRI > Freesurfer desikan pial	193	Area of transversetemporal (left hemisphere)	43173	47696	Accruing	Continuous	mm2	Data	Derived	Unisex	2	1		Area of transversetemporal in the left hemisphere generated by parcellation of the pial surface using Desikan-Killiany parcellation	http://biobank.ndph.ox.ac.uk/ukb/field.cgi?id=26955	Assessment Centre	Imaging	Brain MRI	T1 structural brain MRI
area_of_transversetemporal_left_hemisphere_f27172_2_0		27172	27172-2.0	f.27172.2.0	Continuous	area_of_transversetemporal_left_hemisphere_f27172_2_0	27172	4152	Assessment Centre > Imaging > Brain MRI > T1 structural brain MRI > Freesurfer DKT	196	Area of transversetemporal (left hemisphere)	43173	47696	Accruing	Continuous	mm2	Data	Derived	Unisex	2	1		Area of transversetemporal in the left hemisphere generated by parcellation of the white surface using DKT parcellation	http://biobank.ndph.ox.ac.uk/ukb/field.cgi?id=27172	Assessment Centre	Imaging	Brain MRI	T1 structural brain MRI
area_of_transversetemporal_right_hemisphere_f26854_2_0		26854	26854-2.0	f.26854.2.0	Continuous	area_of_transversetemporal_right_hemisphere_f26854_2_0	26854	3834	Assessment Centre > Imaging > Brain MRI > T1 structural brain MRI > Freesurfer desikan white	192	Area of transversetemporal (right hemisphere)	43173	47696	Accruing	Continuous	mm2	Data	Derived	Unisex	2	1		Area of transversetemporal in the right hemisphere generated by parcellation of the white surface using Desikan-Killiany parcellation	http://biobank.ndph.ox.ac.uk/ukb/field.cgi?id=26854	Assessment Centre	Imaging	Brain MRI	T1 structural brain MRI
area_of_transversetemporal_right_hemisphere_f26988_2_0		26988	26988-2.0	f.26988.2.0	Continuous	area_of_transversetemporal_right_hemisphere_f26988_2_0	26988	3968	Assessment Centre > Imaging > Brain MRI > T1 structural brain MRI > Freesurfer desikan pial	193	Area of transversetemporal (right hemisphere)	43173	47696	Accruing	Continuous	mm2	Data	Derived	Unisex	2	1		Area of transversetemporal in the right hemisphere generated by parcellation of the pial surface using Desikan-Killiany parcellation	http://biobank.ndph.ox.ac.uk/ukb/field.cgi?id=26988	Assessment Centre	Imaging	Brain MRI	T1 structural brain MRI
area_of_transversetemporal_right_hemisphere_f27265_2_0		27265	27265-2.0	f.27265.2.0	Continuous	area_of_transversetemporal_right_hemisphere_f27265_2_0	27265	4245	Assessment Centre > Imaging > Brain MRI > T1 structural brain MRI > Freesurfer DKT	196	Area of transversetemporal (right hemisphere)	43173	47696	Accruing	Continuous	mm2	Data	Derived	Unisex	2	1		Area of transversetemporal in the right hemisphere generated by parcellation of the white surface using DKT parcellation	http://biobank.ndph.ox.ac.uk/ukb/field.cgi?id=27265	Assessment Centre	Imaging	Brain MRI	T1 structural brain MRI
area_of_v1_left_hemisphere_f27068_2_0		27068	27068-2.0	f.27068.2.0	Continuous	area_of_v1_left_hemisphere_f27068_2_0	27068	4048	Assessment Centre > Imaging > Brain MRI > T1 structural brain MRI > Freesurfer BA exvivo	195	Area of V1 (left hemisphere)	43173	47696	Accruing	Continuous	mm2	Data	Derived	Unisex	2	1		Area of V1 in the left hemisphere generated by parcellation of the white surface using BA_exvivo parcellation	http://biobank.ndph.ox.ac.uk/ukb/field.cgi?id=27068	Assessment Centre	Imaging	Brain MRI	T1 structural brain MRI
area_of_v1_right_hemisphere_f27110_2_0		27110	27110-2.0	f.27110.2.0	Continuous	area_of_v1_right_hemisphere_f27110_2_0	27110	4090	Assessment Centre > Imaging > Brain MRI > T1 structural brain MRI > Freesurfer BA exvivo	195	Area of V1 (right hemisphere)	43173	47696	Accruing	Continuous	mm2	Data	Derived	Unisex	2	1		Area of V1 in the right hemisphere generated by parcellation of the white surface using BA_exvivo parcellation	http://biobank.ndph.ox.ac.uk/ukb/field.cgi?id=27110	Assessment Centre	Imaging	Brain MRI	T1 structural brain MRI
area_of_v2_left_hemisphere_f27069_2_0		27069	27069-2.0	f.27069.2.0	Continuous	area_of_v2_left_hemisphere_f27069_2_0	27069	4049	Assessment Centre > Imaging > Brain MRI > T1 structural brain MRI > Freesurfer BA exvivo	195	Area of V2 (left hemisphere)	43173	47696	Accruing	Continuous	mm2	Data	Derived	Unisex	2	1		Area of V2 in the left hemisphere generated by parcellation of the white surface using BA_exvivo parcellation	http://biobank.ndph.ox.ac.uk/ukb/field.cgi?id=27069	Assessment Centre	Imaging	Brain MRI	T1 structural brain MRI
area_of_v2_right_hemisphere_f27111_2_0		27111	27111-2.0	f.27111.2.0	Continuous	area_of_v2_right_hemisphere_f27111_2_0	27111	4091	Assessment Centre > Imaging > Brain MRI > T1 structural brain MRI > Freesurfer BA exvivo	195	Area of V2 (right hemisphere)	43173	47696	Accruing	Continuous	mm2	Data	Derived	Unisex	2	1		Area of V2 in the right hemisphere generated by parcellation of the white surface using BA_exvivo parcellation	http://biobank.ndph.ox.ac.uk/ukb/field.cgi?id=27111	Assessment Centre	Imaging	Brain MRI	T1 structural brain MRI
greywhite_contrast_in_bankssts_left_hemisphere_f26990_2_0		26990	26990-2.0	f.26990.2.0	Continuous	greywhite_contrast_in_bankssts_left_hemisphere_f26990_2_0	26990	3970	Assessment Centre > Imaging > Brain MRI > T1 structural brain MRI > Freesurfer desikan gw	194	Grey-white contrast in bankssts (left hemisphere)	43173	47696	Accruing	Continuous	AU	Data	Derived	Unisex	2	1		Grey-white contrast in bankssts in the left hemisphere calculated as a percentage of the mean gray-white matter intensity from Desikan-Killiany parcellation	http://biobank.ndph.ox.ac.uk/ukb/field.cgi?id=26990	Assessment Centre	Imaging	Brain MRI	T1 structural brain MRI
greywhite_contrast_in_bankssts_right_hemisphere_f27025_2_0		27025	27025-2.0	f.27025.2.0	Continuous	greywhite_contrast_in_bankssts_right_hemisphere_f27025_2_0	27025	4005	Assessment Centre > Imaging > Brain MRI > T1 structural brain MRI > Freesurfer desikan gw	194	Grey-white contrast in bankssts (right hemisphere)	43173	47696	Accruing	Continuous	AU	Data	Derived	Unisex	2	1		Grey-white contrast in bankssts in the right hemisphere calculated as a percentage of the mean gray-white matter intensity from Desikan-Killiany parcellation	http://biobank.ndph.ox.ac.uk/ukb/field.cgi?id=27025	Assessment Centre	Imaging	Brain MRI	T1 structural brain MRI
greywhite_contrast_in_caudalanteriorcingulate_left_hemisphere_f26991_2_0		26991	26991-2.0	f.26991.2.0	Continuous	greywhite_contrast_in_caudalanteriorcingulate_left_hemisphere_f26991_2_0	26991	3971	Assessment Centre > Imaging > Brain MRI > T1 structural brain MRI > Freesurfer desikan gw	194	Grey-white contrast in caudalanteriorcingulate (left hemisphere)	43173	47696	Accruing	Continuous	AU	Data	Derived	Unisex	2	1		Grey-white contrast in caudalanteriorcingulate in the left hemisphere calculated as a percentage of the mean gray-white matter intensity from Desikan-Killiany parcellation	http://biobank.ndph.ox.ac.uk/ukb/field.cgi?id=26991	Assessment Centre	Imaging	Brain MRI	T1 structural brain MRI
greywhite_contrast_in_caudalanteriorcingulate_right_hemisphere_f27026_2_0		27026	27026-2.0	f.27026.2.0	Continuous	greywhite_contrast_in_caudalanteriorcingulate_right_hemisphere_f27026_2_0	27026	4006	Assessment Centre > Imaging > Brain MRI > T1 structural brain MRI > Freesurfer desikan gw	194	Grey-white contrast in caudalanteriorcingulate (right hemisphere)	43173	47696	Accruing	Continuous	AU	Data	Derived	Unisex	2	1		Grey-white contrast in caudalanteriorcingulate in the right hemisphere calculated as a percentage of the mean gray-white matter intensity from Desikan-Killiany parcellation	http://biobank.ndph.ox.ac.uk/ukb/field.cgi?id=27026	Assessment Centre	Imaging	Brain MRI	T1 structural brain MRI
greywhite_contrast_in_caudalmiddlefrontal_left_hemisphere_f26992_2_0		26992	26992-2.0	f.26992.2.0	Continuous	greywhite_contrast_in_caudalmiddlefrontal_left_hemisphere_f26992_2_0	26992	3972	Assessment Centre > Imaging > Brain MRI > T1 structural brain MRI > Freesurfer desikan gw	194	Grey-white contrast in caudalmiddlefrontal (left hemisphere)	43173	47696	Accruing	Continuous	AU	Data	Derived	Unisex	2	1		Grey-white contrast in caudalmiddlefrontal in the left hemisphere calculated as a percentage of the mean gray-white matter intensity from Desikan-Killiany parcellation	http://biobank.ndph.ox.ac.uk/ukb/field.cgi?id=26992	Assessment Centre	Imaging	Brain MRI	T1 structural brain MRI
greywhite_contrast_in_caudalmiddlefrontal_right_hemisphere_f27027_2_0		27027	27027-2.0	f.27027.2.0	Continuous	greywhite_contrast_in_caudalmiddlefrontal_right_hemisphere_f27027_2_0	27027	4007	Assessment Centre > Imaging > Brain MRI > T1 structural brain MRI > Freesurfer desikan gw	194	Grey-white contrast in caudalmiddlefrontal (right hemisphere)	43173	47696	Accruing	Continuous	AU	Data	Derived	Unisex	2	1		Grey-white contrast in caudalmiddlefrontal in the right hemisphere calculated as a percentage of the mean gray-white matter intensity from Desikan-Killiany parcellation	http://biobank.ndph.ox.ac.uk/ukb/field.cgi?id=27027	Assessment Centre	Imaging	Brain MRI	T1 structural brain MRI
greywhite_contrast_in_cuneus_left_hemisphere_f26993_2_0		26993	26993-2.0	f.26993.2.0	Continuous	greywhite_contrast_in_cuneus_left_hemisphere_f26993_2_0	26993	3973	Assessment Centre > Imaging > Brain MRI > T1 structural brain MRI > Freesurfer desikan gw	194	Grey-white contrast in cuneus (left hemisphere)	43173	47696	Accruing	Continuous	AU	Data	Derived	Unisex	2	1		Grey-white contrast in cuneus in the left hemisphere calculated as a percentage of the mean gray-white matter intensity from Desikan-Killiany parcellation	http://biobank.ndph.ox.ac.uk/ukb/field.cgi?id=26993	Assessment Centre	Imaging	Brain MRI	T1 structural brain MRI
greywhite_contrast_in_cuneus_right_hemisphere_f27028_2_0		27028	27028-2.0	f.27028.2.0	Continuous	greywhite_contrast_in_cuneus_right_hemisphere_f27028_2_0	27028	4008	Assessment Centre > Imaging > Brain MRI > T1 structural brain MRI > Freesurfer desikan gw	194	Grey-white contrast in cuneus (right hemisphere)	43173	47696	Accruing	Continuous	AU	Data	Derived	Unisex	2	1		Grey-white contrast in cuneus in the right hemisphere calculated as a percentage of the mean gray-white matter intensity from Desikan-Killiany parcellation	http://biobank.ndph.ox.ac.uk/ukb/field.cgi?id=27028	Assessment Centre	Imaging	Brain MRI	T1 structural brain MRI
greywhite_contrast_in_entorhinal_left_hemisphere_f26994_2_0		26994	26994-2.0	f.26994.2.0	Continuous	greywhite_contrast_in_entorhinal_left_hemisphere_f26994_2_0	26994	3974	Assessment Centre > Imaging > Brain MRI > T1 structural brain MRI > Freesurfer desikan gw	194	Grey-white contrast in entorhinal (left hemisphere)	43173	47696	Accruing	Continuous	AU	Data	Derived	Unisex	2	1		Grey-white contrast in entorhinal in the left hemisphere calculated as a percentage of the mean gray-white matter intensity from Desikan-Killiany parcellation	http://biobank.ndph.ox.ac.uk/ukb/field.cgi?id=26994	Assessment Centre	Imaging	Brain MRI	T1 structural brain MRI
greywhite_contrast_in_entorhinal_right_hemisphere_f27029_2_0		27029	27029-2.0	f.27029.2.0	Continuous	greywhite_contrast_in_entorhinal_right_hemisphere_f27029_2_0	27029	4009	Assessment Centre > Imaging > Brain MRI > T1 structural brain MRI > Freesurfer desikan gw	194	Grey-white contrast in entorhinal (right hemisphere)	43173	47696	Accruing	Continuous	AU	Data	Derived	Unisex	2	1		Grey-white contrast in entorhinal in the right hemisphere calculated as a percentage of the mean gray-white matter intensity from Desikan-Killiany parcellation	http://biobank.ndph.ox.ac.uk/ukb/field.cgi?id=27029	Assessment Centre	Imaging	Brain MRI	T1 structural brain MRI
greywhite_contrast_in_frontalpole_left_hemisphere_f27020_2_0		27020	27020-2.0	f.27020.2.0	Continuous	greywhite_contrast_in_frontalpole_left_hemisphere_f27020_2_0	27020	4000	Assessment Centre > Imaging > Brain MRI > T1 structural brain MRI > Freesurfer desikan gw	194	Grey-white contrast in frontalpole (left hemisphere)	43173	47696	Accruing	Continuous	AU	Data	Derived	Unisex	2	1		Grey-white contrast in frontalpole in the left hemisphere calculated as a percentage of the mean gray-white matter intensity from Desikan-Killiany parcellation	http://biobank.ndph.ox.ac.uk/ukb/field.cgi?id=27020	Assessment Centre	Imaging	Brain MRI	T1 structural brain MRI
greywhite_contrast_in_frontalpole_right_hemisphere_f27055_2_0		27055	27055-2.0	f.27055.2.0	Continuous	greywhite_contrast_in_frontalpole_right_hemisphere_f27055_2_0	27055	4035	Assessment Centre > Imaging > Brain MRI > T1 structural brain MRI > Freesurfer desikan gw	194	Grey-white contrast in frontalpole (right hemisphere)	43173	47696	Accruing	Continuous	AU	Data	Derived	Unisex	2	1		Grey-white contrast in frontalpole in the right hemisphere calculated as a percentage of the mean gray-white matter intensity from Desikan-Killiany parcellation	http://biobank.ndph.ox.ac.uk/ukb/field.cgi?id=27055	Assessment Centre	Imaging	Brain MRI	T1 structural brain MRI
greywhite_contrast_in_fusiform_left_hemisphere_f26995_2_0		26995	26995-2.0	f.26995.2.0	Continuous	greywhite_contrast_in_fusiform_left_hemisphere_f26995_2_0	26995	3975	Assessment Centre > Imaging > Brain MRI > T1 structural brain MRI > Freesurfer desikan gw	194	Grey-white contrast in fusiform (left hemisphere)	43173	47696	Accruing	Continuous	AU	Data	Derived	Unisex	2	1		Grey-white contrast in fusiform in the left hemisphere calculated as a percentage of the mean gray-white matter intensity from Desikan-Killiany parcellation	http://biobank.ndph.ox.ac.uk/ukb/field.cgi?id=26995	Assessment Centre	Imaging	Brain MRI	T1 structural brain MRI
greywhite_contrast_in_fusiform_right_hemisphere_f27030_2_0		27030	27030-2.0	f.27030.2.0	Continuous	greywhite_contrast_in_fusiform_right_hemisphere_f27030_2_0	27030	4010	Assessment Centre > Imaging > Brain MRI > T1 structural brain MRI > Freesurfer desikan gw	194	Grey-white contrast in fusiform (right hemisphere)	43173	47696	Accruing	Continuous	AU	Data	Derived	Unisex	2	1		Grey-white contrast in fusiform in the right hemisphere calculated as a percentage of the mean gray-white matter intensity from Desikan-Killiany parcellation	http://biobank.ndph.ox.ac.uk/ukb/field.cgi?id=27030	Assessment Centre	Imaging	Brain MRI	T1 structural brain MRI
greywhite_contrast_in_inferiorparietal_left_hemisphere_f26996_2_0		26996	26996-2.0	f.26996.2.0	Continuous	greywhite_contrast_in_inferiorparietal_left_hemisphere_f26996_2_0	26996	3976	Assessment Centre > Imaging > Brain MRI > T1 structural brain MRI > Freesurfer desikan gw	194	Grey-white contrast in inferiorparietal (left hemisphere)	43173	47696	Accruing	Continuous	AU	Data	Derived	Unisex	2	1		Grey-white contrast in inferiorparietal in the left hemisphere calculated as a percentage of the mean gray-white matter intensity from Desikan-Killiany parcellation	http://biobank.ndph.ox.ac.uk/ukb/field.cgi?id=26996	Assessment Centre	Imaging	Brain MRI	T1 structural brain MRI
greywhite_contrast_in_inferiorparietal_right_hemisphere_f27031_2_0		27031	27031-2.0	f.27031.2.0	Continuous	greywhite_contrast_in_inferiorparietal_right_hemisphere_f27031_2_0	27031	4011	Assessment Centre > Imaging > Brain MRI > T1 structural brain MRI > Freesurfer desikan gw	194	Grey-white contrast in inferiorparietal (right hemisphere)	43173	47696	Accruing	Continuous	AU	Data	Derived	Unisex	2	1		Grey-white contrast in inferiorparietal in the right hemisphere calculated as a percentage of the mean gray-white matter intensity from Desikan-Killiany parcellation	http://biobank.ndph.ox.ac.uk/ukb/field.cgi?id=27031	Assessment Centre	Imaging	Brain MRI	T1 structural brain MRI
greywhite_contrast_in_inferiortemporal_left_hemisphere_f26997_2_0		26997	26997-2.0	f.26997.2.0	Continuous	greywhite_contrast_in_inferiortemporal_left_hemisphere_f26997_2_0	26997	3977	Assessment Centre > Imaging > Brain MRI > T1 structural brain MRI > Freesurfer desikan gw	194	Grey-white contrast in inferiortemporal (left hemisphere)	43173	47696	Accruing	Continuous	AU	Data	Derived	Unisex	2	1		Grey-white contrast in inferiortemporal in the left hemisphere calculated as a percentage of the mean gray-white matter intensity from Desikan-Killiany parcellation	http://biobank.ndph.ox.ac.uk/ukb/field.cgi?id=26997	Assessment Centre	Imaging	Brain MRI	T1 structural brain MRI
greywhite_contrast_in_inferiortemporal_right_hemisphere_f27032_2_0		27032	27032-2.0	f.27032.2.0	Continuous	greywhite_contrast_in_inferiortemporal_right_hemisphere_f27032_2_0	27032	4012	Assessment Centre > Imaging > Brain MRI > T1 structural brain MRI > Freesurfer desikan gw	194	Grey-white contrast in inferiortemporal (right hemisphere)	43173	47696	Accruing	Continuous	AU	Data	Derived	Unisex	2	1		Grey-white contrast in inferiortemporal in the right hemisphere calculated as a percentage of the mean gray-white matter intensity from Desikan-Killiany parcellation	http://biobank.ndph.ox.ac.uk/ukb/field.cgi?id=27032	Assessment Centre	Imaging	Brain MRI	T1 structural brain MRI
greywhite_contrast_in_insula_left_hemisphere_f27023_2_0		27023	27023-2.0	f.27023.2.0	Continuous	greywhite_contrast_in_insula_left_hemisphere_f27023_2_0	27023	4003	Assessment Centre > Imaging > Brain MRI > T1 structural brain MRI > Freesurfer desikan gw	194	Grey-white contrast in insula (left hemisphere)	43173	47696	Accruing	Continuous	AU	Data	Derived	Unisex	2	1		Grey-white contrast in insula in the left hemisphere calculated as a percentage of the mean gray-white matter intensity from Desikan-Killiany parcellation	http://biobank.ndph.ox.ac.uk/ukb/field.cgi?id=27023	Assessment Centre	Imaging	Brain MRI	T1 structural brain MRI
greywhite_contrast_in_insula_right_hemisphere_f27058_2_0		27058	27058-2.0	f.27058.2.0	Continuous	greywhite_contrast_in_insula_right_hemisphere_f27058_2_0	27058	4038	Assessment Centre > Imaging > Brain MRI > T1 structural brain MRI > Freesurfer desikan gw	194	Grey-white contrast in insula (right hemisphere)	43173	47696	Accruing	Continuous	AU	Data	Derived	Unisex	2	1		Grey-white contrast in insula in the right hemisphere calculated as a percentage of the mean gray-white matter intensity from Desikan-Killiany parcellation	http://biobank.ndph.ox.ac.uk/ukb/field.cgi?id=27058	Assessment Centre	Imaging	Brain MRI	T1 structural brain MRI
greywhite_contrast_in_isthmuscingulate_left_hemisphere_f26998_2_0		26998	26998-2.0	f.26998.2.0	Continuous	greywhite_contrast_in_isthmuscingulate_left_hemisphere_f26998_2_0	26998	3978	Assessment Centre > Imaging > Brain MRI > T1 structural brain MRI > Freesurfer desikan gw	194	Grey-white contrast in isthmuscingulate (left hemisphere)	43173	47696	Accruing	Continuous	AU	Data	Derived	Unisex	2	1		Grey-white contrast in isthmuscingulate in the left hemisphere calculated as a percentage of the mean gray-white matter intensity from Desikan-Killiany parcellation	http://biobank.ndph.ox.ac.uk/ukb/field.cgi?id=26998	Assessment Centre	Imaging	Brain MRI	T1 structural brain MRI
greywhite_contrast_in_isthmuscingulate_right_hemisphere_f27033_2_0		27033	27033-2.0	f.27033.2.0	Continuous	greywhite_contrast_in_isthmuscingulate_right_hemisphere_f27033_2_0	27033	4013	Assessment Centre > Imaging > Brain MRI > T1 structural brain MRI > Freesurfer desikan gw	194	Grey-white contrast in isthmuscingulate (right hemisphere)	43173	47696	Accruing	Continuous	AU	Data	Derived	Unisex	2	1		Grey-white contrast in isthmuscingulate in the right hemisphere calculated as a percentage of the mean gray-white matter intensity from Desikan-Killiany parcellation	http://biobank.ndph.ox.ac.uk/ukb/field.cgi?id=27033	Assessment Centre	Imaging	Brain MRI	T1 structural brain MRI
greywhite_contrast_in_lateraloccipital_left_hemisphere_f26999_2_0		26999	26999-2.0	f.26999.2.0	Continuous	greywhite_contrast_in_lateraloccipital_left_hemisphere_f26999_2_0	26999	3979	Assessment Centre > Imaging > Brain MRI > T1 structural brain MRI > Freesurfer desikan gw	194	Grey-white contrast in lateraloccipital (left hemisphere)	43173	47696	Accruing	Continuous	AU	Data	Derived	Unisex	2	1		Grey-white contrast in lateraloccipital in the left hemisphere calculated as a percentage of the mean gray-white matter intensity from Desikan-Killiany parcellation	http://biobank.ndph.ox.ac.uk/ukb/field.cgi?id=26999	Assessment Centre	Imaging	Brain MRI	T1 structural brain MRI
greywhite_contrast_in_lateraloccipital_right_hemisphere_f27034_2_0		27034	27034-2.0	f.27034.2.0	Continuous	greywhite_contrast_in_lateraloccipital_right_hemisphere_f27034_2_0	27034	4014	Assessment Centre > Imaging > Brain MRI > T1 structural brain MRI > Freesurfer desikan gw	194	Grey-white contrast in lateraloccipital (right hemisphere)	43173	47696	Accruing	Continuous	AU	Data	Derived	Unisex	2	1		Grey-white contrast in lateraloccipital in the right hemisphere calculated as a percentage of the mean gray-white matter intensity from Desikan-Killiany parcellation	http://biobank.ndph.ox.ac.uk/ukb/field.cgi?id=27034	Assessment Centre	Imaging	Brain MRI	T1 structural brain MRI
greywhite_contrast_in_lateralorbitofrontal_left_hemisphere_f27000_2_0		27000	27000-2.0	f.27000.2.0	Continuous	greywhite_contrast_in_lateralorbitofrontal_left_hemisphere_f27000_2_0	27000	3980	Assessment Centre > Imaging > Brain MRI > T1 structural brain MRI > Freesurfer desikan gw	194	Grey-white contrast in lateralorbitofrontal (left hemisphere)	43173	47696	Accruing	Continuous	AU	Data	Derived	Unisex	2	1		Grey-white contrast in lateralorbitofrontal in the left hemisphere calculated as a percentage of the mean gray-white matter intensity from Desikan-Killiany parcellation	http://biobank.ndph.ox.ac.uk/ukb/field.cgi?id=27000	Assessment Centre	Imaging	Brain MRI	T1 structural brain MRI
greywhite_contrast_in_lateralorbitofrontal_right_hemisphere_f27035_2_0		27035	27035-2.0	f.27035.2.0	Continuous	greywhite_contrast_in_lateralorbitofrontal_right_hemisphere_f27035_2_0	27035	4015	Assessment Centre > Imaging > Brain MRI > T1 structural brain MRI > Freesurfer desikan gw	194	Grey-white contrast in lateralorbitofrontal (right hemisphere)	43173	47696	Accruing	Continuous	AU	Data	Derived	Unisex	2	1		Grey-white contrast in lateralorbitofrontal in the right hemisphere calculated as a percentage of the mean gray-white matter intensity from Desikan-Killiany parcellation	http://biobank.ndph.ox.ac.uk/ukb/field.cgi?id=27035	Assessment Centre	Imaging	Brain MRI	T1 structural brain MRI
greywhite_contrast_in_lingual_left_hemisphere_f27001_2_0		27001	27001-2.0	f.27001.2.0	Continuous	greywhite_contrast_in_lingual_left_hemisphere_f27001_2_0	27001	3981	Assessment Centre > Imaging > Brain MRI > T1 structural brain MRI > Freesurfer desikan gw	194	Grey-white contrast in lingual (left hemisphere)	43173	47696	Accruing	Continuous	AU	Data	Derived	Unisex	2	1		Grey-white contrast in lingual in the left hemisphere calculated as a percentage of the mean gray-white matter intensity from Desikan-Killiany parcellation	http://biobank.ndph.ox.ac.uk/ukb/field.cgi?id=27001	Assessment Centre	Imaging	Brain MRI	T1 structural brain MRI
greywhite_contrast_in_lingual_right_hemisphere_f27036_2_0		27036	27036-2.0	f.27036.2.0	Continuous	greywhite_contrast_in_lingual_right_hemisphere_f27036_2_0	27036	4016	Assessment Centre > Imaging > Brain MRI > T1 structural brain MRI > Freesurfer desikan gw	194	Grey-white contrast in lingual (right hemisphere)	43173	47696	Accruing	Continuous	AU	Data	Derived	Unisex	2	1		Grey-white contrast in lingual in the right hemisphere calculated as a percentage of the mean gray-white matter intensity from Desikan-Killiany parcellation	http://biobank.ndph.ox.ac.uk/ukb/field.cgi?id=27036	Assessment Centre	Imaging	Brain MRI	T1 structural brain MRI
greywhite_contrast_in_medialorbitofrontal_left_hemisphere_f27002_2_0		27002	27002-2.0	f.27002.2.0	Continuous	greywhite_contrast_in_medialorbitofrontal_left_hemisphere_f27002_2_0	27002	3982	Assessment Centre > Imaging > Brain MRI > T1 structural brain MRI > Freesurfer desikan gw	194	Grey-white contrast in medialorbitofrontal (left hemisphere)	43173	47696	Accruing	Continuous	AU	Data	Derived	Unisex	2	1		Grey-white contrast in medialorbitofrontal in the left hemisphere calculated as a percentage of the mean gray-white matter intensity from Desikan-Killiany parcellation	http://biobank.ndph.ox.ac.uk/ukb/field.cgi?id=27002	Assessment Centre	Imaging	Brain MRI	T1 structural brain MRI
greywhite_contrast_in_medialorbitofrontal_right_hemisphere_f27037_2_0		27037	27037-2.0	f.27037.2.0	Continuous	greywhite_contrast_in_medialorbitofrontal_right_hemisphere_f27037_2_0	27037	4017	Assessment Centre > Imaging > Brain MRI > T1 structural brain MRI > Freesurfer desikan gw	194	Grey-white contrast in medialorbitofrontal (right hemisphere)	43173	47696	Accruing	Continuous	AU	Data	Derived	Unisex	2	1		Grey-white contrast in medialorbitofrontal in the right hemisphere calculated as a percentage of the mean gray-white matter intensity from Desikan-Killiany parcellation	http://biobank.ndph.ox.ac.uk/ukb/field.cgi?id=27037	Assessment Centre	Imaging	Brain MRI	T1 structural brain MRI
greywhite_contrast_in_middletemporal_left_hemisphere_f27003_2_0		27003	27003-2.0	f.27003.2.0	Continuous	greywhite_contrast_in_middletemporal_left_hemisphere_f27003_2_0	27003	3983	Assessment Centre > Imaging > Brain MRI > T1 structural brain MRI > Freesurfer desikan gw	194	Grey-white contrast in middletemporal (left hemisphere)	43173	47696	Accruing	Continuous	AU	Data	Derived	Unisex	2	1		Grey-white contrast in middletemporal in the left hemisphere calculated as a percentage of the mean gray-white matter intensity from Desikan-Killiany parcellation	http://biobank.ndph.ox.ac.uk/ukb/field.cgi?id=27003	Assessment Centre	Imaging	Brain MRI	T1 structural brain MRI
greywhite_contrast_in_middletemporal_right_hemisphere_f27038_2_0		27038	27038-2.0	f.27038.2.0	Continuous	greywhite_contrast_in_middletemporal_right_hemisphere_f27038_2_0	27038	4018	Assessment Centre > Imaging > Brain MRI > T1 structural brain MRI > Freesurfer desikan gw	194	Grey-white contrast in middletemporal (right hemisphere)	43173	47696	Accruing	Continuous	AU	Data	Derived	Unisex	2	1		Grey-white contrast in middletemporal in the right hemisphere calculated as a percentage of the mean gray-white matter intensity from Desikan-Killiany parcellation	http://biobank.ndph.ox.ac.uk/ukb/field.cgi?id=27038	Assessment Centre	Imaging	Brain MRI	T1 structural brain MRI
greywhite_contrast_in_paracentral_left_hemisphere_f27005_2_0		27005	27005-2.0	f.27005.2.0	Continuous	greywhite_contrast_in_paracentral_left_hemisphere_f27005_2_0	27005	3985	Assessment Centre > Imaging > Brain MRI > T1 structural brain MRI > Freesurfer desikan gw	194	Grey-white contrast in paracentral (left hemisphere)	43173	47696	Accruing	Continuous	AU	Data	Derived	Unisex	2	1		Grey-white contrast in paracentral in the left hemisphere calculated as a percentage of the mean gray-white matter intensity from Desikan-Killiany parcellation	http://biobank.ndph.ox.ac.uk/ukb/field.cgi?id=27005	Assessment Centre	Imaging	Brain MRI	T1 structural brain MRI
greywhite_contrast_in_paracentral_right_hemisphere_f27040_2_0		27040	27040-2.0	f.27040.2.0	Continuous	greywhite_contrast_in_paracentral_right_hemisphere_f27040_2_0	27040	4020	Assessment Centre > Imaging > Brain MRI > T1 structural brain MRI > Freesurfer desikan gw	194	Grey-white contrast in paracentral (right hemisphere)	43173	47696	Accruing	Continuous	AU	Data	Derived	Unisex	2	1		Grey-white contrast in paracentral in the right hemisphere calculated as a percentage of the mean gray-white matter intensity from Desikan-Killiany parcellation	http://biobank.ndph.ox.ac.uk/ukb/field.cgi?id=27040	Assessment Centre	Imaging	Brain MRI	T1 structural brain MRI
greywhite_contrast_in_parahippocampal_left_hemisphere_f27004_2_0		27004	27004-2.0	f.27004.2.0	Continuous	greywhite_contrast_in_parahippocampal_left_hemisphere_f27004_2_0	27004	3984	Assessment Centre > Imaging > Brain MRI > T1 structural brain MRI > Freesurfer desikan gw	194	Grey-white contrast in parahippocampal (left hemisphere)	43173	47696	Accruing	Continuous	AU	Data	Derived	Unisex	2	1		Grey-white contrast in parahippocampal in the left hemisphere calculated as a percentage of the mean gray-white matter intensity from Desikan-Killiany parcellation	http://biobank.ndph.ox.ac.uk/ukb/field.cgi?id=27004	Assessment Centre	Imaging	Brain MRI	T1 structural brain MRI
greywhite_contrast_in_parahippocampal_right_hemisphere_f27039_2_0		27039	27039-2.0	f.27039.2.0	Continuous	greywhite_contrast_in_parahippocampal_right_hemisphere_f27039_2_0	27039	4019	Assessment Centre > Imaging > Brain MRI > T1 structural brain MRI > Freesurfer desikan gw	194	Grey-white contrast in parahippocampal (right hemisphere)	43172	47695	Accruing	Continuous	AU	Data	Derived	Unisex	2	1		Grey-white contrast in parahippocampal in the right hemisphere calculated as a percentage of the mean gray-white matter intensity from Desikan-Killiany parcellation	http://biobank.ndph.ox.ac.uk/ukb/field.cgi?id=27039	Assessment Centre	Imaging	Brain MRI	T1 structural brain MRI
greywhite_contrast_in_parsopercularis_left_hemisphere_f27006_2_0		27006	27006-2.0	f.27006.2.0	Continuous	greywhite_contrast_in_parsopercularis_left_hemisphere_f27006_2_0	27006	3986	Assessment Centre > Imaging > Brain MRI > T1 structural brain MRI > Freesurfer desikan gw	194	Grey-white contrast in parsopercularis (left hemisphere)	43173	47696	Accruing	Continuous	AU	Data	Derived	Unisex	2	1		Grey-white contrast in parsopercularis in the left hemisphere calculated as a percentage of the mean gray-white matter intensity from Desikan-Killiany parcellation	http://biobank.ndph.ox.ac.uk/ukb/field.cgi?id=27006	Assessment Centre	Imaging	Brain MRI	T1 structural brain MRI
greywhite_contrast_in_parsopercularis_right_hemisphere_f27041_2_0		27041	27041-2.0	f.27041.2.0	Continuous	greywhite_contrast_in_parsopercularis_right_hemisphere_f27041_2_0	27041	4021	Assessment Centre > Imaging > Brain MRI > T1 structural brain MRI > Freesurfer desikan gw	194	Grey-white contrast in parsopercularis (right hemisphere)	43173	47696	Accruing	Continuous	AU	Data	Derived	Unisex	2	1		Grey-white contrast in parsopercularis in the right hemisphere calculated as a percentage of the mean gray-white matter intensity from Desikan-Killiany parcellation	http://biobank.ndph.ox.ac.uk/ukb/field.cgi?id=27041	Assessment Centre	Imaging	Brain MRI	T1 structural brain MRI
greywhite_contrast_in_parsorbitalis_left_hemisphere_f27007_2_0		27007	27007-2.0	f.27007.2.0	Continuous	greywhite_contrast_in_parsorbitalis_left_hemisphere_f27007_2_0	27007	3987	Assessment Centre > Imaging > Brain MRI > T1 structural brain MRI > Freesurfer desikan gw	194	Grey-white contrast in parsorbitalis (left hemisphere)	43173	47696	Accruing	Continuous	AU	Data	Derived	Unisex	2	1		Grey-white contrast in parsorbitalis in the left hemisphere calculated as a percentage of the mean gray-white matter intensity from Desikan-Killiany parcellation	http://biobank.ndph.ox.ac.uk/ukb/field.cgi?id=27007	Assessment Centre	Imaging	Brain MRI	T1 structural brain MRI
greywhite_contrast_in_parsorbitalis_right_hemisphere_f27042_2_0		27042	27042-2.0	f.27042.2.0	Continuous	greywhite_contrast_in_parsorbitalis_right_hemisphere_f27042_2_0	27042	4022	Assessment Centre > Imaging > Brain MRI > T1 structural brain MRI > Freesurfer desikan gw	194	Grey-white contrast in parsorbitalis (right hemisphere)	43173	47696	Accruing	Continuous	AU	Data	Derived	Unisex	2	1		Grey-white contrast in parsorbitalis in the right hemisphere calculated as a percentage of the mean gray-white matter intensity from Desikan-Killiany parcellation	http://biobank.ndph.ox.ac.uk/ukb/field.cgi?id=27042	Assessment Centre	Imaging	Brain MRI	T1 structural brain MRI
greywhite_contrast_in_parstriangularis_left_hemisphere_f27008_2_0		27008	27008-2.0	f.27008.2.0	Continuous	greywhite_contrast_in_parstriangularis_left_hemisphere_f27008_2_0	27008	3988	Assessment Centre > Imaging > Brain MRI > T1 structural brain MRI > Freesurfer desikan gw	194	Grey-white contrast in parstriangularis (left hemisphere)	43173	47696	Accruing	Continuous	AU	Data	Derived	Unisex	2	1		Grey-white contrast in parstriangularis in the left hemisphere calculated as a percentage of the mean gray-white matter intensity from Desikan-Killiany parcellation	http://biobank.ndph.ox.ac.uk/ukb/field.cgi?id=27008	Assessment Centre	Imaging	Brain MRI	T1 structural brain MRI
greywhite_contrast_in_parstriangularis_right_hemisphere_f27043_2_0		27043	27043-2.0	f.27043.2.0	Continuous	greywhite_contrast_in_parstriangularis_right_hemisphere_f27043_2_0	27043	4023	Assessment Centre > Imaging > Brain MRI > T1 structural brain MRI > Freesurfer desikan gw	194	Grey-white contrast in parstriangularis (right hemisphere)	43173	47696	Accruing	Continuous	AU	Data	Derived	Unisex	2	1		Grey-white contrast in parstriangularis in the right hemisphere calculated as a percentage of the mean gray-white matter intensity from Desikan-Killiany parcellation	http://biobank.ndph.ox.ac.uk/ukb/field.cgi?id=27043	Assessment Centre	Imaging	Brain MRI	T1 structural brain MRI
greywhite_contrast_in_pericalcarine_left_hemisphere_f27009_2_0		27009	27009-2.0	f.27009.2.0	Continuous	greywhite_contrast_in_pericalcarine_left_hemisphere_f27009_2_0	27009	3989	Assessment Centre > Imaging > Brain MRI > T1 structural brain MRI > Freesurfer desikan gw	194	Grey-white contrast in pericalcarine (left hemisphere)	43173	47696	Accruing	Continuous	AU	Data	Derived	Unisex	2	1		Grey-white contrast in pericalcarine in the left hemisphere calculated as a percentage of the mean gray-white matter intensity from Desikan-Killiany parcellation	http://biobank.ndph.ox.ac.uk/ukb/field.cgi?id=27009	Assessment Centre	Imaging	Brain MRI	T1 structural brain MRI
greywhite_contrast_in_pericalcarine_right_hemisphere_f27044_2_0		27044	27044-2.0	f.27044.2.0	Continuous	greywhite_contrast_in_pericalcarine_right_hemisphere_f27044_2_0	27044	4024	Assessment Centre > Imaging > Brain MRI > T1 structural brain MRI > Freesurfer desikan gw	194	Grey-white contrast in pericalcarine (right hemisphere)	43173	47696	Accruing	Continuous	AU	Data	Derived	Unisex	2	1		Grey-white contrast in pericalcarine in the right hemisphere calculated as a percentage of the mean gray-white matter intensity from Desikan-Killiany parcellation	http://biobank.ndph.ox.ac.uk/ukb/field.cgi?id=27044	Assessment Centre	Imaging	Brain MRI	T1 structural brain MRI
greywhite_contrast_in_postcentral_left_hemisphere_f27010_2_0		27010	27010-2.0	f.27010.2.0	Continuous	greywhite_contrast_in_postcentral_left_hemisphere_f27010_2_0	27010	3990	Assessment Centre > Imaging > Brain MRI > T1 structural brain MRI > Freesurfer desikan gw	194	Grey-white contrast in postcentral (left hemisphere)	43173	47696	Accruing	Continuous	AU	Data	Derived	Unisex	2	1		Grey-white contrast in postcentral in the left hemisphere calculated as a percentage of the mean gray-white matter intensity from Desikan-Killiany parcellation	http://biobank.ndph.ox.ac.uk/ukb/field.cgi?id=27010	Assessment Centre	Imaging	Brain MRI	T1 structural brain MRI
greywhite_contrast_in_postcentral_right_hemisphere_f27045_2_0		27045	27045-2.0	f.27045.2.0	Continuous	greywhite_contrast_in_postcentral_right_hemisphere_f27045_2_0	27045	4025	Assessment Centre > Imaging > Brain MRI > T1 structural brain MRI > Freesurfer desikan gw	194	Grey-white contrast in postcentral (right hemisphere)	43173	47696	Accruing	Continuous	AU	Data	Derived	Unisex	2	1		Grey-white contrast in postcentral in the right hemisphere calculated as a percentage of the mean gray-white matter intensity from Desikan-Killiany parcellation	http://biobank.ndph.ox.ac.uk/ukb/field.cgi?id=27045	Assessment Centre	Imaging	Brain MRI	T1 structural brain MRI
greywhite_contrast_in_posteriorcingulate_left_hemisphere_f27011_2_0		27011	27011-2.0	f.27011.2.0	Continuous	greywhite_contrast_in_posteriorcingulate_left_hemisphere_f27011_2_0	27011	3991	Assessment Centre > Imaging > Brain MRI > T1 structural brain MRI > Freesurfer desikan gw	194	Grey-white contrast in posteriorcingulate (left hemisphere)	43173	47696	Accruing	Continuous	AU	Data	Derived	Unisex	2	1		Grey-white contrast in posteriorcingulate in the left hemisphere calculated as a percentage of the mean gray-white matter intensity from Desikan-Killiany parcellation	http://biobank.ndph.ox.ac.uk/ukb/field.cgi?id=27011	Assessment Centre	Imaging	Brain MRI	T1 structural brain MRI
greywhite_contrast_in_posteriorcingulate_right_hemisphere_f27046_2_0		27046	27046-2.0	f.27046.2.0	Continuous	greywhite_contrast_in_posteriorcingulate_right_hemisphere_f27046_2_0	27046	4026	Assessment Centre > Imaging > Brain MRI > T1 structural brain MRI > Freesurfer desikan gw	194	Grey-white contrast in posteriorcingulate (right hemisphere)	43173	47696	Accruing	Continuous	AU	Data	Derived	Unisex	2	1		Grey-white contrast in posteriorcingulate in the right hemisphere calculated as a percentage of the mean gray-white matter intensity from Desikan-Killiany parcellation	http://biobank.ndph.ox.ac.uk/ukb/field.cgi?id=27046	Assessment Centre	Imaging	Brain MRI	T1 structural brain MRI
greywhite_contrast_in_precentral_left_hemisphere_f27012_2_0		27012	27012-2.0	f.27012.2.0	Continuous	greywhite_contrast_in_precentral_left_hemisphere_f27012_2_0	27012	3992	Assessment Centre > Imaging > Brain MRI > T1 structural brain MRI > Freesurfer desikan gw	194	Grey-white contrast in precentral (left hemisphere)	43173	47696	Accruing	Continuous	AU	Data	Derived	Unisex	2	1		Grey-white contrast in precentral in the left hemisphere calculated as a percentage of the mean gray-white matter intensity from Desikan-Killiany parcellation	http://biobank.ndph.ox.ac.uk/ukb/field.cgi?id=27012	Assessment Centre	Imaging	Brain MRI	T1 structural brain MRI
greywhite_contrast_in_precentral_right_hemisphere_f27047_2_0		27047	27047-2.0	f.27047.2.0	Continuous	greywhite_contrast_in_precentral_right_hemisphere_f27047_2_0	27047	4027	Assessment Centre > Imaging > Brain MRI > T1 structural brain MRI > Freesurfer desikan gw	194	Grey-white contrast in precentral (right hemisphere)	43173	47696	Accruing	Continuous	AU	Data	Derived	Unisex	2	1		Grey-white contrast in precentral in the right hemisphere calculated as a percentage of the mean gray-white matter intensity from Desikan-Killiany parcellation	http://biobank.ndph.ox.ac.uk/ukb/field.cgi?id=27047	Assessment Centre	Imaging	Brain MRI	T1 structural brain MRI
greywhite_contrast_in_precuneus_left_hemisphere_f27013_2_0		27013	27013-2.0	f.27013.2.0	Continuous	greywhite_contrast_in_precuneus_left_hemisphere_f27013_2_0	27013	3993	Assessment Centre > Imaging > Brain MRI > T1 structural brain MRI > Freesurfer desikan gw	194	Grey-white contrast in precuneus (left hemisphere)	43173	47696	Accruing	Continuous	AU	Data	Derived	Unisex	2	1		Grey-white contrast in precuneus in the left hemisphere calculated as a percentage of the mean gray-white matter intensity from Desikan-Killiany parcellation	http://biobank.ndph.ox.ac.uk/ukb/field.cgi?id=27013	Assessment Centre	Imaging	Brain MRI	T1 structural brain MRI
greywhite_contrast_in_precuneus_right_hemisphere_f27048_2_0		27048	27048-2.0	f.27048.2.0	Continuous	greywhite_contrast_in_precuneus_right_hemisphere_f27048_2_0	27048	4028	Assessment Centre > Imaging > Brain MRI > T1 structural brain MRI > Freesurfer desikan gw	194	Grey-white contrast in precuneus (right hemisphere)	43173	47696	Accruing	Continuous	AU	Data	Derived	Unisex	2	1		Grey-white contrast in precuneus in the right hemisphere calculated as a percentage of the mean gray-white matter intensity from Desikan-Killiany parcellation	http://biobank.ndph.ox.ac.uk/ukb/field.cgi?id=27048	Assessment Centre	Imaging	Brain MRI	T1 structural brain MRI
greywhite_contrast_in_rostralanteriorcingulate_left_hemisphere_f27014_2_0		27014	27014-2.0	f.27014.2.0	Continuous	greywhite_contrast_in_rostralanteriorcingulate_left_hemisphere_f27014_2_0	27014	3994	Assessment Centre > Imaging > Brain MRI > T1 structural brain MRI > Freesurfer desikan gw	194	Grey-white contrast in rostralanteriorcingulate (left hemisphere)	43173	47696	Accruing	Continuous	AU	Data	Derived	Unisex	2	1		Grey-white contrast in rostralanteriorcingulate in the left hemisphere calculated as a percentage of the mean gray-white matter intensity from Desikan-Killiany parcellation	http://biobank.ndph.ox.ac.uk/ukb/field.cgi?id=27014	Assessment Centre	Imaging	Brain MRI	T1 structural brain MRI
greywhite_contrast_in_rostralanteriorcingulate_right_hemisphere_f27049_2_0		27049	27049-2.0	f.27049.2.0	Continuous	greywhite_contrast_in_rostralanteriorcingulate_right_hemisphere_f27049_2_0	27049	4029	Assessment Centre > Imaging > Brain MRI > T1 structural brain MRI > Freesurfer desikan gw	194	Grey-white contrast in rostralanteriorcingulate (right hemisphere)	43173	47696	Accruing	Continuous	AU	Data	Derived	Unisex	2	1		Grey-white contrast in rostralanteriorcingulate in the right hemisphere calculated as a percentage of the mean gray-white matter intensity from Desikan-Killiany parcellation	http://biobank.ndph.ox.ac.uk/ukb/field.cgi?id=27049	Assessment Centre	Imaging	Brain MRI	T1 structural brain MRI
greywhite_contrast_in_rostralmiddlefrontal_left_hemisphere_f27015_2_0		27015	27015-2.0	f.27015.2.0	Continuous	greywhite_contrast_in_rostralmiddlefrontal_left_hemisphere_f27015_2_0	27015	3995	Assessment Centre > Imaging > Brain MRI > T1 structural brain MRI > Freesurfer desikan gw	194	Grey-white contrast in rostralmiddlefrontal (left hemisphere)	43173	47696	Accruing	Continuous	AU	Data	Derived	Unisex	2	1		Grey-white contrast in rostralmiddlefrontal in the left hemisphere calculated as a percentage of the mean gray-white matter intensity from Desikan-Killiany parcellation	http://biobank.ndph.ox.ac.uk/ukb/field.cgi?id=27015	Assessment Centre	Imaging	Brain MRI	T1 structural brain MRI
greywhite_contrast_in_rostralmiddlefrontal_right_hemisphere_f27050_2_0		27050	27050-2.0	f.27050.2.0	Continuous	greywhite_contrast_in_rostralmiddlefrontal_right_hemisphere_f27050_2_0	27050	4030	Assessment Centre > Imaging > Brain MRI > T1 structural brain MRI > Freesurfer desikan gw	194	Grey-white contrast in rostralmiddlefrontal (right hemisphere)	43173	47696	Accruing	Continuous	AU	Data	Derived	Unisex	2	1		Grey-white contrast in rostralmiddlefrontal in the right hemisphere calculated as a percentage of the mean gray-white matter intensity from Desikan-Killiany parcellation	http://biobank.ndph.ox.ac.uk/ukb/field.cgi?id=27050	Assessment Centre	Imaging	Brain MRI	T1 structural brain MRI
greywhite_contrast_in_superiorfrontal_left_hemisphere_f27016_2_0		27016	27016-2.0	f.27016.2.0	Continuous	greywhite_contrast_in_superiorfrontal_left_hemisphere_f27016_2_0	27016	3996	Assessment Centre > Imaging > Brain MRI > T1 structural brain MRI > Freesurfer desikan gw	194	Grey-white contrast in superiorfrontal (left hemisphere)	43173	47696	Accruing	Continuous	AU	Data	Derived	Unisex	2	1		Grey-white contrast in superiorfrontal in the left hemisphere calculated as a percentage of the mean gray-white matter intensity from Desikan-Killiany parcellation	http://biobank.ndph.ox.ac.uk/ukb/field.cgi?id=27016	Assessment Centre	Imaging	Brain MRI	T1 structural brain MRI
greywhite_contrast_in_superiorfrontal_right_hemisphere_f27051_2_0		27051	27051-2.0	f.27051.2.0	Continuous	greywhite_contrast_in_superiorfrontal_right_hemisphere_f27051_2_0	27051	4031	Assessment Centre > Imaging > Brain MRI > T1 structural brain MRI > Freesurfer desikan gw	194	Grey-white contrast in superiorfrontal (right hemisphere)	43173	47696	Accruing	Continuous	AU	Data	Derived	Unisex	2	1		Grey-white contrast in superiorfrontal in the right hemisphere calculated as a percentage of the mean gray-white matter intensity from Desikan-Killiany parcellation	http://biobank.ndph.ox.ac.uk/ukb/field.cgi?id=27051	Assessment Centre	Imaging	Brain MRI	T1 structural brain MRI
greywhite_contrast_in_superiorparietal_left_hemisphere_f27017_2_0		27017	27017-2.0	f.27017.2.0	Continuous	greywhite_contrast_in_superiorparietal_left_hemisphere_f27017_2_0	27017	3997	Assessment Centre > Imaging > Brain MRI > T1 structural brain MRI > Freesurfer desikan gw	194	Grey-white contrast in superiorparietal (left hemisphere)	43173	47696	Accruing	Continuous	AU	Data	Derived	Unisex	2	1		Grey-white contrast in superiorparietal in the left hemisphere calculated as a percentage of the mean gray-white matter intensity from Desikan-Killiany parcellation	http://biobank.ndph.ox.ac.uk/ukb/field.cgi?id=27017	Assessment Centre	Imaging	Brain MRI	T1 structural brain MRI
greywhite_contrast_in_superiorparietal_right_hemisphere_f27052_2_0		27052	27052-2.0	f.27052.2.0	Continuous	greywhite_contrast_in_superiorparietal_right_hemisphere_f27052_2_0	27052	4032	Assessment Centre > Imaging > Brain MRI > T1 structural brain MRI > Freesurfer desikan gw	194	Grey-white contrast in superiorparietal (right hemisphere)	43173	47696	Accruing	Continuous	AU	Data	Derived	Unisex	2	1		Grey-white contrast in superiorparietal in the right hemisphere calculated as a percentage of the mean gray-white matter intensity from Desikan-Killiany parcellation	http://biobank.ndph.ox.ac.uk/ukb/field.cgi?id=27052	Assessment Centre	Imaging	Brain MRI	T1 structural brain MRI
greywhite_contrast_in_superiortemporal_left_hemisphere_f27018_2_0		27018	27018-2.0	f.27018.2.0	Continuous	greywhite_contrast_in_superiortemporal_left_hemisphere_f27018_2_0	27018	3998	Assessment Centre > Imaging > Brain MRI > T1 structural brain MRI > Freesurfer desikan gw	194	Grey-white contrast in superiortemporal (left hemisphere)	43173	47696	Accruing	Continuous	AU	Data	Derived	Unisex	2	1		Grey-white contrast in superiortemporal in the left hemisphere calculated as a percentage of the mean gray-white matter intensity from Desikan-Killiany parcellation	http://biobank.ndph.ox.ac.uk/ukb/field.cgi?id=27018	Assessment Centre	Imaging	Brain MRI	T1 structural brain MRI
greywhite_contrast_in_superiortemporal_right_hemisphere_f27053_2_0		27053	27053-2.0	f.27053.2.0	Continuous	greywhite_contrast_in_superiortemporal_right_hemisphere_f27053_2_0	27053	4033	Assessment Centre > Imaging > Brain MRI > T1 structural brain MRI > Freesurfer desikan gw	194	Grey-white contrast in superiortemporal (right hemisphere)	43173	47696	Accruing	Continuous	AU	Data	Derived	Unisex	2	1		Grey-white contrast in superiortemporal in the right hemisphere calculated as a percentage of the mean gray-white matter intensity from Desikan-Killiany parcellation	http://biobank.ndph.ox.ac.uk/ukb/field.cgi?id=27053	Assessment Centre	Imaging	Brain MRI	T1 structural brain MRI
greywhite_contrast_in_supramarginal_left_hemisphere_f27019_2_0		27019	27019-2.0	f.27019.2.0	Continuous	greywhite_contrast_in_supramarginal_left_hemisphere_f27019_2_0	27019	3999	Assessment Centre > Imaging > Brain MRI > T1 structural brain MRI > Freesurfer desikan gw	194	Grey-white contrast in supramarginal (left hemisphere)	43173	47696	Accruing	Continuous	AU	Data	Derived	Unisex	2	1		Grey-white contrast in supramarginal in the left hemisphere calculated as a percentage of the mean gray-white matter intensity from Desikan-Killiany parcellation	http://biobank.ndph.ox.ac.uk/ukb/field.cgi?id=27019	Assessment Centre	Imaging	Brain MRI	T1 structural brain MRI
greywhite_contrast_in_supramarginal_right_hemisphere_f27054_2_0		27054	27054-2.0	f.27054.2.0	Continuous	greywhite_contrast_in_supramarginal_right_hemisphere_f27054_2_0	27054	4034	Assessment Centre > Imaging > Brain MRI > T1 structural brain MRI > Freesurfer desikan gw	194	Grey-white contrast in supramarginal (right hemisphere)	43173	47696	Accruing	Continuous	AU	Data	Derived	Unisex	2	1		Grey-white contrast in supramarginal in the right hemisphere calculated as a percentage of the mean gray-white matter intensity from Desikan-Killiany parcellation	http://biobank.ndph.ox.ac.uk/ukb/field.cgi?id=27054	Assessment Centre	Imaging	Brain MRI	T1 structural brain MRI
greywhite_contrast_in_temporalpole_left_hemisphere_f27021_2_0		27021	27021-2.0	f.27021.2.0	Continuous	greywhite_contrast_in_temporalpole_left_hemisphere_f27021_2_0	27021	4001	Assessment Centre > Imaging > Brain MRI > T1 structural brain MRI > Freesurfer desikan gw	194	Grey-white contrast in temporalpole (left hemisphere)	43173	47696	Accruing	Continuous	AU	Data	Derived	Unisex	2	1		Grey-white contrast in temporalpole in the left hemisphere calculated as a percentage of the mean gray-white matter intensity from Desikan-Killiany parcellation	http://biobank.ndph.ox.ac.uk/ukb/field.cgi?id=27021	Assessment Centre	Imaging	Brain MRI	T1 structural brain MRI
greywhite_contrast_in_temporalpole_right_hemisphere_f27056_2_0		27056	27056-2.0	f.27056.2.0	Continuous	greywhite_contrast_in_temporalpole_right_hemisphere_f27056_2_0	27056	4036	Assessment Centre > Imaging > Brain MRI > T1 structural brain MRI > Freesurfer desikan gw	194	Grey-white contrast in temporalpole (right hemisphere)	43173	47696	Accruing	Continuous	AU	Data	Derived	Unisex	2	1		Grey-white contrast in temporalpole in the right hemisphere calculated as a percentage of the mean gray-white matter intensity from Desikan-Killiany parcellation	http://biobank.ndph.ox.ac.uk/ukb/field.cgi?id=27056	Assessment Centre	Imaging	Brain MRI	T1 structural brain MRI
greywhite_contrast_in_transversetemporal_left_hemisphere_f27022_2_0		27022	27022-2.0	f.27022.2.0	Continuous	greywhite_contrast_in_transversetemporal_left_hemisphere_f27022_2_0	27022	4002	Assessment Centre > Imaging > Brain MRI > T1 structural brain MRI > Freesurfer desikan gw	194	Grey-white contrast in transversetemporal (left hemisphere)	43173	47696	Accruing	Continuous	AU	Data	Derived	Unisex	2	1		Grey-white contrast in transversetemporal in the left hemisphere calculated as a percentage of the mean gray-white matter intensity from Desikan-Killiany parcellation	http://biobank.ndph.ox.ac.uk/ukb/field.cgi?id=27022	Assessment Centre	Imaging	Brain MRI	T1 structural brain MRI
greywhite_contrast_in_transversetemporal_right_hemisphere_f27057_2_0		27057	27057-2.0	f.27057.2.0	Continuous	greywhite_contrast_in_transversetemporal_right_hemisphere_f27057_2_0	27057	4037	Assessment Centre > Imaging > Brain MRI > T1 structural brain MRI > Freesurfer desikan gw	194	Grey-white contrast in transversetemporal (right hemisphere)	43173	47696	Accruing	Continuous	AU	Data	Derived	Unisex	2	1		Grey-white contrast in transversetemporal in the right hemisphere calculated as a percentage of the mean gray-white matter intensity from Desikan-Killiany parcellation	http://biobank.ndph.ox.ac.uk/ukb/field.cgi?id=27057	Assessment Centre	Imaging	Brain MRI	T1 structural brain MRI
greywhite_contrast_in_unknown_left_hemisphere_f26989_2_0		26989	26989-2.0	f.26989.2.0	Continuous	greywhite_contrast_in_unknown_left_hemisphere_f26989_2_0	26989	3969	Assessment Centre > Imaging > Brain MRI > T1 structural brain MRI > Freesurfer desikan gw	194	Grey-white contrast in unknown (left hemisphere)	43173	47696	Accruing	Continuous	AU	Data	Derived	Unisex	2	1		Grey-white contrast in unknown in the left hemisphere calculated as a percentage of the mean gray-white matter intensity from Desikan-Killiany parcellation	http://biobank.ndph.ox.ac.uk/ukb/field.cgi?id=26989	Assessment Centre	Imaging	Brain MRI	T1 structural brain MRI
greywhite_contrast_in_unknown_right_hemisphere_f27024_2_0		27024	27024-2.0	f.27024.2.0	Continuous	greywhite_contrast_in_unknown_right_hemisphere_f27024_2_0	27024	4004	Assessment Centre > Imaging > Brain MRI > T1 structural brain MRI > Freesurfer desikan gw	194	Grey-white contrast in unknown (right hemisphere)	43173	47696	Accruing	Continuous	AU	Data	Derived	Unisex	2	1		Grey-white contrast in unknown in the right hemisphere calculated as a percentage of the mean gray-white matter intensity from Desikan-Killiany parcellation	http://biobank.ndph.ox.ac.uk/ukb/field.cgi?id=27024	Assessment Centre	Imaging	Brain MRI	T1 structural brain MRI
mean_fa_in_anterior_corona_radiata_on_fa_skeleton_left_f25079_2_0		25079	25079-2.0	f.25079.2.0	Continuous	mean_fa_in_anterior_corona_radiata_on_fa_skeleton_left_f25079_2_0	25079	2615	Assessment Centre > Imaging > Brain MRI > Diffusion brain MRI > dMRI skeleton	134	Mean FA in anterior corona radiata on FA skeleton (left)	40749	45121	Accruing	Continuous	AU	Data	Derived	Unisex	2	1		Mean FA (fractional anisotropy) in anterior corona radiata (left) on FA skeleton (from dMRI data)	http://biobank.ndph.ox.ac.uk/ukb/field.cgi?id=25079	Assessment Centre	Imaging	Brain MRI	Diffusion brain MRI
mean_fa_in_anterior_corona_radiata_on_fa_skeleton_right_f25078_2_0		25078	25078-2.0	f.25078.2.0	Continuous	mean_fa_in_anterior_corona_radiata_on_fa_skeleton_right_f25078_2_0	25078	2614	Assessment Centre > Imaging > Brain MRI > Diffusion brain MRI > dMRI skeleton	134	Mean FA in anterior corona radiata on FA skeleton (right)	40749	45121	Accruing	Continuous	AU	Data	Derived	Unisex	2	1		Mean FA (fractional anisotropy) in anterior corona radiata (right) on FA skeleton (from dMRI data)	http://biobank.ndph.ox.ac.uk/ukb/field.cgi?id=25078	Assessment Centre	Imaging	Brain MRI	Diffusion brain MRI
mean_fa_in_anterior_limb_of_internal_capsule_on_fa_skeleton_left_f25073_2_0		25073	25073-2.0	f.25073.2.0	Continuous	mean_fa_in_anterior_limb_of_internal_capsule_on_fa_skeleton_left_f25073_2_0	25073	2609	Assessment Centre > Imaging > Brain MRI > Diffusion brain MRI > dMRI skeleton	134	Mean FA in anterior limb of internal capsule on FA skeleton (left)	40749	45121	Accruing	Continuous	AU	Data	Derived	Unisex	2	1		Mean FA (fractional anisotropy) in anterior limb of internal capsule (left) on FA skeleton (from dMRI data)	http://biobank.ndph.ox.ac.uk/ukb/field.cgi?id=25073	Assessment Centre	Imaging	Brain MRI	Diffusion brain MRI
mean_fa_in_anterior_limb_of_internal_capsule_on_fa_skeleton_right_f25072_2_0		25072	25072-2.0	f.25072.2.0	Continuous	mean_fa_in_anterior_limb_of_internal_capsule_on_fa_skeleton_right_f25072_2_0	25072	2608	Assessment Centre > Imaging > Brain MRI > Diffusion brain MRI > dMRI skeleton	134	Mean FA in anterior limb of internal capsule on FA skeleton (right)	40749	45121	Accruing	Continuous	AU	Data	Derived	Unisex	2	1		Mean FA (fractional anisotropy) in anterior limb of internal capsule (right) on FA skeleton (from dMRI data)	http://biobank.ndph.ox.ac.uk/ukb/field.cgi?id=25072	Assessment Centre	Imaging	Brain MRI	Diffusion brain MRI
mean_fa_in_body_of_corpus_callosum_on_fa_skeleton_f25059_2_0		25059	25059-2.0	f.25059.2.0	Continuous	mean_fa_in_body_of_corpus_callosum_on_fa_skeleton_f25059_2_0	25059	2595	Assessment Centre > Imaging > Brain MRI > Diffusion brain MRI > dMRI skeleton	134	Mean FA in body of corpus callosum on FA skeleton	40749	45121	Accruing	Continuous	AU	Data	Derived	Unisex	2	1		Mean FA (fractional anisotropy) in body of corpus callosum on FA skeleton (from dMRI data)	http://biobank.ndph.ox.ac.uk/ukb/field.cgi?id=25059	Assessment Centre	Imaging	Brain MRI	Diffusion brain MRI
mean_fa_in_cerebral_peduncle_on_fa_skeleton_left_f25071_2_0		25071	25071-2.0	f.25071.2.0	Continuous	mean_fa_in_cerebral_peduncle_on_fa_skeleton_left_f25071_2_0	25071	2607	Assessment Centre > Imaging > Brain MRI > Diffusion brain MRI > dMRI skeleton	134	Mean FA in cerebral peduncle on FA skeleton (left)	40749	45121	Accruing	Continuous	AU	Data	Derived	Unisex	2	1		Mean FA (fractional anisotropy) in cerebral peduncle (left) on FA skeleton (from dMRI data)	http://biobank.ndph.ox.ac.uk/ukb/field.cgi?id=25071	Assessment Centre	Imaging	Brain MRI	Diffusion brain MRI
mean_fa_in_cerebral_peduncle_on_fa_skeleton_right_f25070_2_0		25070	25070-2.0	f.25070.2.0	Continuous	mean_fa_in_cerebral_peduncle_on_fa_skeleton_right_f25070_2_0	25070	2606	Assessment Centre > Imaging > Brain MRI > Diffusion brain MRI > dMRI skeleton	134	Mean FA in cerebral peduncle on FA skeleton (right)	40749	45121	Accruing	Continuous	AU	Data	Derived	Unisex	2	1		Mean FA (fractional anisotropy) in cerebral peduncle (right) on FA skeleton (from dMRI data)	http://biobank.ndph.ox.ac.uk/ukb/field.cgi?id=25070	Assessment Centre	Imaging	Brain MRI	Diffusion brain MRI
mean_fa_in_cingulum_cingulate_gyrus_on_fa_skeleton_left_f25091_2_0		25091	25091-2.0	f.25091.2.0	Continuous	mean_fa_in_cingulum_cingulate_gyrus_on_fa_skeleton_left_f25091_2_0	25091	2627	Assessment Centre > Imaging > Brain MRI > Diffusion brain MRI > dMRI skeleton	134	Mean FA in cingulum cingulate gyrus on FA skeleton (left)	40749	45121	Accruing	Continuous	AU	Data	Derived	Unisex	2	1		Mean FA (fractional anisotropy) in cingulum cingulate gyrus (left) on FA skeleton (from dMRI data)	http://biobank.ndph.ox.ac.uk/ukb/field.cgi?id=25091	Assessment Centre	Imaging	Brain MRI	Diffusion brain MRI
mean_fa_in_cingulum_cingulate_gyrus_on_fa_skeleton_right_f25090_2_0		25090	25090-2.0	f.25090.2.0	Continuous	mean_fa_in_cingulum_cingulate_gyrus_on_fa_skeleton_right_f25090_2_0	25090	2626	Assessment Centre > Imaging > Brain MRI > Diffusion brain MRI > dMRI skeleton	134	Mean FA in cingulum cingulate gyrus on FA skeleton (right)	40749	45121	Accruing	Continuous	AU	Data	Derived	Unisex	2	1		Mean FA (fractional anisotropy) in cingulum cingulate gyrus (right) on FA skeleton (from dMRI data)	http://biobank.ndph.ox.ac.uk/ukb/field.cgi?id=25090	Assessment Centre	Imaging	Brain MRI	Diffusion brain MRI
mean_fa_in_cingulum_hippocampus_on_fa_skeleton_left_f25093_2_0		25093	25093-2.0	f.25093.2.0	Continuous	mean_fa_in_cingulum_hippocampus_on_fa_skeleton_left_f25093_2_0	25093	2629	Assessment Centre > Imaging > Brain MRI > Diffusion brain MRI > dMRI skeleton	134	Mean FA in cingulum hippocampus on FA skeleton (left)	40749	45121	Accruing	Continuous	AU	Data	Derived	Unisex	2	1		Mean FA (fractional anisotropy) in cingulum hippocampus (left) on FA skeleton (from dMRI data)	http://biobank.ndph.ox.ac.uk/ukb/field.cgi?id=25093	Assessment Centre	Imaging	Brain MRI	Diffusion brain MRI
mean_fa_in_cingulum_hippocampus_on_fa_skeleton_right_f25092_2_0		25092	25092-2.0	f.25092.2.0	Continuous	mean_fa_in_cingulum_hippocampus_on_fa_skeleton_right_f25092_2_0	25092	2628	Assessment Centre > Imaging > Brain MRI > Diffusion brain MRI > dMRI skeleton	134	Mean FA in cingulum hippocampus on FA skeleton (right)	40749	45121	Accruing	Continuous	AU	Data	Derived	Unisex	2	1		Mean FA (fractional anisotropy) in cingulum hippocampus (right) on FA skeleton (from dMRI data)	http://biobank.ndph.ox.ac.uk/ukb/field.cgi?id=25092	Assessment Centre	Imaging	Brain MRI	Diffusion brain MRI
mean_fa_in_corticospinal_tract_on_fa_skeleton_left_f25063_2_0		25063	25063-2.0	f.25063.2.0	Continuous	mean_fa_in_corticospinal_tract_on_fa_skeleton_left_f25063_2_0	25063	2599	Assessment Centre > Imaging > Brain MRI > Diffusion brain MRI > dMRI skeleton	134	Mean FA in corticospinal tract on FA skeleton (left)	40749	45121	Accruing	Continuous	AU	Data	Derived	Unisex	2	1		Mean FA (fractional anisotropy) in corticospinal tract (left) on FA skeleton (from dMRI data)	http://biobank.ndph.ox.ac.uk/ukb/field.cgi?id=25063	Assessment Centre	Imaging	Brain MRI	Diffusion brain MRI
mean_fa_in_corticospinal_tract_on_fa_skeleton_right_f25062_2_0		25062	25062-2.0	f.25062.2.0	Continuous	mean_fa_in_corticospinal_tract_on_fa_skeleton_right_f25062_2_0	25062	2598	Assessment Centre > Imaging > Brain MRI > Diffusion brain MRI > dMRI skeleton	134	Mean FA in corticospinal tract on FA skeleton (right)	40749	45121	Accruing	Continuous	AU	Data	Derived	Unisex	2	1		Mean FA (fractional anisotropy) in corticospinal tract (right) on FA skeleton (from dMRI data)	http://biobank.ndph.ox.ac.uk/ukb/field.cgi?id=25062	Assessment Centre	Imaging	Brain MRI	Diffusion brain MRI
mean_fa_in_external_capsule_on_fa_skeleton_left_f25089_2_0		25089	25089-2.0	f.25089.2.0	Continuous	mean_fa_in_external_capsule_on_fa_skeleton_left_f25089_2_0	25089	2625	Assessment Centre > Imaging > Brain MRI > Diffusion brain MRI > dMRI skeleton	134	Mean FA in external capsule on FA skeleton (left)	40749	45121	Accruing	Continuous	AU	Data	Derived	Unisex	2	1		Mean FA (fractional anisotropy) in external capsule (left) on FA skeleton (from dMRI data)	http://biobank.ndph.ox.ac.uk/ukb/field.cgi?id=25089	Assessment Centre	Imaging	Brain MRI	Diffusion brain MRI
mean_fa_in_external_capsule_on_fa_skeleton_right_f25088_2_0		25088	25088-2.0	f.25088.2.0	Continuous	mean_fa_in_external_capsule_on_fa_skeleton_right_f25088_2_0	25088	2624	Assessment Centre > Imaging > Brain MRI > Diffusion brain MRI > dMRI skeleton	134	Mean FA in external capsule on FA skeleton (right)	40749	45121	Accruing	Continuous	AU	Data	Derived	Unisex	2	1		Mean FA (fractional anisotropy) in external capsule (right) on FA skeleton (from dMRI data)	http://biobank.ndph.ox.ac.uk/ukb/field.cgi?id=25088	Assessment Centre	Imaging	Brain MRI	Diffusion brain MRI
mean_fa_in_fornix_cresstria_terminalis_on_fa_skeleton_left_f25095_2_0		25095	25095-2.0	f.25095.2.0	Continuous	mean_fa_in_fornix_cresstria_terminalis_on_fa_skeleton_left_f25095_2_0	25095	2631	Assessment Centre > Imaging > Brain MRI > Diffusion brain MRI > dMRI skeleton	134	Mean FA in fornix cres+stria terminalis on FA skeleton (left)	40749	45121	Accruing	Continuous	AU	Data	Derived	Unisex	2	1		Mean FA (fractional anisotropy) in fornix cres+stria terminalis (left) on FA skeleton (from dMRI data)	http://biobank.ndph.ox.ac.uk/ukb/field.cgi?id=25095	Assessment Centre	Imaging	Brain MRI	Diffusion brain MRI
mean_fa_in_fornix_cresstria_terminalis_on_fa_skeleton_right_f25094_2_0		25094	25094-2.0	f.25094.2.0	Continuous	mean_fa_in_fornix_cresstria_terminalis_on_fa_skeleton_right_f25094_2_0	25094	2630	Assessment Centre > Imaging > Brain MRI > Diffusion brain MRI > dMRI skeleton	134	Mean FA in fornix cres+stria terminalis on FA skeleton (right)	40749	45121	Accruing	Continuous	AU	Data	Derived	Unisex	2	1		Mean FA (fractional anisotropy) in fornix cres+stria terminalis (right) on FA skeleton (from dMRI data)	http://biobank.ndph.ox.ac.uk/ukb/field.cgi?id=25094	Assessment Centre	Imaging	Brain MRI	Diffusion brain MRI
mean_fa_in_fornix_on_fa_skeleton_f25061_2_0		25061	25061-2.0	f.25061.2.0	Continuous	mean_fa_in_fornix_on_fa_skeleton_f25061_2_0	25061	2597	Assessment Centre > Imaging > Brain MRI > Diffusion brain MRI > dMRI skeleton	134	Mean FA in fornix on FA skeleton	40749	45121	Accruing	Continuous	AU	Data	Derived	Unisex	2	1		Mean FA (fractional anisotropy) in fornix on FA skeleton (from dMRI data)	http://biobank.ndph.ox.ac.uk/ukb/field.cgi?id=25061	Assessment Centre	Imaging	Brain MRI	Diffusion brain MRI
mean_fa_in_genu_of_corpus_callosum_on_fa_skeleton_f25058_2_0		25058	25058-2.0	f.25058.2.0	Continuous	mean_fa_in_genu_of_corpus_callosum_on_fa_skeleton_f25058_2_0	25058	2594	Assessment Centre > Imaging > Brain MRI > Diffusion brain MRI > dMRI skeleton	134	Mean FA in genu of corpus callosum on FA skeleton	40749	45121	Accruing	Continuous	AU	Data	Derived	Unisex	2	1		Mean FA (fractional anisotropy) in genu of corpus callosum on FA skeleton (from dMRI data)	http://biobank.ndph.ox.ac.uk/ukb/field.cgi?id=25058	Assessment Centre	Imaging	Brain MRI	Diffusion brain MRI
mean_fa_in_inferior_cerebellar_peduncle_on_fa_skeleton_left_f25067_2_0		25067	25067-2.0	f.25067.2.0	Continuous	mean_fa_in_inferior_cerebellar_peduncle_on_fa_skeleton_left_f25067_2_0	25067	2603	Assessment Centre > Imaging > Brain MRI > Diffusion brain MRI > dMRI skeleton	134	Mean FA in inferior cerebellar peduncle on FA skeleton (left)	40749	45121	Accruing	Continuous	AU	Data	Derived	Unisex	2	1		Mean FA (fractional anisotropy) in inferior cerebellar peduncle (left) on FA skeleton (from dMRI data)	http://biobank.ndph.ox.ac.uk/ukb/field.cgi?id=25067	Assessment Centre	Imaging	Brain MRI	Diffusion brain MRI
mean_fa_in_inferior_cerebellar_peduncle_on_fa_skeleton_right_f25066_2_0		25066	25066-2.0	f.25066.2.0	Continuous	mean_fa_in_inferior_cerebellar_peduncle_on_fa_skeleton_right_f25066_2_0	25066	2602	Assessment Centre > Imaging > Brain MRI > Diffusion brain MRI > dMRI skeleton	134	Mean FA in inferior cerebellar peduncle on FA skeleton (right)	40749	45121	Accruing	Continuous	AU	Data	Derived	Unisex	2	1		Mean FA (fractional anisotropy) in inferior cerebellar peduncle (right) on FA skeleton (from dMRI data)	http://biobank.ndph.ox.ac.uk/ukb/field.cgi?id=25066	Assessment Centre	Imaging	Brain MRI	Diffusion brain MRI
mean_fa_in_medial_lemniscus_on_fa_skeleton_left_f25065_2_0		25065	25065-2.0	f.25065.2.0	Continuous	mean_fa_in_medial_lemniscus_on_fa_skeleton_left_f25065_2_0	25065	2601	Assessment Centre > Imaging > Brain MRI > Diffusion brain MRI > dMRI skeleton	134	Mean FA in medial lemniscus on FA skeleton (left)	40749	45121	Accruing	Continuous	AU	Data	Derived	Unisex	2	1		Mean FA (fractional anisotropy) in medial lemniscus (left) on FA skeleton (from dMRI data)	http://biobank.ndph.ox.ac.uk/ukb/field.cgi?id=25065	Assessment Centre	Imaging	Brain MRI	Diffusion brain MRI
mean_fa_in_medial_lemniscus_on_fa_skeleton_right_f25064_2_0		25064	25064-2.0	f.25064.2.0	Continuous	mean_fa_in_medial_lemniscus_on_fa_skeleton_right_f25064_2_0	25064	2600	Assessment Centre > Imaging > Brain MRI > Diffusion brain MRI > dMRI skeleton	134	Mean FA in medial lemniscus on FA skeleton (right)	40749	45121	Accruing	Continuous	AU	Data	Derived	Unisex	2	1		Mean FA (fractional anisotropy) in medial lemniscus (right) on FA skeleton (from dMRI data)	http://biobank.ndph.ox.ac.uk/ukb/field.cgi?id=25064	Assessment Centre	Imaging	Brain MRI	Diffusion brain MRI
mean_fa_in_middle_cerebellar_peduncle_on_fa_skeleton_f25056_2_0		25056	25056-2.0	f.25056.2.0	Continuous	mean_fa_in_middle_cerebellar_peduncle_on_fa_skeleton_f25056_2_0	25056	2592	Assessment Centre > Imaging > Brain MRI > Diffusion brain MRI > dMRI skeleton	134	Mean FA in middle cerebellar peduncle on FA skeleton	40749	45121	Accruing	Continuous	AU	Data	Derived	Unisex	2	1		Mean FA (fractional anisotropy) in middle cerebellar peduncle on FA skeleton (from dMRI data)	http://biobank.ndph.ox.ac.uk/ukb/field.cgi?id=25056	Assessment Centre	Imaging	Brain MRI	Diffusion brain MRI
mean_fa_in_pontine_crossing_tract_on_fa_skeleton_f25057_2_0		25057	25057-2.0	f.25057.2.0	Continuous	mean_fa_in_pontine_crossing_tract_on_fa_skeleton_f25057_2_0	25057	2593	Assessment Centre > Imaging > Brain MRI > Diffusion brain MRI > dMRI skeleton	134	Mean FA in pontine crossing tract on FA skeleton	40749	45121	Accruing	Continuous	AU	Data	Derived	Unisex	2	1		Mean FA (fractional anisotropy) in pontine crossing tract on FA skeleton (from dMRI data)	http://biobank.ndph.ox.ac.uk/ukb/field.cgi?id=25057	Assessment Centre	Imaging	Brain MRI	Diffusion brain MRI
mean_fa_in_posterior_corona_radiata_on_fa_skeleton_left_f25083_2_0		25083	25083-2.0	f.25083.2.0	Continuous	mean_fa_in_posterior_corona_radiata_on_fa_skeleton_left_f25083_2_0	25083	2619	Assessment Centre > Imaging > Brain MRI > Diffusion brain MRI > dMRI skeleton	134	Mean FA in posterior corona radiata on FA skeleton (left)	40749	45121	Accruing	Continuous	AU	Data	Derived	Unisex	2	1		Mean FA (fractional anisotropy) in posterior corona radiata (left) on FA skeleton (from dMRI data)	http://biobank.ndph.ox.ac.uk/ukb/field.cgi?id=25083	Assessment Centre	Imaging	Brain MRI	Diffusion brain MRI
mean_fa_in_posterior_corona_radiata_on_fa_skeleton_right_f25082_2_0		25082	25082-2.0	f.25082.2.0	Continuous	mean_fa_in_posterior_corona_radiata_on_fa_skeleton_right_f25082_2_0	25082	2618	Assessment Centre > Imaging > Brain MRI > Diffusion brain MRI > dMRI skeleton	134	Mean FA in posterior corona radiata on FA skeleton (right)	40749	45121	Accruing	Continuous	AU	Data	Derived	Unisex	2	1		Mean FA (fractional anisotropy) in posterior corona radiata (right) on FA skeleton (from dMRI data)	http://biobank.ndph.ox.ac.uk/ukb/field.cgi?id=25082	Assessment Centre	Imaging	Brain MRI	Diffusion brain MRI
mean_fa_in_posterior_limb_of_internal_capsule_on_fa_skeleton_left_f25075_2_0		25075	25075-2.0	f.25075.2.0	Continuous	mean_fa_in_posterior_limb_of_internal_capsule_on_fa_skeleton_left_f25075_2_0	25075	2611	Assessment Centre > Imaging > Brain MRI > Diffusion brain MRI > dMRI skeleton	134	Mean FA in posterior limb of internal capsule on FA skeleton (left)	40749	45121	Accruing	Continuous	AU	Data	Derived	Unisex	2	1		Mean FA (fractional anisotropy) in posterior limb of internal capsule (left) on FA skeleton (from dMRI data)	http://biobank.ndph.ox.ac.uk/ukb/field.cgi?id=25075	Assessment Centre	Imaging	Brain MRI	Diffusion brain MRI
mean_fa_in_posterior_limb_of_internal_capsule_on_fa_skeleton_right_f25074_2_0		25074	25074-2.0	f.25074.2.0	Continuous	mean_fa_in_posterior_limb_of_internal_capsule_on_fa_skeleton_right_f25074_2_0	25074	2610	Assessment Centre > Imaging > Brain MRI > Diffusion brain MRI > dMRI skeleton	134	Mean FA in posterior limb of internal capsule on FA skeleton (right)	40749	45121	Accruing	Continuous	AU	Data	Derived	Unisex	2	1		Mean FA (fractional anisotropy) in posterior limb of internal capsule (right) on FA skeleton (from dMRI data)	http://biobank.ndph.ox.ac.uk/ukb/field.cgi?id=25074	Assessment Centre	Imaging	Brain MRI	Diffusion brain MRI
mean_fa_in_posterior_thalamic_radiation_on_fa_skeleton_left_f25085_2_0		25085	25085-2.0	f.25085.2.0	Continuous	mean_fa_in_posterior_thalamic_radiation_on_fa_skeleton_left_f25085_2_0	25085	2621	Assessment Centre > Imaging > Brain MRI > Diffusion brain MRI > dMRI skeleton	134	Mean FA in posterior thalamic radiation on FA skeleton (left)	40749	45121	Accruing	Continuous	AU	Data	Derived	Unisex	2	1		Mean FA (fractional anisotropy) in posterior thalamic radiation (left) on FA skeleton (from dMRI data)	http://biobank.ndph.ox.ac.uk/ukb/field.cgi?id=25085	Assessment Centre	Imaging	Brain MRI	Diffusion brain MRI
mean_fa_in_posterior_thalamic_radiation_on_fa_skeleton_right_f25084_2_0		25084	25084-2.0	f.25084.2.0	Continuous	mean_fa_in_posterior_thalamic_radiation_on_fa_skeleton_right_f25084_2_0	25084	2620	Assessment Centre > Imaging > Brain MRI > Diffusion brain MRI > dMRI skeleton	134	Mean FA in posterior thalamic radiation on FA skeleton (right)	40749	45121	Accruing	Continuous	AU	Data	Derived	Unisex	2	1		Mean FA (fractional anisotropy) in posterior thalamic radiation (right) on FA skeleton (from dMRI data)	http://biobank.ndph.ox.ac.uk/ukb/field.cgi?id=25084	Assessment Centre	Imaging	Brain MRI	Diffusion brain MRI
mean_fa_in_retrolenticular_part_of_internal_capsule_on_fa_skeleton_left_f25077_2_0		25077	25077-2.0	f.25077.2.0	Continuous	mean_fa_in_retrolenticular_part_of_internal_capsule_on_fa_skeleton_left_f25077_2_0	25077	2613	Assessment Centre > Imaging > Brain MRI > Diffusion brain MRI > dMRI skeleton	134	Mean FA in retrolenticular part of internal capsule on FA skeleton (left)	40749	45121	Accruing	Continuous	AU	Data	Derived	Unisex	2	1		Mean FA (fractional anisotropy) in retrolenticular part of internal capsule (left) on FA skeleton (from dMRI data)	http://biobank.ndph.ox.ac.uk/ukb/field.cgi?id=25077	Assessment Centre	Imaging	Brain MRI	Diffusion brain MRI
mean_fa_in_retrolenticular_part_of_internal_capsule_on_fa_skeleton_right_f25076_2_0		25076	25076-2.0	f.25076.2.0	Continuous	mean_fa_in_retrolenticular_part_of_internal_capsule_on_fa_skeleton_right_f25076_2_0	25076	2612	Assessment Centre > Imaging > Brain MRI > Diffusion brain MRI > dMRI skeleton	134	Mean FA in retrolenticular part of internal capsule on FA skeleton (right)	40749	45121	Accruing	Continuous	AU	Data	Derived	Unisex	2	1		Mean FA (fractional anisotropy) in retrolenticular part of internal capsule (right) on FA skeleton (from dMRI data)	http://biobank.ndph.ox.ac.uk/ukb/field.cgi?id=25076	Assessment Centre	Imaging	Brain MRI	Diffusion brain MRI
mean_fa_in_sagittal_stratum_on_fa_skeleton_left_f25087_2_0		25087	25087-2.0	f.25087.2.0	Continuous	mean_fa_in_sagittal_stratum_on_fa_skeleton_left_f25087_2_0	25087	2623	Assessment Centre > Imaging > Brain MRI > Diffusion brain MRI > dMRI skeleton	134	Mean FA in sagittal stratum on FA skeleton (left)	40749	45121	Accruing	Continuous	AU	Data	Derived	Unisex	2	1		Mean FA (fractional anisotropy) in sagittal stratum (left) on FA skeleton (from dMRI data)	http://biobank.ndph.ox.ac.uk/ukb/field.cgi?id=25087	Assessment Centre	Imaging	Brain MRI	Diffusion brain MRI
mean_fa_in_sagittal_stratum_on_fa_skeleton_right_f25086_2_0		25086	25086-2.0	f.25086.2.0	Continuous	mean_fa_in_sagittal_stratum_on_fa_skeleton_right_f25086_2_0	25086	2622	Assessment Centre > Imaging > Brain MRI > Diffusion brain MRI > dMRI skeleton	134	Mean FA in sagittal stratum on FA skeleton (right)	40749	45121	Accruing	Continuous	AU	Data	Derived	Unisex	2	1		Mean FA (fractional anisotropy) in sagittal stratum (right) on FA skeleton (from dMRI data)	http://biobank.ndph.ox.ac.uk/ukb/field.cgi?id=25086	Assessment Centre	Imaging	Brain MRI	Diffusion brain MRI
mean_fa_in_splenium_of_corpus_callosum_on_fa_skeleton_f25060_2_0		25060	25060-2.0	f.25060.2.0	Continuous	mean_fa_in_splenium_of_corpus_callosum_on_fa_skeleton_f25060_2_0	25060	2596	Assessment Centre > Imaging > Brain MRI > Diffusion brain MRI > dMRI skeleton	134	Mean FA in splenium of corpus callosum on FA skeleton	40749	45121	Accruing	Continuous	AU	Data	Derived	Unisex	2	1		Mean FA (fractional anisotropy) in splenium of corpus callosum on FA skeleton (from dMRI data)	http://biobank.ndph.ox.ac.uk/ukb/field.cgi?id=25060	Assessment Centre	Imaging	Brain MRI	Diffusion brain MRI
mean_fa_in_superior_cerebellar_peduncle_on_fa_skeleton_left_f25069_2_0		25069	25069-2.0	f.25069.2.0	Continuous	mean_fa_in_superior_cerebellar_peduncle_on_fa_skeleton_left_f25069_2_0	25069	2605	Assessment Centre > Imaging > Brain MRI > Diffusion brain MRI > dMRI skeleton	134	Mean FA in superior cerebellar peduncle on FA skeleton (left)	40749	45121	Accruing	Continuous	AU	Data	Derived	Unisex	2	1		Mean FA (fractional anisotropy) in superior cerebellar peduncle (left) on FA skeleton (from dMRI data)	http://biobank.ndph.ox.ac.uk/ukb/field.cgi?id=25069	Assessment Centre	Imaging	Brain MRI	Diffusion brain MRI
mean_fa_in_superior_cerebellar_peduncle_on_fa_skeleton_right_f25068_2_0		25068	25068-2.0	f.25068.2.0	Continuous	mean_fa_in_superior_cerebellar_peduncle_on_fa_skeleton_right_f25068_2_0	25068	2604	Assessment Centre > Imaging > Brain MRI > Diffusion brain MRI > dMRI skeleton	134	Mean FA in superior cerebellar peduncle on FA skeleton (right)	40749	45121	Accruing	Continuous	AU	Data	Derived	Unisex	2	1		Mean FA (fractional anisotropy) in superior cerebellar peduncle (right) on FA skeleton (from dMRI data)	http://biobank.ndph.ox.ac.uk/ukb/field.cgi?id=25068	Assessment Centre	Imaging	Brain MRI	Diffusion brain MRI
mean_fa_in_superior_corona_radiata_on_fa_skeleton_left_f25081_2_0		25081	25081-2.0	f.25081.2.0	Continuous	mean_fa_in_superior_corona_radiata_on_fa_skeleton_left_f25081_2_0	25081	2617	Assessment Centre > Imaging > Brain MRI > Diffusion brain MRI > dMRI skeleton	134	Mean FA in superior corona radiata on FA skeleton (left)	40749	45121	Accruing	Continuous	AU	Data	Derived	Unisex	2	1		Mean FA (fractional anisotropy) in superior corona radiata (left) on FA skeleton (from dMRI data)	http://biobank.ndph.ox.ac.uk/ukb/field.cgi?id=25081	Assessment Centre	Imaging	Brain MRI	Diffusion brain MRI
mean_fa_in_superior_corona_radiata_on_fa_skeleton_right_f25080_2_0		25080	25080-2.0	f.25080.2.0	Continuous	mean_fa_in_superior_corona_radiata_on_fa_skeleton_right_f25080_2_0	25080	2616	Assessment Centre > Imaging > Brain MRI > Diffusion brain MRI > dMRI skeleton	134	Mean FA in superior corona radiata on FA skeleton (right)	40749	45121	Accruing	Continuous	AU	Data	Derived	Unisex	2	1		Mean FA (fractional anisotropy) in superior corona radiata (right) on FA skeleton (from dMRI data)	http://biobank.ndph.ox.ac.uk/ukb/field.cgi?id=25080	Assessment Centre	Imaging	Brain MRI	Diffusion brain MRI
mean_fa_in_superior_frontooccipital_fasciculus_on_fa_skeleton_left_f25099_2_0		25099	25099-2.0	f.25099.2.0	Continuous	mean_fa_in_superior_frontooccipital_fasciculus_on_fa_skeleton_left_f25099_2_0	25099	2635	Assessment Centre > Imaging > Brain MRI > Diffusion brain MRI > dMRI skeleton	134	Mean FA in superior fronto-occipital fasciculus on FA skeleton (left)	40749	45121	Accruing	Continuous	AU	Data	Derived	Unisex	2	1		Mean FA (fractional anisotropy) in superior fronto-occipital fasciculus (left) on FA skeleton (from dMRI data)	http://biobank.ndph.ox.ac.uk/ukb/field.cgi?id=25099	Assessment Centre	Imaging	Brain MRI	Diffusion brain MRI
mean_fa_in_superior_frontooccipital_fasciculus_on_fa_skeleton_right_f25098_2_0		25098	25098-2.0	f.25098.2.0	Continuous	mean_fa_in_superior_frontooccipital_fasciculus_on_fa_skeleton_right_f25098_2_0	25098	2634	Assessment Centre > Imaging > Brain MRI > Diffusion brain MRI > dMRI skeleton	134	Mean FA in superior fronto-occipital fasciculus on FA skeleton (right)	40749	45121	Accruing	Continuous	AU	Data	Derived	Unisex	2	1		Mean FA (fractional anisotropy) in superior fronto-occipital fasciculus (right) on FA skeleton (from dMRI data)	http://biobank.ndph.ox.ac.uk/ukb/field.cgi?id=25098	Assessment Centre	Imaging	Brain MRI	Diffusion brain MRI
mean_fa_in_superior_longitudinal_fasciculus_on_fa_skeleton_left_f25097_2_0		25097	25097-2.0	f.25097.2.0	Continuous	mean_fa_in_superior_longitudinal_fasciculus_on_fa_skeleton_left_f25097_2_0	25097	2633	Assessment Centre > Imaging > Brain MRI > Diffusion brain MRI > dMRI skeleton	134	Mean FA in superior longitudinal fasciculus on FA skeleton (left)	40749	45121	Accruing	Continuous	AU	Data	Derived	Unisex	2	1		Mean FA (fractional anisotropy) in superior longitudinal fasciculus (left) on FA skeleton (from dMRI data)	http://biobank.ndph.ox.ac.uk/ukb/field.cgi?id=25097	Assessment Centre	Imaging	Brain MRI	Diffusion brain MRI
mean_fa_in_superior_longitudinal_fasciculus_on_fa_skeleton_right_f25096_2_0		25096	25096-2.0	f.25096.2.0	Continuous	mean_fa_in_superior_longitudinal_fasciculus_on_fa_skeleton_right_f25096_2_0	25096	2632	Assessment Centre > Imaging > Brain MRI > Diffusion brain MRI > dMRI skeleton	134	Mean FA in superior longitudinal fasciculus on FA skeleton (right)	40749	45121	Accruing	Continuous	AU	Data	Derived	Unisex	2	1		Mean FA (fractional anisotropy) in superior longitudinal fasciculus (right) on FA skeleton (from dMRI data)	http://biobank.ndph.ox.ac.uk/ukb/field.cgi?id=25096	Assessment Centre	Imaging	Brain MRI	Diffusion brain MRI
mean_fa_in_tapetum_on_fa_skeleton_left_f25103_2_0		25103	25103-2.0	f.25103.2.0	Continuous	mean_fa_in_tapetum_on_fa_skeleton_left_f25103_2_0	25103	2639	Assessment Centre > Imaging > Brain MRI > Diffusion brain MRI > dMRI skeleton	134	Mean FA in tapetum on FA skeleton (left)	40749	45121	Accruing	Continuous	AU	Data	Derived	Unisex	2	1		Mean FA (fractional anisotropy) in tapetum (left) on FA skeleton (from dMRI data)	http://biobank.ndph.ox.ac.uk/ukb/field.cgi?id=25103	Assessment Centre	Imaging	Brain MRI	Diffusion brain MRI
mean_fa_in_tapetum_on_fa_skeleton_right_f25102_2_0		25102	25102-2.0	f.25102.2.0	Continuous	mean_fa_in_tapetum_on_fa_skeleton_right_f25102_2_0	25102	2638	Assessment Centre > Imaging > Brain MRI > Diffusion brain MRI > dMRI skeleton	134	Mean FA in tapetum on FA skeleton (right)	40749	45121	Accruing	Continuous	AU	Data	Derived	Unisex	2	1		Mean FA (fractional anisotropy) in tapetum (right) on FA skeleton (from dMRI data)	http://biobank.ndph.ox.ac.uk/ukb/field.cgi?id=25102	Assessment Centre	Imaging	Brain MRI	Diffusion brain MRI
mean_fa_in_uncinate_fasciculus_on_fa_skeleton_left_f25101_2_0		25101	25101-2.0	f.25101.2.0	Continuous	mean_fa_in_uncinate_fasciculus_on_fa_skeleton_left_f25101_2_0	25101	2637	Assessment Centre > Imaging > Brain MRI > Diffusion brain MRI > dMRI skeleton	134	Mean FA in uncinate fasciculus on FA skeleton (left)	40749	45121	Accruing	Continuous	AU	Data	Derived	Unisex	2	1		Mean FA (fractional anisotropy) in uncinate fasciculus (left) on FA skeleton (from dMRI data)	http://biobank.ndph.ox.ac.uk/ukb/field.cgi?id=25101	Assessment Centre	Imaging	Brain MRI	Diffusion brain MRI
mean_fa_in_uncinate_fasciculus_on_fa_skeleton_right_f25100_2_0		25100	25100-2.0	f.25100.2.0	Continuous	mean_fa_in_uncinate_fasciculus_on_fa_skeleton_right_f25100_2_0	25100	2636	Assessment Centre > Imaging > Brain MRI > Diffusion brain MRI > dMRI skeleton	134	Mean FA in uncinate fasciculus on FA skeleton (right)	40749	45121	Accruing	Continuous	AU	Data	Derived	Unisex	2	1		Mean FA (fractional anisotropy) in uncinate fasciculus (right) on FA skeleton (from dMRI data)	http://biobank.ndph.ox.ac.uk/ukb/field.cgi?id=25100	Assessment Centre	Imaging	Brain MRI	Diffusion brain MRI
mean_icvf_in_anterior_corona_radiata_on_fa_skeleton_left_f25367_2_0		25367	25367-2.0	f.25367.2.0	Continuous	mean_icvf_in_anterior_corona_radiata_on_fa_skeleton_left_f25367_2_0	25367	2903	Assessment Centre > Imaging > Brain MRI > Diffusion brain MRI > dMRI skeleton	134	Mean ICVF in anterior corona radiata on FA skeleton (left)	40747	45119	Accruing	Continuous	AU	Data	Derived	Unisex	2	1		Mean ICVF (intra-cellular volume fraction) in anterior corona radiata (left) on FA (fractional anisotropy) skeleton (from dMRI data)	http://biobank.ndph.ox.ac.uk/ukb/field.cgi?id=25367	Assessment Centre	Imaging	Brain MRI	Diffusion brain MRI
mean_icvf_in_anterior_corona_radiata_on_fa_skeleton_right_f25366_2_0		25366	25366-2.0	f.25366.2.0	Continuous	mean_icvf_in_anterior_corona_radiata_on_fa_skeleton_right_f25366_2_0	25366	2902	Assessment Centre > Imaging > Brain MRI > Diffusion brain MRI > dMRI skeleton	134	Mean ICVF in anterior corona radiata on FA skeleton (right)	40747	45119	Accruing	Continuous	AU	Data	Derived	Unisex	2	1		Mean ICVF (intra-cellular volume fraction) in anterior corona radiata (right) on FA (fractional anisotropy) skeleton (from dMRI data)	http://biobank.ndph.ox.ac.uk/ukb/field.cgi?id=25366	Assessment Centre	Imaging	Brain MRI	Diffusion brain MRI
mean_icvf_in_anterior_limb_of_internal_capsule_on_fa_skeleton_left_f25361_2_0		25361	25361-2.0	f.25361.2.0	Continuous	mean_icvf_in_anterior_limb_of_internal_capsule_on_fa_skeleton_left_f25361_2_0	25361	2897	Assessment Centre > Imaging > Brain MRI > Diffusion brain MRI > dMRI skeleton	134	Mean ICVF in anterior limb of internal capsule on FA skeleton (left)	40747	45119	Accruing	Continuous	AU	Data	Derived	Unisex	2	1		Mean ICVF (intra-cellular volume fraction) in anterior limb of internal capsule (left) on FA (fractional anisotropy) skeleton (from dMRI data)	http://biobank.ndph.ox.ac.uk/ukb/field.cgi?id=25361	Assessment Centre	Imaging	Brain MRI	Diffusion brain MRI
mean_icvf_in_anterior_limb_of_internal_capsule_on_fa_skeleton_right_f25360_2_0		25360	25360-2.0	f.25360.2.0	Continuous	mean_icvf_in_anterior_limb_of_internal_capsule_on_fa_skeleton_right_f25360_2_0	25360	2896	Assessment Centre > Imaging > Brain MRI > Diffusion brain MRI > dMRI skeleton	134	Mean ICVF in anterior limb of internal capsule on FA skeleton (right)	40747	45119	Accruing	Continuous	AU	Data	Derived	Unisex	2	1		Mean ICVF (intra-cellular volume fraction) in anterior limb of internal capsule (right) on FA (fractional anisotropy) skeleton (from dMRI data)	http://biobank.ndph.ox.ac.uk/ukb/field.cgi?id=25360	Assessment Centre	Imaging	Brain MRI	Diffusion brain MRI
mean_icvf_in_body_of_corpus_callosum_on_fa_skeleton_f25347_2_0		25347	25347-2.0	f.25347.2.0	Continuous	mean_icvf_in_body_of_corpus_callosum_on_fa_skeleton_f25347_2_0	25347	2883	Assessment Centre > Imaging > Brain MRI > Diffusion brain MRI > dMRI skeleton	134	Mean ICVF in body of corpus callosum on FA skeleton	40747	45119	Accruing	Continuous	AU	Data	Derived	Unisex	2	1		Mean ICVF (intra-cellular volume fraction) in body of corpus callosum on FA (fractional anisotropy) skeleton (from dMRI data)	http://biobank.ndph.ox.ac.uk/ukb/field.cgi?id=25347	Assessment Centre	Imaging	Brain MRI	Diffusion brain MRI
mean_icvf_in_cerebral_peduncle_on_fa_skeleton_left_f25359_2_0		25359	25359-2.0	f.25359.2.0	Continuous	mean_icvf_in_cerebral_peduncle_on_fa_skeleton_left_f25359_2_0	25359	2895	Assessment Centre > Imaging > Brain MRI > Diffusion brain MRI > dMRI skeleton	134	Mean ICVF in cerebral peduncle on FA skeleton (left)	40747	45119	Accruing	Continuous	AU	Data	Derived	Unisex	2	1		Mean ICVF (intra-cellular volume fraction) in cerebral peduncle (left) on FA (fractional anisotropy) skeleton (from dMRI data)	http://biobank.ndph.ox.ac.uk/ukb/field.cgi?id=25359	Assessment Centre	Imaging	Brain MRI	Diffusion brain MRI
mean_icvf_in_cerebral_peduncle_on_fa_skeleton_right_f25358_2_0		25358	25358-2.0	f.25358.2.0	Continuous	mean_icvf_in_cerebral_peduncle_on_fa_skeleton_right_f25358_2_0	25358	2894	Assessment Centre > Imaging > Brain MRI > Diffusion brain MRI > dMRI skeleton	134	Mean ICVF in cerebral peduncle on FA skeleton (right)	40747	45119	Accruing	Continuous	AU	Data	Derived	Unisex	2	1		Mean ICVF (intra-cellular volume fraction) in cerebral peduncle (right) on FA (fractional anisotropy) skeleton (from dMRI data)	http://biobank.ndph.ox.ac.uk/ukb/field.cgi?id=25358	Assessment Centre	Imaging	Brain MRI	Diffusion brain MRI
mean_icvf_in_cingulum_cingulate_gyrus_on_fa_skeleton_left_f25379_2_0		25379	25379-2.0	f.25379.2.0	Continuous	mean_icvf_in_cingulum_cingulate_gyrus_on_fa_skeleton_left_f25379_2_0	25379	2915	Assessment Centre > Imaging > Brain MRI > Diffusion brain MRI > dMRI skeleton	134	Mean ICVF in cingulum cingulate gyrus on FA skeleton (left)	40747	45119	Accruing	Continuous	AU	Data	Derived	Unisex	2	1		Mean ICVF (intra-cellular volume fraction) in cingulum cingulate gyrus (left) on FA (fractional anisotropy) skeleton (from dMRI data)	http://biobank.ndph.ox.ac.uk/ukb/field.cgi?id=25379	Assessment Centre	Imaging	Brain MRI	Diffusion brain MRI
mean_icvf_in_cingulum_cingulate_gyrus_on_fa_skeleton_right_f25378_2_0		25378	25378-2.0	f.25378.2.0	Continuous	mean_icvf_in_cingulum_cingulate_gyrus_on_fa_skeleton_right_f25378_2_0	25378	2914	Assessment Centre > Imaging > Brain MRI > Diffusion brain MRI > dMRI skeleton	134	Mean ICVF in cingulum cingulate gyrus on FA skeleton (right)	40747	45119	Accruing	Continuous	AU	Data	Derived	Unisex	2	1		Mean ICVF (intra-cellular volume fraction) in cingulum cingulate gyrus (right) on FA (fractional anisotropy) skeleton (from dMRI data)	http://biobank.ndph.ox.ac.uk/ukb/field.cgi?id=25378	Assessment Centre	Imaging	Brain MRI	Diffusion brain MRI
mean_icvf_in_cingulum_hippocampus_on_fa_skeleton_left_f25381_2_0		25381	25381-2.0	f.25381.2.0	Continuous	mean_icvf_in_cingulum_hippocampus_on_fa_skeleton_left_f25381_2_0	25381	2917	Assessment Centre > Imaging > Brain MRI > Diffusion brain MRI > dMRI skeleton	134	Mean ICVF in cingulum hippocampus on FA skeleton (left)	40747	45119	Accruing	Continuous	AU	Data	Derived	Unisex	2	1		Mean ICVF (intra-cellular volume fraction) in cingulum hippocampus (left) on FA (fractional anisotropy) skeleton (from dMRI data)	http://biobank.ndph.ox.ac.uk/ukb/field.cgi?id=25381	Assessment Centre	Imaging	Brain MRI	Diffusion brain MRI
mean_icvf_in_cingulum_hippocampus_on_fa_skeleton_right_f25380_2_0		25380	25380-2.0	f.25380.2.0	Continuous	mean_icvf_in_cingulum_hippocampus_on_fa_skeleton_right_f25380_2_0	25380	2916	Assessment Centre > Imaging > Brain MRI > Diffusion brain MRI > dMRI skeleton	134	Mean ICVF in cingulum hippocampus on FA skeleton (right)	40747	45119	Accruing	Continuous	AU	Data	Derived	Unisex	2	1		Mean ICVF (intra-cellular volume fraction) in cingulum hippocampus (right) on FA (fractional anisotropy) skeleton (from dMRI data)	http://biobank.ndph.ox.ac.uk/ukb/field.cgi?id=25380	Assessment Centre	Imaging	Brain MRI	Diffusion brain MRI
mean_icvf_in_corticospinal_tract_on_fa_skeleton_left_f25351_2_0		25351	25351-2.0	f.25351.2.0	Continuous	mean_icvf_in_corticospinal_tract_on_fa_skeleton_left_f25351_2_0	25351	2887	Assessment Centre > Imaging > Brain MRI > Diffusion brain MRI > dMRI skeleton	134	Mean ICVF in corticospinal tract on FA skeleton (left)	40747	45119	Accruing	Continuous	AU	Data	Derived	Unisex	2	1		Mean ICVF (intra-cellular volume fraction) in corticospinal tract (left) on FA (fractional anisotropy) skeleton (from dMRI data)	http://biobank.ndph.ox.ac.uk/ukb/field.cgi?id=25351	Assessment Centre	Imaging	Brain MRI	Diffusion brain MRI
mean_icvf_in_corticospinal_tract_on_fa_skeleton_right_f25350_2_0		25350	25350-2.0	f.25350.2.0	Continuous	mean_icvf_in_corticospinal_tract_on_fa_skeleton_right_f25350_2_0	25350	2886	Assessment Centre > Imaging > Brain MRI > Diffusion brain MRI > dMRI skeleton	134	Mean ICVF in corticospinal tract on FA skeleton (right)	40747	45119	Accruing	Continuous	AU	Data	Derived	Unisex	2	1		Mean ICVF (intra-cellular volume fraction) in corticospinal tract (right) on FA (fractional anisotropy) skeleton (from dMRI data)	http://biobank.ndph.ox.ac.uk/ukb/field.cgi?id=25350	Assessment Centre	Imaging	Brain MRI	Diffusion brain MRI
mean_icvf_in_external_capsule_on_fa_skeleton_left_f25377_2_0		25377	25377-2.0	f.25377.2.0	Continuous	mean_icvf_in_external_capsule_on_fa_skeleton_left_f25377_2_0	25377	2913	Assessment Centre > Imaging > Brain MRI > Diffusion brain MRI > dMRI skeleton	134	Mean ICVF in external capsule on FA skeleton (left)	40747	45119	Accruing	Continuous	AU	Data	Derived	Unisex	2	1		Mean ICVF (intra-cellular volume fraction) in external capsule (left) on FA (fractional anisotropy) skeleton (from dMRI data)	http://biobank.ndph.ox.ac.uk/ukb/field.cgi?id=25377	Assessment Centre	Imaging	Brain MRI	Diffusion brain MRI
mean_icvf_in_external_capsule_on_fa_skeleton_right_f25376_2_0		25376	25376-2.0	f.25376.2.0	Continuous	mean_icvf_in_external_capsule_on_fa_skeleton_right_f25376_2_0	25376	2912	Assessment Centre > Imaging > Brain MRI > Diffusion brain MRI > dMRI skeleton	134	Mean ICVF in external capsule on FA skeleton (right)	40747	45119	Accruing	Continuous	AU	Data	Derived	Unisex	2	1		Mean ICVF (intra-cellular volume fraction) in external capsule (right) on FA (fractional anisotropy) skeleton (from dMRI data)	http://biobank.ndph.ox.ac.uk/ukb/field.cgi?id=25376	Assessment Centre	Imaging	Brain MRI	Diffusion brain MRI
mean_icvf_in_fornix_cresstria_terminalis_on_fa_skeleton_left_f25383_2_0		25383	25383-2.0	f.25383.2.0	Continuous	mean_icvf_in_fornix_cresstria_terminalis_on_fa_skeleton_left_f25383_2_0	25383	2919	Assessment Centre > Imaging > Brain MRI > Diffusion brain MRI > dMRI skeleton	134	Mean ICVF in fornix cres+stria terminalis on FA skeleton (left)	40747	45119	Accruing	Continuous	AU	Data	Derived	Unisex	2	1		Mean ICVF (intra-cellular volume fraction) in fornix cres+stria terminalis (left) on FA (fractional anisotropy) skeleton (from dMRI data)	http://biobank.ndph.ox.ac.uk/ukb/field.cgi?id=25383	Assessment Centre	Imaging	Brain MRI	Diffusion brain MRI
mean_icvf_in_fornix_cresstria_terminalis_on_fa_skeleton_right_f25382_2_0		25382	25382-2.0	f.25382.2.0	Continuous	mean_icvf_in_fornix_cresstria_terminalis_on_fa_skeleton_right_f25382_2_0	25382	2918	Assessment Centre > Imaging > Brain MRI > Diffusion brain MRI > dMRI skeleton	134	Mean ICVF in fornix cres+stria terminalis on FA skeleton (right)	40747	45119	Accruing	Continuous	AU	Data	Derived	Unisex	2	1		Mean ICVF (intra-cellular volume fraction) in fornix cres+stria terminalis (right) on FA (fractional anisotropy) skeleton (from dMRI data)	http://biobank.ndph.ox.ac.uk/ukb/field.cgi?id=25382	Assessment Centre	Imaging	Brain MRI	Diffusion brain MRI
mean_icvf_in_fornix_on_fa_skeleton_f25349_2_0		25349	25349-2.0	f.25349.2.0	Continuous	mean_icvf_in_fornix_on_fa_skeleton_f25349_2_0	25349	2885	Assessment Centre > Imaging > Brain MRI > Diffusion brain MRI > dMRI skeleton	134	Mean ICVF in fornix on FA skeleton	40747	45119	Accruing	Continuous	AU	Data	Derived	Unisex	2	1		Mean ICVF (intra-cellular volume fraction) in fornix on FA (fractional anisotropy) skeleton (from dMRI data)	http://biobank.ndph.ox.ac.uk/ukb/field.cgi?id=25349	Assessment Centre	Imaging	Brain MRI	Diffusion brain MRI
mean_icvf_in_genu_of_corpus_callosum_on_fa_skeleton_f25346_2_0		25346	25346-2.0	f.25346.2.0	Continuous	mean_icvf_in_genu_of_corpus_callosum_on_fa_skeleton_f25346_2_0	25346	2882	Assessment Centre > Imaging > Brain MRI > Diffusion brain MRI > dMRI skeleton	134	Mean ICVF in genu of corpus callosum on FA skeleton	40747	45119	Accruing	Continuous	AU	Data	Derived	Unisex	2	1		Mean ICVF (intra-cellular volume fraction) in genu of corpus callosum on FA (fractional anisotropy) skeleton (from dMRI data)	http://biobank.ndph.ox.ac.uk/ukb/field.cgi?id=25346	Assessment Centre	Imaging	Brain MRI	Diffusion brain MRI
mean_icvf_in_inferior_cerebellar_peduncle_on_fa_skeleton_left_f25355_2_0		25355	25355-2.0	f.25355.2.0	Continuous	mean_icvf_in_inferior_cerebellar_peduncle_on_fa_skeleton_left_f25355_2_0	25355	2891	Assessment Centre > Imaging > Brain MRI > Diffusion brain MRI > dMRI skeleton	134	Mean ICVF in inferior cerebellar peduncle on FA skeleton (left)	40747	45119	Accruing	Continuous	AU	Data	Derived	Unisex	2	1		Mean ICVF (intra-cellular volume fraction) in inferior cerebellar peduncle (left) on FA (fractional anisotropy) skeleton (from dMRI data)	http://biobank.ndph.ox.ac.uk/ukb/field.cgi?id=25355	Assessment Centre	Imaging	Brain MRI	Diffusion brain MRI
mean_icvf_in_inferior_cerebellar_peduncle_on_fa_skeleton_right_f25354_2_0		25354	25354-2.0	f.25354.2.0	Continuous	mean_icvf_in_inferior_cerebellar_peduncle_on_fa_skeleton_right_f25354_2_0	25354	2890	Assessment Centre > Imaging > Brain MRI > Diffusion brain MRI > dMRI skeleton	134	Mean ICVF in inferior cerebellar peduncle on FA skeleton (right)	40747	45119	Accruing	Continuous	AU	Data	Derived	Unisex	2	1		Mean ICVF (intra-cellular volume fraction) in inferior cerebellar peduncle (right) on FA (fractional anisotropy) skeleton (from dMRI data)	http://biobank.ndph.ox.ac.uk/ukb/field.cgi?id=25354	Assessment Centre	Imaging	Brain MRI	Diffusion brain MRI
mean_icvf_in_medial_lemniscus_on_fa_skeleton_left_f25353_2_0		25353	25353-2.0	f.25353.2.0	Continuous	mean_icvf_in_medial_lemniscus_on_fa_skeleton_left_f25353_2_0	25353	2889	Assessment Centre > Imaging > Brain MRI > Diffusion brain MRI > dMRI skeleton	134	Mean ICVF in medial lemniscus on FA skeleton (left)	40747	45119	Accruing	Continuous	AU	Data	Derived	Unisex	2	1		Mean ICVF (intra-cellular volume fraction) in medial lemniscus (left) on FA (fractional anisotropy) skeleton (from dMRI data)	http://biobank.ndph.ox.ac.uk/ukb/field.cgi?id=25353	Assessment Centre	Imaging	Brain MRI	Diffusion brain MRI
mean_icvf_in_medial_lemniscus_on_fa_skeleton_right_f25352_2_0		25352	25352-2.0	f.25352.2.0	Continuous	mean_icvf_in_medial_lemniscus_on_fa_skeleton_right_f25352_2_0	25352	2888	Assessment Centre > Imaging > Brain MRI > Diffusion brain MRI > dMRI skeleton	134	Mean ICVF in medial lemniscus on FA skeleton (right)	40747	45119	Accruing	Continuous	AU	Data	Derived	Unisex	2	1		Mean ICVF (intra-cellular volume fraction) in medial lemniscus (right) on FA (fractional anisotropy) skeleton (from dMRI data)	http://biobank.ndph.ox.ac.uk/ukb/field.cgi?id=25352	Assessment Centre	Imaging	Brain MRI	Diffusion brain MRI
mean_icvf_in_middle_cerebellar_peduncle_on_fa_skeleton_f25344_2_0		25344	25344-2.0	f.25344.2.0	Continuous	mean_icvf_in_middle_cerebellar_peduncle_on_fa_skeleton_f25344_2_0	25344	2880	Assessment Centre > Imaging > Brain MRI > Diffusion brain MRI > dMRI skeleton	134	Mean ICVF in middle cerebellar peduncle on FA skeleton	40747	45119	Accruing	Continuous	AU	Data	Derived	Unisex	2	1		Mean ICVF (intra-cellular volume fraction) in middle cerebellar peduncle on FA (fractional anisotropy) skeleton (from dMRI data)	http://biobank.ndph.ox.ac.uk/ukb/field.cgi?id=25344	Assessment Centre	Imaging	Brain MRI	Diffusion brain MRI
mean_icvf_in_pontine_crossing_tract_on_fa_skeleton_f25345_2_0		25345	25345-2.0	f.25345.2.0	Continuous	mean_icvf_in_pontine_crossing_tract_on_fa_skeleton_f25345_2_0	25345	2881	Assessment Centre > Imaging > Brain MRI > Diffusion brain MRI > dMRI skeleton	134	Mean ICVF in pontine crossing tract on FA skeleton	40747	45119	Accruing	Continuous	AU	Data	Derived	Unisex	2	1		Mean ICVF (intra-cellular volume fraction) in pontine crossing tract on FA (fractional anisotropy) skeleton (from dMRI data)	http://biobank.ndph.ox.ac.uk/ukb/field.cgi?id=25345	Assessment Centre	Imaging	Brain MRI	Diffusion brain MRI
mean_icvf_in_posterior_corona_radiata_on_fa_skeleton_left_f25371_2_0		25371	25371-2.0	f.25371.2.0	Continuous	mean_icvf_in_posterior_corona_radiata_on_fa_skeleton_left_f25371_2_0	25371	2907	Assessment Centre > Imaging > Brain MRI > Diffusion brain MRI > dMRI skeleton	134	Mean ICVF in posterior corona radiata on FA skeleton (left)	40747	45119	Accruing	Continuous	AU	Data	Derived	Unisex	2	1		Mean ICVF (intra-cellular volume fraction) in posterior corona radiata (left) on FA (fractional anisotropy) skeleton (from dMRI data)	http://biobank.ndph.ox.ac.uk/ukb/field.cgi?id=25371	Assessment Centre	Imaging	Brain MRI	Diffusion brain MRI
mean_icvf_in_posterior_corona_radiata_on_fa_skeleton_right_f25370_2_0		25370	25370-2.0	f.25370.2.0	Continuous	mean_icvf_in_posterior_corona_radiata_on_fa_skeleton_right_f25370_2_0	25370	2906	Assessment Centre > Imaging > Brain MRI > Diffusion brain MRI > dMRI skeleton	134	Mean ICVF in posterior corona radiata on FA skeleton (right)	40747	45119	Accruing	Continuous	AU	Data	Derived	Unisex	2	1		Mean ICVF (intra-cellular volume fraction) in posterior corona radiata (right) on FA (fractional anisotropy) skeleton (from dMRI data)	http://biobank.ndph.ox.ac.uk/ukb/field.cgi?id=25370	Assessment Centre	Imaging	Brain MRI	Diffusion brain MRI
mean_icvf_in_posterior_limb_of_internal_capsule_on_fa_skeleton_left_f25363_2_0		25363	25363-2.0	f.25363.2.0	Continuous	mean_icvf_in_posterior_limb_of_internal_capsule_on_fa_skeleton_left_f25363_2_0	25363	2899	Assessment Centre > Imaging > Brain MRI > Diffusion brain MRI > dMRI skeleton	134	Mean ICVF in posterior limb of internal capsule on FA skeleton (left)	40747	45119	Accruing	Continuous	AU	Data	Derived	Unisex	2	1		Mean ICVF (intra-cellular volume fraction) in posterior limb of internal capsule (left) on FA (fractional anisotropy) skeleton (from dMRI data)	http://biobank.ndph.ox.ac.uk/ukb/field.cgi?id=25363	Assessment Centre	Imaging	Brain MRI	Diffusion brain MRI
mean_icvf_in_posterior_limb_of_internal_capsule_on_fa_skeleton_right_f25362_2_0		25362	25362-2.0	f.25362.2.0	Continuous	mean_icvf_in_posterior_limb_of_internal_capsule_on_fa_skeleton_right_f25362_2_0	25362	2898	Assessment Centre > Imaging > Brain MRI > Diffusion brain MRI > dMRI skeleton	134	Mean ICVF in posterior limb of internal capsule on FA skeleton (right)	40747	45119	Accruing	Continuous	AU	Data	Derived	Unisex	2	1		Mean ICVF (intra-cellular volume fraction) in posterior limb of internal capsule (right) on FA (fractional anisotropy) skeleton (from dMRI data)	http://biobank.ndph.ox.ac.uk/ukb/field.cgi?id=25362	Assessment Centre	Imaging	Brain MRI	Diffusion brain MRI
mean_icvf_in_posterior_thalamic_radiation_on_fa_skeleton_left_f25373_2_0		25373	25373-2.0	f.25373.2.0	Continuous	mean_icvf_in_posterior_thalamic_radiation_on_fa_skeleton_left_f25373_2_0	25373	2909	Assessment Centre > Imaging > Brain MRI > Diffusion brain MRI > dMRI skeleton	134	Mean ICVF in posterior thalamic radiation on FA skeleton (left)	40747	45119	Accruing	Continuous	AU	Data	Derived	Unisex	2	1		Mean ICVF (intra-cellular volume fraction) in posterior thalamic radiation (left) on FA (fractional anisotropy) skeleton (from dMRI data)	http://biobank.ndph.ox.ac.uk/ukb/field.cgi?id=25373	Assessment Centre	Imaging	Brain MRI	Diffusion brain MRI
mean_icvf_in_posterior_thalamic_radiation_on_fa_skeleton_right_f25372_2_0		25372	25372-2.0	f.25372.2.0	Continuous	mean_icvf_in_posterior_thalamic_radiation_on_fa_skeleton_right_f25372_2_0	25372	2908	Assessment Centre > Imaging > Brain MRI > Diffusion brain MRI > dMRI skeleton	134	Mean ICVF in posterior thalamic radiation on FA skeleton (right)	40747	45119	Accruing	Continuous	AU	Data	Derived	Unisex	2	1		Mean ICVF (intra-cellular volume fraction) in posterior thalamic radiation (right) on FA (fractional anisotropy) skeleton (from dMRI data)	http://biobank.ndph.ox.ac.uk/ukb/field.cgi?id=25372	Assessment Centre	Imaging	Brain MRI	Diffusion brain MRI
mean_icvf_in_retrolenticular_part_of_internal_capsule_on_fa_skeleton_left_f25365_2_0		25365	25365-2.0	f.25365.2.0	Continuous	mean_icvf_in_retrolenticular_part_of_internal_capsule_on_fa_skeleton_left_f25365_2_0	25365	2901	Assessment Centre > Imaging > Brain MRI > Diffusion brain MRI > dMRI skeleton	134	Mean ICVF in retrolenticular part of internal capsule on FA skeleton (left)	40747	45119	Accruing	Continuous	AU	Data	Derived	Unisex	2	1		Mean ICVF (intra-cellular volume fraction) in retrolenticular part of internal capsule (left) on FA (fractional anisotropy) skeleton (from dMRI data)	http://biobank.ndph.ox.ac.uk/ukb/field.cgi?id=25365	Assessment Centre	Imaging	Brain MRI	Diffusion brain MRI
mean_icvf_in_retrolenticular_part_of_internal_capsule_on_fa_skeleton_right_f25364_2_0		25364	25364-2.0	f.25364.2.0	Continuous	mean_icvf_in_retrolenticular_part_of_internal_capsule_on_fa_skeleton_right_f25364_2_0	25364	2900	Assessment Centre > Imaging > Brain MRI > Diffusion brain MRI > dMRI skeleton	134	Mean ICVF in retrolenticular part of internal capsule on FA skeleton (right)	40747	45119	Accruing	Continuous	AU	Data	Derived	Unisex	2	1		Mean ICVF (intra-cellular volume fraction) in retrolenticular part of internal capsule (right) on FA (fractional anisotropy) skeleton (from dMRI data)	http://biobank.ndph.ox.ac.uk/ukb/field.cgi?id=25364	Assessment Centre	Imaging	Brain MRI	Diffusion brain MRI
mean_icvf_in_sagittal_stratum_on_fa_skeleton_left_f25375_2_0		25375	25375-2.0	f.25375.2.0	Continuous	mean_icvf_in_sagittal_stratum_on_fa_skeleton_left_f25375_2_0	25375	2911	Assessment Centre > Imaging > Brain MRI > Diffusion brain MRI > dMRI skeleton	134	Mean ICVF in sagittal stratum on FA skeleton (left)	40747	45119	Accruing	Continuous	AU	Data	Derived	Unisex	2	1		Mean ICVF (intra-cellular volume fraction) in sagittal stratum (left) on FA (fractional anisotropy) skeleton (from dMRI data)	http://biobank.ndph.ox.ac.uk/ukb/field.cgi?id=25375	Assessment Centre	Imaging	Brain MRI	Diffusion brain MRI
mean_icvf_in_sagittal_stratum_on_fa_skeleton_right_f25374_2_0		25374	25374-2.0	f.25374.2.0	Continuous	mean_icvf_in_sagittal_stratum_on_fa_skeleton_right_f25374_2_0	25374	2910	Assessment Centre > Imaging > Brain MRI > Diffusion brain MRI > dMRI skeleton	134	Mean ICVF in sagittal stratum on FA skeleton (right)	40747	45119	Accruing	Continuous	AU	Data	Derived	Unisex	2	1		Mean ICVF (intra-cellular volume fraction) in sagittal stratum (right) on FA (fractional anisotropy) skeleton (from dMRI data)	http://biobank.ndph.ox.ac.uk/ukb/field.cgi?id=25374	Assessment Centre	Imaging	Brain MRI	Diffusion brain MRI
mean_icvf_in_splenium_of_corpus_callosum_on_fa_skeleton_f25348_2_0		25348	25348-2.0	f.25348.2.0	Continuous	mean_icvf_in_splenium_of_corpus_callosum_on_fa_skeleton_f25348_2_0	25348	2884	Assessment Centre > Imaging > Brain MRI > Diffusion brain MRI > dMRI skeleton	134	Mean ICVF in splenium of corpus callosum on FA skeleton	40747	45119	Accruing	Continuous	AU	Data	Derived	Unisex	2	1		Mean ICVF (intra-cellular volume fraction) in splenium of corpus callosum on FA (fractional anisotropy) skeleton (from dMRI data)	http://biobank.ndph.ox.ac.uk/ukb/field.cgi?id=25348	Assessment Centre	Imaging	Brain MRI	Diffusion brain MRI
mean_icvf_in_superior_cerebellar_peduncle_on_fa_skeleton_left_f25357_2_0		25357	25357-2.0	f.25357.2.0	Continuous	mean_icvf_in_superior_cerebellar_peduncle_on_fa_skeleton_left_f25357_2_0	25357	2893	Assessment Centre > Imaging > Brain MRI > Diffusion brain MRI > dMRI skeleton	134	Mean ICVF in superior cerebellar peduncle on FA skeleton (left)	40747	45119	Accruing	Continuous	AU	Data	Derived	Unisex	2	1		Mean ICVF (intra-cellular volume fraction) in superior cerebellar peduncle (left) on FA (fractional anisotropy) skeleton (from dMRI data)	http://biobank.ndph.ox.ac.uk/ukb/field.cgi?id=25357	Assessment Centre	Imaging	Brain MRI	Diffusion brain MRI
mean_icvf_in_superior_cerebellar_peduncle_on_fa_skeleton_right_f25356_2_0		25356	25356-2.0	f.25356.2.0	Continuous	mean_icvf_in_superior_cerebellar_peduncle_on_fa_skeleton_right_f25356_2_0	25356	2892	Assessment Centre > Imaging > Brain MRI > Diffusion brain MRI > dMRI skeleton	134	Mean ICVF in superior cerebellar peduncle on FA skeleton (right)	40747	45119	Accruing	Continuous	AU	Data	Derived	Unisex	2	1		Mean ICVF (intra-cellular volume fraction) in superior cerebellar peduncle (right) on FA (fractional anisotropy) skeleton (from dMRI data)	http://biobank.ndph.ox.ac.uk/ukb/field.cgi?id=25356	Assessment Centre	Imaging	Brain MRI	Diffusion brain MRI
mean_icvf_in_superior_corona_radiata_on_fa_skeleton_left_f25369_2_0		25369	25369-2.0	f.25369.2.0	Continuous	mean_icvf_in_superior_corona_radiata_on_fa_skeleton_left_f25369_2_0	25369	2905	Assessment Centre > Imaging > Brain MRI > Diffusion brain MRI > dMRI skeleton	134	Mean ICVF in superior corona radiata on FA skeleton (left)	40747	45119	Accruing	Continuous	AU	Data	Derived	Unisex	2	1		Mean ICVF (intra-cellular volume fraction) in superior corona radiata (left) on FA (fractional anisotropy) skeleton (from dMRI data)	http://biobank.ndph.ox.ac.uk/ukb/field.cgi?id=25369	Assessment Centre	Imaging	Brain MRI	Diffusion brain MRI
mean_icvf_in_superior_corona_radiata_on_fa_skeleton_right_f25368_2_0		25368	25368-2.0	f.25368.2.0	Continuous	mean_icvf_in_superior_corona_radiata_on_fa_skeleton_right_f25368_2_0	25368	2904	Assessment Centre > Imaging > Brain MRI > Diffusion brain MRI > dMRI skeleton	134	Mean ICVF in superior corona radiata on FA skeleton (right)	40747	45119	Accruing	Continuous	AU	Data	Derived	Unisex	2	1		Mean ICVF (intra-cellular volume fraction) in superior corona radiata (right) on FA (fractional anisotropy) skeleton (from dMRI data)	http://biobank.ndph.ox.ac.uk/ukb/field.cgi?id=25368	Assessment Centre	Imaging	Brain MRI	Diffusion brain MRI
mean_icvf_in_superior_frontooccipital_fasciculus_on_fa_skeleton_left_f25387_2_0		25387	25387-2.0	f.25387.2.0	Continuous	mean_icvf_in_superior_frontooccipital_fasciculus_on_fa_skeleton_left_f25387_2_0	25387	2923	Assessment Centre > Imaging > Brain MRI > Diffusion brain MRI > dMRI skeleton	134	Mean ICVF in superior fronto-occipital fasciculus on FA skeleton (left)	40747	45119	Accruing	Continuous	AU	Data	Derived	Unisex	2	1		Mean ICVF (intra-cellular volume fraction) in superior fronto-occipital fasciculus (left) on FA (fractional anisotropy) skeleton (from dMRI data)	http://biobank.ndph.ox.ac.uk/ukb/field.cgi?id=25387	Assessment Centre	Imaging	Brain MRI	Diffusion brain MRI
mean_icvf_in_superior_frontooccipital_fasciculus_on_fa_skeleton_right_f25386_2_0		25386	25386-2.0	f.25386.2.0	Continuous	mean_icvf_in_superior_frontooccipital_fasciculus_on_fa_skeleton_right_f25386_2_0	25386	2922	Assessment Centre > Imaging > Brain MRI > Diffusion brain MRI > dMRI skeleton	134	Mean ICVF in superior fronto-occipital fasciculus on FA skeleton (right)	40747	45119	Accruing	Continuous	AU	Data	Derived	Unisex	2	1		Mean ICVF (intra-cellular volume fraction) in superior fronto-occipital fasciculus (right) on FA (fractional anisotropy) skeleton (from dMRI data)	http://biobank.ndph.ox.ac.uk/ukb/field.cgi?id=25386	Assessment Centre	Imaging	Brain MRI	Diffusion brain MRI
mean_icvf_in_superior_longitudinal_fasciculus_on_fa_skeleton_left_f25385_2_0		25385	25385-2.0	f.25385.2.0	Continuous	mean_icvf_in_superior_longitudinal_fasciculus_on_fa_skeleton_left_f25385_2_0	25385	2921	Assessment Centre > Imaging > Brain MRI > Diffusion brain MRI > dMRI skeleton	134	Mean ICVF in superior longitudinal fasciculus on FA skeleton (left)	40747	45119	Accruing	Continuous	AU	Data	Derived	Unisex	2	1		Mean ICVF (intra-cellular volume fraction) in superior longitudinal fasciculus (left) on FA (fractional anisotropy) skeleton (from dMRI data)	http://biobank.ndph.ox.ac.uk/ukb/field.cgi?id=25385	Assessment Centre	Imaging	Brain MRI	Diffusion brain MRI
mean_icvf_in_superior_longitudinal_fasciculus_on_fa_skeleton_right_f25384_2_0		25384	25384-2.0	f.25384.2.0	Continuous	mean_icvf_in_superior_longitudinal_fasciculus_on_fa_skeleton_right_f25384_2_0	25384	2920	Assessment Centre > Imaging > Brain MRI > Diffusion brain MRI > dMRI skeleton	134	Mean ICVF in superior longitudinal fasciculus on FA skeleton (right)	40747	45119	Accruing	Continuous	AU	Data	Derived	Unisex	2	1		Mean ICVF (intra-cellular volume fraction) in superior longitudinal fasciculus (right) on FA (fractional anisotropy) skeleton (from dMRI data)	http://biobank.ndph.ox.ac.uk/ukb/field.cgi?id=25384	Assessment Centre	Imaging	Brain MRI	Diffusion brain MRI
mean_icvf_in_tapetum_on_fa_skeleton_left_f25391_2_0		25391	25391-2.0	f.25391.2.0	Continuous	mean_icvf_in_tapetum_on_fa_skeleton_left_f25391_2_0	25391	2927	Assessment Centre > Imaging > Brain MRI > Diffusion brain MRI > dMRI skeleton	134	Mean ICVF in tapetum on FA skeleton (left)	40747	45119	Accruing	Continuous	AU	Data	Derived	Unisex	2	1		Mean ICVF (intra-cellular volume fraction) in tapetum (left) on FA (fractional anisotropy) skeleton (from dMRI data)	http://biobank.ndph.ox.ac.uk/ukb/field.cgi?id=25391	Assessment Centre	Imaging	Brain MRI	Diffusion brain MRI
mean_icvf_in_tapetum_on_fa_skeleton_right_f25390_2_0		25390	25390-2.0	f.25390.2.0	Continuous	mean_icvf_in_tapetum_on_fa_skeleton_right_f25390_2_0	25390	2926	Assessment Centre > Imaging > Brain MRI > Diffusion brain MRI > dMRI skeleton	134	Mean ICVF in tapetum on FA skeleton (right)	40747	45119	Accruing	Continuous	AU	Data	Derived	Unisex	2	1		Mean ICVF (intra-cellular volume fraction) in tapetum (right) on FA (fractional anisotropy) skeleton (from dMRI data)	http://biobank.ndph.ox.ac.uk/ukb/field.cgi?id=25390	Assessment Centre	Imaging	Brain MRI	Diffusion brain MRI
mean_icvf_in_uncinate_fasciculus_on_fa_skeleton_left_f25389_2_0		25389	25389-2.0	f.25389.2.0	Continuous	mean_icvf_in_uncinate_fasciculus_on_fa_skeleton_left_f25389_2_0	25389	2925	Assessment Centre > Imaging > Brain MRI > Diffusion brain MRI > dMRI skeleton	134	Mean ICVF in uncinate fasciculus on FA skeleton (left)	40747	45119	Accruing	Continuous	AU	Data	Derived	Unisex	2	1		Mean ICVF (intra-cellular volume fraction) in uncinate fasciculus (left) on FA (fractional anisotropy) skeleton (from dMRI data)	http://biobank.ndph.ox.ac.uk/ukb/field.cgi?id=25389	Assessment Centre	Imaging	Brain MRI	Diffusion brain MRI
mean_icvf_in_uncinate_fasciculus_on_fa_skeleton_right_f25388_2_0		25388	25388-2.0	f.25388.2.0	Continuous	mean_icvf_in_uncinate_fasciculus_on_fa_skeleton_right_f25388_2_0	25388	2924	Assessment Centre > Imaging > Brain MRI > Diffusion brain MRI > dMRI skeleton	134	Mean ICVF in uncinate fasciculus on FA skeleton (right)	40747	45119	Accruing	Continuous	AU	Data	Derived	Unisex	2	1		Mean ICVF (intra-cellular volume fraction) in uncinate fasciculus (right) on FA (fractional anisotropy) skeleton (from dMRI data)	http://biobank.ndph.ox.ac.uk/ukb/field.cgi?id=25388	Assessment Centre	Imaging	Brain MRI	Diffusion brain MRI
mean_intensity_of_3rdventricle_whole_brain_f26501_2_0		26501	26501-2.0	f.26501.2.0	Continuous	mean_intensity_of_3rdventricle_whole_brain_f26501_2_0	26501	3481	Assessment Centre > Imaging > Brain MRI > T1 structural brain MRI > Freesurfer ASEG	190	Mean intensity of 3rd-Ventricle (whole brain)	43173	47696	Accruing	Continuous	AU	Data	Derived	Unisex	2	1		Mean intensity of 3rd-Ventricle in the whole brain generated by subcortical volumetric segmentation (aseg)	http://biobank.ndph.ox.ac.uk/ukb/field.cgi?id=26501	Assessment Centre	Imaging	Brain MRI	T1 structural brain MRI
mean_intensity_of_4thventricle_whole_brain_f26502_2_0		26502	26502-2.0	f.26502.2.0	Continuous	mean_intensity_of_4thventricle_whole_brain_f26502_2_0	26502	3482	Assessment Centre > Imaging > Brain MRI > T1 structural brain MRI > Freesurfer ASEG	190	Mean intensity of 4th-Ventricle (whole brain)	43173	47696	Accruing	Continuous	AU	Data	Derived	Unisex	2	1		Mean intensity of 4th-Ventricle in the whole brain generated by subcortical volumetric segmentation (aseg)	http://biobank.ndph.ox.ac.uk/ukb/field.cgi?id=26502	Assessment Centre	Imaging	Brain MRI	T1 structural brain MRI
mean_intensity_of_5thventricle_whole_brain_f26503_2_0		26503	26503-2.0	f.26503.2.0	Continuous	mean_intensity_of_5thventricle_whole_brain_f26503_2_0	26503	3483	Assessment Centre > Imaging > Brain MRI > T1 structural brain MRI > Freesurfer ASEG	190	Mean intensity of 5th-Ventricle (whole brain)	43173	47696	Accruing	Continuous	AU	Data	Derived	Unisex	2	1		Mean intensity of 5th-Ventricle in the whole brain generated by subcortical volumetric segmentation (aseg)	http://biobank.ndph.ox.ac.uk/ukb/field.cgi?id=26503	Assessment Centre	Imaging	Brain MRI	T1 structural brain MRI
mean_intensity_of_accumbensarea_left_hemisphere_f26548_2_0		26548	26548-2.0	f.26548.2.0	Continuous	mean_intensity_of_accumbensarea_left_hemisphere_f26548_2_0	26548	3528	Assessment Centre > Imaging > Brain MRI > T1 structural brain MRI > Freesurfer ASEG	190	Mean intensity of Accumbens-area (left hemisphere)	43173	47696	Accruing	Continuous	AU	Data	Derived	Unisex	2	1		Mean intensity of Accumbens-area in the left hemisphere generated by subcortical volumetric segmentation (aseg)	http://biobank.ndph.ox.ac.uk/ukb/field.cgi?id=26548	Assessment Centre	Imaging	Brain MRI	T1 structural brain MRI
mean_intensity_of_accumbensarea_right_hemisphere_f26579_2_0		26579	26579-2.0	f.26579.2.0	Continuous	mean_intensity_of_accumbensarea_right_hemisphere_f26579_2_0	26579	3559	Assessment Centre > Imaging > Brain MRI > T1 structural brain MRI > Freesurfer ASEG	190	Mean intensity of Accumbens-area (right hemisphere)	43173	47696	Accruing	Continuous	AU	Data	Derived	Unisex	2	1		Mean intensity of Accumbens-area in the right hemisphere generated by subcortical volumetric segmentation (aseg)	http://biobank.ndph.ox.ac.uk/ukb/field.cgi?id=26579	Assessment Centre	Imaging	Brain MRI	T1 structural brain MRI
mean_intensity_of_amygdala_left_hemisphere_f26547_2_0		26547	26547-2.0	f.26547.2.0	Continuous	mean_intensity_of_amygdala_left_hemisphere_f26547_2_0	26547	3527	Assessment Centre > Imaging > Brain MRI > T1 structural brain MRI > Freesurfer ASEG	190	Mean intensity of Amygdala (left hemisphere)	43173	47696	Accruing	Continuous	AU	Data	Derived	Unisex	2	1		Mean intensity of Amygdala in the left hemisphere generated by subcortical volumetric segmentation (aseg)	http://biobank.ndph.ox.ac.uk/ukb/field.cgi?id=26547	Assessment Centre	Imaging	Brain MRI	T1 structural brain MRI
mean_intensity_of_amygdala_right_hemisphere_f26578_2_0		26578	26578-2.0	f.26578.2.0	Continuous	mean_intensity_of_amygdala_right_hemisphere_f26578_2_0	26578	3558	Assessment Centre > Imaging > Brain MRI > T1 structural brain MRI > Freesurfer ASEG	190	Mean intensity of Amygdala (right hemisphere)	43173	47696	Accruing	Continuous	AU	Data	Derived	Unisex	2	1		Mean intensity of Amygdala in the right hemisphere generated by subcortical volumetric segmentation (aseg)	http://biobank.ndph.ox.ac.uk/ukb/field.cgi?id=26578	Assessment Centre	Imaging	Brain MRI	T1 structural brain MRI
mean_intensity_of_brainstem_whole_brain_f26504_2_0		26504	26504-2.0	f.26504.2.0	Continuous	mean_intensity_of_brainstem_whole_brain_f26504_2_0	26504	3484	Assessment Centre > Imaging > Brain MRI > T1 structural brain MRI > Freesurfer ASEG	190	Mean intensity of Brain-Stem (whole brain)	43173	47696	Accruing	Continuous	AU	Data	Derived	Unisex	2	1		Mean intensity of Brain-Stem in the whole brain generated by subcortical volumetric segmentation (aseg)	http://biobank.ndph.ox.ac.uk/ukb/field.cgi?id=26504	Assessment Centre	Imaging	Brain MRI	T1 structural brain MRI
mean_intensity_of_caudate_left_hemisphere_f26543_2_0		26543	26543-2.0	f.26543.2.0	Continuous	mean_intensity_of_caudate_left_hemisphere_f26543_2_0	26543	3523	Assessment Centre > Imaging > Brain MRI > T1 structural brain MRI > Freesurfer ASEG	190	Mean intensity of Caudate (left hemisphere)	43173	47696	Accruing	Continuous	AU	Data	Derived	Unisex	2	1		Mean intensity of Caudate in the left hemisphere generated by subcortical volumetric segmentation (aseg)	http://biobank.ndph.ox.ac.uk/ukb/field.cgi?id=26543	Assessment Centre	Imaging	Brain MRI	T1 structural brain MRI
mean_intensity_of_caudate_right_hemisphere_f26574_2_0		26574	26574-2.0	f.26574.2.0	Continuous	mean_intensity_of_caudate_right_hemisphere_f26574_2_0	26574	3554	Assessment Centre > Imaging > Brain MRI > T1 structural brain MRI > Freesurfer ASEG	190	Mean intensity of Caudate (right hemisphere)	43173	47696	Accruing	Continuous	AU	Data	Derived	Unisex	2	1		Mean intensity of Caudate in the right hemisphere generated by subcortical volumetric segmentation (aseg)	http://biobank.ndph.ox.ac.uk/ukb/field.cgi?id=26574	Assessment Centre	Imaging	Brain MRI	T1 structural brain MRI
mean_intensity_of_ccanterior_whole_brain_f26513_2_0		26513	26513-2.0	f.26513.2.0	Continuous	mean_intensity_of_ccanterior_whole_brain_f26513_2_0	26513	3493	Assessment Centre > Imaging > Brain MRI > T1 structural brain MRI > Freesurfer ASEG	190	Mean intensity of CC-Anterior (whole brain)	43173	47696	Accruing	Continuous	AU	Data	Derived	Unisex	2	1		Mean intensity of CC-Anterior in the whole brain generated by subcortical volumetric segmentation (aseg)	http://biobank.ndph.ox.ac.uk/ukb/field.cgi?id=26513	Assessment Centre	Imaging	Brain MRI	T1 structural brain MRI
mean_intensity_of_cccentral_whole_brain_f26511_2_0		26511	26511-2.0	f.26511.2.0	Continuous	mean_intensity_of_cccentral_whole_brain_f26511_2_0	26511	3491	Assessment Centre > Imaging > Brain MRI > T1 structural brain MRI > Freesurfer ASEG	190	Mean intensity of CC-Central (whole brain)	43173	47696	Accruing	Continuous	AU	Data	Derived	Unisex	2	1		Mean intensity of CC-Central in the whole brain generated by subcortical volumetric segmentation (aseg)	http://biobank.ndph.ox.ac.uk/ukb/field.cgi?id=26511	Assessment Centre	Imaging	Brain MRI	T1 structural brain MRI
mean_intensity_of_ccmidanterior_whole_brain_f26512_2_0		26512	26512-2.0	f.26512.2.0	Continuous	mean_intensity_of_ccmidanterior_whole_brain_f26512_2_0	26512	3492	Assessment Centre > Imaging > Brain MRI > T1 structural brain MRI > Freesurfer ASEG	190	Mean intensity of CC-Mid-Anterior (whole brain)	43173	47696	Accruing	Continuous	AU	Data	Derived	Unisex	2	1		Mean intensity of CC-Mid-Anterior in the whole brain generated by subcortical volumetric segmentation (aseg)	http://biobank.ndph.ox.ac.uk/ukb/field.cgi?id=26512	Assessment Centre	Imaging	Brain MRI	T1 structural brain MRI
mean_intensity_of_ccmidposterior_whole_brain_f26510_2_0		26510	26510-2.0	f.26510.2.0	Continuous	mean_intensity_of_ccmidposterior_whole_brain_f26510_2_0	26510	3490	Assessment Centre > Imaging > Brain MRI > T1 structural brain MRI > Freesurfer ASEG	190	Mean intensity of CC-Mid-Posterior (whole brain)	43173	47696	Accruing	Continuous	AU	Data	Derived	Unisex	2	1		Mean intensity of CC-Mid-Posterior in the whole brain generated by subcortical volumetric segmentation (aseg)	http://biobank.ndph.ox.ac.uk/ukb/field.cgi?id=26510	Assessment Centre	Imaging	Brain MRI	T1 structural brain MRI
mean_intensity_of_ccposterior_whole_brain_f26509_2_0		26509	26509-2.0	f.26509.2.0	Continuous	mean_intensity_of_ccposterior_whole_brain_f26509_2_0	26509	3489	Assessment Centre > Imaging > Brain MRI > T1 structural brain MRI > Freesurfer ASEG	190	Mean intensity of CC-Posterior (whole brain)	43173	47696	Accruing	Continuous	AU	Data	Derived	Unisex	2	1		Mean intensity of CC-Posterior in the whole brain generated by subcortical volumetric segmentation (aseg)	http://biobank.ndph.ox.ac.uk/ukb/field.cgi?id=26509	Assessment Centre	Imaging	Brain MRI	T1 structural brain MRI
mean_intensity_of_cerebellumcortex_left_hemisphere_f26541_2_0		26541	26541-2.0	f.26541.2.0	Continuous	mean_intensity_of_cerebellumcortex_left_hemisphere_f26541_2_0	26541	3521	Assessment Centre > Imaging > Brain MRI > T1 structural brain MRI > Freesurfer ASEG	190	Mean intensity of Cerebellum-Cortex (left hemisphere)	43173	47696	Accruing	Continuous	AU	Data	Derived	Unisex	2	1		Mean intensity of Cerebellum-Cortex in the left hemisphere generated by subcortical volumetric segmentation (aseg)	http://biobank.ndph.ox.ac.uk/ukb/field.cgi?id=26541	Assessment Centre	Imaging	Brain MRI	T1 structural brain MRI
mean_intensity_of_cerebellumcortex_right_hemisphere_f26572_2_0		26572	26572-2.0	f.26572.2.0	Continuous	mean_intensity_of_cerebellumcortex_right_hemisphere_f26572_2_0	26572	3552	Assessment Centre > Imaging > Brain MRI > T1 structural brain MRI > Freesurfer ASEG	190	Mean intensity of Cerebellum-Cortex (right hemisphere)	43173	47696	Accruing	Continuous	AU	Data	Derived	Unisex	2	1		Mean intensity of Cerebellum-Cortex in the right hemisphere generated by subcortical volumetric segmentation (aseg)	http://biobank.ndph.ox.ac.uk/ukb/field.cgi?id=26572	Assessment Centre	Imaging	Brain MRI	T1 structural brain MRI
mean_intensity_of_cerebellumwhitematter_left_hemisphere_f26540_2_0		26540	26540-2.0	f.26540.2.0	Continuous	mean_intensity_of_cerebellumwhitematter_left_hemisphere_f26540_2_0	26540	3520	Assessment Centre > Imaging > Brain MRI > T1 structural brain MRI > Freesurfer ASEG	190	Mean intensity of Cerebellum-White-Matter (left hemisphere)	43173	47696	Accruing	Continuous	AU	Data	Derived	Unisex	2	1		Mean intensity of Cerebellum-White-Matter in the left hemisphere generated by subcortical volumetric segmentation (aseg)	http://biobank.ndph.ox.ac.uk/ukb/field.cgi?id=26540	Assessment Centre	Imaging	Brain MRI	T1 structural brain MRI
mean_intensity_of_cerebellumwhitematter_right_hemisphere_f26571_2_0		26571	26571-2.0	f.26571.2.0	Continuous	mean_intensity_of_cerebellumwhitematter_right_hemisphere_f26571_2_0	26571	3551	Assessment Centre > Imaging > Brain MRI > T1 structural brain MRI > Freesurfer ASEG	190	Mean intensity of Cerebellum-White-Matter (right hemisphere)	43173	47696	Accruing	Continuous	AU	Data	Derived	Unisex	2	1		Mean intensity of Cerebellum-White-Matter in the right hemisphere generated by subcortical volumetric segmentation (aseg)	http://biobank.ndph.ox.ac.uk/ukb/field.cgi?id=26571	Assessment Centre	Imaging	Brain MRI	T1 structural brain MRI
mean_intensity_of_choroidplexus_left_hemisphere_f26551_2_0		26551	26551-2.0	f.26551.2.0	Continuous	mean_intensity_of_choroidplexus_left_hemisphere_f26551_2_0	26551	3531	Assessment Centre > Imaging > Brain MRI > T1 structural brain MRI > Freesurfer ASEG	190	Mean intensity of choroid-plexus (left hemisphere)	43173	47696	Accruing	Continuous	AU	Data	Derived	Unisex	2	1		Mean intensity of choroid-plexus in the left hemisphere generated by subcortical volumetric segmentation (aseg)	http://biobank.ndph.ox.ac.uk/ukb/field.cgi?id=26551	Assessment Centre	Imaging	Brain MRI	T1 structural brain MRI
mean_intensity_of_choroidplexus_right_hemisphere_f26582_2_0		26582	26582-2.0	f.26582.2.0	Continuous	mean_intensity_of_choroidplexus_right_hemisphere_f26582_2_0	26582	3562	Assessment Centre > Imaging > Brain MRI > T1 structural brain MRI > Freesurfer ASEG	190	Mean intensity of choroid-plexus (right hemisphere)	43173	47696	Accruing	Continuous	AU	Data	Derived	Unisex	2	1		Mean intensity of choroid-plexus in the right hemisphere generated by subcortical volumetric segmentation (aseg)	http://biobank.ndph.ox.ac.uk/ukb/field.cgi?id=26582	Assessment Centre	Imaging	Brain MRI	T1 structural brain MRI
mean_intensity_of_csf_whole_brain_f26505_2_0		26505	26505-2.0	f.26505.2.0	Continuous	mean_intensity_of_csf_whole_brain_f26505_2_0	26505	3485	Assessment Centre > Imaging > Brain MRI > T1 structural brain MRI > Freesurfer ASEG	190	Mean intensity of CSF (whole brain)	43173	47696	Accruing	Continuous	AU	Data	Derived	Unisex	2	1		Mean intensity of CSF in the whole brain generated by subcortical volumetric segmentation (aseg)	http://biobank.ndph.ox.ac.uk/ukb/field.cgi?id=26505	Assessment Centre	Imaging	Brain MRI	T1 structural brain MRI
mean_intensity_of_hippocampus_left_hemisphere_f26546_2_0		26546	26546-2.0	f.26546.2.0	Continuous	mean_intensity_of_hippocampus_left_hemisphere_f26546_2_0	26546	3526	Assessment Centre > Imaging > Brain MRI > T1 structural brain MRI > Freesurfer ASEG	190	Mean intensity of Hippocampus (left hemisphere)	43173	47696	Accruing	Continuous	AU	Data	Derived	Unisex	2	1		Mean intensity of Hippocampus in the left hemisphere generated by subcortical volumetric segmentation (aseg)	http://biobank.ndph.ox.ac.uk/ukb/field.cgi?id=26546	Assessment Centre	Imaging	Brain MRI	T1 structural brain MRI
mean_intensity_of_hippocampus_right_hemisphere_f26577_2_0		26577	26577-2.0	f.26577.2.0	Continuous	mean_intensity_of_hippocampus_right_hemisphere_f26577_2_0	26577	3557	Assessment Centre > Imaging > Brain MRI > T1 structural brain MRI > Freesurfer ASEG	190	Mean intensity of Hippocampus (right hemisphere)	43173	47696	Accruing	Continuous	AU	Data	Derived	Unisex	2	1		Mean intensity of Hippocampus in the right hemisphere generated by subcortical volumetric segmentation (aseg)	http://biobank.ndph.ox.ac.uk/ukb/field.cgi?id=26577	Assessment Centre	Imaging	Brain MRI	T1 structural brain MRI
mean_intensity_of_inflatvent_left_hemisphere_f26539_2_0		26539	26539-2.0	f.26539.2.0	Continuous	mean_intensity_of_inflatvent_left_hemisphere_f26539_2_0	26539	3519	Assessment Centre > Imaging > Brain MRI > T1 structural brain MRI > Freesurfer ASEG	190	Mean intensity of Inf-Lat-Vent (left hemisphere)	43173	47696	Accruing	Continuous	AU	Data	Derived	Unisex	2	1		Mean intensity of Inf-Lat-Vent in the left hemisphere generated by subcortical volumetric segmentation (aseg)	http://biobank.ndph.ox.ac.uk/ukb/field.cgi?id=26539	Assessment Centre	Imaging	Brain MRI	T1 structural brain MRI
mean_intensity_of_inflatvent_right_hemisphere_f26570_2_0		26570	26570-2.0	f.26570.2.0	Continuous	mean_intensity_of_inflatvent_right_hemisphere_f26570_2_0	26570	3550	Assessment Centre > Imaging > Brain MRI > T1 structural brain MRI > Freesurfer ASEG	190	Mean intensity of Inf-Lat-Vent (right hemisphere)	43173	47696	Accruing	Continuous	AU	Data	Derived	Unisex	2	1		Mean intensity of Inf-Lat-Vent in the right hemisphere generated by subcortical volumetric segmentation (aseg)	http://biobank.ndph.ox.ac.uk/ukb/field.cgi?id=26570	Assessment Centre	Imaging	Brain MRI	T1 structural brain MRI
mean_intensity_of_lateralventricle_left_hemisphere_f26538_2_0		26538	26538-2.0	f.26538.2.0	Continuous	mean_intensity_of_lateralventricle_left_hemisphere_f26538_2_0	26538	3518	Assessment Centre > Imaging > Brain MRI > T1 structural brain MRI > Freesurfer ASEG	190	Mean intensity of Lateral-Ventricle (left hemisphere)	43173	47696	Accruing	Continuous	AU	Data	Derived	Unisex	2	1		Mean intensity of Lateral-Ventricle in the left hemisphere generated by subcortical volumetric segmentation (aseg)	http://biobank.ndph.ox.ac.uk/ukb/field.cgi?id=26538	Assessment Centre	Imaging	Brain MRI	T1 structural brain MRI
mean_intensity_of_lateralventricle_right_hemisphere_f26569_2_0		26569	26569-2.0	f.26569.2.0	Continuous	mean_intensity_of_lateralventricle_right_hemisphere_f26569_2_0	26569	3549	Assessment Centre > Imaging > Brain MRI > T1 structural brain MRI > Freesurfer ASEG	190	Mean intensity of Lateral-Ventricle (right hemisphere)	43173	47696	Accruing	Continuous	AU	Data	Derived	Unisex	2	1		Mean intensity of Lateral-Ventricle in the right hemisphere generated by subcortical volumetric segmentation (aseg)	http://biobank.ndph.ox.ac.uk/ukb/field.cgi?id=26569	Assessment Centre	Imaging	Brain MRI	T1 structural brain MRI
mean_intensity_of_nonwmhypointensities_whole_brain_f26507_2_0		26507	26507-2.0	f.26507.2.0	Continuous	mean_intensity_of_nonwmhypointensities_whole_brain_f26507_2_0	26507	3487	Assessment Centre > Imaging > Brain MRI > T1 structural brain MRI > Freesurfer ASEG	190	Mean intensity of non-WM-hypointensities (whole brain)	43173	47696	Accruing	Continuous	AU	Data	Derived	Unisex	2	1		Mean intensity of non-WM-hypointensities in the whole brain generated by subcortical volumetric segmentation (aseg)	http://biobank.ndph.ox.ac.uk/ukb/field.cgi?id=26507	Assessment Centre	Imaging	Brain MRI	T1 structural brain MRI
mean_intensity_of_opticchiasm_whole_brain_f26508_2_0		26508	26508-2.0	f.26508.2.0	Continuous	mean_intensity_of_opticchiasm_whole_brain_f26508_2_0	26508	3488	Assessment Centre > Imaging > Brain MRI > T1 structural brain MRI > Freesurfer ASEG	190	Mean intensity of Optic-Chiasm (whole brain)	43173	47696	Accruing	Continuous	AU	Data	Derived	Unisex	2	1		Mean intensity of Optic-Chiasm in the whole brain generated by subcortical volumetric segmentation (aseg)	http://biobank.ndph.ox.ac.uk/ukb/field.cgi?id=26508	Assessment Centre	Imaging	Brain MRI	T1 structural brain MRI
mean_intensity_of_pallidum_left_hemisphere_f26545_2_0		26545	26545-2.0	f.26545.2.0	Continuous	mean_intensity_of_pallidum_left_hemisphere_f26545_2_0	26545	3525	Assessment Centre > Imaging > Brain MRI > T1 structural brain MRI > Freesurfer ASEG	190	Mean intensity of Pallidum (left hemisphere)	43173	47696	Accruing	Continuous	AU	Data	Derived	Unisex	2	1		Mean intensity of Pallidum in the left hemisphere generated by subcortical volumetric segmentation (aseg)	http://biobank.ndph.ox.ac.uk/ukb/field.cgi?id=26545	Assessment Centre	Imaging	Brain MRI	T1 structural brain MRI
mean_intensity_of_pallidum_right_hemisphere_f26576_2_0		26576	26576-2.0	f.26576.2.0	Continuous	mean_intensity_of_pallidum_right_hemisphere_f26576_2_0	26576	3556	Assessment Centre > Imaging > Brain MRI > T1 structural brain MRI > Freesurfer ASEG	190	Mean intensity of Pallidum (right hemisphere)	43173	47696	Accruing	Continuous	AU	Data	Derived	Unisex	2	1		Mean intensity of Pallidum in the right hemisphere generated by subcortical volumetric segmentation (aseg)	http://biobank.ndph.ox.ac.uk/ukb/field.cgi?id=26576	Assessment Centre	Imaging	Brain MRI	T1 structural brain MRI
mean_intensity_of_putamen_left_hemisphere_f26544_2_0		26544	26544-2.0	f.26544.2.0	Continuous	mean_intensity_of_putamen_left_hemisphere_f26544_2_0	26544	3524	Assessment Centre > Imaging > Brain MRI > T1 structural brain MRI > Freesurfer ASEG	190	Mean intensity of Putamen (left hemisphere)	43173	47696	Accruing	Continuous	AU	Data	Derived	Unisex	2	1		Mean intensity of Putamen in the left hemisphere generated by subcortical volumetric segmentation (aseg)	http://biobank.ndph.ox.ac.uk/ukb/field.cgi?id=26544	Assessment Centre	Imaging	Brain MRI	T1 structural brain MRI
mean_intensity_of_putamen_right_hemisphere_f26575_2_0		26575	26575-2.0	f.26575.2.0	Continuous	mean_intensity_of_putamen_right_hemisphere_f26575_2_0	26575	3555	Assessment Centre > Imaging > Brain MRI > T1 structural brain MRI > Freesurfer ASEG	190	Mean intensity of Putamen (right hemisphere)	43173	47696	Accruing	Continuous	AU	Data	Derived	Unisex	2	1		Mean intensity of Putamen in the right hemisphere generated by subcortical volumetric segmentation (aseg)	http://biobank.ndph.ox.ac.uk/ukb/field.cgi?id=26575	Assessment Centre	Imaging	Brain MRI	T1 structural brain MRI
mean_intensity_of_thalamusproper_left_hemisphere_f26542_2_0		26542	26542-2.0	f.26542.2.0	Continuous	mean_intensity_of_thalamusproper_left_hemisphere_f26542_2_0	26542	3522	Assessment Centre > Imaging > Brain MRI > T1 structural brain MRI > Freesurfer ASEG	190	Mean intensity of Thalamus-Proper (left hemisphere)	43172	47695	Accruing	Continuous	AU	Data	Derived	Unisex	2	1		Mean intensity of Thalamus-Proper in the left hemisphere generated by subcortical volumetric segmentation (aseg)	http://biobank.ndph.ox.ac.uk/ukb/field.cgi?id=26542	Assessment Centre	Imaging	Brain MRI	T1 structural brain MRI
mean_intensity_of_thalamusproper_right_hemisphere_f26573_2_0		26573	26573-2.0	f.26573.2.0	Continuous	mean_intensity_of_thalamusproper_right_hemisphere_f26573_2_0	26573	3553	Assessment Centre > Imaging > Brain MRI > T1 structural brain MRI > Freesurfer ASEG	190	Mean intensity of Thalamus-Proper (right hemisphere)	43172	47695	Accruing	Continuous	AU	Data	Derived	Unisex	2	1		Mean intensity of Thalamus-Proper in the right hemisphere generated by subcortical volumetric segmentation (aseg)	http://biobank.ndph.ox.ac.uk/ukb/field.cgi?id=26573	Assessment Centre	Imaging	Brain MRI	T1 structural brain MRI
mean_intensity_of_ventraldc_left_hemisphere_f26549_2_0		26549	26549-2.0	f.26549.2.0	Continuous	mean_intensity_of_ventraldc_left_hemisphere_f26549_2_0	26549	3529	Assessment Centre > Imaging > Brain MRI > T1 structural brain MRI > Freesurfer ASEG	190	Mean intensity of VentralDC (left hemisphere)	43173	47696	Accruing	Continuous	AU	Data	Derived	Unisex	2	1		Mean intensity of VentralDC in the left hemisphere generated by subcortical volumetric segmentation (aseg)	http://biobank.ndph.ox.ac.uk/ukb/field.cgi?id=26549	Assessment Centre	Imaging	Brain MRI	T1 structural brain MRI
mean_intensity_of_ventraldc_right_hemisphere_f26580_2_0		26580	26580-2.0	f.26580.2.0	Continuous	mean_intensity_of_ventraldc_right_hemisphere_f26580_2_0	26580	3560	Assessment Centre > Imaging > Brain MRI > T1 structural brain MRI > Freesurfer ASEG	190	Mean intensity of VentralDC (right hemisphere)	43173	47696	Accruing	Continuous	AU	Data	Derived	Unisex	2	1		Mean intensity of VentralDC in the right hemisphere generated by subcortical volumetric segmentation (aseg)	http://biobank.ndph.ox.ac.uk/ukb/field.cgi?id=26580	Assessment Centre	Imaging	Brain MRI	T1 structural brain MRI
mean_intensity_of_vessel_left_hemisphere_f26550_2_0		26550	26550-2.0	f.26550.2.0	Continuous	mean_intensity_of_vessel_left_hemisphere_f26550_2_0	26550	3530	Assessment Centre > Imaging > Brain MRI > T1 structural brain MRI > Freesurfer ASEG	190	Mean intensity of vessel (left hemisphere)	43173	47696	Accruing	Continuous	AU	Data	Derived	Unisex	2	1		Mean intensity of vessel in the left hemisphere generated by subcortical volumetric segmentation (aseg)	http://biobank.ndph.ox.ac.uk/ukb/field.cgi?id=26550	Assessment Centre	Imaging	Brain MRI	T1 structural brain MRI
mean_intensity_of_vessel_right_hemisphere_f26581_2_0		26581	26581-2.0	f.26581.2.0	Continuous	mean_intensity_of_vessel_right_hemisphere_f26581_2_0	26581	3561	Assessment Centre > Imaging > Brain MRI > T1 structural brain MRI > Freesurfer ASEG	190	Mean intensity of vessel (right hemisphere)	43173	47696	Accruing	Continuous	AU	Data	Derived	Unisex	2	1		Mean intensity of vessel in the right hemisphere generated by subcortical volumetric segmentation (aseg)	http://biobank.ndph.ox.ac.uk/ukb/field.cgi?id=26581	Assessment Centre	Imaging	Brain MRI	T1 structural brain MRI
mean_intensity_of_wmhypointensities_whole_brain_f26506_2_0		26506	26506-2.0	f.26506.2.0	Continuous	mean_intensity_of_wmhypointensities_whole_brain_f26506_2_0	26506	3486	Assessment Centre > Imaging > Brain MRI > T1 structural brain MRI > Freesurfer ASEG	190	Mean intensity of WM-hypointensities (whole brain)	43173	47696	Accruing	Continuous	AU	Data	Derived	Unisex	2	1		Mean intensity of WM-hypointensities in the whole brain generated by subcortical volumetric segmentation (aseg)	http://biobank.ndph.ox.ac.uk/ukb/field.cgi?id=26506	Assessment Centre	Imaging	Brain MRI	T1 structural brain MRI
mean_isovf_in_anterior_corona_radiata_on_fa_skeleton_left_f25463_2_0		25463	25463-2.0	f.25463.2.0	Continuous	mean_isovf_in_anterior_corona_radiata_on_fa_skeleton_left_f25463_2_0	25463	2999	Assessment Centre > Imaging > Brain MRI > Diffusion brain MRI > dMRI skeleton	134	Mean ISOVF in anterior corona radiata on FA skeleton (left)	40747	45119	Accruing	Continuous	AU	Data	Derived	Unisex	2	1		Mean ISOVF (isotropic or free water volume fraction) in anterior corona radiata (left) on FA (fractional anisotropy) skeleton (from dMRI data)	http://biobank.ndph.ox.ac.uk/ukb/field.cgi?id=25463	Assessment Centre	Imaging	Brain MRI	Diffusion brain MRI
mean_isovf_in_anterior_corona_radiata_on_fa_skeleton_right_f25462_2_0		25462	25462-2.0	f.25462.2.0	Continuous	mean_isovf_in_anterior_corona_radiata_on_fa_skeleton_right_f25462_2_0	25462	2998	Assessment Centre > Imaging > Brain MRI > Diffusion brain MRI > dMRI skeleton	134	Mean ISOVF in anterior corona radiata on FA skeleton (right)	40747	45119	Accruing	Continuous	AU	Data	Derived	Unisex	2	1		Mean ISOVF (isotropic or free water volume fraction) in anterior corona radiata (right) on FA (fractional anisotropy) skeleton (from dMRI data)	http://biobank.ndph.ox.ac.uk/ukb/field.cgi?id=25462	Assessment Centre	Imaging	Brain MRI	Diffusion brain MRI
mean_isovf_in_anterior_limb_of_internal_capsule_on_fa_skeleton_left_f25457_2_0		25457	25457-2.0	f.25457.2.0	Continuous	mean_isovf_in_anterior_limb_of_internal_capsule_on_fa_skeleton_left_f25457_2_0	25457	2993	Assessment Centre > Imaging > Brain MRI > Diffusion brain MRI > dMRI skeleton	134	Mean ISOVF in anterior limb of internal capsule on FA skeleton (left)	40747	45119	Accruing	Continuous	AU	Data	Derived	Unisex	2	1		Mean ISOVF (isotropic or free water volume fraction) in anterior limb of internal capsule (left) on FA (fractional anisotropy) skeleton (from dMRI dat	http://biobank.ndph.ox.ac.uk/ukb/field.cgi?id=25457	Assessment Centre	Imaging	Brain MRI	Diffusion brain MRI
mean_isovf_in_anterior_limb_of_internal_capsule_on_fa_skeleton_right_f25456_2_0		25456	25456-2.0	f.25456.2.0	Continuous	mean_isovf_in_anterior_limb_of_internal_capsule_on_fa_skeleton_right_f25456_2_0	25456	2992	Assessment Centre > Imaging > Brain MRI > Diffusion brain MRI > dMRI skeleton	134	Mean ISOVF in anterior limb of internal capsule on FA skeleton (right)	40747	45119	Accruing	Continuous	AU	Data	Derived	Unisex	2	1		Mean ISOVF (isotropic or free water volume fraction) in anterior limb of internal capsule (right) on FA (fractional anisotropy) skeleton (from dMRI da	http://biobank.ndph.ox.ac.uk/ukb/field.cgi?id=25456	Assessment Centre	Imaging	Brain MRI	Diffusion brain MRI
mean_isovf_in_body_of_corpus_callosum_on_fa_skeleton_f25443_2_0		25443	25443-2.0	f.25443.2.0	Continuous	mean_isovf_in_body_of_corpus_callosum_on_fa_skeleton_f25443_2_0	25443	2979	Assessment Centre > Imaging > Brain MRI > Diffusion brain MRI > dMRI skeleton	134	Mean ISOVF in body of corpus callosum on FA skeleton	40747	45119	Accruing	Continuous	AU	Data	Derived	Unisex	2	1		Mean ISOVF (isotropic or free water volume fraction) in body of corpus callosum on FA (fractional anisotropy) skeleton (from dMRI data)	http://biobank.ndph.ox.ac.uk/ukb/field.cgi?id=25443	Assessment Centre	Imaging	Brain MRI	Diffusion brain MRI
mean_isovf_in_cerebral_peduncle_on_fa_skeleton_left_f25455_2_0		25455	25455-2.0	f.25455.2.0	Continuous	mean_isovf_in_cerebral_peduncle_on_fa_skeleton_left_f25455_2_0	25455	2991	Assessment Centre > Imaging > Brain MRI > Diffusion brain MRI > dMRI skeleton	134	Mean ISOVF in cerebral peduncle on FA skeleton (left)	40747	45119	Accruing	Continuous	AU	Data	Derived	Unisex	2	1		Mean ISOVF (isotropic or free water volume fraction) in cerebral peduncle (left) on FA (fractional anisotropy) skeleton (from dMRI data)	http://biobank.ndph.ox.ac.uk/ukb/field.cgi?id=25455	Assessment Centre	Imaging	Brain MRI	Diffusion brain MRI
mean_isovf_in_cerebral_peduncle_on_fa_skeleton_right_f25454_2_0		25454	25454-2.0	f.25454.2.0	Continuous	mean_isovf_in_cerebral_peduncle_on_fa_skeleton_right_f25454_2_0	25454	2990	Assessment Centre > Imaging > Brain MRI > Diffusion brain MRI > dMRI skeleton	134	Mean ISOVF in cerebral peduncle on FA skeleton (right)	40747	45119	Accruing	Continuous	AU	Data	Derived	Unisex	2	1		Mean ISOVF (isotropic or free water volume fraction) in cerebral peduncle (right) on FA (fractional anisotropy) skeleton (from dMRI data)	http://biobank.ndph.ox.ac.uk/ukb/field.cgi?id=25454	Assessment Centre	Imaging	Brain MRI	Diffusion brain MRI
mean_isovf_in_cingulum_cingulate_gyrus_on_fa_skeleton_left_f25475_2_0		25475	25475-2.0	f.25475.2.0	Continuous	mean_isovf_in_cingulum_cingulate_gyrus_on_fa_skeleton_left_f25475_2_0	25475	3011	Assessment Centre > Imaging > Brain MRI > Diffusion brain MRI > dMRI skeleton	134	Mean ISOVF in cingulum cingulate gyrus on FA skeleton (left)	40747	45119	Accruing	Continuous	AU	Data	Derived	Unisex	2	1		Mean ISOVF (isotropic or free water volume fraction) in cingulum cingulate gyrus (left) on FA (fractional anisotropy) skeleton (from dMRI data)	http://biobank.ndph.ox.ac.uk/ukb/field.cgi?id=25475	Assessment Centre	Imaging	Brain MRI	Diffusion brain MRI
mean_isovf_in_cingulum_cingulate_gyrus_on_fa_skeleton_right_f25474_2_0		25474	25474-2.0	f.25474.2.0	Continuous	mean_isovf_in_cingulum_cingulate_gyrus_on_fa_skeleton_right_f25474_2_0	25474	3010	Assessment Centre > Imaging > Brain MRI > Diffusion brain MRI > dMRI skeleton	134	Mean ISOVF in cingulum cingulate gyrus on FA skeleton (right)	40747	45119	Accruing	Continuous	AU	Data	Derived	Unisex	2	1		Mean ISOVF (isotropic or free water volume fraction) in cingulum cingulate gyrus (right) on FA (fractional anisotropy) skeleton (from dMRI data)	http://biobank.ndph.ox.ac.uk/ukb/field.cgi?id=25474	Assessment Centre	Imaging	Brain MRI	Diffusion brain MRI
mean_isovf_in_cingulum_hippocampus_on_fa_skeleton_left_f25477_2_0		25477	25477-2.0	f.25477.2.0	Continuous	mean_isovf_in_cingulum_hippocampus_on_fa_skeleton_left_f25477_2_0	25477	3013	Assessment Centre > Imaging > Brain MRI > Diffusion brain MRI > dMRI skeleton	134	Mean ISOVF in cingulum hippocampus on FA skeleton (left)	40747	45119	Accruing	Continuous	AU	Data	Derived	Unisex	2	1		Mean ISOVF (isotropic or free water volume fraction) in cingulum hippocampus (left) on FA (fractional anisotropy) skeleton (from dMRI data)	http://biobank.ndph.ox.ac.uk/ukb/field.cgi?id=25477	Assessment Centre	Imaging	Brain MRI	Diffusion brain MRI
mean_isovf_in_cingulum_hippocampus_on_fa_skeleton_right_f25476_2_0		25476	25476-2.0	f.25476.2.0	Continuous	mean_isovf_in_cingulum_hippocampus_on_fa_skeleton_right_f25476_2_0	25476	3012	Assessment Centre > Imaging > Brain MRI > Diffusion brain MRI > dMRI skeleton	134	Mean ISOVF in cingulum hippocampus on FA skeleton (right)	40747	45119	Accruing	Continuous	AU	Data	Derived	Unisex	2	1		Mean ISOVF (isotropic or free water volume fraction) in cingulum hippocampus (right) on FA (fractional anisotropy) skeleton (from dMRI data)	http://biobank.ndph.ox.ac.uk/ukb/field.cgi?id=25476	Assessment Centre	Imaging	Brain MRI	Diffusion brain MRI
mean_isovf_in_corticospinal_tract_on_fa_skeleton_left_f25447_2_0		25447	25447-2.0	f.25447.2.0	Continuous	mean_isovf_in_corticospinal_tract_on_fa_skeleton_left_f25447_2_0	25447	2983	Assessment Centre > Imaging > Brain MRI > Diffusion brain MRI > dMRI skeleton	134	Mean ISOVF in corticospinal tract on FA skeleton (left)	40747	45119	Accruing	Continuous	AU	Data	Derived	Unisex	2	1		Mean ISOVF (isotropic or free water volume fraction) in corticospinal tract (left) on FA (fractional anisotropy) skeleton (from dMRI data)	http://biobank.ndph.ox.ac.uk/ukb/field.cgi?id=25447	Assessment Centre	Imaging	Brain MRI	Diffusion brain MRI
mean_isovf_in_corticospinal_tract_on_fa_skeleton_right_f25446_2_0		25446	25446-2.0	f.25446.2.0	Continuous	mean_isovf_in_corticospinal_tract_on_fa_skeleton_right_f25446_2_0	25446	2982	Assessment Centre > Imaging > Brain MRI > Diffusion brain MRI > dMRI skeleton	134	Mean ISOVF in corticospinal tract on FA skeleton (right)	40747	45119	Accruing	Continuous	AU	Data	Derived	Unisex	2	1		Mean ISOVF (isotropic or free water volume fraction) in corticospinal tract (right) on FA (fractional anisotropy) skeleton (from dMRI data)	http://biobank.ndph.ox.ac.uk/ukb/field.cgi?id=25446	Assessment Centre	Imaging	Brain MRI	Diffusion brain MRI
mean_isovf_in_external_capsule_on_fa_skeleton_left_f25473_2_0		25473	25473-2.0	f.25473.2.0	Continuous	mean_isovf_in_external_capsule_on_fa_skeleton_left_f25473_2_0	25473	3009	Assessment Centre > Imaging > Brain MRI > Diffusion brain MRI > dMRI skeleton	134	Mean ISOVF in external capsule on FA skeleton (left)	40747	45119	Accruing	Continuous	AU	Data	Derived	Unisex	2	1		Mean ISOVF (isotropic or free water volume fraction) in external capsule (left) on FA (fractional anisotropy) skeleton (from dMRI data)	http://biobank.ndph.ox.ac.uk/ukb/field.cgi?id=25473	Assessment Centre	Imaging	Brain MRI	Diffusion brain MRI
mean_isovf_in_external_capsule_on_fa_skeleton_right_f25472_2_0		25472	25472-2.0	f.25472.2.0	Continuous	mean_isovf_in_external_capsule_on_fa_skeleton_right_f25472_2_0	25472	3008	Assessment Centre > Imaging > Brain MRI > Diffusion brain MRI > dMRI skeleton	134	Mean ISOVF in external capsule on FA skeleton (right)	40747	45119	Accruing	Continuous	AU	Data	Derived	Unisex	2	1		Mean ISOVF (isotropic or free water volume fraction) in external capsule (right) on FA (fractional anisotropy) skeleton (from dMRI data)	http://biobank.ndph.ox.ac.uk/ukb/field.cgi?id=25472	Assessment Centre	Imaging	Brain MRI	Diffusion brain MRI
mean_isovf_in_fornix_cresstria_terminalis_on_fa_skeleton_left_f25479_2_0		25479	25479-2.0	f.25479.2.0	Continuous	mean_isovf_in_fornix_cresstria_terminalis_on_fa_skeleton_left_f25479_2_0	25479	3015	Assessment Centre > Imaging > Brain MRI > Diffusion brain MRI > dMRI skeleton	134	Mean ISOVF in fornix cres+stria terminalis on FA skeleton (left)	40747	45119	Accruing	Continuous	AU	Data	Derived	Unisex	2	1		Mean ISOVF (isotropic or free water volume fraction) in fornix cres+stria terminalis (left) on FA (fractional anisotropy) skeleton (from dMRI data)	http://biobank.ndph.ox.ac.uk/ukb/field.cgi?id=25479	Assessment Centre	Imaging	Brain MRI	Diffusion brain MRI
mean_isovf_in_fornix_cresstria_terminalis_on_fa_skeleton_right_f25478_2_0		25478	25478-2.0	f.25478.2.0	Continuous	mean_isovf_in_fornix_cresstria_terminalis_on_fa_skeleton_right_f25478_2_0	25478	3014	Assessment Centre > Imaging > Brain MRI > Diffusion brain MRI > dMRI skeleton	134	Mean ISOVF in fornix cres+stria terminalis on FA skeleton (right)	40747	45119	Accruing	Continuous	AU	Data	Derived	Unisex	2	1		Mean ISOVF (isotropic or free water volume fraction) in fornix cres+stria terminalis (right) on FA (fractional anisotropy) skeleton (from dMRI data)	http://biobank.ndph.ox.ac.uk/ukb/field.cgi?id=25478	Assessment Centre	Imaging	Brain MRI	Diffusion brain MRI
mean_isovf_in_fornix_on_fa_skeleton_f25445_2_0		25445	25445-2.0	f.25445.2.0	Continuous	mean_isovf_in_fornix_on_fa_skeleton_f25445_2_0	25445	2981	Assessment Centre > Imaging > Brain MRI > Diffusion brain MRI > dMRI skeleton	134	Mean ISOVF in fornix on FA skeleton	40747	45119	Accruing	Continuous	AU	Data	Derived	Unisex	2	1		Mean ISOVF (isotropic or free water volume fraction) in fornix on FA (fractional anisotropy) skeleton (from dMRI data)	http://biobank.ndph.ox.ac.uk/ukb/field.cgi?id=25445	Assessment Centre	Imaging	Brain MRI	Diffusion brain MRI
mean_isovf_in_genu_of_corpus_callosum_on_fa_skeleton_f25442_2_0		25442	25442-2.0	f.25442.2.0	Continuous	mean_isovf_in_genu_of_corpus_callosum_on_fa_skeleton_f25442_2_0	25442	2978	Assessment Centre > Imaging > Brain MRI > Diffusion brain MRI > dMRI skeleton	134	Mean ISOVF in genu of corpus callosum on FA skeleton	40747	45119	Accruing	Continuous	AU	Data	Derived	Unisex	2	1		Mean ISOVF (isotropic or free water volume fraction) in genu of corpus callosum on FA (fractional anisotropy) skeleton (from dMRI data)	http://biobank.ndph.ox.ac.uk/ukb/field.cgi?id=25442	Assessment Centre	Imaging	Brain MRI	Diffusion brain MRI
mean_isovf_in_inferior_cerebellar_peduncle_on_fa_skeleton_left_f25451_2_0		25451	25451-2.0	f.25451.2.0	Continuous	mean_isovf_in_inferior_cerebellar_peduncle_on_fa_skeleton_left_f25451_2_0	25451	2987	Assessment Centre > Imaging > Brain MRI > Diffusion brain MRI > dMRI skeleton	134	Mean ISOVF in inferior cerebellar peduncle on FA skeleton (left)	40747	45119	Accruing	Continuous	AU	Data	Derived	Unisex	2	1		Mean ISOVF (isotropic or free water volume fraction) in inferior cerebellar peduncle (left) on FA (fractional anisotropy) skeleton (from dMRI data)	http://biobank.ndph.ox.ac.uk/ukb/field.cgi?id=25451	Assessment Centre	Imaging	Brain MRI	Diffusion brain MRI
mean_isovf_in_inferior_cerebellar_peduncle_on_fa_skeleton_right_f25450_2_0		25450	25450-2.0	f.25450.2.0	Continuous	mean_isovf_in_inferior_cerebellar_peduncle_on_fa_skeleton_right_f25450_2_0	25450	2986	Assessment Centre > Imaging > Brain MRI > Diffusion brain MRI > dMRI skeleton	134	Mean ISOVF in inferior cerebellar peduncle on FA skeleton (right)	40747	45119	Accruing	Continuous	AU	Data	Derived	Unisex	2	1		Mean ISOVF (isotropic or free water volume fraction) in inferior cerebellar peduncle (right) on FA (fractional anisotropy) skeleton (from dMRI data)	http://biobank.ndph.ox.ac.uk/ukb/field.cgi?id=25450	Assessment Centre	Imaging	Brain MRI	Diffusion brain MRI
mean_isovf_in_medial_lemniscus_on_fa_skeleton_left_f25449_2_0		25449	25449-2.0	f.25449.2.0	Continuous	mean_isovf_in_medial_lemniscus_on_fa_skeleton_left_f25449_2_0	25449	2985	Assessment Centre > Imaging > Brain MRI > Diffusion brain MRI > dMRI skeleton	134	Mean ISOVF in medial lemniscus on FA skeleton (left)	40747	45119	Accruing	Continuous	AU	Data	Derived	Unisex	2	1		Mean ISOVF (isotropic or free water volume fraction) in medial lemniscus (left) on FA (fractional anisotropy) skeleton (from dMRI data)	http://biobank.ndph.ox.ac.uk/ukb/field.cgi?id=25449	Assessment Centre	Imaging	Brain MRI	Diffusion brain MRI
mean_isovf_in_medial_lemniscus_on_fa_skeleton_right_f25448_2_0		25448	25448-2.0	f.25448.2.0	Continuous	mean_isovf_in_medial_lemniscus_on_fa_skeleton_right_f25448_2_0	25448	2984	Assessment Centre > Imaging > Brain MRI > Diffusion brain MRI > dMRI skeleton	134	Mean ISOVF in medial lemniscus on FA skeleton (right)	40747	45119	Accruing	Continuous	AU	Data	Derived	Unisex	2	1		Mean ISOVF (isotropic or free water volume fraction) in medial lemniscus (right) on FA (fractional anisotropy) skeleton (from dMRI data)	http://biobank.ndph.ox.ac.uk/ukb/field.cgi?id=25448	Assessment Centre	Imaging	Brain MRI	Diffusion brain MRI
mean_isovf_in_middle_cerebellar_peduncle_on_fa_skeleton_f25440_2_0		25440	25440-2.0	f.25440.2.0	Continuous	mean_isovf_in_middle_cerebellar_peduncle_on_fa_skeleton_f25440_2_0	25440	2976	Assessment Centre > Imaging > Brain MRI > Diffusion brain MRI > dMRI skeleton	134	Mean ISOVF in middle cerebellar peduncle on FA skeleton	40747	45119	Accruing	Continuous	AU	Data	Derived	Unisex	2	1		Mean ISOVF (isotropic or free water volume fraction) in middle cerebellar peduncle on FA (fractional anisotropy) skeleton (from dMRI data)	http://biobank.ndph.ox.ac.uk/ukb/field.cgi?id=25440	Assessment Centre	Imaging	Brain MRI	Diffusion brain MRI
mean_isovf_in_pontine_crossing_tract_on_fa_skeleton_f25441_2_0		25441	25441-2.0	f.25441.2.0	Continuous	mean_isovf_in_pontine_crossing_tract_on_fa_skeleton_f25441_2_0	25441	2977	Assessment Centre > Imaging > Brain MRI > Diffusion brain MRI > dMRI skeleton	134	Mean ISOVF in pontine crossing tract on FA skeleton	40747	45119	Accruing	Continuous	AU	Data	Derived	Unisex	2	1		Mean ISOVF (isotropic or free water volume fraction) in pontine crossing tract on FA (fractional anisotropy) skeleton (from dMRI data)	http://biobank.ndph.ox.ac.uk/ukb/field.cgi?id=25441	Assessment Centre	Imaging	Brain MRI	Diffusion brain MRI
mean_isovf_in_posterior_corona_radiata_on_fa_skeleton_left_f25467_2_0		25467	25467-2.0	f.25467.2.0	Continuous	mean_isovf_in_posterior_corona_radiata_on_fa_skeleton_left_f25467_2_0	25467	3003	Assessment Centre > Imaging > Brain MRI > Diffusion brain MRI > dMRI skeleton	134	Mean ISOVF in posterior corona radiata on FA skeleton (left)	40747	45119	Accruing	Continuous	AU	Data	Derived	Unisex	2	1		Mean ISOVF (isotropic or free water volume fraction) in posterior corona radiata (left) on FA (fractional anisotropy) skeleton (from dMRI data)	http://biobank.ndph.ox.ac.uk/ukb/field.cgi?id=25467	Assessment Centre	Imaging	Brain MRI	Diffusion brain MRI
mean_isovf_in_posterior_corona_radiata_on_fa_skeleton_right_f25466_2_0		25466	25466-2.0	f.25466.2.0	Continuous	mean_isovf_in_posterior_corona_radiata_on_fa_skeleton_right_f25466_2_0	25466	3002	Assessment Centre > Imaging > Brain MRI > Diffusion brain MRI > dMRI skeleton	134	Mean ISOVF in posterior corona radiata on FA skeleton (right)	40747	45119	Accruing	Continuous	AU	Data	Derived	Unisex	2	1		Mean ISOVF (isotropic or free water volume fraction) in posterior corona radiata (right) on FA (fractional anisotropy) skeleton (from dMRI data)	http://biobank.ndph.ox.ac.uk/ukb/field.cgi?id=25466	Assessment Centre	Imaging	Brain MRI	Diffusion brain MRI
mean_isovf_in_posterior_limb_of_internal_capsule_on_fa_skeleton_left_f25459_2_0		25459	25459-2.0	f.25459.2.0	Continuous	mean_isovf_in_posterior_limb_of_internal_capsule_on_fa_skeleton_left_f25459_2_0	25459	2995	Assessment Centre > Imaging > Brain MRI > Diffusion brain MRI > dMRI skeleton	134	Mean ISOVF in posterior limb of internal capsule on FA skeleton (left)	40747	45119	Accruing	Continuous	AU	Data	Derived	Unisex	2	1		Mean ISOVF (isotropic or free water volume fraction) in posterior limb of internal capsule (left) on FA (fractional anisotropy) skeleton (from dMRI da	http://biobank.ndph.ox.ac.uk/ukb/field.cgi?id=25459	Assessment Centre	Imaging	Brain MRI	Diffusion brain MRI
mean_isovf_in_posterior_limb_of_internal_capsule_on_fa_skeleton_right_f25458_2_0		25458	25458-2.0	f.25458.2.0	Continuous	mean_isovf_in_posterior_limb_of_internal_capsule_on_fa_skeleton_right_f25458_2_0	25458	2994	Assessment Centre > Imaging > Brain MRI > Diffusion brain MRI > dMRI skeleton	134	Mean ISOVF in posterior limb of internal capsule on FA skeleton (right)	40747	45119	Accruing	Continuous	AU	Data	Derived	Unisex	2	1		Mean ISOVF (isotropic or free water volume fraction) in posterior limb of internal capsule (right) on FA (fractional anisotropy) skeleton (from dMRI d	http://biobank.ndph.ox.ac.uk/ukb/field.cgi?id=25458	Assessment Centre	Imaging	Brain MRI	Diffusion brain MRI
mean_isovf_in_posterior_thalamic_radiation_on_fa_skeleton_left_f25469_2_0		25469	25469-2.0	f.25469.2.0	Continuous	mean_isovf_in_posterior_thalamic_radiation_on_fa_skeleton_left_f25469_2_0	25469	3005	Assessment Centre > Imaging > Brain MRI > Diffusion brain MRI > dMRI skeleton	134	Mean ISOVF in posterior thalamic radiation on FA skeleton (left)	40747	45119	Accruing	Continuous	AU	Data	Derived	Unisex	2	1		Mean ISOVF (isotropic or free water volume fraction) in posterior thalamic radiation (left) on FA (fractional anisotropy) skeleton (from dMRI data)	http://biobank.ndph.ox.ac.uk/ukb/field.cgi?id=25469	Assessment Centre	Imaging	Brain MRI	Diffusion brain MRI
mean_isovf_in_posterior_thalamic_radiation_on_fa_skeleton_right_f25468_2_0		25468	25468-2.0	f.25468.2.0	Continuous	mean_isovf_in_posterior_thalamic_radiation_on_fa_skeleton_right_f25468_2_0	25468	3004	Assessment Centre > Imaging > Brain MRI > Diffusion brain MRI > dMRI skeleton	134	Mean ISOVF in posterior thalamic radiation on FA skeleton (right)	40747	45119	Accruing	Continuous	AU	Data	Derived	Unisex	2	1		Mean ISOVF (isotropic or free water volume fraction) in posterior thalamic radiation (right) on FA (fractional anisotropy) skeleton (from dMRI data)	http://biobank.ndph.ox.ac.uk/ukb/field.cgi?id=25468	Assessment Centre	Imaging	Brain MRI	Diffusion brain MRI
mean_isovf_in_retrolenticular_part_of_internal_capsule_on_fa_skeleton_left_f25461_2_0		25461	25461-2.0	f.25461.2.0	Continuous	mean_isovf_in_retrolenticular_part_of_internal_capsule_on_fa_skeleton_left_f25461_2_0	25461	2997	Assessment Centre > Imaging > Brain MRI > Diffusion brain MRI > dMRI skeleton	134	Mean ISOVF in retrolenticular part of internal capsule on FA skeleton (left)	40747	45119	Accruing	Continuous	AU	Data	Derived	Unisex	2	1		Mean ISOVF (isotropic or free water volume fraction) in retrolenticular part of internal capsule (left) on FA (fractional anisotropy) skeleton (from d	http://biobank.ndph.ox.ac.uk/ukb/field.cgi?id=25461	Assessment Centre	Imaging	Brain MRI	Diffusion brain MRI
mean_isovf_in_retrolenticular_part_of_internal_capsule_on_fa_skeleton_right_f25460_2_0		25460	25460-2.0	f.25460.2.0	Continuous	mean_isovf_in_retrolenticular_part_of_internal_capsule_on_fa_skeleton_right_f25460_2_0	25460	2996	Assessment Centre > Imaging > Brain MRI > Diffusion brain MRI > dMRI skeleton	134	Mean ISOVF in retrolenticular part of internal capsule on FA skeleton (right)	40747	45119	Accruing	Continuous	AU	Data	Derived	Unisex	2	1		Mean ISOVF (isotropic or free water volume fraction) in retrolenticular part of internal capsule (right) on FA (fractional anisotropy) skeleton (from	http://biobank.ndph.ox.ac.uk/ukb/field.cgi?id=25460	Assessment Centre	Imaging	Brain MRI	Diffusion brain MRI
mean_isovf_in_sagittal_stratum_on_fa_skeleton_left_f25471_2_0		25471	25471-2.0	f.25471.2.0	Continuous	mean_isovf_in_sagittal_stratum_on_fa_skeleton_left_f25471_2_0	25471	3007	Assessment Centre > Imaging > Brain MRI > Diffusion brain MRI > dMRI skeleton	134	Mean ISOVF in sagittal stratum on FA skeleton (left)	40747	45119	Accruing	Continuous	AU	Data	Derived	Unisex	2	1		Mean ISOVF (isotropic or free water volume fraction) in sagittal stratum (left) on FA (fractional anisotropy) skeleton (from dMRI data)	http://biobank.ndph.ox.ac.uk/ukb/field.cgi?id=25471	Assessment Centre	Imaging	Brain MRI	Diffusion brain MRI
mean_isovf_in_sagittal_stratum_on_fa_skeleton_right_f25470_2_0		25470	25470-2.0	f.25470.2.0	Continuous	mean_isovf_in_sagittal_stratum_on_fa_skeleton_right_f25470_2_0	25470	3006	Assessment Centre > Imaging > Brain MRI > Diffusion brain MRI > dMRI skeleton	134	Mean ISOVF in sagittal stratum on FA skeleton (right)	40747	45119	Accruing	Continuous	AU	Data	Derived	Unisex	2	1		Mean ISOVF (isotropic or free water volume fraction) in sagittal stratum (right) on FA (fractional anisotropy) skeleton (from dMRI data)	http://biobank.ndph.ox.ac.uk/ukb/field.cgi?id=25470	Assessment Centre	Imaging	Brain MRI	Diffusion brain MRI
mean_isovf_in_splenium_of_corpus_callosum_on_fa_skeleton_f25444_2_0		25444	25444-2.0	f.25444.2.0	Continuous	mean_isovf_in_splenium_of_corpus_callosum_on_fa_skeleton_f25444_2_0	25444	2980	Assessment Centre > Imaging > Brain MRI > Diffusion brain MRI > dMRI skeleton	134	Mean ISOVF in splenium of corpus callosum on FA skeleton	40747	45119	Accruing	Continuous	AU	Data	Derived	Unisex	2	1		Mean ISOVF (isotropic or free water volume fraction) in splenium of corpus callosum on FA (fractional anisotropy) skeleton (from dMRI data)	http://biobank.ndph.ox.ac.uk/ukb/field.cgi?id=25444	Assessment Centre	Imaging	Brain MRI	Diffusion brain MRI
mean_isovf_in_superior_cerebellar_peduncle_on_fa_skeleton_left_f25453_2_0		25453	25453-2.0	f.25453.2.0	Continuous	mean_isovf_in_superior_cerebellar_peduncle_on_fa_skeleton_left_f25453_2_0	25453	2989	Assessment Centre > Imaging > Brain MRI > Diffusion brain MRI > dMRI skeleton	134	Mean ISOVF in superior cerebellar peduncle on FA skeleton (left)	40747	45119	Accruing	Continuous	AU	Data	Derived	Unisex	2	1		Mean ISOVF (isotropic or free water volume fraction) in superior cerebellar peduncle (left) on FA (fractional anisotropy) skeleton (from dMRI data)	http://biobank.ndph.ox.ac.uk/ukb/field.cgi?id=25453	Assessment Centre	Imaging	Brain MRI	Diffusion brain MRI
mean_isovf_in_superior_cerebellar_peduncle_on_fa_skeleton_right_f25452_2_0		25452	25452-2.0	f.25452.2.0	Continuous	mean_isovf_in_superior_cerebellar_peduncle_on_fa_skeleton_right_f25452_2_0	25452	2988	Assessment Centre > Imaging > Brain MRI > Diffusion brain MRI > dMRI skeleton	134	Mean ISOVF in superior cerebellar peduncle on FA skeleton (right)	40747	45119	Accruing	Continuous	AU	Data	Derived	Unisex	2	1		Mean ISOVF (isotropic or free water volume fraction) in superior cerebellar peduncle (right) on FA (fractional anisotropy) skeleton (from dMRI data)	http://biobank.ndph.ox.ac.uk/ukb/field.cgi?id=25452	Assessment Centre	Imaging	Brain MRI	Diffusion brain MRI
mean_isovf_in_superior_corona_radiata_on_fa_skeleton_left_f25465_2_0		25465	25465-2.0	f.25465.2.0	Continuous	mean_isovf_in_superior_corona_radiata_on_fa_skeleton_left_f25465_2_0	25465	3001	Assessment Centre > Imaging > Brain MRI > Diffusion brain MRI > dMRI skeleton	134	Mean ISOVF in superior corona radiata on FA skeleton (left)	40747	45119	Accruing	Continuous	AU	Data	Derived	Unisex	2	1		Mean ISOVF (isotropic or free water volume fraction) in superior corona radiata (left) on FA (fractional anisotropy) skeleton (from dMRI data)	http://biobank.ndph.ox.ac.uk/ukb/field.cgi?id=25465	Assessment Centre	Imaging	Brain MRI	Diffusion brain MRI
mean_isovf_in_superior_corona_radiata_on_fa_skeleton_right_f25464_2_0		25464	25464-2.0	f.25464.2.0	Continuous	mean_isovf_in_superior_corona_radiata_on_fa_skeleton_right_f25464_2_0	25464	3000	Assessment Centre > Imaging > Brain MRI > Diffusion brain MRI > dMRI skeleton	134	Mean ISOVF in superior corona radiata on FA skeleton (right)	40747	45119	Accruing	Continuous	AU	Data	Derived	Unisex	2	1		Mean ISOVF (isotropic or free water volume fraction) in superior corona radiata (right) on FA (fractional anisotropy) skeleton (from dMRI data)	http://biobank.ndph.ox.ac.uk/ukb/field.cgi?id=25464	Assessment Centre	Imaging	Brain MRI	Diffusion brain MRI
mean_isovf_in_superior_frontooccipital_fasciculus_on_fa_skeleton_left_f25483_2_0		25483	25483-2.0	f.25483.2.0	Continuous	mean_isovf_in_superior_frontooccipital_fasciculus_on_fa_skeleton_left_f25483_2_0	25483	3019	Assessment Centre > Imaging > Brain MRI > Diffusion brain MRI > dMRI skeleton	134	Mean ISOVF in superior fronto-occipital fasciculus on FA skeleton (left)	40747	45119	Accruing	Continuous	AU	Data	Derived	Unisex	2	1		Mean ISOVF (isotropic or free water volume fraction) in superior fronto-occipital fasciculus (left) on FA (fractional anisotropy) skeleton (from dMRI	http://biobank.ndph.ox.ac.uk/ukb/field.cgi?id=25483	Assessment Centre	Imaging	Brain MRI	Diffusion brain MRI
mean_isovf_in_superior_frontooccipital_fasciculus_on_fa_skeleton_right_f25482_2_0		25482	25482-2.0	f.25482.2.0	Continuous	mean_isovf_in_superior_frontooccipital_fasciculus_on_fa_skeleton_right_f25482_2_0	25482	3018	Assessment Centre > Imaging > Brain MRI > Diffusion brain MRI > dMRI skeleton	134	Mean ISOVF in superior fronto-occipital fasciculus on FA skeleton (right)	40747	45119	Accruing	Continuous	AU	Data	Derived	Unisex	2	1		Mean ISOVF (isotropic or free water volume fraction) in superior fronto-occipital fasciculus (right) on FA (fractional anisotropy) skeleton (from dMRI	http://biobank.ndph.ox.ac.uk/ukb/field.cgi?id=25482	Assessment Centre	Imaging	Brain MRI	Diffusion brain MRI
mean_isovf_in_superior_longitudinal_fasciculus_on_fa_skeleton_left_f25481_2_0		25481	25481-2.0	f.25481.2.0	Continuous	mean_isovf_in_superior_longitudinal_fasciculus_on_fa_skeleton_left_f25481_2_0	25481	3017	Assessment Centre > Imaging > Brain MRI > Diffusion brain MRI > dMRI skeleton	134	Mean ISOVF in superior longitudinal fasciculus on FA skeleton (left)	40747	45119	Accruing	Continuous	AU	Data	Derived	Unisex	2	1		Mean ISOVF (isotropic or free water volume fraction) in superior longitudinal fasciculus (left) on FA (fractional anisotropy) skeleton (from dMRI data	http://biobank.ndph.ox.ac.uk/ukb/field.cgi?id=25481	Assessment Centre	Imaging	Brain MRI	Diffusion brain MRI
mean_isovf_in_superior_longitudinal_fasciculus_on_fa_skeleton_right_f25480_2_0		25480	25480-2.0	f.25480.2.0	Continuous	mean_isovf_in_superior_longitudinal_fasciculus_on_fa_skeleton_right_f25480_2_0	25480	3016	Assessment Centre > Imaging > Brain MRI > Diffusion brain MRI > dMRI skeleton	134	Mean ISOVF in superior longitudinal fasciculus on FA skeleton (right)	40747	45119	Accruing	Continuous	AU	Data	Derived	Unisex	2	1		Mean ISOVF (isotropic or free water volume fraction) in superior longitudinal fasciculus (right) on FA (fractional anisotropy) skeleton (from dMRI dat	http://biobank.ndph.ox.ac.uk/ukb/field.cgi?id=25480	Assessment Centre	Imaging	Brain MRI	Diffusion brain MRI
mean_isovf_in_tapetum_on_fa_skeleton_left_f25487_2_0		25487	25487-2.0	f.25487.2.0	Continuous	mean_isovf_in_tapetum_on_fa_skeleton_left_f25487_2_0	25487	3023	Assessment Centre > Imaging > Brain MRI > Diffusion brain MRI > dMRI skeleton	134	Mean ISOVF in tapetum on FA skeleton (left)	40747	45119	Accruing	Continuous	AU	Data	Derived	Unisex	2	1		Mean ISOVF (isotropic or free water volume fraction) in tapetum (left) on FA (fractional anisotropy) skeleton (from dMRI data)	http://biobank.ndph.ox.ac.uk/ukb/field.cgi?id=25487	Assessment Centre	Imaging	Brain MRI	Diffusion brain MRI
mean_isovf_in_tapetum_on_fa_skeleton_right_f25486_2_0		25486	25486-2.0	f.25486.2.0	Continuous	mean_isovf_in_tapetum_on_fa_skeleton_right_f25486_2_0	25486	3022	Assessment Centre > Imaging > Brain MRI > Diffusion brain MRI > dMRI skeleton	134	Mean ISOVF in tapetum on FA skeleton (right)	40747	45119	Accruing	Continuous	AU	Data	Derived	Unisex	2	1		Mean ISOVF (isotropic or free water volume fraction) in tapetum (right) on FA (fractional anisotropy) skeleton (from dMRI data)	http://biobank.ndph.ox.ac.uk/ukb/field.cgi?id=25486	Assessment Centre	Imaging	Brain MRI	Diffusion brain MRI
mean_isovf_in_uncinate_fasciculus_on_fa_skeleton_left_f25485_2_0		25485	25485-2.0	f.25485.2.0	Continuous	mean_isovf_in_uncinate_fasciculus_on_fa_skeleton_left_f25485_2_0	25485	3021	Assessment Centre > Imaging > Brain MRI > Diffusion brain MRI > dMRI skeleton	134	Mean ISOVF in uncinate fasciculus on FA skeleton (left)	40747	45119	Accruing	Continuous	AU	Data	Derived	Unisex	2	1		Mean ISOVF (isotropic or free water volume fraction) in uncinate fasciculus (left) on FA (fractional anisotropy) skeleton (from dMRI data)	http://biobank.ndph.ox.ac.uk/ukb/field.cgi?id=25485	Assessment Centre	Imaging	Brain MRI	Diffusion brain MRI
mean_isovf_in_uncinate_fasciculus_on_fa_skeleton_right_f25484_2_0		25484	25484-2.0	f.25484.2.0	Continuous	mean_isovf_in_uncinate_fasciculus_on_fa_skeleton_right_f25484_2_0	25484	3020	Assessment Centre > Imaging > Brain MRI > Diffusion brain MRI > dMRI skeleton	134	Mean ISOVF in uncinate fasciculus on FA skeleton (right)	40747	45119	Accruing	Continuous	AU	Data	Derived	Unisex	2	1		Mean ISOVF (isotropic or free water volume fraction) in uncinate fasciculus (right) on FA (fractional anisotropy) skeleton (from dMRI data)	http://biobank.ndph.ox.ac.uk/ukb/field.cgi?id=25484	Assessment Centre	Imaging	Brain MRI	Diffusion brain MRI
mean_l1_in_anterior_corona_radiata_on_fa_skeleton_left_f25223_2_0		25223	25223-2.0	f.25223.2.0	Continuous	mean_l1_in_anterior_corona_radiata_on_fa_skeleton_left_f25223_2_0	25223	2759	Assessment Centre > Imaging > Brain MRI > Diffusion brain MRI > dMRI skeleton	134	Mean L1 in anterior corona radiata on FA skeleton (left)	40749	45121	Accruing	Continuous	AU	Data	Derived	Unisex	2	1		Mean L1 in anterior corona radiata (left) on FA (fractional anisotropy) skeleton (from dMRI data)	http://biobank.ndph.ox.ac.uk/ukb/field.cgi?id=25223	Assessment Centre	Imaging	Brain MRI	Diffusion brain MRI
mean_l1_in_anterior_corona_radiata_on_fa_skeleton_right_f25222_2_0		25222	25222-2.0	f.25222.2.0	Continuous	mean_l1_in_anterior_corona_radiata_on_fa_skeleton_right_f25222_2_0	25222	2758	Assessment Centre > Imaging > Brain MRI > Diffusion brain MRI > dMRI skeleton	134	Mean L1 in anterior corona radiata on FA skeleton (right)	40749	45121	Accruing	Continuous	AU	Data	Derived	Unisex	2	1		Mean L1 in anterior corona radiata (right) on FA (fractional anisotropy) skeleton (from dMRI data)	http://biobank.ndph.ox.ac.uk/ukb/field.cgi?id=25222	Assessment Centre	Imaging	Brain MRI	Diffusion brain MRI
mean_l1_in_anterior_limb_of_internal_capsule_on_fa_skeleton_left_f25217_2_0		25217	25217-2.0	f.25217.2.0	Continuous	mean_l1_in_anterior_limb_of_internal_capsule_on_fa_skeleton_left_f25217_2_0	25217	2753	Assessment Centre > Imaging > Brain MRI > Diffusion brain MRI > dMRI skeleton	134	Mean L1 in anterior limb of internal capsule on FA skeleton (left)	40749	45121	Accruing	Continuous	AU	Data	Derived	Unisex	2	1		Mean L1 in anterior limb of internal capsule (left) on FA (fractional anisotropy) skeleton (from dMRI data)	http://biobank.ndph.ox.ac.uk/ukb/field.cgi?id=25217	Assessment Centre	Imaging	Brain MRI	Diffusion brain MRI
mean_l1_in_anterior_limb_of_internal_capsule_on_fa_skeleton_right_f25216_2_0		25216	25216-2.0	f.25216.2.0	Continuous	mean_l1_in_anterior_limb_of_internal_capsule_on_fa_skeleton_right_f25216_2_0	25216	2752	Assessment Centre > Imaging > Brain MRI > Diffusion brain MRI > dMRI skeleton	134	Mean L1 in anterior limb of internal capsule on FA skeleton (right)	40749	45121	Accruing	Continuous	AU	Data	Derived	Unisex	2	1		Mean L1 in anterior limb of internal capsule (right) on FA (fractional anisotropy) skeleton (from dMRI data)	http://biobank.ndph.ox.ac.uk/ukb/field.cgi?id=25216	Assessment Centre	Imaging	Brain MRI	Diffusion brain MRI
mean_l1_in_body_of_corpus_callosum_on_fa_skeleton_f25203_2_0		25203	25203-2.0	f.25203.2.0	Continuous	mean_l1_in_body_of_corpus_callosum_on_fa_skeleton_f25203_2_0	25203	2739	Assessment Centre > Imaging > Brain MRI > Diffusion brain MRI > dMRI skeleton	134	Mean L1 in body of corpus callosum on FA skeleton	40749	45121	Accruing	Continuous	AU	Data	Derived	Unisex	2	1		Mean L1 in body of corpus callosum on FA (fractional anisotropy) skeleton (from dMRI data)	http://biobank.ndph.ox.ac.uk/ukb/field.cgi?id=25203	Assessment Centre	Imaging	Brain MRI	Diffusion brain MRI
mean_l1_in_cerebral_peduncle_on_fa_skeleton_left_f25215_2_0		25215	25215-2.0	f.25215.2.0	Continuous	mean_l1_in_cerebral_peduncle_on_fa_skeleton_left_f25215_2_0	25215	2751	Assessment Centre > Imaging > Brain MRI > Diffusion brain MRI > dMRI skeleton	134	Mean L1 in cerebral peduncle on FA skeleton (left)	40749	45121	Accruing	Continuous	AU	Data	Derived	Unisex	2	1		Mean L1 in cerebral peduncle (left) on FA (fractional anisotropy) skeleton (from dMRI data)	http://biobank.ndph.ox.ac.uk/ukb/field.cgi?id=25215	Assessment Centre	Imaging	Brain MRI	Diffusion brain MRI
mean_l1_in_cerebral_peduncle_on_fa_skeleton_right_f25214_2_0		25214	25214-2.0	f.25214.2.0	Continuous	mean_l1_in_cerebral_peduncle_on_fa_skeleton_right_f25214_2_0	25214	2750	Assessment Centre > Imaging > Brain MRI > Diffusion brain MRI > dMRI skeleton	134	Mean L1 in cerebral peduncle on FA skeleton (right)	40749	45121	Accruing	Continuous	AU	Data	Derived	Unisex	2	1		Mean L1 in cerebral peduncle (right) on FA (fractional anisotropy) skeleton (from dMRI data)	http://biobank.ndph.ox.ac.uk/ukb/field.cgi?id=25214	Assessment Centre	Imaging	Brain MRI	Diffusion brain MRI
mean_l1_in_cingulum_cingulate_gyrus_on_fa_skeleton_left_f25235_2_0		25235	25235-2.0	f.25235.2.0	Continuous	mean_l1_in_cingulum_cingulate_gyrus_on_fa_skeleton_left_f25235_2_0	25235	2771	Assessment Centre > Imaging > Brain MRI > Diffusion brain MRI > dMRI skeleton	134	Mean L1 in cingulum cingulate gyrus on FA skeleton (left)	40749	45121	Accruing	Continuous	AU	Data	Derived	Unisex	2	1		Mean L1 in cingulum cingulate gyrus (left) on FA (fractional anisotropy) skeleton (from dMRI data)	http://biobank.ndph.ox.ac.uk/ukb/field.cgi?id=25235	Assessment Centre	Imaging	Brain MRI	Diffusion brain MRI
mean_l1_in_cingulum_cingulate_gyrus_on_fa_skeleton_right_f25234_2_0		25234	25234-2.0	f.25234.2.0	Continuous	mean_l1_in_cingulum_cingulate_gyrus_on_fa_skeleton_right_f25234_2_0	25234	2770	Assessment Centre > Imaging > Brain MRI > Diffusion brain MRI > dMRI skeleton	134	Mean L1 in cingulum cingulate gyrus on FA skeleton (right)	40749	45121	Accruing	Continuous	AU	Data	Derived	Unisex	2	1		Mean L1 in cingulum cingulate gyrus (right) on FA (fractional anisotropy) skeleton (from dMRI data)	http://biobank.ndph.ox.ac.uk/ukb/field.cgi?id=25234	Assessment Centre	Imaging	Brain MRI	Diffusion brain MRI
mean_l1_in_cingulum_hippocampus_on_fa_skeleton_left_f25237_2_0		25237	25237-2.0	f.25237.2.0	Continuous	mean_l1_in_cingulum_hippocampus_on_fa_skeleton_left_f25237_2_0	25237	2773	Assessment Centre > Imaging > Brain MRI > Diffusion brain MRI > dMRI skeleton	134	Mean L1 in cingulum hippocampus on FA skeleton (left)	40749	45121	Accruing	Continuous	AU	Data	Derived	Unisex	2	1		Mean L1 in cingulum hippocampus (left) on FA (fractional anisotropy) skeleton (from dMRI data)	http://biobank.ndph.ox.ac.uk/ukb/field.cgi?id=25237	Assessment Centre	Imaging	Brain MRI	Diffusion brain MRI
mean_l1_in_cingulum_hippocampus_on_fa_skeleton_right_f25236_2_0		25236	25236-2.0	f.25236.2.0	Continuous	mean_l1_in_cingulum_hippocampus_on_fa_skeleton_right_f25236_2_0	25236	2772	Assessment Centre > Imaging > Brain MRI > Diffusion brain MRI > dMRI skeleton	134	Mean L1 in cingulum hippocampus on FA skeleton (right)	40749	45121	Accruing	Continuous	AU	Data	Derived	Unisex	2	1		Mean L1 in cingulum hippocampus (right) on FA (fractional anisotropy) skeleton (from dMRI data)	http://biobank.ndph.ox.ac.uk/ukb/field.cgi?id=25236	Assessment Centre	Imaging	Brain MRI	Diffusion brain MRI
mean_l1_in_corticospinal_tract_on_fa_skeleton_left_f25207_2_0		25207	25207-2.0	f.25207.2.0	Continuous	mean_l1_in_corticospinal_tract_on_fa_skeleton_left_f25207_2_0	25207	2743	Assessment Centre > Imaging > Brain MRI > Diffusion brain MRI > dMRI skeleton	134	Mean L1 in corticospinal tract on FA skeleton (left)	40749	45121	Accruing	Continuous	AU	Data	Derived	Unisex	2	1		Mean L1 in corticospinal tract (left) on FA (fractional anisotropy) skeleton (from dMRI data)	http://biobank.ndph.ox.ac.uk/ukb/field.cgi?id=25207	Assessment Centre	Imaging	Brain MRI	Diffusion brain MRI
mean_l1_in_corticospinal_tract_on_fa_skeleton_right_f25206_2_0		25206	25206-2.0	f.25206.2.0	Continuous	mean_l1_in_corticospinal_tract_on_fa_skeleton_right_f25206_2_0	25206	2742	Assessment Centre > Imaging > Brain MRI > Diffusion brain MRI > dMRI skeleton	134	Mean L1 in corticospinal tract on FA skeleton (right)	40749	45121	Accruing	Continuous	AU	Data	Derived	Unisex	2	1		Mean L1 in corticospinal tract (right) on FA (fractional anisotropy) skeleton (from dMRI data)	http://biobank.ndph.ox.ac.uk/ukb/field.cgi?id=25206	Assessment Centre	Imaging	Brain MRI	Diffusion brain MRI
mean_l1_in_external_capsule_on_fa_skeleton_left_f25233_2_0		25233	25233-2.0	f.25233.2.0	Continuous	mean_l1_in_external_capsule_on_fa_skeleton_left_f25233_2_0	25233	2769	Assessment Centre > Imaging > Brain MRI > Diffusion brain MRI > dMRI skeleton	134	Mean L1 in external capsule on FA skeleton (left)	40749	45121	Accruing	Continuous	AU	Data	Derived	Unisex	2	1		Mean L1 in external capsule (left) on FA (fractional anisotropy) skeleton (from dMRI data)	http://biobank.ndph.ox.ac.uk/ukb/field.cgi?id=25233	Assessment Centre	Imaging	Brain MRI	Diffusion brain MRI
mean_l1_in_external_capsule_on_fa_skeleton_right_f25232_2_0		25232	25232-2.0	f.25232.2.0	Continuous	mean_l1_in_external_capsule_on_fa_skeleton_right_f25232_2_0	25232	2768	Assessment Centre > Imaging > Brain MRI > Diffusion brain MRI > dMRI skeleton	134	Mean L1 in external capsule on FA skeleton (right)	40749	45121	Accruing	Continuous	AU	Data	Derived	Unisex	2	1		Mean L1 in external capsule (right) on FA (fractional anisotropy) skeleton (from dMRI data)	http://biobank.ndph.ox.ac.uk/ukb/field.cgi?id=25232	Assessment Centre	Imaging	Brain MRI	Diffusion brain MRI
mean_l1_in_fornix_cresstria_terminalis_on_fa_skeleton_left_f25239_2_0		25239	25239-2.0	f.25239.2.0	Continuous	mean_l1_in_fornix_cresstria_terminalis_on_fa_skeleton_left_f25239_2_0	25239	2775	Assessment Centre > Imaging > Brain MRI > Diffusion brain MRI > dMRI skeleton	134	Mean L1 in fornix cres+stria terminalis on FA skeleton (left)	40749	45121	Accruing	Continuous	AU	Data	Derived	Unisex	2	1		Mean L1 in fornix cres+stria terminalis (left) on FA (fractional anisotropy) skeleton (from dMRI data)	http://biobank.ndph.ox.ac.uk/ukb/field.cgi?id=25239	Assessment Centre	Imaging	Brain MRI	Diffusion brain MRI
mean_l1_in_fornix_cresstria_terminalis_on_fa_skeleton_right_f25238_2_0		25238	25238-2.0	f.25238.2.0	Continuous	mean_l1_in_fornix_cresstria_terminalis_on_fa_skeleton_right_f25238_2_0	25238	2774	Assessment Centre > Imaging > Brain MRI > Diffusion brain MRI > dMRI skeleton	134	Mean L1 in fornix cres+stria terminalis on FA skeleton (right)	40749	45121	Accruing	Continuous	AU	Data	Derived	Unisex	2	1		Mean L1 in fornix cres+stria terminalis (right) on FA (fractional anisotropy) skeleton (from dMRI data)	http://biobank.ndph.ox.ac.uk/ukb/field.cgi?id=25238	Assessment Centre	Imaging	Brain MRI	Diffusion brain MRI
mean_l1_in_fornix_on_fa_skeleton_f25205_2_0		25205	25205-2.0	f.25205.2.0	Continuous	mean_l1_in_fornix_on_fa_skeleton_f25205_2_0	25205	2741	Assessment Centre > Imaging > Brain MRI > Diffusion brain MRI > dMRI skeleton	134	Mean L1 in fornix on FA skeleton	40749	45121	Accruing	Continuous	AU	Data	Derived	Unisex	2	1		Mean L1 in fornix on FA (fractional anisotropy) skeleton (from dMRI data)	http://biobank.ndph.ox.ac.uk/ukb/field.cgi?id=25205	Assessment Centre	Imaging	Brain MRI	Diffusion brain MRI
mean_l1_in_genu_of_corpus_callosum_on_fa_skeleton_f25202_2_0		25202	25202-2.0	f.25202.2.0	Continuous	mean_l1_in_genu_of_corpus_callosum_on_fa_skeleton_f25202_2_0	25202	2738	Assessment Centre > Imaging > Brain MRI > Diffusion brain MRI > dMRI skeleton	134	Mean L1 in genu of corpus callosum on FA skeleton	40749	45121	Accruing	Continuous	AU	Data	Derived	Unisex	2	1		Mean L1 in genu of corpus callosum on FA (fractional anisotropy) skeleton (from dMRI data)	http://biobank.ndph.ox.ac.uk/ukb/field.cgi?id=25202	Assessment Centre	Imaging	Brain MRI	Diffusion brain MRI
mean_l1_in_inferior_cerebellar_peduncle_on_fa_skeleton_left_f25211_2_0		25211	25211-2.0	f.25211.2.0	Continuous	mean_l1_in_inferior_cerebellar_peduncle_on_fa_skeleton_left_f25211_2_0	25211	2747	Assessment Centre > Imaging > Brain MRI > Diffusion brain MRI > dMRI skeleton	134	Mean L1 in inferior cerebellar peduncle on FA skeleton (left)	40749	45121	Accruing	Continuous	AU	Data	Derived	Unisex	2	1		Mean L1 in inferior cerebellar peduncle (left) on FA (fractional anisotropy) skeleton (from dMRI data)	http://biobank.ndph.ox.ac.uk/ukb/field.cgi?id=25211	Assessment Centre	Imaging	Brain MRI	Diffusion brain MRI
mean_l1_in_inferior_cerebellar_peduncle_on_fa_skeleton_right_f25210_2_0		25210	25210-2.0	f.25210.2.0	Continuous	mean_l1_in_inferior_cerebellar_peduncle_on_fa_skeleton_right_f25210_2_0	25210	2746	Assessment Centre > Imaging > Brain MRI > Diffusion brain MRI > dMRI skeleton	134	Mean L1 in inferior cerebellar peduncle on FA skeleton (right)	40749	45121	Accruing	Continuous	AU	Data	Derived	Unisex	2	1		Mean L1 in inferior cerebellar peduncle (right) on FA (fractional anisotropy) skeleton (from dMRI data)	http://biobank.ndph.ox.ac.uk/ukb/field.cgi?id=25210	Assessment Centre	Imaging	Brain MRI	Diffusion brain MRI
mean_l1_in_medial_lemniscus_on_fa_skeleton_left_f25209_2_0		25209	25209-2.0	f.25209.2.0	Continuous	mean_l1_in_medial_lemniscus_on_fa_skeleton_left_f25209_2_0	25209	2745	Assessment Centre > Imaging > Brain MRI > Diffusion brain MRI > dMRI skeleton	134	Mean L1 in medial lemniscus on FA skeleton (left)	40749	45121	Accruing	Continuous	AU	Data	Derived	Unisex	2	1		Mean L1 in medial lemniscus (left) on FA (fractional anisotropy) skeleton (from dMRI data)	http://biobank.ndph.ox.ac.uk/ukb/field.cgi?id=25209	Assessment Centre	Imaging	Brain MRI	Diffusion brain MRI
mean_l1_in_medial_lemniscus_on_fa_skeleton_right_f25208_2_0		25208	25208-2.0	f.25208.2.0	Continuous	mean_l1_in_medial_lemniscus_on_fa_skeleton_right_f25208_2_0	25208	2744	Assessment Centre > Imaging > Brain MRI > Diffusion brain MRI > dMRI skeleton	134	Mean L1 in medial lemniscus on FA skeleton (right)	40749	45121	Accruing	Continuous	AU	Data	Derived	Unisex	2	1		Mean L1 in medial lemniscus (right) on FA (fractional anisotropy) skeleton (from dMRI data)	http://biobank.ndph.ox.ac.uk/ukb/field.cgi?id=25208	Assessment Centre	Imaging	Brain MRI	Diffusion brain MRI
mean_l1_in_middle_cerebellar_peduncle_on_fa_skeleton_f25200_2_0		25200	25200-2.0	f.25200.2.0	Continuous	mean_l1_in_middle_cerebellar_peduncle_on_fa_skeleton_f25200_2_0	25200	2736	Assessment Centre > Imaging > Brain MRI > Diffusion brain MRI > dMRI skeleton	134	Mean L1 in middle cerebellar peduncle on FA skeleton	40749	45121	Accruing	Continuous	AU	Data	Derived	Unisex	2	1		Mean L1 in middle cerebellar peduncle on FA (fractional anisotropy) skeleton (from dMRI data)	http://biobank.ndph.ox.ac.uk/ukb/field.cgi?id=25200	Assessment Centre	Imaging	Brain MRI	Diffusion brain MRI
mean_l1_in_pontine_crossing_tract_on_fa_skeleton_f25201_2_0		25201	25201-2.0	f.25201.2.0	Continuous	mean_l1_in_pontine_crossing_tract_on_fa_skeleton_f25201_2_0	25201	2737	Assessment Centre > Imaging > Brain MRI > Diffusion brain MRI > dMRI skeleton	134	Mean L1 in pontine crossing tract on FA skeleton	40749	45121	Accruing	Continuous	AU	Data	Derived	Unisex	2	1		Mean L1 in pontine crossing tract on FA (fractional anisotropy) skeleton (from dMRI data)	http://biobank.ndph.ox.ac.uk/ukb/field.cgi?id=25201	Assessment Centre	Imaging	Brain MRI	Diffusion brain MRI
mean_l1_in_posterior_corona_radiata_on_fa_skeleton_left_f25227_2_0		25227	25227-2.0	f.25227.2.0	Continuous	mean_l1_in_posterior_corona_radiata_on_fa_skeleton_left_f25227_2_0	25227	2763	Assessment Centre > Imaging > Brain MRI > Diffusion brain MRI > dMRI skeleton	134	Mean L1 in posterior corona radiata on FA skeleton (left)	40749	45121	Accruing	Continuous	AU	Data	Derived	Unisex	2	1		Mean L1 in posterior corona radiata (left) on FA (fractional anisotropy) skeleton (from dMRI data)	http://biobank.ndph.ox.ac.uk/ukb/field.cgi?id=25227	Assessment Centre	Imaging	Brain MRI	Diffusion brain MRI
mean_l1_in_posterior_corona_radiata_on_fa_skeleton_right_f25226_2_0		25226	25226-2.0	f.25226.2.0	Continuous	mean_l1_in_posterior_corona_radiata_on_fa_skeleton_right_f25226_2_0	25226	2762	Assessment Centre > Imaging > Brain MRI > Diffusion brain MRI > dMRI skeleton	134	Mean L1 in posterior corona radiata on FA skeleton (right)	40749	45121	Accruing	Continuous	AU	Data	Derived	Unisex	2	1		Mean L1 in posterior corona radiata (right) on FA (fractional anisotropy) skeleton (from dMRI data)	http://biobank.ndph.ox.ac.uk/ukb/field.cgi?id=25226	Assessment Centre	Imaging	Brain MRI	Diffusion brain MRI
mean_l1_in_posterior_limb_of_internal_capsule_on_fa_skeleton_left_f25219_2_0		25219	25219-2.0	f.25219.2.0	Continuous	mean_l1_in_posterior_limb_of_internal_capsule_on_fa_skeleton_left_f25219_2_0	25219	2755	Assessment Centre > Imaging > Brain MRI > Diffusion brain MRI > dMRI skeleton	134	Mean L1 in posterior limb of internal capsule on FA skeleton (left)	40749	45121	Accruing	Continuous	AU	Data	Derived	Unisex	2	1		Mean L1 in posterior limb of internal capsule (left) on FA (fractional anisotropy) skeleton (from dMRI data)	http://biobank.ndph.ox.ac.uk/ukb/field.cgi?id=25219	Assessment Centre	Imaging	Brain MRI	Diffusion brain MRI
mean_l1_in_posterior_limb_of_internal_capsule_on_fa_skeleton_right_f25218_2_0		25218	25218-2.0	f.25218.2.0	Continuous	mean_l1_in_posterior_limb_of_internal_capsule_on_fa_skeleton_right_f25218_2_0	25218	2754	Assessment Centre > Imaging > Brain MRI > Diffusion brain MRI > dMRI skeleton	134	Mean L1 in posterior limb of internal capsule on FA skeleton (right)	40749	45121	Accruing	Continuous	AU	Data	Derived	Unisex	2	1		Mean L1 in posterior limb of internal capsule (right) on FA (fractional anisotropy) skeleton (from dMRI data)	http://biobank.ndph.ox.ac.uk/ukb/field.cgi?id=25218	Assessment Centre	Imaging	Brain MRI	Diffusion brain MRI
mean_l1_in_posterior_thalamic_radiation_on_fa_skeleton_left_f25229_2_0		25229	25229-2.0	f.25229.2.0	Continuous	mean_l1_in_posterior_thalamic_radiation_on_fa_skeleton_left_f25229_2_0	25229	2765	Assessment Centre > Imaging > Brain MRI > Diffusion brain MRI > dMRI skeleton	134	Mean L1 in posterior thalamic radiation on FA skeleton (left)	40749	45121	Accruing	Continuous	AU	Data	Derived	Unisex	2	1		Mean L1 in posterior thalamic radiation (left) on FA (fractional anisotropy) skeleton (from dMRI data)	http://biobank.ndph.ox.ac.uk/ukb/field.cgi?id=25229	Assessment Centre	Imaging	Brain MRI	Diffusion brain MRI
[truncated: 1,452 more rows]

## Sheet: demographics
	U65 FEM	U65 MAL	O65 FEM	O65 MAL		Genotype	U65 FEM	U65 MAL	O65 FEM	O65 MAL	Total		In analysis	U65 FEM	U65 MAL	O65 FEM	O65 MAL
[truncated: 7 more rows]

[truncated: 3 more sheets: Boruta_E4_nonE4, Boruta_E4_copies, Spearman_cor_E4_copies]
