# Supplementary material for: Vascular Dysfunction Is Central to Alzheimer’s Disease Pathogenesis in APOE e4 Carriers
Source: Int J Mol Sci. 2022 Jun 26;23(13):7106. doi: 10.3390/ijms23137106 (PMC9266739; doi:10.3390/ijms23137106)
Supplement: Supplementary file 1 [file ijms-23-07106-s001.zip › SuppTableS2_neuropathology.xlsx]

## Sheet: Pathology variables
Variable	Variable type	Description	Number of deceased subjects with no data (total deceased = 1528)
age_death	continuous	Age at death (years)	0
amyloid	continuous	Average amyloid across all regions (must have data in at least 4 regions) measured by Immunohistochemistry (IHC). Value is percent area of cortex occupied by amyloid	286
amyloid_ag	continuous	Angular gyrus amyloid measured by IHC. Value is percent area of cortex occupied by amyloid	221
amyloid_calc	continuous	Calcarine cortex amyloid measured by IHC. Value is percent area of cortex occupied by amyloid	223
amyloid_cg	continuous	Anterior cingulate cortex amyloid measured by IHC. Value is percent area of cortex occupied by amyloid	344
amyloid_ec	continuous	Entorhinal cortex amyloid measured by IHC. Value is percent area of cortex occupied by amyloid	355
amyloid_hip	continuous	Hippocampal amyloid measured by IHC. Value is percent area of cortex occupied by amyloid	286
amyloid_it	continuous	Inferior temporal gyrus amyloid measured by IHC. Value is percent area of cortex occupied by amyloid	256
amyloid_mf	continuous	Middle frontal gyrus amyloid measured by IHC. Value is percent area of cortex occupied by amyloid	216
amyloid_sf	continuous	Superior frontal gyrus amyloid measured by IHC. Value is percent area of cortex occupied by amyloid	353
arteriol_scler	categorical	Arteriolosclerosis (0=none, 1=mild, 2=moderate, 3=severe)	238
braaksc	categorical	Braak stage (1-6)	227
ca1hipdp	continuous	Ca1 hippocampal diffuse plaques (silver stain)	241
ca1hipnft	continuous	Ca1 hippocampal neurofibrillary tangles (silver stain)	242
ca1hipnp	continuous	Ca1 hippocampal neuritic plaques (silver stain)	241
caa_4gp	categorical	cerebral amyloid angiopathy (0=none, 1=mild, 2=moderate, 3=severe)	266
ceradsc	categorical	CERAD score (1=definite AD, 2=probable AD, 3 = possible AD, 4=No AD)	227
cesdsum_lv	discrete	Centre for epidemiological studies depression (CESD) score	11
ci_num2_gct	categorical	Presence of one or more gross infarcts	233
ci_num2_mct	categorical	Presence of one or more chronic microinfarcts	233
cogdx_stroke	categorical	Final Clinical Dx - Hx of stroke at time of death	47
cvda	categorical	Atherosclerosis (0=none, 1=mild, 2=moderate, 3=severe)	226
dlbpathsc	categorical	Dementia with Lewy bodies (0=none, 1=nigral predominant, 2=limbic-type, 3=neocortical-type)	230
dp	continuous	total diffuse plaques (silver stain)	237
dxpark	categorical	Parkinson's Dx	47
educ	continuous	Years of education	0
entodp	continuous	entorhinal cortex diffuse plaques (silver stain)	237
entonft	continuous	entorhinal cortex neurofibrillary tangles (silver stain)	237
entonp	continuous	entorhinal cortex neuritic plaques (silver stain)	237
gpath	continuous	global pathology score - average of all silver stain measures	237
headinjrloc_bl	categorical	history of head injury at baseline	7
heart_bl	categorical	history of heart disease at baseline	2
hspath_any	categorical	Any hippocampal sclerosis	237
hypertension_bl	categorical	history of hypertension at baseline	2
infpardp	continuous	inferior parietal cortex diffuse plaques (silver stain)	239
infparnft	continuous	inferior parietal cortex neurofibrillary tangles (silver stain)	239
infparnp	continuous	inferior parietal cortex neuritic plaques (silver stain)	239
ldai_bl	continuous	lifetime daily alcohol intake (baseline)	19
midfrontdp	continuous	middle frontal gyrus diffuse plaques (silver stain)	238
midfrontnft	continuous	middle frontal gyrus neurofibrillary tangles (silver stain)	238
midfrontnp	continuous	middle frontal gyrus neuritic plaques (silver stain)	238
midtempdp	continuous	middle temporal gyrus diffuse plaques (silver stain)	237
midtempnft	continuous	middle temporal gyrus neurofibrillary tangles (silver stain)	237
midtempnp	continuous	middle temporal gyrus neuritic plaques (silver stain)	237
msex	categorical	sex (male or female)	0
nft	continuous	Average neurofibrillary tangles (silver stain)	237
np	continuous	Average neuritic plaques (silver stain)	237
path_pd_mildsev	categorical	Severe parkinson's pathology (binary)	231
smoking	categorical	Smoking status (Never, former, current)	14
study	categorical	ROS or MAP	0
tangles	continuous	Average AT8 tau across all regions (must have data in at least 4 regions) measured by IHC	293
tangles_ag	continuous	Angular gyrus tangles measured by IHC	228
tangles_calc	continuous	Calcarine cortex tangles measured by IHC	233
tangles_cg	continuous	Anterior cingulate cortex tangles measured by IHC	304
tangles_ec	continuous	Entorhinal cortex tangles measured by IHC	356
tangles_hip	continuous	Hippocampal tangles measured by IHC	281
tangles_it	continuous	Inferior temporal gyrus tangles measured by IHC	260
tangles_mf	continuous	Middle frontal gyrus tangles measured by IHC	221
tangles_sf	continuous	Superior frontal gyrus tangles measured by IHC	359
tdp_stage4	categorical	TDP stage (None, amygdala, amygdala+limbic, amygdala+limbic+neocortical)	503

## Sheet: Pathology_foldchanges
Variable	CTRL_APOE4	CTRL_nonCarrier	Fold_Change		Variable	AD_APOE4	AD_nonCarrier	Fold_Change
nft_mf	0.31	0.06	5.34		tangles_calc	1.08	0.38	2.86
tangles_ag	0.05	0.01	4.4		tangles_mf	5.51	2.1	2.62
tangles_calc	0.04	0.01	3.83		tangles_ag	6.33	2.74	2.31
plaq_d_ag	9.66	3.11	3.11		tangles_cg	6.15	3.09	1.99
amyloid_sf	2.3	0.77	2.97		tangles_sf	6.18	3.12	1.98
amyloid_cg	2.29	0.77	2.96		nft_mf	4.77	2.47	1.93
amyloid_ag	2.84	1.03	2.77		nft_mt	13.38	7.3	1.83
amyloid_calc	1.79	0.67	2.67		nft_ag	5.59	3.12	1.79
amyloid_it	2.2	0.84	2.62		tangles_it	17.15	9.82	1.75
amyloid	2.01	0.77	2.6		tangles	11.78	7.82	1.51
amyloid_mf	3.01	1.16	2.59		plaq_n_ec	20.31	13.49	1.51
nft_mt	0.82	0.32	2.58		nft	1.12	0.77	1.46
tangles_it	2.42	0.95	2.54		plaq_d_ag	23.84	16.73	1.42
plaq_d_mf	8.71	3.44	2.53		plaq_d_mt	25.31	17.84	1.42
amyloid_hip	0.55	0.24	2.31		plaq_n_mt	21.84	15.54	1.41
plaq_n_mt	2.27	1.04	2.19		amyloid_calc	5.43	3.88	1.4
amyloid_ec	1.63	0.78	2.1		plaq_d_mf	29.8	21.63	1.38
plaq_d	0.45	0.22	2.06		plaq_n_hip	8.89	6.55	1.36
tangles_cg	0.43	0.21	2.05		plaq_n	1.53	1.14	1.35
nft_ag	0.06	0.03	1.99		plaq_d	1.26	0.96	1.32
plaq_d_mt	8.66	4.48	1.93		plaq_n_mf	18.47	14.3	1.29
plaq_n_mf	2.34	1.24	1.89		amyloid_it	7.4	5.74	1.29
plaq_n	0.17	0.1	1.82		nft_hip	37.64	29.24	1.29
plaq_n_ag	2.21	1.24	1.78		tangles_ec	22.38	17.69	1.26
plaq_n_hip	1.03	0.59	1.76		tangles_hip	30.31	24.59	1.23
plaq_d_ec	4	2.43	1.65		amyloid_hip	2.72	2.21	1.23
plaq_n_ec	2.07	1.28	1.61		amyloid	6.88	5.6	1.23
plaq_d_hip	0.93	0.65	1.45		amyloid_mf	8.94	7.42	1.2
tangles_hip	13.06	9.55	1.37		amyloid_sf	8.05	6.68	1.2
nft_ec	16.15	12.03	1.34		plaq_n_ag	18.41	15.3	1.2
nft	0.26	0.2	1.3		amyloid_ag	8.43	7.02	1.2
tangles	2.82	2.29	1.23		plaq_d_hip	2.78	2.33	1.19
nft_hip	11.97	11.22	1.07		nft_ec	34.32	28.93	1.19
tangles_ec	7.96	8.52	0.93		amyloid_cg	8.75	7.43	1.18
tangles_mf	0.02	0.03	0.91		amyloid_ec	6.13	5.42	1.13
tangles_sf	0.05	0.08	0.61		plaq_d_ec	9.22	8.17	1.13

## Sheet: AUROC values
	Glmnet	Ranger	svmLinear	xgbTree	Rpart
Dementia	0.79	0.76	0.76	0.75	0.72
No dementia	0.71	0.7	0.69	0.67	0.68
AD pathology	0.78	0.74	0.75	0.7	0.68
Control	0.62	0.61	0.57	0.57	0.61

## Sheet: AD_APOE4_vs_nonAPOE4
glmnet	Overall		ranger	Overall		rpart	Overall		svm	Overall		xgb	Overall
caa_4gp	100		caa_4gp	100		plaq_n_ec	100		caa_4gp	100		caa_4gp	100
hspath_typ	77.4035		plaq_n_ec	27.4485		gpath	86.0532		gpath	85.5016		age_death	83.9639
age_death	7.60213		gpath	20.7826		caa_4gp	72.0051		amyloid_calc	78.8182		plaq_n_ec	63.7097
amyloid_calc	5.68342		plaq_n_mf	19.4662		age_death	53.26		nft_mt	70.1586		amyloid_calc	37.9982
educ	3.7126		plaq_n	16.0884		plaq_d_ag	52.7317		plaq_n_ec	69.975		gpath	35.5448
plaq_n_ec	2.99642		amyloid_mf	15.6126		plaq_n	52.0835		plaq_n	69.6511		amyloid	33.4478
amyloid_it	2.35898		plaq_n_mt	15.4529		amyloid_calc	49.479		tangles_sf	66.473		nft_ec	30.2532
tdp_stage4	2.25494		amyloid_ag	15.3027		nft_mt	42.3467		tangles_it	66.1025		tangles_mf	29.2579
plaq_d_mt	1.07595		age_death	14.7098		plaq_n_mf	17.8331		plaq_d_ag	65.2746		plaq_d_ag	29.0324
tangles_it	0.315818		tangles_it	14.3183		cesdsum_lv	0		tangles_mf	64.884		plaq_d	28.496
cesdsum_lv	0		amyloid	14.1235		cogdx_stroke	0		tangles_ag	63.7857		pmi	28.1246
cogdx_stroke	0		amyloid_calc	13.8736		dxpark	0		plaq_d_mt	62.0865		nft	27.9383
dxpark	0		nft	13.6747		ldai_bl	0		tangles	60.5208		tangles_hip	24.1202
ldai_bl	0		nft_mt	12.8998		smoking	0		tangles_cg	60.1536		plaq_n	23.4135
smoking	0		amyloid_sf	11.5871		hypertension_bl	0		plaq_n_mt	59.783		plaq_n_mt	23.3859
hypertension_bl	0		plaq_d_mt	11.1743		headinjrloc_bl	0		age_death	59.7129		plaq_n_mf	22.8266
headinjrloc_bl	0		plaq_d_ag	10.5476		heart_bl	0		amyloid_it	59.2823		amyloid_hip	20.7199
heart_bl	0		plaq_n_ag	9.93412		pmi	0		nft	57.9302		tangles_it	18.7571
pmi	0		amyloid_it	9.75829		dlbpathsc	0		amyloid	57.5597		plaq_d_mf	17.6754
dlbpathsc	0		plaq_d	9.46882		path_pd_mildsev	0		plaq_d	57.336		educ	17.3068
path_pd_mildsev	0		tangles_mf	9.43853		cvda	0		amyloid_hip	54.0077		tangles_cg	17.2845
cvda	0		plaq_n_hip	8.98974		`studyROS `	0		amyloid_sf	53.7106		plaq_n_ag	15.7722
studyROS	0		tangles	8.88805		educ	0		amyloid_ag	53.3834		hspath_typ	15.0401
msex1	0		nft_mf	8.71815		msex1	0		nft_mf	52.4587		plaq_d_ec	14.5807
plaq_d_ag	0		amyloid_ec	8.69451		plaq_d_ec	0		plaq_d_mf	50.1819		nft_hip	14.4012
plaq_d_ec	0		amyloid_hip	8.46181		plaq_d_hip	0		amyloid_mf	48.5795		plaq_d_mt	14.2827
plaq_d_hip	0		tangles_cg	8.45192		plaq_d_mf	0		plaq_n_hip	47.8685		amyloid_cg	14.2051
plaq_d_mf	0		hspath_typ	7.97903		plaq_d_mt	0		tangles_calc	47.8384		amyloid_mf	13.7204
amyloid	0		tangles_calc	7.9718		amyloid	0		nft_ag	46.9304		tangles_ec	13.6473
amyloid_ag	0		educ	7.57177		amyloid_ag	0		amyloid_cg	46.7969		amyloid_ec	13.6441
amyloid_cg	0		tangles_ag	7.48486		amyloid_cg	0		tangles_hip	41.5924		tangles_ag	13.6232
amyloid_ec	0		amyloid_cg	7.34334		amyloid_ec	0		tangles_ec	40.7511		amyloid_it	13.0887
amyloid_hip	0		nft_hip	7.17418		amyloid_hip	0		nft_ec	34.7621		amyloid_sf	12.7551
amyloid_mf	0		plaq_d_mf	7.0043		amyloid_it	0		tdp_stage4	32.9928		amyloid_ag	12.4703
amyloid_sf	0		studyROS	6.49439		amyloid_mf	0		nft_hip	31.9913		tangles_sf	11.7291
plaq_d	0		dlbpathsc	5.71212		amyloid_sf	0		educ	31.7977		nft_mt	11.1707
plaq_n	0		tangles_sf	5.12778		plaq_d	0		plaq_n_mf	31.7076		cesdsum_lv	8.95318
plaq_n_ag	0		plaq_d_ec	5.12222		plaq_n_ag	0		amyloid_ec	31.6375		plaq_n_hip	8.47137
plaq_n_hip	0		path_pd_mildsev	4.99071		plaq_n_hip	0		plaq_n_ag	23.6355		hypertension_bl	7.76415
plaq_n_mf	0		tangles_ec	4.98952		plaq_n_mt	0		hspath_typ	21.6625		tdp_stage4	7.3358
plaq_n_mt	0		nft_ec	4.81411		hspath_typ	0		plaq_d_hip	20.0901		studyROS	7.17953
nft	0		tangles_hip	4.66638		nft	0		plaq_d_ec	18.3475		ldai_bl	6.55141
nft_ag	0		ci_num2_mct	4.33883		nft_ag	0		dlbpathsc	18.1372		tangles	5.77222
nft_ec	0		hypertension_bl	4.29911		nft_ec	0		study	13.2799		cogdx_stroke	5.63221
nft_hip	0		pmi	4.11453		nft_hip	0		cesdsum_lv	12.7858		plaq_d_hip	5.6253
nft_mf	0		msex1	4.10148		nft_mf	0		hypertension_bl	10.4457		smoking	5.55588
nft_mt	0		nft_ag	4.08556		tangles	0		ci_num2_gct	10.1152		tangles_calc	5.36033
tangles	0		cogdx_stroke	3.91955		tangles_ag	0		pmi	9.72459		ci_num2_mct	3.73373
tangles_ag	0		smoking	3.74291		tangles_calc	0		path_pd_mildsev	9.15373		cvda	3.36391
tangles_calc	0		dxpark	3.40776		tangles_cg	0		dxpark	5.65515		arteriol_scler	2.82989
tangles_cg	0		tdp_stage4	3.33767		tangles_ec	0		heart_bl	4.60691		ci_num2_gct	2.37203
tangles_ec	0		ldai_bl	3.17732		tangles_hip	0		ci_num2_mct	3.02454		path_pd_mildsev	2.36273
tangles_hip	0		headinjrloc_bl	2.47426		tangles_it	0		cvda	2.31347		dlbpathsc	2.12223
tangles_mf	0		ci_num2_gct	2.44056		tangles_mf	0		ldai_bl	1.26523		msex1	1.35099
tangles_sf	0		heart_bl	2.4258		tangles_sf	0		msex	1.22183		nft_ag	0.58842
arteriol_scler	0		plaq_d_hip	2.34451		tdp_stage4	0		arteriol_scler	1.17176		nft_mf	0.352039
ci_num2_gct	0		cvda	2.0119		arteriol_scler	0		headinjrloc_bl	1.01152		dxpark	0
ci_num2_mct	0		cesdsum_lv	0.442794		ci_num2_gct	0		smoking	0.550826		headinjrloc_bl	0
gpath	0		arteriol_scler	0		ci_num2_mct	0		cogdx_stroke	0		heart_bl	0

## Sheet: DEM_APOE4_vs_nonAPOE4
glmnet	Overall		ranger	Overall		rpart	Overall		svm	DEM_E4		xgb	Overall
caa_4gp	100		caa_4gp	100		gpath	100		caa_4gp	100		caa_4gp	100
hspath_typ	33.8554		amyloid_calc	38.4606		caa_4gp	92.3845		amyloid_calc	81.8431		age_death	62.9491
amyloid_calc	6.05424		age_death	29.9621		amyloid_calc	82.3282		gpath	80.788		amyloid_calc	36.7799
age_death	5.39907		amyloid_ag	27.8229		age_death	62.5878		plaq_n_mt	73.152		pmi	34.9375
dlbpathsc	3.73149		nft	27.1718		amyloid_hip	54.4558		tangles_it	71.0051		gpath	28.9913
plaq_n_ec	1.64798		gpath	26.0032		nft	51.0543		plaq_n	70.4318		tangles_it	27.115
plaq_d_mt	0.872893		tangles_it	21.8328		plaq_n_ec	32.2353		nft_mt	69.7487		plaq_n_mt	25.5963
educ	0.725164		plaq_n_mt	17.265		plaq_d	28.3029		plaq_n_ec	69.0961		nft_hip	24.4673
plaq_n_mt	0.524396		amyloid_hip	15.2291		plaq_d_ag	14.2863		amyloid_it	69.029		plaq_d_ag	20.8122
plaq_d_ag	0.356045		tangles	14.8213		plaq_n_mf	14.2392		tangles_mf	68.9619		plaq_d_mt	19.0504
cesdsum_lv	0		plaq_d_mt	14.53		plaq_n	12.9038		plaq_d_ag	68.9436		amyloid_hip	17.4451
cogdx_stroke	0		plaq_n_ec	13.7425		plaq_n_mt	12.1437		amyloid	68.0288		amyloid_ag	15.4887
dxpark	0		plaq_d_ag	12.6966		cesdsum_lv	0		amyloid_ag	66.9859		plaq_n_ag	14.6257
ldai_bl	0		plaq_n_mf	12.5293		cogdx_stroke	0		nft	66.931		nft	13.9051
smoking	0		tangles_cg	11.8759		dxpark	0		plaq_d_mt	66.9188		tangles_sf	13.8148
hypertension_bl	0		plaq_d	11.5273		ldai_bl	0		tangles_ag	64.9122		tangles_cg	13.2506
headinjrloc_bl	0		plaq_n_ag	10.8793		smoking	0		tangles	64.7719		plaq_d	12.7951
heart_bl	0		tangles_hip	10.6783		hypertension_bl	0		amyloid_hip	64.5645		plaq_d_ec	12.0943
pmi	0		amyloid	10.6699		headinjrloc_bl	0		tangles_cg	63.0276		plaq_n_ec	11.9351
path_pd_mildsev	0		tangles_ag	9.65672		heart_bl	0		plaq_d	62.8934		tangles_hip	11.1047
cvda	0		plaq_n	8.76298		pmi	0		nft_mf	62.3811		plaq_d_hip	10.4554
studyROS	0		amyloid_it	8.61203		dlbpathsc	0		amyloid_cg	61.3686		plaq_n	10.4062
msex1	0		nft_mt	7.67054		path_pd_mildsev	0		tangles_sf	61.1979		plaq_d_mf	8.87563
plaq_d_ec	0		amyloid_mf	7.58865		cvda	0		amyloid_sf	60.161		amyloid_mf	8.78346
plaq_d_hip	0		tangles_ec	6.88416		`studyROS `	0		amyloid_mf	57.325		amyloid	8.67685
plaq_d_mf	0		tangles_calc	6.64316		educ	0		plaq_n_hip	54.19		hspath_typ	8.49499
amyloid	0		tangles_mf	6.01768		msex1	0		tangles_calc	53.1776		tangles_ag	8.26919
amyloid_ag	0		nft_ec	6.01376		plaq_d_ec	0		plaq_d_mf	51.598		amyloid_sf	7.94818
amyloid_cg	0		nft_hip	5.93438		plaq_d_hip	0		amyloid_ec	50.9819		nft_ec	7.82671
amyloid_ec	0		amyloid_sf	5.86876		plaq_d_mf	0		nft_ag	50.738		tangles_ec	7.78385
amyloid_hip	0		plaq_n_hip	5.86182		plaq_d_mt	0		plaq_n_mf	46.1454		tangles_calc	7.60921
amyloid_it	0		plaq_d_hip	5.47548		amyloid	0		age_death	46.0051		tangles	7.45939
amyloid_mf	0		plaq_d_ec	4.92185		amyloid_ag	0		nft_ec	45.5904		amyloid_it	7.13421
amyloid_sf	0		amyloid_ec	4.52542		amyloid_cg	0		tangles_ec	44.889		plaq_n_mf	6.90581
plaq_d	0		tangles_sf	4.38971		amyloid_ec	0		tangles_hip	43.2545		tangles_mf	6.76053
plaq_n	0		nft_mf	3.56027		amyloid_it	0		nft_hip	42.4372		amyloid_ec	6.23218
plaq_n_ag	0		amyloid_cg	3.31334		amyloid_mf	0		plaq_n_ag	39.7719		cvda	5.92812
plaq_n_hip	0		plaq_d_mf	3.08385		amyloid_sf	0		plaq_d_hip	33.746		cesdsum_lv	4.82352
plaq_n_mf	0		smoking	2.86683		plaq_n_ag	0		plaq_d_ec	28.7021		educ	4.67029
nft	0		nft_ag	2.83646		plaq_n_hip	0		tdp_stage4	25.2379		amyloid_cg	3.26109
nft_ag	0		heart_bl	2.73373		hspath_typ	0		cesdsum_lv	19.9012		nft_ag	3.21575
nft_ec	0		dlbpathsc	2.72156		nft_ag	0		educ	19.334		ci_num2_gct	2.63304
nft_hip	0		hspath_typ	2.61068		nft_ec	0		dlbpathsc	17.6323		heart_bl	2.39375
nft_mf	0		ci_num2_gct	2.33894		nft_hip	0		cogdx_stroke	17.5104		dlbpathsc	2.2792
nft_mt	0		educ	1.94866		nft_mf	0		hspath_typ	15.0281		ldai_bl	1.94526
tangles	0		cogdx_stroke	1.93334		nft_mt	0		dxpark	12.2408		plaq_n_hip	1.64839
tangles_ag	0		ci_num2_mct	1.75882		tangles	0		ldai_bl	11.8566		nft_mt	1.56225
tangles_calc	0		hypertension_bl	1.74215		tangles_ag	0		ci_num2_mct	11.5638		ci_num2_mct	1.45764
tangles_cg	0		studyROS	1.65898		tangles_calc	0		heart_bl	11.1735		tdp_stage4	0.96
tangles_ec	0		dxpark	1.58824		tangles_cg	0		path_pd_mildsev	11.1735		arteriol_scler	0.787126
tangles_hip	0		tdp_stage4	1.40606		tangles_ec	0		cvda	8.05074		studyROS	0.747407
tangles_it	0		arteriol_scler	1.3949		tangles_hip	0		arteriol_scler	7.11149		hypertension_bl	0.500715
tangles_mf	0		headinjrloc_bl	1.3247		tangles_it	0		headinjrloc_bl	6.73335		nft_mf	0.461257
tangles_sf	0		msex1	1.26945		tangles_mf	0		ci_num2_gct	6.73335		smoking	0.445809
tdp_stage4	0		cesdsum_lv	1.01128		tangles_sf	0		study	4.14735		path_pd_mildsev	0.165607
arteriol_scler	0		path_pd_mildsev	0.982776		tdp_stage4	0		smoking	2.74457		msex1	0.00711301
ci_num2_gct	0		ldai_bl	0.257753		arteriol_scler	0		hypertension_bl	2.19566		cogdx_stroke	0
ci_num2_mct	0		pmi	0.0901998		ci_num2_gct	0		pmi	0.0609905		dxpark	0
gpath	0		cvda	0		ci_num2_mct	0		msex	0		headinjrloc_bl	0
