# Supplementary material for: Vascular Dysfunction Is Central to Alzheimer’s Disease Pathogenesis in APOE e4 Carriers
Source: Int J Mol Sci. 2022 Jun 26;23(13):7106. doi: 10.3390/ijms23137106 (PMC9266739; doi:10.3390/ijms23137106)
Supplement: Supplementary file 1 [file ijms-23-07106-s001.zip › SuppTableS3_ROSMAP_data.xlsx]

## Sheet: AD_vs_CTRL_nonCarrier
gene_version	logFC	logCPM	LR	PValue	FDR	ensembl_gene_id	hgnc_symbol	entrezgene	gene_biotype	transcript_biotype	description	chromosome_name	start_position	end_position	strand
ENSG00000196517.11	0.292871	4.03107	35.2294	2.93e-09	4.41e-05	ENSG00000196517	SLC6A9	6536	protein_coding	protein_coding	solute carrier family 6 member 9 [Source:HGNC Symbol;Acc:HGNC:11056]	1	43991500	44031467	-1
ENSG00000229344.1	-1.13044	2.04767	34.4887	4.29e-09	4.41e-05	ENSG00000229344	MTCO2P12	NA	unprocessed_pseudogene	unprocessed_pseudogene	MT-CO2 pseudogene 12 [Source:HGNC Symbol;Acc:HGNC:52028]	1	632757	633438	1
ENSG00000198744.5	1.18142	2.01944	33.5044	7.11e-09	4.87e-05	ENSG00000198744	MTCO3P12	NA	unprocessed_pseudogene	unprocessed_pseudogene	MT-CO3 pseudogene 12 [Source:HGNC Symbol;Acc:HGNC:52042]	1	634376	634922	1
ENSG00000223953.5	0.269946	3.31232	32.0521	1.5e-08	7.71e-05	ENSG00000223953	C1QTNF5	114902	protein_coding	protein_coding	C1q and TNF related 5 [Source:HGNC Symbol;Acc:HGNC:14344]	11	119338942	119340940	-1
ENSG00000173110.7	1.30846	3.22745	30.6456	3.1e-08	7.96e-05	ENSG00000173110	HSPA6	3310	protein_coding	protein_coding	heat shock protein family A (Hsp70) member 6 [Source:HGNC Symbol;Acc:HGNC:5239]	1	161524540	161526894	1
ENSG00000135678.11	0.303958	4.3916	30.8082	2.85e-08	7.96e-05	ENSG00000135678	CPM	1368	protein_coding	nonsense_mediated_decay	carboxypeptidase M [Source:HGNC Symbol;Acc:HGNC:2311]	12	68842197	68971570	-1
ENSG00000141905.18	0.165227	7.92383	31.5152	1.98e-08	7.96e-05	ENSG00000141905	NFIC	4782	protein_coding	protein_coding	nuclear factor I C [Source:HGNC Symbol;Acc:HGNC:7786]	19	3314403	3469217	1
ENSG00000184307.14	-0.255207	3.47752	30.6752	3.05e-08	7.96e-05	ENSG00000184307	ZDHHC23	254887	protein_coding	protein_coding	zinc finger DHHC-type containing 23 [Source:HGNC Symbol;Acc:HGNC:28654]	3	113947901	113965401	1
ENSG00000240429.1	0.300145	2.13488	27.7619	1.37e-07	0.000256419	ENSG00000240429	LRRFIP1P1	NA	processed_pseudogene	processed_pseudogene	LRR binding FLII interacting protein 1 pseudogene 1 [Source:HGNC Symbol;Acc:HGNC:32937]	3	179259028	179261273	-1
ENSG00000111642.14	0.094044	6.94046	27.9315	1.26e-07	0.000256419	ENSG00000111642	CHD4	1108	protein_coding	protein_coding	chromodomain helicase DNA binding protein 4 [Source:HGNC Symbol;Acc:HGNC:1919]	12	6570082	6614524	-1
ENSG00000167011.8	-0.430956	0.775096	27.7641	1.37e-07	0.000256419	ENSG00000167011	NAT16	375607	protein_coding	protein_coding	N-acetyltransferase 16 (putative) [Source:HGNC Symbol;Acc:HGNC:22030]	7	101170496	101180293	-1
ENSG00000205981.6	-0.108263	4.25349	27.1513	1.88e-07	0.000297519	ENSG00000205981	DNAJC19	131118	protein_coding	protein_coding	DnaJ heat shock protein family (Hsp40) member C19 [Source:HGNC Symbol;Acc:HGNC:30528]	3	180983709	180989774	-1
ENSG00000259976.3	-1.74287	2.20541	27.2774	1.76e-07	0.000297519	ENSG00000259976		NA	lncRNA	lncRNA	novel transcript	3	114314501	114329714	-1
ENSG00000179954.15	0.219187	2.51174	26.7806	2.28e-07	0.000334682	ENSG00000179954	SSC5D	284297	protein_coding	protein_coding	scavenger receptor cysteine rich family member with 5 domains [Source:HGNC Symbol;Acc:HGNC:26641]	19	55488404	55519099	1
ENSG00000068745.14	0.106771	5.66798	25.9976	3.42e-07	0.000468504	ENSG00000068745	IP6K2	51447	protein_coding	protein_coding	inositol hexakisphosphate kinase 2 [Source:HGNC Symbol;Acc:HGNC:17313]	3	48688003	48740353	-1
ENSG00000112561.17	0.199572	4.28254	25.6652	4.06e-07	0.000503509	ENSG00000112561	TFEB	7942	protein_coding	protein_coding	transcription factor EB [Source:HGNC Symbol;Acc:HGNC:11753]	6	41683978	41736259	-1
ENSG00000272341.1	-0.244516	1.96346	25.6169	4.16e-07	0.000503509	ENSG00000272341		NA	lncRNA	lncRNA	novel transcript	6	16764346	16766883	1
ENSG00000087116.14	0.35688	2.98979	25.4502	4.54e-07	0.000518451	ENSG00000087116	ADAMTS2	9509	protein_coding	protein_coding	ADAM metallopeptidase with thrombospondin type 1 motif 2 [Source:HGNC Symbol;Acc:HGNC:218]	5	179110853	179345461	-1
ENSG00000182310.13	0.239743	4.00864	25.0007	5.73e-07	0.000553812	ENSG00000182310	SPACA6	147650	protein_coding	protein_coding	sperm acrosome associated 6 [Source:HGNC Symbol;Acc:HGNC:27113]	19	51689128	51712387	1
ENSG00000198740.8	0.190819	5.12094	24.936	5.93e-07	0.000553812	ENSG00000198740	ZNF652	22834	protein_coding	processed_transcript	zinc finger protein 652 [Source:HGNC Symbol;Acc:HGNC:29147]	17	49289206	49362473	-1
ENSG00000185129.5	0.150935	7.11325	24.9492	5.89e-07	0.000553812	ENSG00000185129	PURA	5813	protein_coding	protein_coding	purine rich element binding protein A [Source:HGNC Symbol;Acc:HGNC:9701]	5	140107777	140125619	1
ENSG00000118495.18	-0.237017	2.28832	25.1429	5.32e-07	0.000553812	ENSG00000118495	PLAGL1	5325	protein_coding	protein_coding	PLAG1 like zinc finger 1 [Source:HGNC Symbol;Acc:HGNC:9046]	6	143940300	144064599	-1
ENSG00000148826.8	0.309559	5.10311	24.6351	6.93e-07	0.00058459	ENSG00000148826	NKX6-2	84504	protein_coding	processed_transcript	NK6 homeobox 2 [Source:HGNC Symbol;Acc:HGNC:19321]	10	132783179	132786147	-1
ENSG00000009954.10	0.0940227	6.57657	24.5853	7.11e-07	0.00058459	ENSG00000009954	BAZ1B	9031	protein_coding	protein_coding	bromodomain adjacent to zinc finger domain 1B [Source:HGNC Symbol;Acc:HGNC:961]	7	73440406	73522293	-1
ENSG00000131368.7	-0.0983425	5.44726	24.6391	6.91e-07	0.00058459	ENSG00000131368	MRPS25	64432	protein_coding	processed_transcript	mitochondrial ribosomal protein S25 [Source:HGNC Symbol;Acc:HGNC:14511]	3	15042460	15065317	-1
ENSG00000088836.12	0.371862	2.26151	24.2973	8.26e-07	0.000586433	ENSG00000088836	SLC4A11	83959	protein_coding	protein_coding	solute carrier family 4 member 11 [Source:HGNC Symbol;Acc:HGNC:16438]	20	3227417	3239559	-1
ENSG00000213144.2	0.289852	-0.0671864	24.397	7.84e-07	0.000586433	ENSG00000213144		NA	processed_pseudogene	processed_pseudogene	PDGFA associated protein 1 (PDAP1) pseudogene	12	119194850	119195394	1
ENSG00000105643.9	0.244034	5.39461	24.2933	8.27e-07	0.000586433	ENSG00000105643	ARRDC2	27106	protein_coding	protein_coding	arrestin domain containing 2 [Source:HGNC Symbol;Acc:HGNC:25225]	19	18001132	18014102	1
ENSG00000125817.7	0.181462	7.01591	24.3689	7.95e-07	0.000586433	ENSG00000125817	CENPB	1059	protein_coding	protein_coding	centromere protein B [Source:HGNC Symbol;Acc:HGNC:1852]	20	3783851	3786740	-1
ENSG00000260287.4	2.12343	0.336759	24.1223	9.04e-07	0.000619534	ENSG00000260287	TBC1D3G	101060321	protein_coding	protein_coding	TBC1 domain family member 3G [Source:HGNC Symbol;Acc:HGNC:29860]	17	36323884	36334759	1
ENSG00000164418.19	-0.192633	4.32666	23.8601	1.04e-06	0.000687026	ENSG00000164418	GRIK2	2898	protein_coding	protein_coding	glutamate ionotropic receptor kainate type subunit 2 [Source:HGNC Symbol;Acc:HGNC:4580]	6	101181257	102070083	1
ENSG00000048052.21	-0.1793	3.7694	23.7047	1.12e-06	0.000704003	ENSG00000048052	HDAC9	9734	protein_coding	protein_coding	histone deacetylase 9 [Source:HGNC Symbol;Acc:HGNC:14065]	7	18086949	19002416	1
ENSG00000136040.8	-0.188043	3.73421	23.6927	1.13e-06	0.000704003	ENSG00000136040	PLXNC1	10154	protein_coding	protein_coding	plexin C1 [Source:HGNC Symbol;Acc:HGNC:9106]	12	94148577	94307675	1
ENSG00000213722.8	0.206725	5.26299	23.5702	1.2e-06	0.000728213	ENSG00000213722	DDAH2	23564	protein_coding	protein_coding	dimethylarginine dimethylaminohydrolase 2 [Source:HGNC Symbol;Acc:HGNC:2716]	6	31727038	31730617	-1
ENSG00000168743.12	0.336321	1.37944	23.3843	1.33e-06	0.000760056	ENSG00000168743	NPNT	255743	protein_coding	protein_coding	nephronectin [Source:HGNC Symbol;Acc:HGNC:27405]	4	105894775	106004027	1
ENSG00000119760.15	-0.0962185	5.42105	23.3252	1.37e-06	0.000760056	ENSG00000119760	SUPT7L	9913	protein_coding	protein_coding	SPT7 like, STAGA complex gamma subunit [Source:HGNC Symbol;Acc:HGNC:30632]	2	27650809	27663840	-1
ENSG00000175426.10	-0.42086	4.2459	23.3581	1.34e-06	0.000760056	ENSG00000175426	PCSK1	5122	protein_coding	protein_coding	proprotein convertase subtilisin/kexin type 1 [Source:HGNC Symbol;Acc:HGNC:8743]	5	96390333	96434143	-1
ENSG00000105655.18	0.262576	4.81443	23.2388	1.43e-06	0.000774056	ENSG00000105655	ISYNA1	51477	protein_coding	nonsense_mediated_decay	inositol-3-phosphate synthase 1 [Source:HGNC Symbol;Acc:HGNC:29821]	19	18434388	18438167	-1
ENSG00000260916.7	-0.100331	6.06101	22.9667	1.65e-06	0.000868871	ENSG00000260916	CCPG1	9236	protein_coding	protein_coding	cell cycle progression 1 [Source:HGNC Symbol;Acc:HGNC:24227]	15	55340032	55408510	-1
ENSG00000120875.8	-0.444152	2.61534	22.8355	1.76e-06	0.000906985	ENSG00000120875	DUSP4	1846	protein_coding	protein_coding	dual specificity phosphatase 4 [Source:HGNC Symbol;Acc:HGNC:3070]	8	29333064	29350684	-1
ENSG00000255823.4	0.477869	-0.0172026	22.6778	1.92e-06	0.000915887	ENSG00000255823	MTRNR2L8	100463486	protein_coding	protein_coding	MT-RNR2 like 8 [Source:HGNC Symbol;Acc:HGNC:37165]	11	10507894	10509186	-1
ENSG00000276259.1	0.201583	1.70171	22.6938	1.9e-06	0.000915887	ENSG00000276259		NA	lncRNA	lncRNA	novel transcript, antisense to CNOT1	16	58522970	58523842	1
ENSG00000132819.16	0.170605	4.28845	22.726	1.87e-06	0.000915887	ENSG00000132819	RBM38	55544	protein_coding	protein_coding	RNA binding motif protein 38 [Source:HGNC Symbol;Acc:HGNC:15818]	20	57391396	57409333	1
ENSG00000111328.6	0.182321	6.62573	22.5797	2.02e-06	0.000926032	ENSG00000111328	CDK2AP1	8099	protein_coding	nonsense_mediated_decay	cyclin dependent kinase 2 associated protein 1 [Source:HGNC Symbol;Acc:HGNC:14002]	12	123250112	123272334	-1
ENSG00000146966.12	0.175765	4.77849	22.5693	2.03e-06	0.000926032	ENSG00000146966	DENND2A	27147	protein_coding	protein_coding	DENN domain containing 2A [Source:HGNC Symbol;Acc:HGNC:22212]	7	140518420	140673993	-1
ENSG00000130669.17	0.141897	4.4071	22.4756	2.13e-06	0.000930913	ENSG00000130669	PAK4	10298	protein_coding	protein_coding	p21 (RAC1) activated kinase 4 [Source:HGNC Symbol;Acc:HGNC:16059]	19	39125770	39182816	1
ENSG00000174460.3	-0.322465	3.40448	22.5094	2.09e-06	0.000930913	ENSG00000174460	ZCCHC12	170261	protein_coding	protein_coding	zinc finger CCHC-type containing 12 [Source:HGNC Symbol;Acc:HGNC:27273]	X	118823824	118826968	1
ENSG00000170276.5	0.206113	2.75051	22.2992	2.33e-06	0.000978841	ENSG00000170276	HSPB2	3316	protein_coding	protein_coding	heat shock protein family B (small) member 2 [Source:HGNC Symbol;Acc:HGNC:5247]	11	111912734	111914093	1
ENSG00000165632.7	0.147648	5.17766	22.3316	2.29e-06	0.000978841	ENSG00000165632	TAF3	83860	protein_coding	protein_coding	TATA-box binding protein associated factor 3 [Source:HGNC Symbol;Acc:HGNC:17303]	10	7818505	8016631	1
ENSG00000196154.11	0.519943	1.11759	22.2139	2.44e-06	0.000997282	ENSG00000196154	S100A4	6275	protein_coding	protein_coding	S100 calcium binding protein A4 [Source:HGNC Symbol;Acc:HGNC:10494]	1	153543613	153550136	-1
ENSG00000197540.7	0.478021	-0.929213	22.1414	2.53e-06	0.000997282	ENSG00000197540	GZMM	3004	protein_coding	protein_coding	granzyme M [Source:HGNC Symbol;Acc:HGNC:4712]	19	544034	549924	1
ENSG00000178234.12	-0.114468	5.41198	22.1731	2.49e-06	0.000997282	ENSG00000178234	GALNT11	63917	protein_coding	processed_transcript	polypeptide N-acetylgalactosaminyltransferase 11 [Source:HGNC Symbol;Acc:HGNC:19875]	7	152025674	152122340	1
ENSG00000086717.18	-0.380532	1.07759	22.1127	2.57e-06	0.000997282	ENSG00000086717	PPEF1	5475	protein_coding	processed_transcript	protein phosphatase with EF-hand domain 1 [Source:HGNC Symbol;Acc:HGNC:9243]	X	18675909	18827921	1
ENSG00000196739.14	0.283164	4.33041	21.8807	2.9e-06	0.00107384	ENSG00000196739	COL27A1	85301	protein_coding	protein_coding	collagen type XXVII alpha 1 chain [Source:HGNC Symbol;Acc:HGNC:22986]	9	114155537	114312511	1
ENSG00000186635.14	0.158677	5.85594	21.865	2.93e-06	0.00107384	ENSG00000186635	ARAP1	116985	protein_coding	processed_transcript	ArfGAP with RhoGAP domain, ankyrin repeat and PH domain 1 [Source:HGNC Symbol;Acc:HGNC:16925]	11	72685069	72793599	-1
ENSG00000129636.12	-0.172121	5.42324	21.8719	2.91e-06	0.00107384	ENSG00000129636	ITFG1	81533	protein_coding	processed_transcript	integrin alpha FG-GAP repeat containing 1 [Source:HGNC Symbol;Acc:HGNC:30697]	16	47154387	47464149	-1
ENSG00000109832.13	-0.144591	4.36728	21.7692	3.07e-06	0.00110905	ENSG00000109832	DDX25	29118	protein_coding	nonsense_mediated_decay	DEAD-box helicase 25 [Source:HGNC Symbol;Acc:HGNC:18698]	11	125903348	125943702	1
ENSG00000225972.1	0.638903	5.74253	21.5924	3.37e-06	0.00111505	ENSG00000225972	MTND1P23	NA	unprocessed_pseudogene	unprocessed_pseudogene	MT-ND1 pseudogene 23 [Source:HGNC Symbol;Acc:HGNC:42092]	1	629062	629433	1
ENSG00000184481.16	0.220853	6.16391	21.6542	3.26e-06	0.00111505	ENSG00000184481	FOXO4	4303	protein_coding	protein_coding	forkhead box O4 [Source:HGNC Symbol;Acc:HGNC:7139]	X	71095851	71103532	1
ENSG00000107731.12	0.16699	5.31473	21.6293	3.31e-06	0.00111505	ENSG00000107731	UNC5B	219699	protein_coding	protein_coding	unc-5 netrin receptor B [Source:HGNC Symbol;Acc:HGNC:12568]	10	71212570	71302864	1
ENSG00000073614.12	0.148884	5.62303	21.6963	3.19e-06	0.00111505	ENSG00000073614	KDM5A	5927	protein_coding	protein_coding	lysine demethylase 5A [Source:HGNC Symbol;Acc:HGNC:9886]	12	280057	389320	-1
ENSG00000174720.15	0.134058	5.46385	21.5669	3.42e-06	0.00111505	ENSG00000174720	LARP7	51574	protein_coding	protein_coding	La ribonucleoprotein 7, transcriptional regulator [Source:HGNC Symbol;Acc:HGNC:24912]	4	112637107	112657592	1
ENSG00000175054.14	-0.14847	3.58696	21.6114	3.34e-06	0.00111505	ENSG00000175054	ATR	545	protein_coding	retained_intron	ATR serine/threonine kinase [Source:HGNC Symbol;Acc:HGNC:882]	3	142449007	142578733	-1
ENSG00000137776.16	0.109838	6.4486	21.492	3.55e-06	0.00114134	ENSG00000137776	SLTM	79811	protein_coding	protein_coding	SAFB like transcription modulator [Source:HGNC Symbol;Acc:HGNC:20709]	15	58879050	58933679	-1
ENSG00000270077.1	0.45211	-1.6713	21.4184	3.69e-06	0.00116773	ENSG00000270077		NA	lncRNA	lncRNA	novel transcript, sense intronic to PGCP	8	97144170	97144723	1
ENSG00000105229.6	0.141814	5.08248	21.2742	3.98e-06	0.00123988	ENSG00000105229	PIAS4	51588	protein_coding	protein_coding	protein inhibitor of activated STAT 4 [Source:HGNC Symbol;Acc:HGNC:17002]	19	4007736	4039386	1
ENSG00000213398.7	0.238949	3.25925	21.2289	4.08e-06	0.0012506	ENSG00000213398	LCAT	3931	protein_coding	protein_coding	lecithin-cholesterol acyltransferase [Source:HGNC Symbol;Acc:HGNC:6522]	16	67939750	67944131	-1
ENSG00000246363.2	-0.341919	0.21306	21.2005	4.14e-06	0.00125061	ENSG00000246363	LINC02458	NA	lncRNA	lncRNA	long intergenic non-protein coding RNA 2458 [Source:HGNC Symbol;Acc:HGNC:53394]	12	89010681	89309566	-1
ENSG00000260395.1	0.423172	-1.35319	21.0845	4.39e-06	0.00130938	ENSG00000260395		NA	processed_pseudogene	processed_pseudogene	islet cell autoantigen 1, 69kDa (ICA1) pseudogene	16	21998310	21999656	1
ENSG00000185658.13	-0.113792	5.97258	20.9831	4.63e-06	0.00132302	ENSG00000185658	BRWD1	54014	protein_coding	protein_coding	bromodomain and WD repeat domain containing 1 [Source:HGNC Symbol;Acc:HGNC:12760]	21	39184176	39321559	-1
ENSG00000085382.11	-0.156826	4.27738	21.0026	4.59e-06	0.00132302	ENSG00000085382	HACE1	57531	protein_coding	protein_coding	HECT domain and ankyrin repeat containing E3 ubiquitin protein ligase 1 [Source:HGNC Symbol;Acc:HGNC:21033]	6	104728094	104859919	-1
ENSG00000198932.12	-0.193311	6.64277	20.9895	4.62e-06	0.00132302	ENSG00000198932	GPRASP1	9737	protein_coding	protein_coding	G protein-coupled receptor associated sorting protein 1 [Source:HGNC Symbol;Acc:HGNC:24834]	X	102651092	102659083	1
ENSG00000141858.11	0.152664	5.52484	20.882	4.88e-06	0.00137562	ENSG00000141858	SAMD1	90378	protein_coding	protein_coding	sterile alpha motif domain containing 1 [Source:HGNC Symbol;Acc:HGNC:17958]	19	14087851	14091036	-1
ENSG00000117266.15	0.188354	6.75293	20.8164	5.05e-06	0.00140428	ENSG00000117266	CDK18	5129	protein_coding	protein_coding	cyclin dependent kinase 18 [Source:HGNC Symbol;Acc:HGNC:8751]	1	205504595	205532793	1
ENSG00000142409.5	0.143645	4.66416	20.7871	5.13e-06	0.00140689	ENSG00000142409	ZNF787	126208	protein_coding	protein_coding	zinc finger protein 787 [Source:HGNC Symbol;Acc:HGNC:26998]	19	56087366	56121295	-1
ENSG00000235423.8	0.355523	-0.184026	20.519	5.9e-06	0.00141059	NA	NA	NA	NA	NA	NA	NA	NA	NA	NA
ENSG00000267317.2	0.286729	-0.265122	20.6792	5.43e-06	0.00141059	ENSG00000267317		NA	lncRNA	lncRNA	novel transcript, antisense to APC2	19	1457670	1458580	-1
ENSG00000111181.12	0.278698	5.09577	20.6921	5.39e-06	0.00141059	ENSG00000111181	SLC6A12	6539	protein_coding	protein_coding	solute carrier family 6 member 12 [Source:HGNC Symbol;Acc:HGNC:11045]	12	190077	214570	-1
ENSG00000269958.1	0.21511	2.8731	20.6595	5.49e-06	0.00141059	ENSG00000269958		NA	lncRNA	lncRNA	novel transcript, sense intronic to KLC1	14	103696353	103697163	1
ENSG00000187098.14	0.162515	2.31634	20.5174	5.91e-06	0.00141059	ENSG00000187098	MITF	4286	protein_coding	protein_coding	melanocyte inducing transcription factor [Source:HGNC Symbol;Acc:HGNC:7105]	3	69739435	69968337	1
ENSG00000108828.15	0.12706	5.43489	20.5731	5.74e-06	0.00141059	ENSG00000108828	VAT1	10493	protein_coding	protein_coding	vesicle amine transport 1 [Source:HGNC Symbol;Acc:HGNC:16919]	17	43014607	43025123	-1
ENSG00000167522.14	0.111091	8.12171	20.5118	5.93e-06	0.00141059	ENSG00000167522	ANKRD11	29123	protein_coding	nonsense_mediated_decay	ankyrin repeat domain 11 [Source:HGNC Symbol;Acc:HGNC:21316]	16	89267630	89490561	-1
ENSG00000103653.16	0.0962451	4.95402	20.4767	6.04e-06	0.00141059	ENSG00000103653	CSK	1445	protein_coding	protein_coding	C-terminal Src kinase [Source:HGNC Symbol;Acc:HGNC:2444]	15	74782057	74803198	1
ENSG00000103494.12	-0.127874	3.08822	20.5012	5.96e-06	0.00141059	ENSG00000103494	RPGRIP1L	23322	protein_coding	protein_coding	RPGRIP1 like [Source:HGNC Symbol;Acc:HGNC:29168]	16	53598153	53703938	-1
ENSG00000250305.8	-0.1415	4.38621	20.6369	5.55e-06	0.00141059	ENSG00000250305	TRMT9B	57604	protein_coding	protein_coding	tRNA methyltransferase 9B (putative) [Source:HGNC Symbol;Acc:HGNC:26725]	8	12945642	13031503	1
ENSG00000146147.14	-0.259141	2.51731	20.6259	5.58e-06	0.00141059	ENSG00000146147	MLIP	90523	protein_coding	protein_coding	muscular LMNA interacting protein [Source:HGNC Symbol;Acc:HGNC:21355]	6	53929982	54266280	1
ENSG00000161270.19	-0.288572	-0.931611	20.4761	6.04e-06	0.00141059	ENSG00000161270	NPHS1	4868	protein_coding	protein_coding	NPHS1 adhesion molecule, nephrin [Source:HGNC Symbol;Acc:HGNC:7908]	19	35825964	35869287	-1
ENSG00000197705.9	-0.503027	-1.03669	20.6999	5.37e-06	0.00141059	ENSG00000197705	KLHL14	57565	protein_coding	protein_coding	kelch like family member 14 [Source:HGNC Symbol;Acc:HGNC:29266]	18	32672673	32773023	-1
ENSG00000099381.17	0.110404	4.86986	20.434	6.17e-06	0.00141521	ENSG00000099381	SETD1A	9739	protein_coding	protein_coding	SET domain containing 1A, histone lysine methyltransferase [Source:HGNC Symbol;Acc:HGNC:29010]	16	30957754	30984664	1
ENSG00000180044.5	-0.255927	3.35202	20.4268	6.2e-06	0.00141521	ENSG00000180044	C3orf80	401097	protein_coding	protein_coding	chromosome 3 open reading frame 80 [Source:HGNC Symbol;Acc:HGNC:40048]	3	160225496	160228213	1
ENSG00000214595.11	-0.135318	4.02517	20.3773	6.36e-06	0.00143637	ENSG00000214595	EML6	400954	protein_coding	nonsense_mediated_decay	EMAP like 6 [Source:HGNC Symbol;Acc:HGNC:35412]	2	54723499	54972025	1
ENSG00000228672.3	0.17952	2.93369	20.3049	6.6e-06	0.0014755	ENSG00000228672	PROB1	389333	protein_coding	protein_coding	proline rich basic protein 1 [Source:HGNC Symbol;Acc:HGNC:41906]	5	139390592	139395104	-1
ENSG00000114853.13	0.166657	6.29861	20.2809	6.69e-06	0.00147804	ENSG00000114853	ZBTB47	92999	protein_coding	protein_coding	zinc finger and BTB domain containing 47 [Source:HGNC Symbol;Acc:HGNC:26955]	3	42653697	42667580	1
ENSG00000280776.1	-0.350766	-0.716976	20.2354	6.85e-06	0.00149753	ENSG00000280776	LINC01202	NA	lncRNA	lncRNA	long intergenic non-protein coding RNA 1202 [Source:HGNC Symbol;Acc:HGNC:49633]	5	161907111	162001536	-1
ENSG00000117298.14	0.15192	6.06117	20.1946	7e-06	0.00151374	ENSG00000117298	ECE1	1889	protein_coding	protein_coding	endothelin converting enzyme 1 [Source:HGNC Symbol;Acc:HGNC:3146]	1	21217247	21345572	-1
ENSG00000147421.17	0.20771	4.3724	20.0825	7.42e-06	0.00158836	ENSG00000147421	HMBOX1	79618	protein_coding	protein_coding	homeobox containing 1 [Source:HGNC Symbol;Acc:HGNC:26137]	8	28890395	29064764	1
ENSG00000149451.17	0.248144	4.14369	19.9582	7.92e-06	0.00166047	ENSG00000149451	ADAM33	80332	protein_coding	retained_intron	ADAM metallopeptidase domain 33 [Source:HGNC Symbol;Acc:HGNC:15478]	20	3667965	3682246	-1
ENSG00000260257.2	0.138699	4.24406	19.9669	7.88e-06	0.00166047	ENSG00000260257		NA	lncRNA	lncRNA	novel transcript	20	32856621	32858751	1
ENSG00000104093.13	-0.174143	5.17934	19.9327	8.02e-06	0.00166579	ENSG00000104093	DMXL2	23312	protein_coding	protein_coding	Dmx like 2 [Source:HGNC Symbol;Acc:HGNC:2938]	15	51447711	51622833	-1
ENSG00000142227.10	0.269053	3.2182	19.903	8.15e-06	0.00167493	ENSG00000142227	EMP3	2014	protein_coding	protein_coding	epithelial membrane protein 3 [Source:HGNC Symbol;Acc:HGNC:3335]	19	48321509	48330553	1
ENSG00000095002.13	-0.127863	3.93366	19.8822	8.24e-06	0.00167651	ENSG00000095002	MSH2	4436	protein_coding	protein_coding	mutS homolog 2 [Source:HGNC Symbol;Acc:HGNC:7325]	2	47403067	47663146	1
ENSG00000137210.13	-0.118621	4.34541	19.8568	8.35e-06	0.00168224	ENSG00000137210	TMEM14B	81853	protein_coding	protein_coding	transmembrane protein 14B [Source:HGNC Symbol;Acc:HGNC:21384]	6	10747759	10852753	1
ENSG00000101986.11	0.169712	2.41122	19.8318	8.46e-06	0.00168786	ENSG00000101986	ABCD1	215	protein_coding	protein_coding	ATP binding cassette subfamily D member 1 [Source:HGNC Symbol;Acc:HGNC:61]	X	153724856	153744755	1
ENSG00000270112.3	-0.252849	0.508249	19.7954	8.62e-06	0.0017037	ENSG00000270112		NA	lncRNA	lncRNA	novel transcript, antisense to ST8SIA5	18	46756487	46802449	1
ENSG00000276269.1	0.523913	-1.63341	19.7224	8.95e-06	0.00175148	ENSG00000276269		NA	lncRNA	lncRNA	novel transcript	13	110031101	110031567	-1
ENSG00000152284.4	0.191398	2.58269	19.7062	9.03e-06	0.00175148	ENSG00000152284	TCF7L1	83439	protein_coding	protein_coding	transcription factor 7 like 1 [Source:HGNC Symbol;Acc:HGNC:11640]	2	85133392	85310387	1
ENSG00000243175.1	0.261888	1.72678	19.6777	9.17e-06	0.00176116	ENSG00000243175	RPSAP36	NA	transcribed_processed_pseudogene	processed_transcript	ribosomal protein SA pseudogene 36 [Source:HGNC Symbol;Acc:HGNC:35727]	4	143424753	143426013	1
ENSG00000251442.5	0.342829	2.51842	19.489	1.01e-05	0.00182464	ENSG00000251442	LINC01094	NA	lncRNA	lncRNA	long intergenic non-protein coding RNA 1094 [Source:HGNC Symbol;Acc:HGNC:49219]	4	78638780	78683185	1
ENSG00000260816.2	0.235263	1.82347	19.5341	9.88e-06	0.00182464	ENSG00000260816		NA	lncRNA	lncRNA	novel transcript, sense intronic to WWOX	16	78895361	78899644	1
ENSG00000157399.14	0.224586	0.793058	19.57	9.7e-06	0.00182464	ENSG00000157399	ARSL	415	protein_coding	protein_coding	arylsulfatase L [Source:HGNC Symbol;Acc:HGNC:719]	X	2934521	2968475	-1
ENSG00000107816.17	0.116284	6.06182	19.5445	9.83e-06	0.00182464	ENSG00000107816	LZTS2	84445	protein_coding	protein_coding	leucine zipper tumor suppressor 2 [Source:HGNC Symbol;Acc:HGNC:29381]	10	100996618	101007836	1
ENSG00000126777.17	0.114674	7.38865	19.5757	9.67e-06	0.00182464	ENSG00000126777	KTN1	3895	protein_coding	protein_coding	kinectin 1 [Source:HGNC Symbol;Acc:HGNC:6467]	14	55559072	55701526	1
ENSG00000185049.14	0.110213	4.86334	19.5152	9.98e-06	0.00182464	ENSG00000185049	NELFA	7469	protein_coding	protein_coding	negative elongation factor complex member A [Source:HGNC Symbol;Acc:HGNC:12768]	4	1982717	2041903	-1
ENSG00000236714.1	-0.400589	-1.42937	19.4955	1.01e-05	0.00182464	ENSG00000236714	LINC01844	NA	lncRNA	lncRNA	long intergenic non-protein coding RNA 1844 [Source:HGNC Symbol;Acc:HGNC:52660]	5	142716229	142761035	1
ENSG00000279419.1	0.261008	2.60066	19.407	1.06e-05	0.00184008	ENSG00000279419		NA	TEC	TEC	tec	7	124742312	124745017	-1
ENSG00000273466.1	0.210396	-0.0921492	19.4278	1.04e-05	0.00184008	ENSG00000273466		NA	lncRNA	lncRNA	novel transcript, antisense to PLCD4	2	218633256	218634014	-1
ENSG00000171316.11	0.172269	5.1539	19.4206	1.05e-05	0.00184008	ENSG00000171316	CHD7	55636	protein_coding	protein_coding	chromodomain helicase DNA binding protein 7 [Source:HGNC Symbol;Acc:HGNC:20626]	8	60678740	60868028	1
ENSG00000125676.19	0.112104	5.79502	19.4256	1.05e-05	0.00184008	ENSG00000125676	THOC2	57187	protein_coding	protein_coding	THO complex 2 [Source:HGNC Symbol;Acc:HGNC:19073]	X	123600561	123733056	-1
ENSG00000225177.5	0.247698	2.39348	19.3516	1.09e-05	0.00187102	ENSG00000225177		NA	lncRNA	lncRNA	novel transcript	6	138692548	138697288	1
ENSG00000137038.7	-0.131662	4.60467	19.3431	1.09e-05	0.00187102	ENSG00000137038	DMAC1	90871	protein_coding	protein_coding	distal membrane arm assembly complex 1 [Source:HGNC Symbol;Acc:HGNC:30536]	9	7796500	7888380	-1
ENSG00000154832.14	0.0990241	5.5188	19.2936	1.12e-05	0.0019043	ENSG00000154832	CXXC1	30827	protein_coding	protein_coding	CXXC finger protein 1 [Source:HGNC Symbol;Acc:HGNC:24343]	18	50282343	50288304	-1
ENSG00000147571.4	-0.565697	1.31443	19.2528	1.15e-05	0.00192945	ENSG00000147571	CRH	1392	protein_coding	protein_coding	corticotropin releasing hormone [Source:HGNC Symbol;Acc:HGNC:2355]	8	66176376	66178464	-1
ENSG00000164707.15	0.750929	-1.5431	19.2307	1.16e-05	0.00193605	ENSG00000164707	SLC13A4	26266	protein_coding	processed_transcript	solute carrier family 13 member 4 [Source:HGNC Symbol;Acc:HGNC:15827]	7	135681237	135729258	-1
ENSG00000076984.17	0.125487	5.88507	19.1487	1.21e-05	0.00200477	ENSG00000076984	MAP2K7	5609	protein_coding	protein_coding	mitogen-activated protein kinase kinase 7 [Source:HGNC Symbol;Acc:HGNC:6847]	19	7903843	7914478	1
ENSG00000169957.9	0.14549	5.62034	19.0169	1.3e-05	0.00208096	ENSG00000169957	ZNF768	79724	protein_coding	protein_coding	zinc finger protein 768 [Source:HGNC Symbol;Acc:HGNC:26273]	16	30524004	30526821	-1
ENSG00000123136.14	0.12499	4.34378	19.0526	1.27e-05	0.00208096	ENSG00000123136	DDX39A	10212	protein_coding	retained_intron	DExD-box helicase 39A [Source:HGNC Symbol;Acc:HGNC:17821]	19	14408798	14419383	-1
ENSG00000100811.12	0.0783342	6.41491	19.0201	1.29e-05	0.00208096	ENSG00000100811	YY1	7528	protein_coding	protein_coding	YY1 transcription factor [Source:HGNC Symbol;Acc:HGNC:12856]	14	100238298	100282788	1
ENSG00000240764.3	-0.37604	3.74807	19.0208	1.29e-05	0.00208096	ENSG00000240764	PCDHGC5	56097	protein_coding	protein_coding	protocadherin gamma subfamily C, 5 [Source:HGNC Symbol;Acc:HGNC:8718]	5	141489121	141512979	1
ENSG00000086159.12	0.320019	1.24288	18.9248	1.36e-05	0.00208609	ENSG00000086159	AQP6	363	protein_coding	retained_intron	aquaporin 6 [Source:HGNC Symbol;Acc:HGNC:639]	12	49967194	49977139	1
ENSG00000169925.16	0.111472	6.0496	18.9918	1.31e-05	0.00208609	ENSG00000169925	BRD3	8019	protein_coding	protein_coding	bromodomain containing 3 [Source:HGNC Symbol;Acc:HGNC:1104]	9	134030305	134068535	-1
ENSG00000176783.14	0.0850449	4.70539	18.9607	1.33e-05	0.00208609	ENSG00000176783	RUFY1	80230	protein_coding	protein_coding	RUN and FYVE domain containing 1 [Source:HGNC Symbol;Acc:HGNC:19760]	5	179550554	179610012	1
ENSG00000261188.1	-0.142354	2.206	18.9752	1.32e-05	0.00208609	ENSG00000261188		NA	lncRNA	lncRNA	novel transcript, antisense to TFIP11	22	26512537	26514568	1
ENSG00000179520.10	-0.305938	-0.826437	18.9393	1.35e-05	0.00208609	ENSG00000179520	SLC17A8	246213	protein_coding	protein_coding	solute carrier family 17 member 8 [Source:HGNC Symbol;Acc:HGNC:20151]	12	100357074	100422055	1
ENSG00000157005.3	-0.490636	3.45283	18.9369	1.35e-05	0.00208609	ENSG00000157005	SST	6750	protein_coding	protein_coding	somatostatin [Source:HGNC Symbol;Acc:HGNC:11329]	3	187668912	187670394	-1
ENSG00000103550.13	0.194151	5.30059	18.8336	1.43e-05	0.00214028	ENSG00000103550	KNOP1	400506	protein_coding	protein_coding	lysine rich nucleolar protein 1 [Source:HGNC Symbol;Acc:HGNC:34404]	16	19701937	19718235	-1
ENSG00000170275.14	0.133794	6.43443	18.8392	1.42e-05	0.00214028	ENSG00000170275	CRTAP	10491	protein_coding	protein_coding	cartilage associated protein [Source:HGNC Symbol;Acc:HGNC:2379]	3	33114014	33147773	1
ENSG00000133958.13	-0.144171	4.52662	18.8401	1.42e-05	0.00214028	ENSG00000133958	UNC79	57578	protein_coding	protein_coding	unc-79 homolog, NALCN channel complex subunit [Source:HGNC Symbol;Acc:HGNC:19966]	14	93333219	93707876	1
ENSG00000280010.1	0.312664	-0.457798	18.7679	1.48e-05	0.00219925	ENSG00000280010		NA	TEC	TEC	TEC	11	58627435	58628528	1
ENSG00000184730.10	0.282215	1.55662	18.5843	1.63e-05	0.00227492	ENSG00000184730	APOBR	55911	protein_coding	protein_coding	apolipoprotein B receptor [Source:HGNC Symbol;Acc:HGNC:24087]	16	28494643	28498970	1
ENSG00000131097.6	0.250747	3.55003	18.5951	1.62e-05	0.00227492	ENSG00000131097	HIGD1B	51751	protein_coding	protein_coding	HIG1 hypoxia inducible domain family member 1B [Source:HGNC Symbol;Acc:HGNC:24318]	17	44846353	44850476	1
ENSG00000158156.7	0.162839	2.83438	18.6664	1.56e-05	0.00227492	ENSG00000158156	XKR8	55113	protein_coding	protein_coding	XK related 8 [Source:HGNC Symbol;Acc:HGNC:25508]	1	27959973	27968093	1
ENSG00000177697.17	0.160701	5.34623	18.6144	1.6e-05	0.00227492	ENSG00000177697	CD151	977	protein_coding	protein_coding	CD151 molecule (Raph blood group) [Source:HGNC Symbol;Acc:HGNC:1630]	11	832887	839831	1
ENSG00000162227.7	0.129323	3.9667	18.6153	1.6e-05	0.00227492	ENSG00000162227	TAF6L	10629	protein_coding	protein_coding	TATA-box binding protein associated factor 6 like [Source:HGNC Symbol;Acc:HGNC:17305]	11	62771357	62787342	1
ENSG00000012174.11	-0.145397	3.05736	18.6685	1.56e-05	0.00227492	ENSG00000012174	MBTPS2	51360	protein_coding	processed_transcript	membrane bound transcription factor peptidase, site 2 [Source:HGNC Symbol;Acc:HGNC:15455]	X	21839617	21885423	1
ENSG00000041353.9	-0.270939	3.35438	18.616	1.6e-05	0.00227492	ENSG00000041353	RAB27B	5874	protein_coding	protein_coding	RAB27B, member RAS oncogene family [Source:HGNC Symbol;Acc:HGNC:9767]	18	54717860	54895516	1
ENSG00000273540.3	-0.345163	0.0322474	18.583	1.63e-05	0.00227492	ENSG00000273540	AGBL1	123624	protein_coding	protein_coding	ATP/GTP binding protein like 1 [Source:HGNC Symbol;Acc:HGNC:26504]	15	86079973	87029052	1
ENSG00000265313.5	-0.462031	-1.45024	18.5853	1.62e-05	0.00227492	ENSG00000265313	LINC01476	NA	lncRNA	lncRNA	long intergenic non-protein coding RNA 1476 [Source:HGNC Symbol;Acc:HGNC:51117]	17	59422088	59526946	-1
ENSG00000072864.14	0.19764	3.31619	18.5279	1.67e-05	0.00232368	ENSG00000072864	NDE1	54820	protein_coding	protein_coding	nudE neurodevelopment protein 1 [Source:HGNC Symbol;Acc:HGNC:17619]	16	15643267	15726353	1
ENSG00000114439.18	0.118869	5.70195	18.4914	1.71e-05	0.00232368	ENSG00000114439	BBX	56987	protein_coding	protein_coding	BBX high mobility group box domain containing [Source:HGNC Symbol;Acc:HGNC:14422]	3	107522936	107811339	1
ENSG00000106868.16	-0.229088	2.15793	18.5084	1.69e-05	0.00232368	ENSG00000106868	SUSD1	64420	protein_coding	protein_coding	sushi domain containing 1 [Source:HGNC Symbol;Acc:HGNC:25413]	9	112040785	112175408	-1
ENSG00000278911.1	-0.379079	-0.646976	18.5014	1.7e-05	0.00232368	ENSG00000278911		NA	lncRNA	retained_intron	novel transcript	18	75103587	75106260	-1
ENSG00000165338.16	-0.138859	3.6285	18.3855	1.8e-05	0.00244024	ENSG00000165338	HECTD2	143279	protein_coding	protein_coding	HECT domain E3 ubiquitin protein ligase 2 [Source:HGNC Symbol;Acc:HGNC:26736]	10	91409280	91514829	1
ENSG00000106351.12	0.142675	4.97878	18.3567	1.83e-05	0.00244777	ENSG00000106351	AGFG2	3268	protein_coding	nonsense_mediated_decay	ArfGAP with FG repeats 2 [Source:HGNC Symbol;Acc:HGNC:5177]	7	100539203	100568220	1
ENSG00000263006.6	-0.283002	1.21428	18.3444	1.84e-05	0.00244777	ENSG00000263006	ROCK1P1	NA	transcribed_unprocessed_pseudogene	processed_transcript	Rho associated coiled-coil containing protein kinase 1 pseudogene 1 [Source:HGNC Symbol;Acc:HGNC:37832]	18	109065	122219	1
ENSG00000261286.1	-0.311446	-0.556728	18.3424	1.85e-05	0.00244777	ENSG00000261286	ATP2C2-AS1	NA	lncRNA	lncRNA	ATP2C2 antisense RNA 1 [Source:HGNC Symbol;Acc:HGNC:53167]	16	84459259	84467361	-1
ENSG00000279838.1	0.285644	-0.612625	18.31	1.88e-05	0.00245804	ENSG00000279838		NA	TEC	TEC	TEC	1	185292384	185294372	-1
ENSG00000182134.15	-0.137899	3.2038	18.3126	1.87e-05	0.00245804	ENSG00000182134	TDRKH	11022	protein_coding	nonsense_mediated_decay	tudor and KH domain containing [Source:HGNC Symbol;Acc:HGNC:11713]	1	151770107	151791416	-1
ENSG00000259891.1	0.194432	4.16373	18.2975	1.89e-05	0.00245862	ENSG00000259891		NA	lncRNA	lncRNA	novel transcript, antisense to CHRAC1	8	140505813	140508043	-1
ENSG00000188783.5	0.249413	5.21548	18.2727	1.91e-05	0.00246144	ENSG00000188783	PRELP	5549	protein_coding	protein_coding	proline and arginine rich end leucine rich repeat protein [Source:HGNC Symbol;Acc:HGNC:9357]	1	203475806	203491352	1
ENSG00000111863.12	-0.336489	0.38927	18.2713	1.92e-05	0.00246144	ENSG00000111863	ADTRP	84830	protein_coding	nonsense_mediated_decay	androgen dependent TFPI regulating protein [Source:HGNC Symbol;Acc:HGNC:21214]	6	11712054	11807046	-1
ENSG00000278599.5	1.75172	-0.0416922	18.2222	1.97e-05	0.00250216	ENSG00000278599	TBC1D3E	102723859	protein_coding	protein_coding	TBC1 domain family member 3E [Source:HGNC Symbol;Acc:HGNC:27071]	17	38127951	38138862	1
ENSG00000132305.20	-0.139945	5.28546	18.2164	1.97e-05	0.00250216	ENSG00000132305	IMMT	10989	protein_coding	protein_coding	inner membrane mitochondrial protein [Source:HGNC Symbol;Acc:HGNC:6047]	2	86143932	86195770	-1
ENSG00000134186.11	0.126611	5.70665	18.1915	2e-05	0.0025196	ENSG00000134186	PRPF38B	55119	protein_coding	protein_coding	pre-mRNA processing factor 38B [Source:HGNC Symbol;Acc:HGNC:25512]	1	108692310	108702928	1
ENSG00000160145.15	-0.150861	6.63613	18.1788	2.01e-05	0.00252098	ENSG00000160145	KALRN	8997	protein_coding	protein_coding	kalirin RhoGEF kinase [Source:HGNC Symbol;Acc:HGNC:4814]	3	124080023	124726325	1
ENSG00000135119.14	-0.126178	4.77636	18.1566	2.03e-05	0.00253504	ENSG00000135119	RNFT2	84900	protein_coding	processed_transcript	ring finger protein, transmembrane 2 [Source:HGNC Symbol;Acc:HGNC:25905]	12	116738178	116853631	1
ENSG00000159176.13	0.196918	8.96367	18.1069	2.09e-05	0.00257087	ENSG00000159176	CSRP1	1465	protein_coding	protein_coding	cysteine and glycine rich protein 1 [Source:HGNC Symbol;Acc:HGNC:2469]	1	201483530	201509456	-1
ENSG00000124532.14	-0.0788571	3.90644	18.1138	2.08e-05	0.00257087	ENSG00000124532	MRS2	57380	protein_coding	processed_transcript	magnesium transporter MRS2 [Source:HGNC Symbol;Acc:HGNC:13785]	6	24402908	24426194	1
ENSG00000089177.18	0.0973425	3.8995	18.0934	2.1e-05	0.00257371	ENSG00000089177	KIF16B	55614	protein_coding	protein_coding	kinesin family member 16B [Source:HGNC Symbol;Acc:HGNC:15869]	20	16272104	16573434	-1
ENSG00000273308.1	0.28248	0.0190257	18.0068	2.2e-05	0.00263345	ENSG00000273308		NA	lncRNA	lncRNA	novel transcript	3	197645669	197646017	1
ENSG00000204209.11	0.0897538	4.65587	18.0217	2.18e-05	0.00263345	ENSG00000204209	DAXX	1616	protein_coding	protein_coding	death domain associated protein [Source:HGNC Symbol;Acc:HGNC:2681]	6	33318558	33323016	-1
ENSG00000138138.13	-0.115336	4.88459	18.0294	2.18e-05	0.00263345	ENSG00000138138	ATAD1	84896	protein_coding	protein_coding	ATPase family AAA domain containing 1 [Source:HGNC Symbol;Acc:HGNC:25903]	10	87751512	87841343	-1
ENSG00000141433.12	-0.36012	3.05346	18.005	2.2e-05	0.00263345	ENSG00000141433	ADCYAP1	116	protein_coding	protein_coding	adenylate cyclase activating polypeptide 1 [Source:HGNC Symbol;Acc:HGNC:241]	18	904871	912172	1
ENSG00000256618.2	0.496924	-1.09405	17.9339	2.29e-05	0.00263491	ENSG00000256618	MTRNR2L1	100462977	protein_coding	protein_coding	MT-RNR2 like 1 [Source:HGNC Symbol;Acc:HGNC:37155]	17	22523111	22524663	1
ENSG00000174099.10	0.146919	4.14855	17.8963	2.33e-05	0.00263491	ENSG00000174099	MSRB3	253827	protein_coding	protein_coding	methionine sulfoxide reductase B3 [Source:HGNC Symbol;Acc:HGNC:27375]	12	65278643	65491430	1
ENSG00000122386.10	0.143507	4.12954	17.9625	2.25e-05	0.00263491	ENSG00000122386	ZNF205	7755	protein_coding	protein_coding	zinc finger protein 205 [Source:HGNC Symbol;Acc:HGNC:12996]	16	3112560	3120517	1
ENSG00000177548.12	0.138585	3.98038	17.9611	2.25e-05	0.00263491	ENSG00000177548	RABEP2	79874	protein_coding	protein_coding	rabaptin, RAB GTPase binding effector protein 2 [Source:HGNC Symbol;Acc:HGNC:24817]	16	28904421	28936526	-1
ENSG00000166333.13	0.0728089	5.68162	17.898	2.33e-05	0.00263491	ENSG00000166333	ILK	3611	protein_coding	protein_coding	integrin linked kinase [Source:HGNC Symbol;Acc:HGNC:6040]	11	6603708	6610874	1
ENSG00000116459.10	-0.101908	5.99787	17.9381	2.28e-05	0.00263491	ENSG00000116459	ATP5PB	515	protein_coding	processed_transcript	ATP synthase peripheral stalk-membrane subunit b [Source:HGNC Symbol;Acc:HGNC:840]	1	111448864	111462773	1
ENSG00000198814.12	-0.138487	2.36949	17.9057	2.32e-05	0.00263491	ENSG00000198814	GK	2710	protein_coding	protein_coding	glycerol kinase [Source:HGNC Symbol;Acc:HGNC:4289]	X	30653359	30731456	1
ENSG00000083097.14	-0.141982	4.90079	17.9352	2.29e-05	0.00263491	ENSG00000083097	DOP1A	23033	protein_coding	protein_coding	DOP1 leucine zipper like protein A [Source:HGNC Symbol;Acc:HGNC:21194]	6	83067666	83171350	1
ENSG00000152954.11	-0.21125	5.84686	17.961	2.25e-05	0.00263491	ENSG00000152954	NRSN1	140767	protein_coding	protein_coding	neurensin 1 [Source:HGNC Symbol;Acc:HGNC:17881]	6	24126186	24154900	1
ENSG00000176697.18	-0.395696	1.6674	17.923	2.3e-05	0.00263491	ENSG00000176697	BDNF	627	protein_coding	protein_coding	brain derived neurotrophic factor [Source:HGNC Symbol;Acc:HGNC:1033]	11	27654893	27722058	-1
ENSG00000277287.1	0.324981	-0.738033	17.8034	2.45e-05	0.00266536	ENSG00000277287		NA	lncRNA	lncRNA	novel transcript	20	3239705	3245382	1
ENSG00000140931.19	0.219371	2.62049	17.7866	2.47e-05	0.00266536	ENSG00000140931	CMTM3	123920	protein_coding	protein_coding	CKLF like MARVEL transmembrane domain containing 3 [Source:HGNC Symbol;Acc:HGNC:19174]	16	66603874	66613892	1
ENSG00000136770.10	0.133641	3.99077	17.7874	2.47e-05	0.00266536	ENSG00000136770	DNAJC1	64215	protein_coding	protein_coding	DnaJ heat shock protein family (Hsp40) member C1 [Source:HGNC Symbol;Acc:HGNC:20090]	10	21756548	22003769	-1
ENSG00000100813.14	0.0723679	6.7106	17.8319	2.41e-05	0.00266536	ENSG00000100813	ACIN1	22985	protein_coding	protein_coding	apoptotic chromatin condensation inducer 1 [Source:HGNC Symbol;Acc:HGNC:17066]	14	23058564	23095614	-1
ENSG00000156931.15	-0.0763249	5.11571	17.7809	2.48e-05	0.00266536	ENSG00000156931	VPS8	23355	protein_coding	protein_coding	VPS8 subunit of CORVET complex [Source:HGNC Symbol;Acc:HGNC:29122]	3	184812143	185052614	1
ENSG00000033122.18	-0.154863	4.56497	17.7727	2.49e-05	0.00266536	ENSG00000033122	LRRC7	57554	protein_coding	protein_coding	leucine rich repeat containing 7 [Source:HGNC Symbol;Acc:HGNC:18531]	1	69568261	70151945	1
ENSG00000239827.8	-0.207462	-0.888523	17.8565	2.38e-05	0.00266536	ENSG00000239827	SUGT1P3	NA	transcribed_unprocessed_pseudogene	processed_transcript	SUGT1 pseudogene 3 [Source:HGNC Symbol;Acc:HGNC:20513]	13	40882577	40921774	-1
ENSG00000197410.12	-0.224872	2.47166	17.8499	2.39e-05	0.00266536	ENSG00000197410	DCHS2	54798	protein_coding	protein_coding	dachsous cadherin-related 2 [Source:HGNC Symbol;Acc:HGNC:23111]	4	154231742	154491799	-1
ENSG00000165899.10	-0.285797	1.15247	17.8296	2.42e-05	0.00266536	ENSG00000165899	OTOGL	283310	protein_coding	retained_intron	otogelin like [Source:HGNC Symbol;Acc:HGNC:26901]	12	80099537	80380879	1
ENSG00000180440.3	-0.335546	2.21867	17.7957	2.46e-05	0.00266536	ENSG00000180440	SERTM1	400120	protein_coding	protein_coding	serine rich and transmembrane domain containing 1 [Source:HGNC Symbol;Acc:HGNC:33792]	13	36674020	36697839	1
ENSG00000121067.17	0.0728246	5.67888	17.7392	2.53e-05	0.00269872	ENSG00000121067	SPOP	8405	protein_coding	protein_coding	speckle type BTB/POZ protein [Source:HGNC Symbol;Acc:HGNC:11254]	17	49598884	49678163	-1
ENSG00000223575.2	0.390452	-1.71179	17.6846	2.61e-05	0.00273224	ENSG00000223575	RBMX2P3	NA	processed_pseudogene	processed_pseudogene	RBMX2 pseudogene 3 [Source:HGNC Symbol;Acc:HGNC:39925]	1	119084998	119085954	-1
ENSG00000264895.1	0.249259	2.51794	17.6948	2.59e-05	0.00273224	ENSG00000264895		NA	lncRNA	lncRNA	novel transcript, sense intronic to MBTD1	17	51249579	51251748	-1
ENSG00000065054.13	0.169565	6.02103	17.6766	2.62e-05	0.00273224	ENSG00000065054	SLC9A3R2	9351	protein_coding	protein_coding	SLC9A3 regulator 2 [Source:HGNC Symbol;Acc:HGNC:11076]	16	2025356	2039026	1
ENSG00000130475.14	0.114681	4.74628	17.6857	2.61e-05	0.00273224	ENSG00000130475	FCHO1	23149	protein_coding	protein_coding	FCH and mu domain containing endocytic adaptor 1 [Source:HGNC Symbol;Acc:HGNC:29002]	19	17747718	17788568	1
ENSG00000153820.12	-0.260185	2.92938	17.636	2.67e-05	0.00277713	ENSG00000153820	SPHKAP	80309	protein_coding	protein_coding	SPHK1 interactor, AKAP domain containing [Source:HGNC Symbol;Acc:HGNC:30619]	2	227979955	228181687	-1
ENSG00000119720.17	0.107614	4.9231	17.6128	2.71e-05	0.00278309	ENSG00000119720	NRDE2	55051	protein_coding	protein_coding	NRDE-2, necessary for RNA interference, domain containing [Source:HGNC Symbol;Acc:HGNC:20186]	14	90267860	90331969	-1
ENSG00000118733.16	-0.27889	3.6756	17.6185	2.7e-05	0.00278309	ENSG00000118733	OLFM3	118427	protein_coding	protein_coding	olfactomedin 3 [Source:HGNC Symbol;Acc:HGNC:17990]	1	101802574	101997030	-1
ENSG00000183856.10	-0.319823	0.508446	17.5696	2.77e-05	0.00283299	ENSG00000183856	IQGAP3	128239	protein_coding	protein_coding	IQ motif containing GTPase activating protein 3 [Source:HGNC Symbol;Acc:HGNC:20669]	1	156525405	156572604	-1
ENSG00000110888.17	-0.126391	5.48443	17.5463	2.8e-05	0.0028537	ENSG00000110888	CAPRIN2	65981	protein_coding	nonsense_mediated_decay	caprin family member 2 [Source:HGNC Symbol;Acc:HGNC:21259]	12	30709552	30754951	-1
ENSG00000185008.17	-0.215946	3.59298	17.5201	2.84e-05	0.00286486	ENSG00000185008	ROBO2	6092	protein_coding	protein_coding	roundabout guidance receptor 2 [Source:HGNC Symbol;Acc:HGNC:10250]	3	75906695	77649964	1
ENSG00000117600.12	-0.223037	4.49753	17.5273	2.83e-05	0.00286486	ENSG00000117600	PLPPR4	9890	protein_coding	protein_coding	phospholipid phosphatase related 4 [Source:HGNC Symbol;Acc:HGNC:23496]	1	99263953	99309590	1
ENSG00000279690.1	0.521766	-1.22202	17.3939	3.04e-05	0.00288469	ENSG00000279690		NA	TEC	TEC	TEC	21	32790673	32791504	-1
ENSG00000088827.12	0.491303	0.344702	17.3794	3.06e-05	0.00288469	ENSG00000088827	SIGLEC1	6614	protein_coding	protein_coding	sialic acid binding Ig like lectin 1 [Source:HGNC Symbol;Acc:HGNC:11127]	20	3686970	3707128	-1
ENSG00000184492.6	0.339597	-0.87304	17.3379	3.13e-05	0.00288469	ENSG00000184492	FOXD4L1	200350	protein_coding	protein_coding	forkhead box D4 like 1 [Source:HGNC Symbol;Acc:HGNC:18521]	2	113498665	113501155	1
ENSG00000042062.11	0.334639	2.78878	17.3212	3.16e-05	0.00288469	ENSG00000042062	RIPOR3	140876	protein_coding	protein_coding	RIPOR family member 3 [Source:HGNC Symbol;Acc:HGNC:16168]	20	50586108	50691542	-1
ENSG00000172935.8	0.29188	1.3836	17.4722	2.92e-05	0.00288469	ENSG00000172935	MRGPRF	116535	protein_coding	protein_coding	MAS related GPR family member F [Source:HGNC Symbol;Acc:HGNC:24828]	11	69004395	69013382	-1
ENSG00000165175.15	0.209734	6.59837	17.4596	2.93e-05	0.00288469	ENSG00000165175	MID1IP1	58526	protein_coding	protein_coding	MID1 interacting protein 1 [Source:HGNC Symbol;Acc:HGNC:20715]	X	38801432	38806537	1
ENSG00000106333.12	0.191277	1.82671	17.3725	3.07e-05	0.00288469	ENSG00000106333	PCOLCE	5118	protein_coding	protein_coding	procollagen C-endopeptidase enhancer [Source:HGNC Symbol;Acc:HGNC:8738]	7	100602363	100608175	1
ENSG00000109063.14	0.176192	2.24811	17.4324	2.98e-05	0.00288469	ENSG00000109063	MYH3	4621	protein_coding	retained_intron	myosin heavy chain 3 [Source:HGNC Symbol;Acc:HGNC:7573]	17	10628526	10657309	-1
ENSG00000165912.15	0.169434	3.87381	17.2984	3.19e-05	0.00288469	ENSG00000165912	PACSIN3	29763	protein_coding	protein_coding	protein kinase C and casein kinase substrate in neurons 3 [Source:HGNC Symbol;Acc:HGNC:8572]	11	47177522	47186443	-1
ENSG00000141971.12	0.131309	3.3063	17.3346	3.13e-05	0.00288469	ENSG00000141971	MVB12A	93343	protein_coding	protein_coding	multivesicular body subunit 12A [Source:HGNC Symbol;Acc:HGNC:25153]	19	17405722	17433724	1
ENSG00000106665.15	0.114041	7.68229	17.4107	3.01e-05	0.00288469	ENSG00000106665	CLIP2	7461	protein_coding	protein_coding	CAP-Gly domain containing linker protein 2 [Source:HGNC Symbol;Acc:HGNC:2586]	7	74289407	74405935	1
ENSG00000079432.7	0.0998237	6.73463	17.4053	3.02e-05	0.00288469	ENSG00000079432	CIC	23152	protein_coding	protein_coding	capicua transcriptional repressor [Source:HGNC Symbol;Acc:HGNC:14214]	19	42268537	42295797	1
ENSG00000166164.15	0.0846808	5.22535	17.2998	3.19e-05	0.00288469	ENSG00000166164	BRD7	29117	protein_coding	protein_coding	bromodomain containing 7 [Source:HGNC Symbol;Acc:HGNC:14310]	16	50313487	50368934	-1
ENSG00000143624.13	-0.0847564	6.3331	17.3085	3.18e-05	0.00288469	ENSG00000143624	INTS3	65123	protein_coding	protein_coding	integrator complex subunit 3 [Source:HGNC Symbol;Acc:HGNC:26153]	1	153728050	153774808	1
ENSG00000187446.11	-0.118344	5.81907	17.4028	3.02e-05	0.00288469	ENSG00000187446	CHP1	11261	protein_coding	processed_transcript	calcineurin like EF-hand protein 1 [Source:HGNC Symbol;Acc:HGNC:17433]	15	41230839	41281887	1
ENSG00000170899.10	-0.123558	4.83328	17.3754	3.07e-05	0.00288469	ENSG00000170899	GSTA4	2941	protein_coding	processed_transcript	glutathione S-transferase alpha 4 [Source:HGNC Symbol;Acc:HGNC:4629]	6	52977948	52995304	-1
ENSG00000184156.16	-0.152253	5.9488	17.3656	3.08e-05	0.00288469	ENSG00000184156	KCNQ3	3786	protein_coding	protein_coding	potassium voltage-gated channel subfamily Q member 3 [Source:HGNC Symbol;Acc:HGNC:6297]	8	132120859	132481095	-1
ENSG00000235436.10	-0.157753	1.41624	17.475	2.91e-05	0.00288469	ENSG00000235436	DPY19L2P4	NA	transcribed_unprocessed_pseudogene	processed_transcript	DPY19L2 pseudogene 4 [Source:HGNC Symbol;Acc:HGNC:22176]	7	90119400	90125600	1
ENSG00000070087.13	-0.167029	7.76248	17.4675	2.92e-05	0.00288469	ENSG00000070087	PFN2	5217	protein_coding	protein_coding	profilin 2 [Source:HGNC Symbol;Acc:HGNC:8882]	3	149964904	150050788	-1
ENSG00000089818.17	-0.174473	5.71131	17.3206	3.16e-05	0.00288469	ENSG00000089818	NECAP1	25977	protein_coding	protein_coding	NECAP endocytosis associated 1 [Source:HGNC Symbol;Acc:HGNC:24539]	12	8076939	8097881	1
ENSG00000152503.9	-0.18397	4.06126	17.4319	2.98e-05	0.00288469	ENSG00000152503	TRIM36	55521	protein_coding	protein_coding	tripartite motif containing 36 [Source:HGNC Symbol;Acc:HGNC:16280]	5	115124762	115180546	-1
ENSG00000152931.7	-0.207916	4.75378	17.3636	3.09e-05	0.00288469	ENSG00000152931	PART1	NA	lncRNA	lncRNA	prostate androgen-regulated transcript 1 [Source:HGNC Symbol;Acc:HGNC:17263]	5	60487713	60548813	1
ENSG00000149054.15	-0.237774	-0.287584	17.3315	3.14e-05	0.00288469	ENSG00000149054	ZNF215	7762	protein_coding	processed_transcript	zinc finger protein 215 [Source:HGNC Symbol;Acc:HGNC:13007]	11	6926404	7001004	1
ENSG00000139318.7	-0.287406	4.42026	17.2956	3.2e-05	0.00288469	ENSG00000139318	DUSP6	1848	protein_coding	protein_coding	dual specificity phosphatase 6 [Source:HGNC Symbol;Acc:HGNC:3072]	12	89347235	89352501	-1
ENSG00000113387.11	-0.122841	6.45174	17.265	3.25e-05	0.00291079	ENSG00000113387	SUB1	10923	protein_coding	protein_coding	SUB1 regulator of transcription [Source:HGNC Symbol;Acc:HGNC:19985]	5	32531633	32604079	1
ENSG00000140798.15	-0.2339	1.57231	17.2619	3.26e-05	0.00291079	ENSG00000140798	ABCC12	94160	protein_coding	protein_coding	ATP binding cassette subfamily C member 12 [Source:HGNC Symbol;Acc:HGNC:14640]	16	48081006	48156018	-1
ENSG00000166508.17	0.167179	5.20315	17.2333	3.31e-05	0.00292943	ENSG00000166508	MCM7	4176	protein_coding	retained_intron	minichromosome maintenance complex component 7 [Source:HGNC Symbol;Acc:HGNC:6950]	7	100092728	100101940	-1
ENSG00000119403.13	0.153619	4.26035	17.236	3.3e-05	0.00292943	ENSG00000119403	PHF19	26147	protein_coding	protein_coding	PHD finger protein 19 [Source:HGNC Symbol;Acc:HGNC:24566]	9	120855651	120894896	-1
ENSG00000124795.14	0.0992296	5.22858	17.2233	3.32e-05	0.00293226	ENSG00000124795	DEK	7913	protein_coding	protein_coding	DEK proto-oncogene [Source:HGNC Symbol;Acc:HGNC:2768]	6	18223860	18264548	-1
ENSG00000204271.12	-0.107806	3.86225	17.1548	3.45e-05	0.0030266	ENSG00000204271	SPIN3	169981	protein_coding	nonsense_mediated_decay	spindlin family member 3 [Source:HGNC Symbol;Acc:HGNC:27272]	X	56818298	56995827	-1
ENSG00000183171.5	-0.255132	-1.10223	17.1469	3.46e-05	0.0030266	ENSG00000183171		NA	processed_pseudogene	processed_pseudogene	nucleolar protein 11, pseudogene	X	150114378	150116520	1
ENSG00000131652.13	0.124065	2.55824	17.135	3.48e-05	0.00302879	ENSG00000131652	THOC6	79228	protein_coding	retained_intron	THO complex 6 [Source:HGNC Symbol;Acc:HGNC:28369]	16	3024027	3027755	1
ENSG00000188786.9	0.0839844	4.34365	17.1152	3.52e-05	0.00302879	ENSG00000188786	MTF1	4520	protein_coding	protein_coding	metal regulatory transcription factor 1 [Source:HGNC Symbol;Acc:HGNC:7428]	1	37809574	37859592	-1
ENSG00000128951.13	-0.0728785	5.10645	17.1182	3.51e-05	0.00302879	ENSG00000128951	DUT	1854	protein_coding	protein_coding	deoxyuridine triphosphatase [Source:HGNC Symbol;Acc:HGNC:3078]	15	48331011	48343373	1
ENSG00000185414.19	-0.128561	4.12688	17.1135	3.52e-05	0.00302879	ENSG00000185414	MRPL30	51263	protein_coding	protein_coding	mitochondrial ribosomal protein L30 [Source:HGNC Symbol;Acc:HGNC:14036]	2	99181152	99199561	1
ENSG00000169255.13	-0.129801	4.1983	17.1032	3.54e-05	0.00303258	ENSG00000169255	B3GALNT1	8706	protein_coding	protein_coding	beta-1,3-N-acetylgalactosaminyltransferase 1 (globoside blood group) [Source:HGNC Symbol;Acc:HGNC:918]	3	161083883	161105411	-1
ENSG00000267083.1	0.260357	-0.566399	17.0793	3.59e-05	0.00303999	ENSG00000267083	KRT18P61	NA	processed_pseudogene	processed_pseudogene	keratin 18 pseudogene 61 [Source:HGNC Symbol;Acc:HGNC:48888]	17	60810165	60811462	1
ENSG00000101019.21	-0.0827815	5.07774	17.0749	3.59e-05	0.00303999	ENSG00000101019	UQCC1	55245	protein_coding	retained_intron	ubiquinol-cytochrome c reductase complex assembly factor 1 [Source:HGNC Symbol;Acc:HGNC:15891]	20	35302566	35412031	-1
ENSG00000165169.10	-0.166395	5.12482	17.0835	3.58e-05	0.00303999	ENSG00000165169	DYNLT3	6990	protein_coding	protein_coding	dynein light chain Tctex-type 3 [Source:HGNC Symbol;Acc:HGNC:11694]	X	37836757	37847571	-1
ENSG00000214530.8	0.154583	5.22421	17.0361	3.67e-05	0.0030775	ENSG00000214530		10809	protein_coding	protein_coding	StAR related lipid transfer domain containing 10 [Source:NCBI gene;Acc:10809]	11	72754729	72793681	-1
ENSG00000130414.11	-0.0813067	6.60467	17.0413	3.66e-05	0.0030775	ENSG00000130414	NDUFA10	4705	protein_coding	protein_coding	NADH:ubiquinone oxidoreductase subunit A10 [Source:HGNC Symbol;Acc:HGNC:7684]	2	239892450	240025345	-1
ENSG00000139352.3	0.219702	4.58511	17.0187	3.7e-05	0.00309321	ENSG00000139352	ASCL1	429	protein_coding	protein_coding	achaete-scute family bHLH transcription factor 1 [Source:HGNC Symbol;Acc:HGNC:738]	12	102957674	102960513	1
ENSG00000012223.12	0.81138	0.22751	16.9909	3.76e-05	0.003101	ENSG00000012223	LTF	4057	protein_coding	protein_coding	lactotransferrin [Source:HGNC Symbol;Acc:HGNC:6720]	3	46435645	46485234	-1
ENSG00000227248.1	0.312665	-0.621267	16.9924	3.75e-05	0.003101	ENSG00000227248	FAM155A-IT1	NA	lncRNA	lncRNA	FAM155A intronic transcript 1 [Source:HGNC Symbol;Acc:HGNC:41503]	13	107788342	107835451	-1
ENSG00000144579.7	0.179542	5.18681	17.0053	3.73e-05	0.003101	ENSG00000144579	CTDSP1	58190	protein_coding	processed_transcript	CTD small phosphatase 1 [Source:HGNC Symbol;Acc:HGNC:21614]	2	218398256	218405941	1
ENSG00000196169.14	0.359405	3.92958	16.9747	3.79e-05	0.00310263	ENSG00000196169	KIF19	124602	protein_coding	protein_coding	kinesin family member 19 [Source:HGNC Symbol;Acc:HGNC:26735]	17	74326210	74355820	1
ENSG00000172824.14	-0.146529	5.86433	16.9767	3.78e-05	0.00310263	ENSG00000172824	CES4A	283848	protein_coding	protein_coding	carboxylesterase 4A [Source:HGNC Symbol;Acc:HGNC:26741]	16	66988589	67009758	1
ENSG00000170759.10	0.150158	7.8977	16.9663	3.8e-05	0.00310409	ENSG00000170759	KIF5B	3799	protein_coding	protein_coding	kinesin family member 5B [Source:HGNC Symbol;Acc:HGNC:6324]	10	32009015	32056425	-1
ENSG00000167005.13	-0.110357	5.69055	16.9477	3.84e-05	0.00311344	ENSG00000167005	NUDT21	11051	protein_coding	protein_coding	nudix hydrolase 21 [Source:HGNC Symbol;Acc:HGNC:13870]	16	56429133	56452199	-1
ENSG00000100749.7	-0.125766	2.47019	16.9455	3.85e-05	0.00311344	ENSG00000100749	VRK1	7443	protein_coding	protein_coding	VRK serine/threonine kinase 1 [Source:HGNC Symbol;Acc:HGNC:12718]	14	96797382	96931722	1
ENSG00000188549.12	0.164583	3.68221	16.9196	3.9e-05	0.00314383	ENSG00000188549	CCDC9B	388115	protein_coding	protein_coding	coiled-coil domain containing 9B [Source:HGNC Symbol;Acc:HGNC:33488]	15	40331452	40340967	-1
ENSG00000176387.6	0.363717	2.02956	16.8978	3.94e-05	0.00315542	ENSG00000176387	HSD11B2	3291	protein_coding	processed_transcript	hydroxysteroid 11-beta dehydrogenase 2 [Source:HGNC Symbol;Acc:HGNC:5209]	16	67430652	67437553	1
ENSG00000106692.13	-0.0942672	3.31639	16.8989	3.94e-05	0.00315542	ENSG00000106692	FKTN	2218	protein_coding	protein_coding	fukutin [Source:HGNC Symbol;Acc:HGNC:3622]	9	105558130	105641118	1
ENSG00000180071.19	0.235275	2.42875	16.868	4.01e-05	0.00318451	ENSG00000180071	ANKRD18A	253650	protein_coding	protein_coding	ankyrin repeat domain 18A [Source:HGNC Symbol;Acc:HGNC:23643]	9	38571358	38620596	-1
ENSG00000177432.6	-0.235582	6.30104	16.8657	4.01e-05	0.00318451	ENSG00000177432	NAP1L5	266812	protein_coding	protein_coding	nucleosome assembly protein 1 like 5 [Source:HGNC Symbol;Acc:HGNC:19968]	4	88695913	88697829	-1
ENSG00000188060.7	0.413776	-1.5063	16.7909	4.17e-05	0.00321325	ENSG00000188060	RAB42	115273	protein_coding	protein_coding	RAB42, member RAS oncogene family [Source:HGNC Symbol;Acc:HGNC:28702]	1	28592200	28595443	1
ENSG00000204282.4	0.244472	3.46002	16.8399	4.07e-05	0.00321325	ENSG00000204282	TNRC6C-AS1	NA	lncRNA	retained_intron	TNRC6C antisense RNA 1 [Source:HGNC Symbol;Acc:HGNC:44360]	17	78107398	78111799	-1
ENSG00000260852.1	0.205216	1.69454	16.8179	4.11e-05	0.00321325	ENSG00000260852	FBXL19-AS1	NA	lncRNA	lncRNA	FBXL19 antisense RNA 1 [Source:HGNC Symbol;Acc:HGNC:27557]	16	30919319	30923269	-1
ENSG00000197256.10	0.200264	4.9049	16.7937	4.17e-05	0.00321325	ENSG00000197256	KANK2	25959	protein_coding	protein_coding	KN motif and ankyrin repeat domains 2 [Source:HGNC Symbol;Acc:HGNC:29300]	19	11164267	11197791	-1
ENSG00000179632.9	0.0979015	5.93605	16.8092	4.13e-05	0.00321325	ENSG00000179632	MAF1	84232	protein_coding	protein_coding	MAF1 homolog, negative regulator of RNA polymerase III [Source:HGNC Symbol;Acc:HGNC:24966]	8	144104461	144107611	1
ENSG00000180357.9	0.0897693	5.4286	16.7925	4.17e-05	0.00321325	ENSG00000180357	ZNF609	23060	protein_coding	protein_coding	zinc finger protein 609 [Source:HGNC Symbol;Acc:HGNC:29003]	15	64460742	64686068	1
ENSG00000145725.19	-0.110688	4.07639	16.8162	4.12e-05	0.00321325	ENSG00000145725	PPIP5K2	23262	protein_coding	protein_coding	diphosphoinositol pentakisphosphate kinase 2 [Source:HGNC Symbol;Acc:HGNC:29035]	5	103120149	103212799	1
ENSG00000116783.14	-0.19055	1.82087	16.833	4.08e-05	0.00321325	ENSG00000116783	TNNI3K	51086	protein_coding	protein_coding	TNNI3 interacting kinase [Source:HGNC Symbol;Acc:HGNC:19661]	1	74235387	74544428	1
ENSG00000117115.12	0.193038	6.68112	16.7812	4.19e-05	0.0032177	ENSG00000117115	PADI2	11240	protein_coding	protein_coding	peptidyl arginine deiminase 2 [Source:HGNC Symbol;Acc:HGNC:18341]	1	17066761	17119451	-1
ENSG00000156298.12	-0.112264	8.91307	16.774	4.21e-05	0.003218	ENSG00000156298	TSPAN7	7102	protein_coding	protein_coding	tetraspanin 7 [Source:HGNC Symbol;Acc:HGNC:11854]	X	38561370	38688920	1
ENSG00000154222.14	0.111281	4.63228	16.7498	4.26e-05	0.00324711	ENSG00000154222	CC2D1B	200014	protein_coding	processed_transcript	coiled-coil and C2 domain containing 1B [Source:HGNC Symbol;Acc:HGNC:29386]	1	52345723	52366193	-1
ENSG00000103021.9	-0.146171	3.71498	16.735	4.3e-05	0.0032486	ENSG00000103021	CCDC113	29070	protein_coding	protein_coding	coiled-coil domain containing 113 [Source:HGNC Symbol;Acc:HGNC:25002]	16	58231157	58283836	1
ENSG00000165828.14	-0.52323	-2.00153	16.7354	4.3e-05	0.0032486	ENSG00000165828	PRAP1	118471	protein_coding	protein_coding	proline rich acidic protein 1 [Source:HGNC Symbol;Acc:HGNC:23304]	10	133347368	133352683	1
ENSG00000012124.16	0.243173	4.36134	16.7095	4.36e-05	0.00326843	ENSG00000012124	CD22	933	protein_coding	protein_coding	CD22 molecule [Source:HGNC Symbol;Acc:HGNC:1643]	19	35319261	35347361	1
ENSG00000144935.14	-0.123661	3.65917	16.7126	4.35e-05	0.00326843	ENSG00000144935	TRPC1	7220	protein_coding	protein_coding	transient receptor potential cation channel subfamily C member 1 [Source:HGNC Symbol;Acc:HGNC:12333]	3	142724034	142807888	1
ENSG00000108349.16	0.123695	6.79779	16.7009	4.38e-05	0.0032714	ENSG00000108349	CASC3	22794	protein_coding	retained_intron	CASC3 exon junction complex subunit [Source:HGNC Symbol;Acc:HGNC:17040]	17	40140318	40172171	1
ENSG00000255737.2	0.246304	0.295389	16.6908	4.4e-05	0.0032769	ENSG00000255737	AGAP2-AS1	100130776	lncRNA	lncRNA	AGAP2 antisense RNA 1 [Source:HGNC Symbol;Acc:HGNC:48633]	12	57726271	57728356	1
ENSG00000108784.9	0.175413	3.23827	16.6632	4.46e-05	0.00329338	ENSG00000108784	NAGLU	4669	protein_coding	protein_coding	N-acetyl-alpha-glucosaminidase [Source:HGNC Symbol;Acc:HGNC:7632]	17	42536241	42544449	1
ENSG00000282034.1	0.117738	5.4512	16.6608	4.47e-05	0.00329338	ENSG00000282034		NA	protein_coding	nonsense_mediated_decay	novel transcript	16	30704067	30745169	1
ENSG00000067798.14	-0.102982	4.63349	16.6656	4.46e-05	0.00329338	ENSG00000067798	NAV3	89795	protein_coding	protein_coding	neuron navigator 3 [Source:HGNC Symbol;Acc:HGNC:15998]	12	77324641	78213010	1
ENSG00000277476.1	0.127684	3.99576	16.6433	4.51e-05	0.00330019	ENSG00000277476		NA	lncRNA	lncRNA	novel transcript	17	68133201	68135935	1
ENSG00000171004.18	-0.255197	2.25486	16.6437	4.51e-05	0.00330019	ENSG00000171004	HS6ST2	90161	protein_coding	protein_coding	heparan sulfate 6-O-sulfotransferase 2 [Source:HGNC Symbol;Acc:HGNC:19133]	X	132626016	132961395	-1
ENSG00000267281.2	0.189775	2.32516	16.6066	4.6e-05	0.00334095	ENSG00000267281		114108587	protein_coding	retained_intron	ATF7-NPFF readthrough [Source:NCBI gene;Acc:114108587]	12	53506688	53625979	-1
ENSG00000283189.2	-0.14746	3.15513	16.6117	4.59e-05	0.00334095	ENSG00000283189		NA	protein_coding	nonsense_mediated_decay	novel protein	3	49416777	49429314	-1
ENSG00000166592.11	0.435046	1.32037	16.5578	4.72e-05	0.00336662	ENSG00000166592	RRAD	6236	protein_coding	protein_coding	RRAD, Ras related glycolysis inhibitor and calcium channel regulator [Source:HGNC Symbol;Acc:HGNC:10446]	16	66921679	66925536	-1
ENSG00000118515.11	0.200862	5.41542	16.5327	4.78e-05	0.00336662	ENSG00000118515	SGK1	6446	protein_coding	protein_coding	serum/glucocorticoid regulated kinase 1 [Source:HGNC Symbol;Acc:HGNC:10810]	6	134169246	134318112	-1
ENSG00000165633.12	0.12825	3.99988	16.5753	4.68e-05	0.00336662	ENSG00000165633	VSTM4	196740	protein_coding	protein_coding	V-set and transmembrane domain containing 4 [Source:HGNC Symbol;Acc:HGNC:26470]	10	49014236	49115522	-1
ENSG00000132781.17	0.119087	3.2751	16.5354	4.78e-05	0.00336662	ENSG00000132781	MUTYH	4595	protein_coding	protein_coding	mutY DNA glycosylase [Source:HGNC Symbol;Acc:HGNC:7527]	1	45329163	45340893	-1
ENSG00000149115.13	0.109421	5.7926	16.5396	4.76e-05	0.00336662	ENSG00000149115	TNKS1BP1	85456	protein_coding	nonsense_mediated_decay	tankyrase 1 binding protein 1 [Source:HGNC Symbol;Acc:HGNC:19081]	11	57299638	57324952	-1
ENSG00000111142.13	0.0701192	5.90371	16.5554	4.73e-05	0.00336662	ENSG00000111142	METAP2	10988	protein_coding	nonsense_mediated_decay	methionyl aminopeptidase 2 [Source:HGNC Symbol;Acc:HGNC:16672]	12	95473520	95515839	1
ENSG00000119328.11	-0.0979214	3.43912	16.5644	4.7e-05	0.00336662	ENSG00000119328	ABITRAM	54942	protein_coding	protein_coding	actin binding transcription modulator [Source:HGNC Symbol;Acc:HGNC:1364]	9	108934400	108950744	1
ENSG00000144366.15	-0.184284	2.21875	16.5546	4.73e-05	0.00336662	ENSG00000144366	GULP1	51454	protein_coding	protein_coding	GULP PTB domain containing engulfment adaptor 1 [Source:HGNC Symbol;Acc:HGNC:18649]	2	188291669	188595931	1
ENSG00000233532.5	-0.333264	-1.25757	16.5379	4.77e-05	0.00336662	ENSG00000233532	LINC00460	728192	lncRNA	lncRNA	long intergenic non-protein coding RNA 460 [Source:HGNC Symbol;Acc:HGNC:42809]	13	106374477	106384315	1
ENSG00000106404.13	0.202086	2.6285	16.446	5.01e-05	0.00344163	ENSG00000106404	CLDN15	24146	protein_coding	protein_coding	claudin 15 [Source:HGNC Symbol;Acc:HGNC:2036]	7	101232092	101238820	-1
ENSG00000158417.10	0.120595	7.1864	16.4761	4.93e-05	0.00344163	ENSG00000158417	EIF5B	9669	protein_coding	protein_coding	eukaryotic translation initiation factor 5B [Source:HGNC Symbol;Acc:HGNC:30793]	2	99337371	99401326	1
ENSG00000090661.11	0.0982248	4.99334	16.4645	4.96e-05	0.00344163	ENSG00000090661	CERS4	79603	protein_coding	protein_coding	ceramide synthase 4 [Source:HGNC Symbol;Acc:HGNC:23747]	19	8206736	8262421	1
ENSG00000198920.9	-0.0878956	3.7002	16.4655	4.95e-05	0.00344163	ENSG00000198920	KIAA0753	9851	protein_coding	protein_coding	KIAA0753 [Source:HGNC Symbol;Acc:HGNC:29110]	17	6578147	6640711	-1
ENSG00000151376.16	-0.151656	4.36707	16.4768	4.92e-05	0.00344163	ENSG00000151376	ME3	10873	protein_coding	protein_coding	malic enzyme 3 [Source:HGNC Symbol;Acc:HGNC:6985]	11	86441108	86672636	-1
ENSG00000233452.6	-0.176342	3.01149	16.4567	4.98e-05	0.00344163	ENSG00000233452	STXBP5-AS1	NA	lncRNA	lncRNA	STXBP5 antisense RNA 1 [Source:HGNC Symbol;Acc:HGNC:44183]	6	146824539	147204614	-1
ENSG00000104044.15	-0.231336	1.03181	16.4502	4.99e-05	0.00344163	ENSG00000104044	OCA2	4948	protein_coding	protein_coding	OCA2 melanosomal transmembrane protein [Source:HGNC Symbol;Acc:HGNC:8101]	15	27754875	28099315	-1
ENSG00000158825.5	0.322118	1.10355	16.4132	5.09e-05	0.0034645	ENSG00000158825	CDA	978	protein_coding	protein_coding	cytidine deaminase [Source:HGNC Symbol;Acc:HGNC:1712]	1	20589086	20618903	1
ENSG00000157833.12	0.29044	5.34316	16.401	5.13e-05	0.0034645	ENSG00000157833	GAREM2	150946	protein_coding	protein_coding	GRB2 associated regulator of MAPK1 subtype 2 [Source:HGNC Symbol;Acc:HGNC:27172]	2	26173088	26189663	1
ENSG00000051128.18	0.190071	4.62455	16.4252	5.06e-05	0.0034645	ENSG00000051128	HOMER3	9454	protein_coding	protein_coding	homer scaffold protein 3 [Source:HGNC Symbol;Acc:HGNC:17514]	19	18929201	18941261	-1
ENSG00000103540.16	0.140219	5.64456	16.4048	5.12e-05	0.0034645	ENSG00000103540	CCP110	9738	protein_coding	protein_coding	centriolar coiled-coil protein 110 [Source:HGNC Symbol;Acc:HGNC:24342]	16	19523811	19553408	1
ENSG00000170791.17	-0.10703	3.97531	16.41	5.1e-05	0.0034645	ENSG00000170791	CHCHD7	79145	protein_coding	protein_coding	coiled-coil-helix-coiled-coil-helix domain containing 7 [Source:HGNC Symbol;Acc:HGNC:28314]	8	56211686	56218809	1
ENSG00000251423.2	-0.435759	-1.55543	16.3958	5.14e-05	0.0034645	ENSG00000251423		NA	lncRNA	lncRNA	novel transcript	5	13860303	13901036	1
ENSG00000075303.12	-0.148056	3.38407	16.3762	5.19e-05	0.00348898	ENSG00000075303	SLC25A40	55972	protein_coding	protein_coding	solute carrier family 25 member 40 [Source:HGNC Symbol;Acc:HGNC:29680]	7	87833568	87876360	-1
ENSG00000223802.7	0.151767	7.3063	16.3594	5.24e-05	0.00349716	ENSG00000223802	CERS1	10715	protein_coding	protein_coding	ceramide synthase 1 [Source:HGNC Symbol;Acc:HGNC:14253]	19	18868545	18896727	-1
ENSG00000183354.11	0.0909977	6.26771	16.3633	5.23e-05	0.00349716	ENSG00000183354	KIAA2026	158358	protein_coding	protein_coding	KIAA2026 [Source:HGNC Symbol;Acc:HGNC:23378]	9	5881596	6008482	-1
ENSG00000150510.16	0.108206	4.23631	16.3427	5.29e-05	0.00351679	ENSG00000150510	FAM124A	220108	protein_coding	protein_coding	family with sequence similarity 124 member A [Source:HGNC Symbol;Acc:HGNC:26413]	13	51222334	51284241	1
ENSG00000262265.1	0.328624	-1.01745	16.3134	5.37e-05	0.00354873	ENSG00000262265		NA	lncRNA	lncRNA	novel transcript, sense intronic to CDC27	17	47160398	47167723	-1
ENSG00000071054.16	0.168998	8.2318	16.3133	5.37e-05	0.00354873	ENSG00000071054	MAP4K4	9448	protein_coding	protein_coding	mitogen-activated protein kinase kinase kinase kinase 4 [Source:HGNC Symbol;Acc:HGNC:6866]	2	101696850	101894689	1
ENSG00000171552.12	0.0771159	6.34616	16.3027	5.4e-05	0.00355349	ENSG00000171552	BCL2L1	598	protein_coding	protein_coding	BCL2 like 1 [Source:HGNC Symbol;Acc:HGNC:992]	20	31664452	31723989	-1
ENSG00000111731.12	-0.106335	5.06006	16.2947	5.42e-05	0.00355349	ENSG00000111731	C2CD5	9847	protein_coding	protein_coding	C2 calcium dependent domain containing 5 [Source:HGNC Symbol;Acc:HGNC:29062]	12	22448583	22544546	-1
ENSG00000165678.20	-0.122582	7.39568	16.2926	5.43e-05	0.00355349	ENSG00000165678	GHITM	27069	protein_coding	protein_coding	growth hormone inducible transmembrane protein [Source:HGNC Symbol;Acc:HGNC:17281]	10	84139509	84153568	1
ENSG00000104859.14	0.114119	5.62662	16.2808	5.46e-05	0.00356425	ENSG00000104859	CLASRP	11129	protein_coding	protein_coding	CLK4 associating serine/arginine rich protein [Source:HGNC Symbol;Acc:HGNC:17731]	19	45039045	45070956	1
ENSG00000164619.8	-0.198399	2.57744	16.2559	5.53e-05	0.00358863	ENSG00000164619	BMPER	168667	protein_coding	processed_transcript	BMP binding endothelial regulator [Source:HGNC Symbol;Acc:HGNC:24154]	7	33904308	34156427	1
ENSG00000162746.14	-0.204118	0.888526	16.2581	5.53e-05	0.00358863	ENSG00000162746	FCRLB	127943	protein_coding	protein_coding	Fc receptor like B [Source:HGNC Symbol;Acc:HGNC:26431]	1	161721563	161728143	1
ENSG00000185453.12	0.120675	5.97508	16.2432	5.57e-05	0.00360139	ENSG00000185453	ZSWIM9	374920	protein_coding	protein_coding	zinc finger SWIM-type containing 9 [Source:HGNC Symbol;Acc:HGNC:34495]	19	48170680	48197620	1
ENSG00000104774.12	0.128457	3.82892	16.2285	5.61e-05	0.00361809	ENSG00000104774	MAN2B1	4125	protein_coding	retained_intron	mannosidase alpha class 2B member 1 [Source:HGNC Symbol;Acc:HGNC:6826]	19	12646511	12666742	-1
ENSG00000171714.10	-0.128884	4.07549	16.2012	5.7e-05	0.00365914	ENSG00000171714	ANO5	203859	protein_coding	processed_transcript	anoctamin 5 [Source:HGNC Symbol;Acc:HGNC:27337]	11	21799934	22283357	1
ENSG00000197892.12	0.159674	5.2648	16.1952	5.71e-05	0.0036594	ENSG00000197892	KIF13B	23303	protein_coding	protein_coding	kinesin family member 13B [Source:HGNC Symbol;Acc:HGNC:14405]	8	29067278	29263124	-1
ENSG00000180900.18	0.160611	6.53401	16.1836	5.75e-05	0.00367045	ENSG00000180900	SCRIB	23513	protein_coding	protein_coding	scribble planar cell polarity protein [Source:HGNC Symbol;Acc:HGNC:30377]	8	143790920	143815773	-1
ENSG00000248714.6	0.340819	-1.31839	16.1518	5.85e-05	0.00369249	ENSG00000248714		NA	lncRNA	lncRNA	novel transcript	17	49361150	49369998	1
ENSG00000160111.12	0.202078	2.35997	16.1373	5.89e-05	0.00369249	ENSG00000160111	CPAMD8	27151	protein_coding	protein_coding	C3 and PZP like alpha-2-macroglobulin domain containing 8 [Source:HGNC Symbol;Acc:HGNC:23228]	19	16892947	17026815	-1
ENSG00000140488.15	-0.123738	4.05997	16.1433	5.87e-05	0.00369249	ENSG00000140488	CELF6	60677	protein_coding	protein_coding	CUGBP Elav-like family member 6 [Source:HGNC Symbol;Acc:HGNC:14059]	15	72284727	72320157	-1
ENSG00000128609.14	-0.132911	6.46618	16.1374	5.89e-05	0.00369249	ENSG00000128609	NDUFA5	4698	protein_coding	protein_coding	NADH:ubiquinone oxidoreductase subunit A5 [Source:HGNC Symbol;Acc:HGNC:7688]	7	123536997	123557904	-1
ENSG00000197147.13	-0.148506	5.27822	16.1395	5.88e-05	0.00369249	ENSG00000197147	LRRC8B	23507	protein_coding	protein_coding	leucine rich repeat containing 8 VRAC subunit B [Source:HGNC Symbol;Acc:HGNC:30692]	1	89524836	89597864	1
ENSG00000281183.1	-0.24319	1.11972	16.1559	5.83e-05	0.00369249	ENSG00000281183	NPTN-IT1	NA	lncRNA	lncRNA	NPTN intronic transcript 1 [Source:HGNC Symbol;Acc:HGNC:45091]	15	73567012	73569294	-1
ENSG00000154188.9	0.288136	0.457732	16.1185	5.95e-05	0.00371388	ENSG00000154188	ANGPT1	284	protein_coding	protein_coding	angiopoietin 1 [Source:HGNC Symbol;Acc:HGNC:484]	8	107249482	107498055	-1
ENSG00000279423.1	0.184122	2.40313	16.1148	5.96e-05	0.00371388	ENSG00000279423		NA	TEC	TEC	TEC	14	34541044	34541714	1
ENSG00000204120.14	0.0755009	5.49975	16.0713	6.1e-05	0.00378872	ENSG00000204120	GIGYF2	26058	protein_coding	processed_transcript	GRB10 interacting GYF protein 2 [Source:HGNC Symbol;Acc:HGNC:11960]	2	232697299	232860575	1
ENSG00000011426.10	0.263603	5.33082	16.0178	6.28e-05	0.00384698	ENSG00000011426	ANLN	54443	protein_coding	protein_coding	anillin actin binding protein [Source:HGNC Symbol;Acc:HGNC:14082]	7	36389821	36453791	1
ENSG00000279118.1	0.216464	4.93854	16.0039	6.32e-05	0.00384698	ENSG00000279118		NA	TEC	TEC	tec	5	126496279	126498604	1
ENSG00000004838.13	0.162779	1.37656	16.0028	6.32e-05	0.00384698	ENSG00000004838	ZMYND10	51364	protein_coding	processed_transcript	zinc finger MYND-type containing 10 [Source:HGNC Symbol;Acc:HGNC:19412]	3	50341110	50345732	-1
ENSG00000126945.8	-0.0881456	6.15011	16.011	6.3e-05	0.00384698	ENSG00000126945	HNRNPH2	3188	protein_coding	protein_coding	heterogeneous nuclear ribonucleoprotein H2 [Source:HGNC Symbol;Acc:HGNC:5042]	X	101408222	101414133	1
ENSG00000166479.9	-0.100606	4.7631	16.0164	6.28e-05	0.00384698	ENSG00000166479	TMX3	54495	protein_coding	protein_coding	thioredoxin related transmembrane protein 3 [Source:HGNC Symbol;Acc:HGNC:24718]	18	68673688	68715108	-1
ENSG00000148082.9	-0.132366	6.84459	16.0143	6.29e-05	0.00384698	ENSG00000148082	SHC3	53358	protein_coding	protein_coding	SHC adaptor protein 3 [Source:HGNC Symbol;Acc:HGNC:18181]	9	89005771	89178818	-1
ENSG00000188517.14	-0.252182	-0.621668	16.0057	6.32e-05	0.00384698	ENSG00000188517	COL25A1	84570	protein_coding	protein_coding	collagen type XXV alpha 1 chain [Source:HGNC Symbol;Acc:HGNC:18603]	4	108808725	109302752	-1
ENSG00000158545.15	0.0697809	5.23214	15.9879	6.37e-05	0.00386581	ENSG00000158545	ZC3H18	124245	protein_coding	protein_coding	zinc finger CCCH-type containing 18 [Source:HGNC Symbol;Acc:HGNC:25091]	16	88570381	88631966	1
ENSG00000244005.12	-0.0814667	4.84384	15.966	6.45e-05	0.00389942	ENSG00000244005	NFS1	9054	protein_coding	protein_coding	NFS1 cysteine desulfurase [Source:HGNC Symbol;Acc:HGNC:15910]	20	35668052	35699355	-1
ENSG00000109436.7	-0.158228	4.74493	15.9602	6.47e-05	0.00389988	ENSG00000109436	TBC1D9	23158	protein_coding	protein_coding	TBC1 domain family member 9 [Source:HGNC Symbol;Acc:HGNC:21710]	4	140620782	140756385	-1
ENSG00000267419.2	0.236115	-0.81836	15.8899	6.71e-05	0.00390274	ENSG00000267419	ZNF56	NA	transcribed_unprocessed_pseudogene	processed_transcript	zinc finger protein 56 [Source:HGNC Symbol;Acc:HGNC:13124]	19	19776602	19836073	1
ENSG00000100906.10	0.198027	5.59182	15.9055	6.66e-05	0.00390274	ENSG00000100906	NFKBIA	4792	protein_coding	protein_coding	NFKB inhibitor alpha [Source:HGNC Symbol;Acc:HGNC:7797]	14	35401511	35404749	-1
ENSG00000157978.11	0.185546	3.57746	15.9268	6.58e-05	0.00390274	ENSG00000157978	LDLRAP1	26119	protein_coding	protein_coding	low density lipoprotein receptor adaptor protein 1 [Source:HGNC Symbol;Acc:HGNC:18640]	1	25543606	25568886	1
ENSG00000005513.9	0.164726	6.22157	15.9352	6.55e-05	0.00390274	ENSG00000005513	SOX8	30812	protein_coding	protein_coding	SRY-box transcription factor 8 [Source:HGNC Symbol;Acc:HGNC:11203]	16	981770	986979	1
ENSG00000129680.15	0.146111	1.53857	15.9091	6.65e-05	0.00390274	ENSG00000129680	MAP7D3	79649	protein_coding	protein_coding	MAP7 domain containing 3 [Source:HGNC Symbol;Acc:HGNC:25742]	X	136213220	136256482	-1
ENSG00000177946.5	0.0978738	3.80624	15.888	6.72e-05	0.00390274	ENSG00000177946	CENPBD1	92806	protein_coding	processed_transcript	CENPB DNA-binding domain containing 1 [Source:HGNC Symbol;Acc:HGNC:28272]	16	89969773	89972832	-1
ENSG00000011275.18	0.087846	5.55646	15.908	6.65e-05	0.00390274	ENSG00000011275	RNF216	54476	protein_coding	protein_coding	ring finger protein 216 [Source:HGNC Symbol;Acc:HGNC:21698]	7	5620047	5781739	-1
ENSG00000091129.19	-0.133353	7.3644	15.9157	6.62e-05	0.00390274	ENSG00000091129	NRCAM	4897	protein_coding	processed_transcript	neuronal cell adhesion molecule [Source:HGNC Symbol;Acc:HGNC:7994]	7	108147623	108456717	-1
ENSG00000089123.15	-0.180427	1.87353	15.9337	6.56e-05	0.00390274	ENSG00000089123	TASP1	55617	protein_coding	processed_transcript	taspase 1 [Source:HGNC Symbol;Acc:HGNC:15859]	20	13389392	13638932	-1
ENSG00000233058.1	-0.18163	0.0483842	15.8984	6.68e-05	0.00390274	ENSG00000233058	LINC00884	NA	lncRNA	lncRNA	long intergenic non-protein coding RNA 884 [Source:HGNC Symbol;Acc:HGNC:48570]	3	194487140	194521156	1
ENSG00000261553.5	-0.255552	0.77055	15.9141	6.63e-05	0.00390274	ENSG00000261553		NA	lncRNA	lncRNA	novel transcript	13	75549773	75807120	1
ENSG00000150175.13	-0.427373	0.76459	15.8911	6.71e-05	0.00390274	ENSG00000150175	FRMPD2B	NA	unprocessed_pseudogene	unprocessed_pseudogene	FERM and PDZ domain containing 2B, pseudogene [Source:HGNC Symbol;Acc:HGNC:16843]	10	46870858	46894562	1
ENSG00000283025.1	-0.445921	-0.447664	15.8997	6.68e-05	0.00390274	ENSG00000283025		NA	lncRNA	lncRNA	novel transcript, antisense to novel protein	17	9805443	9811047	1
ENSG00000198961.9	-0.137097	7.63858	15.8814	6.74e-05	0.00390537	ENSG00000198961	PJA2	9867	protein_coding	protein_coding	praja ring finger ubiquitin ligase 2 [Source:HGNC Symbol;Acc:HGNC:17481]	5	109334713	109409974	-1
ENSG00000241852.9	0.129112	2.43267	15.8726	6.78e-05	0.00391251	ENSG00000241852	C8orf58	541565	protein_coding	protein_coding	chromosome 8 open reading frame 58 [Source:HGNC Symbol;Acc:HGNC:32233]	8	22599599	22604150	1
ENSG00000154127.9	-0.188316	2.54134	15.8612	6.82e-05	0.00392518	ENSG00000154127	UBASH3B	84959	protein_coding	protein_coding	ubiquitin associated and SH3 domain containing B [Source:HGNC Symbol;Acc:HGNC:29884]	11	122655722	122814473	1
ENSG00000048649.13	0.0948156	6.73016	15.8148	6.99e-05	0.0040114	ENSG00000048649	RSF1	51773	protein_coding	protein_coding	remodeling and spacing factor 1 [Source:HGNC Symbol;Acc:HGNC:18118]	11	77659996	77821017	-1
ENSG00000003987.13	-0.214705	2.99769	15.8014	7.03e-05	0.00402856	ENSG00000003987	MTMR7	9108	protein_coding	protein_coding	myotubularin related protein 7 [Source:HGNC Symbol;Acc:HGNC:7454]	8	17296794	17413528	-1
ENSG00000104427.11	-0.136214	4.01227	15.7733	7.14e-05	0.00407759	ENSG00000104427	ZC2HC1A	51101	protein_coding	protein_coding	zinc finger C2HC-type containing 1A [Source:HGNC Symbol;Acc:HGNC:24277]	8	78666089	78719765	1
ENSG00000105202.8	0.0782755	4.89876	15.7643	7.17e-05	0.00408553	ENSG00000105202	FBL	2091	protein_coding	protein_coding	fibrillarin [Source:HGNC Symbol;Acc:HGNC:3599]	19	39834458	39846379	-1
ENSG00000021300.13	0.151955	8.86068	15.7259	7.32e-05	0.00415782	ENSG00000021300	PLEKHB1	58473	protein_coding	protein_coding	pleckstrin homology domain containing B1 [Source:HGNC Symbol;Acc:HGNC:19079]	11	73646178	73662819	1
ENSG00000144057.15	-0.15344	3.21159	15.7075	7.39e-05	0.00418697	ENSG00000144057	ST6GAL2	84620	protein_coding	protein_coding	ST6 beta-galactoside alpha-2,6-sialyltransferase 2 [Source:HGNC Symbol;Acc:HGNC:10861]	2	106801600	106887108	-1
ENSG00000158793.13	-0.0810734	4.2204	15.6868	7.47e-05	0.00422133	ENSG00000158793	NIT1	4817	protein_coding	processed_transcript	nitrilase 1 [Source:HGNC Symbol;Acc:HGNC:7828]	1	161118086	161125445	1
ENSG00000142173.14	0.235105	4.05815	15.6773	7.51e-05	0.00423101	ENSG00000142173	COL6A2	1292	protein_coding	protein_coding	collagen type VI alpha 2 chain [Source:HGNC Symbol;Acc:HGNC:2212]	21	46098112	46132848	1
ENSG00000153914.15	0.12316	6.35574	15.6635	7.57e-05	0.00425026	ENSG00000153914	SREK1	140890	protein_coding	protein_coding	splicing regulatory glutamic acid and lysine rich protein 1 [Source:HGNC Symbol;Acc:HGNC:17882]	5	66139971	66183615	1
ENSG00000109906.13	0.139959	5.36836	15.6518	7.61e-05	0.00426253	ENSG00000109906	ZBTB16	7704	protein_coding	protein_coding	zinc finger and BTB domain containing 16 [Source:HGNC Symbol;Acc:HGNC:12930]	11	114059711	114256765	1
ENSG00000137501.17	-0.162113	5.34468	15.6478	7.63e-05	0.00426253	ENSG00000137501	SYTL2	54843	protein_coding	nonsense_mediated_decay	synaptotagmin like 2 [Source:HGNC Symbol;Acc:HGNC:15585]	11	85694224	85811159	-1
ENSG00000157764.12	-0.115676	4.90177	15.6416	7.66e-05	0.00426482	ENSG00000157764	BRAF	673	protein_coding	protein_coding	B-Raf proto-oncogene, serine/threonine kinase [Source:HGNC Symbol;Acc:HGNC:1097]	7	140719327	140924928	-1
ENSG00000250461.1	0.245414	2.62794	15.6093	7.79e-05	0.00432662	ENSG00000250461		NA	processed_pseudogene	processed_pseudogene	family with sequence similarity 133, member B (FAM133B) pseudogene	5	61375112	61375855	1
ENSG00000232119.7	-0.113337	3.6274	15.5803	7.91e-05	0.00438054	ENSG00000232119	MCTS1	28985	protein_coding	processed_transcript	MCTS1 re-initiation and release factor [Source:HGNC Symbol;Acc:HGNC:23357]	X	120594010	120621159	1
ENSG00000118473.21	-0.128501	4.80796	15.5757	7.93e-05	0.00438054	ENSG00000118473	SGIP1	84251	protein_coding	protein_coding	SH3GL interacting endocytic adaptor 1 [Source:HGNC Symbol;Acc:HGNC:25412]	1	66533383	66751139	1
ENSG00000273487.1	0.164541	2.07109	15.5628	7.98e-05	0.00439882	ENSG00000273487		NA	lncRNA	lncRNA	novel transcript	1	92189237	92190707	1
ENSG00000112996.10	-0.105747	4.42306	15.5387	8.08e-05	0.00443904	ENSG00000112996	MRPS30	10884	protein_coding	protein_coding	mitochondrial ribosomal protein S30 [Source:HGNC Symbol;Acc:HGNC:8769]	5	44808947	44820428	1
ENSG00000131089.15	-0.131796	6.7139	15.5354	8.1e-05	0.00443904	ENSG00000131089	ARHGEF9	23229	protein_coding	protein_coding	Cdc42 guanine nucleotide exchange factor 9 [Source:HGNC Symbol;Acc:HGNC:14561]	X	63634967	63809274	-1
ENSG00000164889.13	0.174847	4.49202	15.5004	8.25e-05	0.00448575	ENSG00000164889	SLC4A2	6522	protein_coding	protein_coding	solute carrier family 4 member 2 [Source:HGNC Symbol;Acc:HGNC:11028]	7	151057210	151076526	1
ENSG00000148719.14	0.0470846	4.82231	15.5027	8.24e-05	0.00448575	ENSG00000148719	DNAJB12	54788	protein_coding	protein_coding	DnaJ heat shock protein family (Hsp40) member B12 [Source:HGNC Symbol;Acc:HGNC:14891]	10	72332830	72355149	-1
ENSG00000135597.18	-0.120945	5.35102	15.5088	8.21e-05	0.00448575	ENSG00000135597	REPS1	85021	protein_coding	protein_coding	RALBP1 associated Eps domain containing 1 [Source:HGNC Symbol;Acc:HGNC:15578]	6	138903493	138988261	-1
ENSG00000138036.18	-0.160315	3.49374	15.4956	8.27e-05	0.00448575	ENSG00000138036	DYNC2LI1	51626	protein_coding	protein_coding	dynein cytoplasmic 2 light intermediate chain 1 [Source:HGNC Symbol;Acc:HGNC:24595]	2	43774039	43810010	1
ENSG00000160991.15	0.178821	6.32135	15.4553	8.45e-05	0.00457036	ENSG00000160991	ORAI2	80228	protein_coding	protein_coding	ORAI calcium release-activated calcium modulator 2 [Source:HGNC Symbol;Acc:HGNC:21667]	7	102433106	102456825	1
ENSG00000176046.8	0.333192	5.25902	15.4015	8.69e-05	0.00458102	ENSG00000176046	NUPR1	26471	protein_coding	protein_coding	nuclear protein 1, transcriptional regulator [Source:HGNC Symbol;Acc:HGNC:29990]	16	28532708	28539174	-1
ENSG00000136732.14	0.195503	2.7097	15.4245	8.59e-05	0.00458102	ENSG00000136732	GYPC	2995	protein_coding	protein_coding	glycophorin C (Gerbich blood group) [Source:HGNC Symbol;Acc:HGNC:4704]	2	126656133	126696667	1
ENSG00000064961.18	0.16595	4.52289	15.397	8.71e-05	0.00458102	ENSG00000064961	HMG20B	10362	protein_coding	retained_intron	high mobility group 20B [Source:HGNC Symbol;Acc:HGNC:5002]	19	3572777	3579088	1
ENSG00000145012.13	0.161477	5.39597	15.3979	8.71e-05	0.00458102	ENSG00000145012	LPP	4026	protein_coding	protein_coding	LIM domain containing preferred translocation partner in lipoma [Source:HGNC Symbol;Acc:HGNC:6679]	3	188153284	188890671	1
ENSG00000183773.15	0.148811	6.68294	15.4147	8.63e-05	0.00458102	ENSG00000183773	AIFM3	150209	protein_coding	protein_coding	apoptosis inducing factor mitochondria associated 3 [Source:HGNC Symbol;Acc:HGNC:26398]	22	20965108	20981360	1
ENSG00000149929.15	0.0767426	4.79849	15.4437	8.5e-05	0.00458102	ENSG00000149929	HIRIP3	8479	protein_coding	protein_coding	HIRA interacting protein 3 [Source:HGNC Symbol;Acc:HGNC:4917]	16	29992330	29996074	-1
ENSG00000112237.12	-0.106901	3.91393	15.4008	8.69e-05	0.00458102	ENSG00000112237	CCNC	892	protein_coding	protein_coding	cyclin C [Source:HGNC Symbol;Acc:HGNC:1581]	6	99542387	99568825	-1
ENSG00000161298.17	-0.10895	4.36131	15.4321	8.55e-05	0.00458102	ENSG00000161298	ZNF382	84911	protein_coding	protein_coding	zinc finger protein 382 [Source:HGNC Symbol;Acc:HGNC:17409]	19	36604817	36634114	1
ENSG00000140740.10	-0.142661	6.22645	15.4045	8.68e-05	0.00458102	ENSG00000140740	UQCRC2	7385	protein_coding	protein_coding	ubiquinol-cytochrome c reductase core protein 2 [Source:HGNC Symbol;Acc:HGNC:12586]	16	21953288	21983660	1
ENSG00000162105.17	-0.151764	5.3211	15.3996	8.7e-05	0.00458102	ENSG00000162105	SHANK2	22941	protein_coding	protein_coding	SH3 and multiple ankyrin repeat domains 2 [Source:HGNC Symbol;Acc:HGNC:14295]	11	70467856	71252577	-1
ENSG00000187984.12	-0.187656	3.78623	15.4328	8.55e-05	0.00458102	ENSG00000187984	ANKRD19P	NA	transcribed_unprocessed_pseudogene	processed_transcript	ankyrin repeat domain 19, pseudogene [Source:HGNC Symbol;Acc:HGNC:22567]	9	92809568	92838457	1
ENSG00000006530.15	-0.136211	4.26223	15.3876	8.76e-05	0.00459193	ENSG00000006530	AGK	55750	protein_coding	protein_coding	acylglycerol kinase [Source:HGNC Symbol;Acc:HGNC:21869]	7	141551278	141655244	1
ENSG00000283458.1	-0.554043	-2.01991	15.3799	8.79e-05	0.00459906	ENSG00000283458		NA	lncRNA	lncRNA	novel transcript	18	39314240	39328008	1
ENSG00000166523.7	0.502364	0.19475	15.3579	8.89e-05	0.0046319	ENSG00000166523	CLEC4E	26253	protein_coding	protein_coding	C-type lectin domain family 4 member E [Source:HGNC Symbol;Acc:HGNC:14555]	12	8533305	8540905	-1
ENSG00000129682.15	-0.172635	5.11523	15.3521	8.92e-05	0.0046319	ENSG00000129682	FGF13	2258	protein_coding	protein_coding	fibroblast growth factor 13 [Source:HGNC Symbol;Acc:HGNC:3670]	X	138614727	139222777	-1
ENSG00000054803.3	-0.280281	3.59918	15.3549	8.91e-05	0.0046319	ENSG00000054803	CBLN4	140689	protein_coding	protein_coding	cerebellin 4 precursor [Source:HGNC Symbol;Acc:HGNC:16231]	20	55997357	56005519	-1
ENSG00000114993.16	0.1812	5.15246	15.3453	8.95e-05	0.00463695	ENSG00000114993	RTKN	6242	protein_coding	protein_coding	rhotekin [Source:HGNC Symbol;Acc:HGNC:10466]	2	74425835	74442422	-1
ENSG00000172987.12	0.253409	3.78738	15.3296	9.03e-05	0.00466383	ENSG00000172987	HPSE2	60495	protein_coding	protein_coding	heparanase 2 (inactive) [Source:HGNC Symbol;Acc:HGNC:18374]	10	98457077	99235862	-1
ENSG00000094916.15	0.0610153	6.88771	15.3059	9.14e-05	0.00471081	ENSG00000094916	CBX5	23468	protein_coding	protein_coding	chromobox 5 [Source:HGNC Symbol;Acc:HGNC:1555]	12	54230942	54280133	-1
ENSG00000141524.15	0.204397	4.64281	15.2918	9.21e-05	0.00472256	ENSG00000141524	TMC6	11322	protein_coding	protein_coding	transmembrane channel like 6 [Source:HGNC Symbol;Acc:HGNC:18021]	17	78110458	78132407	-1
ENSG00000168016.13	-0.175171	5.45131	15.2955	9.19e-05	0.00472256	ENSG00000168016	TRANK1	9881	protein_coding	protein_coding	tetratricopeptide repeat and ankyrin repeat containing 1 [Source:HGNC Symbol;Acc:HGNC:29011]	3	36826820	36945098	-1
ENSG00000159674.11	-0.304047	2.69369	15.2866	9.24e-05	0.00472377	ENSG00000159674	SPON2	10417	protein_coding	protein_coding	spondin 2 [Source:HGNC Symbol;Acc:HGNC:11253]	4	1166932	1208962	-1
ENSG00000071655.17	0.147145	7.26382	15.2753	9.29e-05	0.00472852	ENSG00000071655	MBD3	53615	protein_coding	protein_coding	methyl-CpG binding domain protein 3 [Source:HGNC Symbol;Acc:HGNC:6918]	19	1573596	1592865	-1
ENSG00000166342.18	-0.181147	3.0145	15.2759	9.29e-05	0.00472852	ENSG00000166342	NETO1	81832	protein_coding	protein_coding	neuropilin and tolloid like 1 [Source:HGNC Symbol;Acc:HGNC:13823]	18	72742314	72868146	-1
ENSG00000197223.11	-0.118481	3.11449	15.2481	9.43e-05	0.00478526	ENSG00000197223	C1D	10438	protein_coding	protein_coding	C1D nuclear receptor corepressor [Source:HGNC Symbol;Acc:HGNC:29911]	2	68041130	68110948	-1
ENSG00000183055.5	0.275924	0.715852	15.2165	9.59e-05	0.00481849	ENSG00000183055	FAM133CP	NA	processed_pseudogene	processed_pseudogene	family with sequence similarity 133 member C, pseudogene [Source:HGNC Symbol;Acc:HGNC:44190]	10	58715554	58716257	1
ENSG00000080573.6	0.230116	7.07555	15.2205	9.57e-05	0.00481849	ENSG00000080573	COL5A3	50509	protein_coding	protein_coding	collagen type V alpha 3 chain [Source:HGNC Symbol;Acc:HGNC:14864]	19	9959561	10010504	-1
ENSG00000198408.13	-0.0838657	7.57418	15.2181	9.58e-05	0.00481849	ENSG00000198408	OGA	10724	protein_coding	protein_coding	O-GlcNAcase [Source:HGNC Symbol;Acc:HGNC:7056]	10	101784443	101818465	-1
ENSG00000172954.13	-0.0972437	2.46217	15.2283	9.53e-05	0.00481849	ENSG00000172954	LCLAT1	253558	protein_coding	protein_coding	lysocardiolipin acyltransferase 1 [Source:HGNC Symbol;Acc:HGNC:26756]	2	30447226	30644225	1
ENSG00000135336.14	-0.122921	3.70652	15.2053	9.64e-05	0.00483529	ENSG00000135336	ORC3	23595	protein_coding	protein_coding	origin recognition complex subunit 3 [Source:HGNC Symbol;Acc:HGNC:8489]	6	87590067	87667453	1
ENSG00000260293.2	0.177088	2.4795	15.1977	9.68e-05	0.00484302	ENSG00000260293		NA	lncRNA	lncRNA	novel transcript, intronic to TBC1D24	16	2476558	2482173	1
ENSG00000281508.1	0.192152	7.70138	15.1785	9.78e-05	0.00486869	NA	NA	NA	NA	NA	NA	NA	NA	NA	NA
ENSG00000198324.13	0.130772	2.92068	15.1792	9.78e-05	0.00486869	ENSG00000198324	PHETA1	144717	protein_coding	protein_coding	PH domain containing endocytic trafficking adaptor 1 [Source:HGNC Symbol;Acc:HGNC:26509]	12	111360651	111369121	-1
ENSG00000213977.7	0.170878	4.81032	15.1674	9.84e-05	0.00487375	ENSG00000213977	TAX1BP3	30851	protein_coding	protein_coding	Tax1 binding protein 3 [Source:HGNC Symbol;Acc:HGNC:30684]	17	3662895	3668679	-1
ENSG00000198624.12	0.157972	3.81583	15.1629	9.86e-05	0.00487375	ENSG00000198624	CCDC69	26112	protein_coding	processed_transcript	coiled-coil domain containing 69 [Source:HGNC Symbol;Acc:HGNC:24487]	5	151181052	151224093	-1
ENSG00000136485.14	0.06031	5.93969	15.1715	9.82e-05	0.00487375	ENSG00000136485	DCAF7	10238	protein_coding	protein_coding	DDB1 and CUL4 associated factor 7 [Source:HGNC Symbol;Acc:HGNC:30915]	17	63550477	63594279	1
ENSG00000277209.1	0.243854	1.78842	15.1523	9.92e-05	0.00488951	ENSG00000277209	RPPH1	NA	ribozyme	ribozyme	ribonuclease P RNA component H1 [Source:HGNC Symbol;Acc:HGNC:19273]	14	20343075	20343407	-1
ENSG00000187867.8	0.164304	3.22073	15.1466	9.95e-05	0.0048918	ENSG00000187867	PALM3	342979	protein_coding	protein_coding	paralemmin 3 [Source:HGNC Symbol;Acc:HGNC:33274]	19	14053363	14062076	-1
ENSG00000131966.13	-0.142615	4.91088	15.1423	9.97e-05	0.0048918	ENSG00000131966	ACTR10	55860	protein_coding	nonsense_mediated_decay	actin related protein 10 [Source:HGNC Symbol;Acc:HGNC:17372]	14	58200080	58235636	1
ENSG00000106603.18	-0.093529	4.14653	15.1208	0.000100849	0.0049363	ENSG00000106603	COA1	55744	protein_coding	nonsense_mediated_decay	cytochrome c oxidase assembly factor 1 homolog [Source:HGNC Symbol;Acc:HGNC:21868]	7	43608456	43729717	-1
ENSG00000251562.7	0.187429	13.0814	15.1045	0.000101722	0.00496722	ENSG00000251562	MALAT1	378938	lncRNA	lncRNA	metastasis associated lung adenocarcinoma transcript 1 [Source:HGNC Symbol;Acc:HGNC:29665]	11	65497688	65506516	1
ENSG00000160410.14	0.138439	3.40285	15.0847	0.000102793	0.00500762	ENSG00000160410	SHKBP1	92799	protein_coding	retained_intron	SH3KBP1 binding protein 1 [Source:HGNC Symbol;Acc:HGNC:19214]	19	40576853	40591399	1
ENSG00000137269.14	0.16988	2.95667	15.0761	0.000103264	0.00501869	ENSG00000137269	LRRC1	55227	protein_coding	nonsense_mediated_decay	leucine rich repeat containing 1 [Source:HGNC Symbol;Acc:HGNC:14307]	6	53794497	53924125	1
ENSG00000129038.15	0.203089	0.409784	15.0278	0.000105939	0.00507668	ENSG00000129038	LOXL1	4016	protein_coding	nonsense_mediated_decay	lysyl oxidase like 1 [Source:HGNC Symbol;Acc:HGNC:6665]	15	73925989	73952137	1
ENSG00000101040.19	0.126011	6.50022	15.0356	0.000105503	0.00507668	ENSG00000101040	ZMYND8	23613	protein_coding	protein_coding	zinc finger MYND-type containing 8 [Source:HGNC Symbol;Acc:HGNC:9397]	20	47209214	47356889	-1
ENSG00000248333.8	0.0927969	6.24218	15.0309	0.000105763	0.00507668	ENSG00000248333	CDK11B	984	protein_coding	protein_coding	cyclin dependent kinase 11B [Source:HGNC Symbol;Acc:HGNC:1729]	1	1635227	1659012	-1
ENSG00000177990.11	-0.145115	2.94164	15.0434	0.000105066	0.00507668	ENSG00000177990	DPY19L2	283417	protein_coding	protein_coding	dpy-19 like 2 [Source:HGNC Symbol;Acc:HGNC:19414]	12	63558913	63668939	-1
ENSG00000273841.4	-0.146599	4.40375	15.0323	0.000105686	0.00507668	ENSG00000273841	TAF9	6880	protein_coding	protein_coding	TATA-box binding protein associated factor 9 [Source:HGNC Symbol;Acc:HGNC:11542]	5	69364743	69370013	-1
ENSG00000153558.13	-0.163711	4.63728	15.04	0.000105256	0.00507668	ENSG00000153558	FBXL2	25827	protein_coding	processed_transcript	F-box and leucine rich repeat protein 2 [Source:HGNC Symbol;Acc:HGNC:13598]	3	33277025	33403662	1
ENSG00000237766.2	0.280612	-0.64657	15.0172	0.000106534	0.00509332	ENSG00000237766	GGTA2P	NA	processed_pseudogene	processed_pseudogene	glycoprotein alpha-galactosyltransferase 2, pseudogene [Source:HGNC Symbol;Acc:HGNC:4254]	12	67265842	67266966	-1
ENSG00000168243.10	-0.134793	4.27388	15.0127	0.00010679	0.00509369	ENSG00000168243	GNG4	2786	protein_coding	protein_coding	G protein subunit gamma 4 [Source:HGNC Symbol;Acc:HGNC:4407]	1	235547685	235650754	-1
ENSG00000128283.6	0.187122	4.82928	14.997	0.000107682	0.00512439	ENSG00000128283	CDC42EP1	11135	protein_coding	protein_coding	CDC42 effector protein 1 [Source:HGNC Symbol;Acc:HGNC:17014]	22	37560480	37569405	1
ENSG00000105722.9	0.136662	5.36584	14.9862	0.000108302	0.00514199	ENSG00000105722	ERF	2077	protein_coding	protein_coding	ETS2 repressor factor [Source:HGNC Symbol;Acc:HGNC:3444]	19	42247569	42255128	-1
ENSG00000075089.9	-0.104954	4.08928	14.9745	0.000108975	0.00516198	ENSG00000075089	ACTR6	64431	protein_coding	protein_coding	actin related protein 6 [Source:HGNC Symbol;Acc:HGNC:24025]	12	100199122	100241865	1
ENSG00000145555.14	0.170496	7.10852	14.9525	0.000110251	0.0051866	ENSG00000145555	MYO10	4651	protein_coding	protein_coding	myosin X [Source:HGNC Symbol;Acc:HGNC:7593]	5	16661907	16936288	-1
ENSG00000100714.15	-0.0972374	4.64031	14.9603	0.000109795	0.0051866	ENSG00000100714	MTHFD1	4522	protein_coding	protein_coding	methylenetetrahydrofolate dehydrogenase, cyclohydrolase and formyltetrahydrofolate synthetase 1 [Source:HGNC Symbol;Acc:HGNC:7432]	14	64388031	64463457	1
ENSG00000107165.12	-0.354336	-0.398911	14.9532	0.000110211	0.0051866	ENSG00000107165	TYRP1	7306	protein_coding	protein_coding	tyrosinase related protein 1 [Source:HGNC Symbol;Acc:HGNC:12450]	9	12685439	12710285	1
ENSG00000053702.14	0.239089	3.28191	14.9468	0.000110585	0.00519043	ENSG00000053702	NRIP2	83714	protein_coding	protein_coding	nuclear receptor interacting protein 2 [Source:HGNC Symbol;Acc:HGNC:23078]	12	2825348	2835544	-1
ENSG00000274750.2	0.381476	-0.742961	14.934	0.00011134	0.00520501	ENSG00000274750	H3C6	8353	protein_coding	protein_coding	H3 clustered histone 6 [Source:HGNC Symbol;Acc:HGNC:4769]	6	26224199	26227473	1
ENSG00000276043.4	0.277476	1.94881	14.9288	0.000111645	0.00520501	ENSG00000276043	UHRF1	29128	protein_coding	protein_coding	ubiquitin like with PHD and ring finger domains 1 [Source:HGNC Symbol;Acc:HGNC:12556]	19	4903080	4962154	1
ENSG00000274272.1	0.190015	4.71877	14.9286	0.000111655	0.00520501	ENSG00000274272		NA	lncRNA	retained_intron	novel transcript	7	100572232	100578700	-1
ENSG00000175395.15	-0.160081	5.17327	14.921	0.000112108	0.00521429	ENSG00000175395	ZNF25	219749	protein_coding	protein_coding	zinc finger protein 25 [Source:HGNC Symbol;Acc:HGNC:13043]	10	37949573	37976647	-1
ENSG00000142327.12	0.121145	5.21234	14.9095	0.000112794	0.00522708	ENSG00000142327	RNPEPL1	57140	protein_coding	protein_coding	arginyl aminopeptidase like 1 [Source:HGNC Symbol;Acc:HGNC:10079]	2	240565804	240581372	1
ENSG00000143727.15	-0.105981	4.9669	14.9079	0.000112892	0.00522708	ENSG00000143727	ACP1	52	protein_coding	processed_transcript	acid phosphatase 1 [Source:HGNC Symbol;Acc:HGNC:122]	2	264140	278283	1
ENSG00000183963.18	0.257252	5.24177	14.8839	0.000114336	0.00527024	ENSG00000183963	SMTN	6525	protein_coding	protein_coding	smoothelin [Source:HGNC Symbol;Acc:HGNC:11126]	22	31064105	31104757	1
ENSG00000158683.7	-0.199295	-0.135539	14.888	0.000114086	0.00527024	ENSG00000158683	PKD1L1	168507	protein_coding	protein_coding	polycystin 1 like 1, transient receptor potential channel interacting [Source:HGNC Symbol;Acc:HGNC:18053]	7	47740202	47948491	-1
ENSG00000065809.13	0.19701	5.26845	14.8699	0.000115184	0.0052856	ENSG00000065809	FAM107B	83641	protein_coding	protein_coding	family with sequence similarity 107 member B [Source:HGNC Symbol;Acc:HGNC:23726]	10	14518557	14774897	-1
ENSG00000061936.9	0.0964357	6.19839	14.8704	0.000115158	0.0052856	ENSG00000061936	SFSWAP	6433	protein_coding	retained_intron	splicing factor SWAP [Source:HGNC Symbol;Acc:HGNC:10790]	12	131711081	131799737	1
ENSG00000158865.12	0.341094	3.15286	14.8651	0.000115481	0.00528744	ENSG00000158865	SLC5A11	115584	protein_coding	protein_coding	solute carrier family 5 member 11 [Source:HGNC Symbol;Acc:HGNC:23091]	16	24845841	24911628	1
ENSG00000171634.16	0.0968254	6.60334	14.8505	0.00011638	0.00530498	ENSG00000171634	BPTF	2186	protein_coding	protein_coding	bromodomain PHD finger transcription factor [Source:HGNC Symbol;Acc:HGNC:3581]	17	67825503	67984378	1
ENSG00000174748.18	-0.0812701	8.65367	14.8536	0.000116188	0.00530498	ENSG00000174748	RPL15	6138	protein_coding	protein_coding	ribosomal protein L15 [Source:HGNC Symbol;Acc:HGNC:10306]	3	23916545	23924374	1
ENSG00000156381.8	0.157341	6.16077	14.8423	0.000116884	0.00530847	ENSG00000156381	ANKRD9	122416	protein_coding	protein_coding	ankyrin repeat domain 9 [Source:HGNC Symbol;Acc:HGNC:20096]	14	102501767	102509799	-1
ENSG00000140688.16	-0.107153	5.68718	14.8409	0.000116973	0.00530847	ENSG00000140688	C16orf58	64755	protein_coding	protein_coding	chromosome 16 open reading frame 58 [Source:HGNC Symbol;Acc:HGNC:25848]	16	31489471	31509309	-1
ENSG00000139438.5	0.158075	3.84175	14.8236	0.000118049	0.00534551	ENSG00000139438	FAM222A	84915	protein_coding	protein_coding	family with sequence similarity 222 member A [Source:HGNC Symbol;Acc:HGNC:25915]	12	109713825	109770495	1
ENSG00000214050.7	-0.176793	1.97499	14.8157	0.000118546	0.00535618	ENSG00000214050	FBXO16	157574	protein_coding	nonsense_mediated_decay	F-box protein 16 [Source:HGNC Symbol;Acc:HGNC:13618]	8	28348287	28490278	-1
ENSG00000160325.14	0.155386	3.75117	14.8063	0.000119138	0.00537116	ENSG00000160325	CACFD1	11094	protein_coding	protein_coding	calcium channel flower domain containing 1 [Source:HGNC Symbol;Acc:HGNC:1365]	9	133459965	133470848	1
ENSG00000180423.4	0.124111	1.46284	14.7859	0.000120435	0.00538506	ENSG00000180423	HARBI1	283254	protein_coding	protein_coding	harbinger transposase derived 1 [Source:HGNC Symbol;Acc:HGNC:26522]	11	46602861	46617909	-1
ENSG00000013306.15	0.106136	5.87556	14.7849	0.000120495	0.00538506	ENSG00000013306	SLC25A39	51629	protein_coding	protein_coding	solute carrier family 25 member 39 [Source:HGNC Symbol;Acc:HGNC:24279]	17	44319625	44324870	-1
ENSG00000109111.14	0.0536297	6.54162	14.7901	0.000120167	0.00538506	ENSG00000109111	SUPT6H	6830	protein_coding	protein_coding	SPT6 homolog, histone chaperone and transcription elongation factor [Source:HGNC Symbol;Acc:HGNC:11470]	17	28662198	28702679	1
ENSG00000130638.16	-0.119651	5.99882	14.7926	0.000120006	0.00538506	ENSG00000130638	ATXN10	25814	protein_coding	protein_coding	ataxin 10 [Source:HGNC Symbol;Acc:HGNC:10549]	22	45671798	45845307	1
ENSG00000197106.6	-0.19237	7.09921	14.7638	0.00012185	0.00543233	ENSG00000197106	SLC6A17	388662	protein_coding	protein_coding	solute carrier family 6 member 17 [Source:HGNC Symbol;Acc:HGNC:31399]	1	110150494	110202202	1
ENSG00000081985.10	-0.249649	0.654317	14.7603	0.000122081	0.00543233	ENSG00000081985	IL12RB2	3595	protein_coding	protein_coding	interleukin 12 receptor subunit beta 2 [Source:HGNC Symbol;Acc:HGNC:5972]	1	67307364	67397090	1
ENSG00000213963.6	-0.114004	1.26397	14.7531	0.000122544	0.00544117	ENSG00000213963		NA	lncRNA	lncRNA	novel transcript	2	177283508	177392691	-1
ENSG00000142039.3	0.0902149	4.0208	14.74	0.000123397	0.00546723	ENSG00000142039	CCDC97	90324	protein_coding	protein_coding	coiled-coil domain containing 97 [Source:HGNC Symbol;Acc:HGNC:28289]	19	41310172	41324873	1
ENSG00000144741.17	-0.120542	3.65665	14.7312	0.000123979	0.00548123	ENSG00000144741	SLC25A26	115286	protein_coding	protein_coding	solute carrier family 25 member 26 [Source:HGNC Symbol;Acc:HGNC:20661]	3	66133610	66388116	1
ENSG00000181409.11	0.111174	7.51045	14.7107	0.000125336	0.00552685	ENSG00000181409	AATK	9625	protein_coding	protein_coding	apoptosis associated tyrosine kinase [Source:HGNC Symbol;Acc:HGNC:21]	17	81110487	81166221	-1
ENSG00000170579.16	-0.192463	6.49667	14.7075	0.000125549	0.00552685	ENSG00000170579	DLGAP1	9229	protein_coding	protein_coding	DLG associated protein 1 [Source:HGNC Symbol;Acc:HGNC:2905]	18	3496032	4455307	-1
ENSG00000161642.17	0.103624	6.66662	14.6958	0.000126331	0.00554051	ENSG00000161642	ZNF385A	25946	protein_coding	protein_coding	zinc finger protein 385A [Source:HGNC Symbol;Acc:HGNC:17521]	12	54369133	54391298	-1
ENSG00000112294.12	-0.104654	5.95161	14.6947	0.000126398	0.00554051	ENSG00000112294	ALDH5A1	7915	protein_coding	protein_coding	aldehyde dehydrogenase 5 family member A1 [Source:HGNC Symbol;Acc:HGNC:408]	6	24494867	24537207	1
ENSG00000063244.12	0.0633905	6.36499	14.6816	0.000127282	0.00555722	ENSG00000063244	U2AF2	11338	protein_coding	protein_coding	U2 small nuclear RNA auxiliary factor 2 [Source:HGNC Symbol;Acc:HGNC:23156]	19	55654146	55674715	1
ENSG00000066557.5	-0.134317	3.17861	14.681	0.00012732	0.00555722	ENSG00000066557	LRRC40	55631	protein_coding	protein_coding	leucine rich repeat containing 40 [Source:HGNC Symbol;Acc:HGNC:26004]	1	70144805	70205579	-1
ENSG00000156395.12	-0.153492	3.26405	14.6727	0.000127885	0.00557006	ENSG00000156395	SORCS3	22986	protein_coding	protein_coding	sortilin related VPS10 domain containing receptor 3 [Source:HGNC Symbol;Acc:HGNC:16699]	10	104641290	105265242	1
ENSG00000169105.7	0.169817	2.21219	14.6585	0.000128856	0.00559162	ENSG00000169105	CHST14	113189	protein_coding	protein_coding	carbohydrate sulfotransferase 14 [Source:HGNC Symbol;Acc:HGNC:24464]	15	40470998	40474571	1
ENSG00000162687.16	-0.17625	2.07539	14.6574	0.000128924	0.00559162	ENSG00000162687	KCNT2	343450	protein_coding	protein_coding	potassium sodium-activated channel subfamily T member 2 [Source:HGNC Symbol;Acc:HGNC:18866]	1	196225779	196609225	-1
ENSG00000088881.20	0.140918	4.22071	14.6478	0.000129583	0.00560834	ENSG00000088881	EBF4	57593	protein_coding	nonsense_mediated_decay	EBF family member 4 [Source:HGNC Symbol;Acc:HGNC:29278]	20	2692878	2760108	1
ENSG00000166012.16	-0.0888126	5.75347	14.6422	0.000129968	0.0056132	ENSG00000166012	TAF1D	79101	protein_coding	nonsense_mediated_decay	TATA-box binding protein associated factor, RNA polymerase I subunit D [Source:HGNC Symbol;Acc:HGNC:28759]	11	93729948	93784391	-1
ENSG00000162614.18	0.166369	1.79272	14.628	0.000130954	0.00563212	ENSG00000162614	NEXN	91624	protein_coding	protein_coding	nexilin F-actin binding protein [Source:HGNC Symbol;Acc:HGNC:29557]	1	77888513	77943895	1
ENSG00000244687.11	-0.0837302	6.29422	14.6305	0.000130778	0.00563212	ENSG00000244687	UBE2V1	7335	protein_coding	protein_coding	ubiquitin conjugating enzyme E2 V1 [Source:HGNC Symbol;Acc:HGNC:12494]	20	50081124	50115959	-1
ENSG00000127554.12	0.0965285	4.43881	14.6233	0.000131284	0.00563316	ENSG00000127554	GFER	2671	protein_coding	protein_coding	growth factor, augmenter of liver regeneration [Source:HGNC Symbol;Acc:HGNC:4236]	16	1984193	1987749	1
ENSG00000249915.7	-0.0758189	5.53675	14.6159	0.0001318	0.00563316	ENSG00000249915	PDCD6	10016	protein_coding	retained_intron	programmed cell death 6 [Source:HGNC Symbol;Acc:HGNC:8765]	5	271621	314974	1
ENSG00000140287.10	-0.434336	-1.97033	14.6195	0.000131543	0.00563316	ENSG00000140287	HDC	3067	protein_coding	retained_intron	histidine decarboxylase [Source:HGNC Symbol;Acc:HGNC:4855]	15	50241947	50265965	-1
ENSG00000186665.9	-0.124109	2.15257	14.6038	0.000132647	0.0056521	ENSG00000186665	C17orf58	284018	protein_coding	protein_coding	chromosome 17 open reading frame 58 [Source:HGNC Symbol;Acc:HGNC:27568]	17	67991101	67996431	-1
ENSG00000181195.10	-0.333999	0.474548	14.6017	0.000132793	0.0056521	ENSG00000181195	PENK	5179	protein_coding	protein_coding	proenkephalin [Source:HGNC Symbol;Acc:HGNC:8831]	8	56436674	56446671	-1
ENSG00000117475.13	-0.103385	2.88055	14.5952	0.000133255	0.00566001	ENSG00000117475	BLZF1	8548	protein_coding	protein_coding	basic leucine zipper nuclear factor 1 [Source:HGNC Symbol;Acc:HGNC:1065]	1	169367970	169396540	1
ENSG00000196814.14	0.112547	5.54248	14.5913	0.000133531	0.00566005	ENSG00000196814	MVB12B	89853	protein_coding	protein_coding	multivesicular body subunit 12B [Source:HGNC Symbol;Acc:HGNC:23368]	9	126326829	126507041	1
ENSG00000104825.16	0.130719	4.93546	14.5804	0.000134306	0.00567263	ENSG00000104825	NFKBIB	4793	protein_coding	protein_coding	NFKB inhibitor beta [Source:HGNC Symbol;Acc:HGNC:7798]	19	38899700	38908893	1
ENSG00000137710.14	0.10239	6.05184	14.5793	0.000134379	0.00567263	ENSG00000137710	RDX	5962	protein_coding	nonsense_mediated_decay	radixin [Source:HGNC Symbol;Acc:HGNC:9944]	11	109864295	110296712	-1
ENSG00000197182.14	0.197837	4.26557	14.5683	0.000135168	0.00569423	ENSG00000197182	MIRLET7BHG	NA	lncRNA	lncRNA	MIRLET7B host gene [Source:HGNC Symbol;Acc:HGNC:37189]	22	46053869	46113928	1
ENSG00000281453.1	0.195954	3.84467	14.5174	0.000138873	0.00572134	ENSG00000281453	TGFB2-OT1	NA	lncRNA	lncRNA	TGFB2 overlapping transcript 1 [Source:HGNC Symbol;Acc:HGNC:50629]	1	218442626	218443996	1
ENSG00000169871.12	0.187171	5.84988	14.5238	0.0001384	0.00572134	ENSG00000169871	TRIM56	81844	protein_coding	protein_coding	tripartite motif containing 56 [Source:HGNC Symbol;Acc:HGNC:19028]	7	101085481	101097967	1
ENSG00000155111.14	0.110656	5.25899	14.5492	0.000136545	0.00572134	ENSG00000155111	CDK19	23097	protein_coding	protein_coding	cyclin dependent kinase 19 [Source:HGNC Symbol;Acc:HGNC:19338]	6	110609978	110815958	-1
ENSG00000176476.8	0.104411	2.9432	14.5375	0.000137397	0.00572134	ENSG00000176476	SGF29	112869	protein_coding	retained_intron	SAGA complex associated factor 29 [Source:HGNC Symbol;Acc:HGNC:25156]	16	28553915	28591790	1
ENSG00000101901.11	-0.0878039	3.6613	14.5363	0.000137486	0.00572134	ENSG00000101901	ALG13	79868	protein_coding	nonsense_mediated_decay	ALG13 UDP-N-acetylglucosaminyltransferase subunit [Source:HGNC Symbol;Acc:HGNC:30881]	X	111665811	111760649	1
ENSG00000163634.11	-0.100199	4.41761	14.5336	0.000137681	0.00572134	ENSG00000163634	THOC7	80145	protein_coding	protein_coding	THO complex 7 [Source:HGNC Symbol;Acc:HGNC:29874]	3	63833870	63863868	-1
ENSG00000155330.9	-0.108446	3.38096	14.5285	0.000138056	0.00572134	ENSG00000155330	C16orf87	388272	protein_coding	protein_coding	chromosome 16 open reading frame 87 [Source:HGNC Symbol;Acc:HGNC:33754]	16	46796603	46831180	-1
ENSG00000183117.18	-0.126353	4.29578	14.5213	0.000138587	0.00572134	ENSG00000183117	CSMD1	64478	protein_coding	protein_coding	CUB and Sushi multiple domains 1 [Source:HGNC Symbol;Acc:HGNC:14026]	8	2935353	4994972	-1
ENSG00000189007.15	-0.136393	1.72424	14.5209	0.000138612	0.00572134	ENSG00000189007	ADAT2	134637	protein_coding	protein_coding	adenosine deaminase tRNA specific 2 [Source:HGNC Symbol;Acc:HGNC:21172]	6	143422832	143450695	-1
ENSG00000165832.5	-0.143201	3.49292	14.5174	0.00013887	0.00572134	ENSG00000165832	TRUB1	142940	protein_coding	protein_coding	TruB pseudouridine synthase family member 1 [Source:HGNC Symbol;Acc:HGNC:16060]	10	114938195	114977676	1
ENSG00000158301.18	-0.184493	5.35085	14.5379	0.000137369	0.00572134	ENSG00000158301	GPRASP2	114928	protein_coding	protein_coding	G protein-coupled receptor associated sorting protein 2 [Source:HGNC Symbol;Acc:HGNC:25169]	X	102712176	102717733	1
ENSG00000188766.12	-0.235255	3.12535	14.5022	0.000139999	0.00575618	ENSG00000188766	SPRED3	399473	protein_coding	retained_intron	sprouty related EVH1 domain containing 3 [Source:HGNC Symbol;Acc:HGNC:31041]	19	38388421	38399587	1
ENSG00000107341.4	0.0570629	5.90845	14.4875	0.000141093	0.00577809	ENSG00000107341	UBE2R2	54926	protein_coding	protein_coding	ubiquitin conjugating enzyme E2 R2 [Source:HGNC Symbol;Acc:HGNC:19907]	9	33817160	33920399	1
ENSG00000164109.13	-0.163236	1.72779	14.4878	0.000141072	0.00577809	ENSG00000164109	MAD2L1	4085	protein_coding	protein_coding	mitotic arrest deficient 2 like 1 [Source:HGNC Symbol;Acc:HGNC:6763]	4	120055623	120066858	-1
ENSG00000065361.14	0.193358	5.10271	14.4585	0.000143284	0.00584264	ENSG00000065361	ERBB3	2065	protein_coding	protein_coding	erb-b2 receptor tyrosine kinase 3 [Source:HGNC Symbol;Acc:HGNC:3431]	12	56076799	56103505	1
ENSG00000136938.8	0.137608	5.76971	14.4553	0.000143522	0.00584264	ENSG00000136938	ANP32B	10541	protein_coding	protein_coding	acidic nuclear phosphoprotein 32 family member B [Source:HGNC Symbol;Acc:HGNC:16677]	9	97983341	98015943	1
ENSG00000104381.12	-0.14773	5.74552	14.4622	0.000143001	0.00584264	ENSG00000104381	GDAP1	54332	protein_coding	processed_transcript	ganglioside induced differentiation associated protein 1 [Source:HGNC Symbol;Acc:HGNC:15968]	8	74321130	74488872	1
ENSG00000157657.14	0.138705	3.50873	14.4465	0.000144199	0.00585859	ENSG00000157657	ZNF618	114991	protein_coding	protein_coding	zinc finger protein 618 [Source:HGNC Symbol;Acc:HGNC:29416]	9	113876282	114056591	1
ENSG00000182902.13	0.192041	6.91256	14.4203	0.000146217	0.00592885	ENSG00000182902	SLC25A18	83733	protein_coding	protein_coding	solute carrier family 25 member 18 [Source:HGNC Symbol;Acc:HGNC:10988]	22	17563450	17590995	1
ENSG00000196776.14	-0.0987865	6.44778	14.414	0.000146708	0.00593706	ENSG00000196776	CD47	961	protein_coding	protein_coding	CD47 molecule [Source:HGNC Symbol;Acc:HGNC:1682]	3	108043091	108091862	-1
ENSG00000171105.13	0.0882181	5.77613	14.3908	0.000148528	0.00598712	ENSG00000171105	INSR	3643	protein_coding	protein_coding	insulin receptor [Source:HGNC Symbol;Acc:HGNC:6091]	19	7112255	7294414	-1
ENSG00000169271.2	-0.285171	1.54791	14.3911	0.000148499	0.00598712	ENSG00000169271	HSPB3	8988	protein_coding	protein_coding	heat shock protein family B (small) member 3 [Source:HGNC Symbol;Acc:HGNC:5248]	5	54455699	54456377	1
ENSG00000130517.13	0.152146	6.01884	14.3808	0.000149319	0.00600038	ENSG00000130517	PGPEP1	54858	protein_coding	protein_coding	pyroglutamyl-peptidase I [Source:HGNC Symbol;Acc:HGNC:13568]	19	18340598	18369950	1
ENSG00000153012.11	-0.236132	2.30981	14.3792	0.00014944	0.00600038	ENSG00000153012	LGI2	55203	protein_coding	protein_coding	leucine rich repeat LGI family member 2 [Source:HGNC Symbol;Acc:HGNC:18710]	4	24998847	25030946	-1
ENSG00000213445.9	0.200463	4.37443	14.3653	0.000150549	0.00602137	ENSG00000213445	SIPA1	6494	protein_coding	protein_coding	signal-induced proliferation-associated 1 [Source:HGNC Symbol;Acc:HGNC:10885]	11	65638101	65650918	1
ENSG00000135414.9	0.158751	5.40182	14.3686	0.000150286	0.00602137	ENSG00000135414	GDF11	10220	protein_coding	protein_coding	growth differentiation factor 11 [Source:HGNC Symbol;Acc:HGNC:4216]	12	55743122	55757264	1
ENSG00000129250.11	0.19168	7.93962	14.3486	0.000151894	0.00605619	ENSG00000129250	KIF1C	10749	protein_coding	protein_coding	kinesin family member 1C [Source:HGNC Symbol;Acc:HGNC:6317]	17	4997950	5028401	1
ENSG00000279908.1	-0.386694	-1.97601	14.3472	0.000152009	0.00605619	ENSG00000279908		NA	TEC	TEC	tec	5	1383159	1386409	-1
ENSG00000124785.8	-0.201953	6.44578	14.3356	0.000152947	0.00608179	ENSG00000124785	NRN1	51299	protein_coding	protein_coding	neuritin 1 [Source:HGNC Symbol;Acc:HGNC:17972]	6	5997999	6007605	-1
ENSG00000225724.1	0.414549	-1.93263	14.3277	0.000153585	0.00609537	ENSG00000225724	ASH2LP3	NA	unprocessed_pseudogene	unprocessed_pseudogene	ASH2L pseudogene 3 [Source:HGNC Symbol;Acc:HGNC:53060]	22	22339573	22341214	1
ENSG00000175287.18	0.277946	4.6727	14.3077	0.000155228	0.00613786	ENSG00000175287	PHYHD1	254295	protein_coding	protein_coding	phytanoyl-CoA dioxygenase domain containing 1 [Source:HGNC Symbol;Acc:HGNC:23396]	9	128920966	128942041	1
ENSG00000167193.7	0.0836167	5.85762	14.3038	0.000155551	0.00613786	ENSG00000167193	CRK	1398	protein_coding	protein_coding	CRK proto-oncogene, adaptor protein [Source:HGNC Symbol;Acc:HGNC:2362]	17	1420689	1463162	-1
ENSG00000136404.15	-0.16184	3.26012	14.3072	0.00015527	0.00613786	ENSG00000136404	TM6SF1	53346	protein_coding	protein_coding	transmembrane 6 superfamily member 1 [Source:HGNC Symbol;Acc:HGNC:11860]	15	83107572	83144854	1
ENSG00000280035.1	0.249648	-0.291533	14.28	0.000157532	0.00620409	ENSG00000280035		NA	TEC	TEC	TEC	8	141224288	141226947	-1
ENSG00000271862.1	0.222025	-0.885219	14.2545	0.000159674	0.00627645	ENSG00000271862		NA	lncRNA	lncRNA	novel transcript	5	83049376	83050964	-1
ENSG00000127530.3	0.35962	0.0120098	14.2445	0.000160532	0.00629811	ENSG00000127530	OR7C1	26664	protein_coding	protein_coding	olfactory receptor family 7 subfamily C member 1 [Source:HGNC Symbol;Acc:HGNC:8373]	19	14789260	14835376	-1
ENSG00000121542.11	-0.0787195	2.5532	14.2365	0.000161211	0.0063007	ENSG00000121542	SEC22A	26984	protein_coding	processed_transcript	SEC22 homolog A, vesicle trafficking protein [Source:HGNC Symbol;Acc:HGNC:20260]	3	123201927	123274136	1
ENSG00000197322.3	-0.305076	1.08937	14.2385	0.000161043	0.0063007	ENSG00000197322	C17orf102	NA	lncRNA	lncRNA	chromosome 17 open reading frame 102 [Source:HGNC Symbol;Acc:HGNC:34412]	17	34574123	34579369	-1
ENSG00000007944.14	0.117057	3.61425	14.2282	0.000161922	0.0063165	ENSG00000007944	MYLIP	29116	protein_coding	protein_coding	myosin regulatory light chain interacting protein [Source:HGNC Symbol;Acc:HGNC:21155]	6	16129086	16148248	1
ENSG00000243695.1	0.32901	0.0747257	14.2168	0.000162912	0.00633107	ENSG00000243695		NA	processed_pseudogene	processed_pseudogene	TGF beta-inducible nuclear protein 1 (TINP1) pseudogene	9	39173794	39174513	-1
ENSG00000146151.12	-0.201467	2.74031	14.2192	0.000162704	0.00633107	ENSG00000146151	HMGCLL1	54511	protein_coding	protein_coding	3-hydroxymethyl-3-methylglutaryl-CoA lyase like 1 [Source:HGNC Symbol;Acc:HGNC:21359]	6	55434369	55579214	-1
ENSG00000100146.16	0.180234	5.85247	14.2021	0.000164183	0.00634451	ENSG00000100146	SOX10	6663	protein_coding	protein_coding	SRY-box transcription factor 10 [Source:HGNC Symbol;Acc:HGNC:11190]	22	37970686	37987422	-1
ENSG00000107829.13	0.121347	6.45888	14.2029	0.000164115	0.00634451	ENSG00000107829	FBXW4	6468	protein_coding	processed_transcript	F-box and WD repeat domain containing 4 [Source:HGNC Symbol;Acc:HGNC:10847]	10	101610664	101695295	-1
ENSG00000184117.11	-0.110561	5.30692	14.2076	0.000163707	0.00634451	ENSG00000184117	NIPSNAP1	8508	protein_coding	protein_coding	nipsnap homolog 1 [Source:HGNC Symbol;Acc:HGNC:7827]	22	29554808	29581327	-1
ENSG00000119125.16	-0.209968	5.71172	14.1903	0.000165216	0.00637244	ENSG00000119125	GDA	9615	protein_coding	protein_coding	guanine deaminase [Source:HGNC Symbol;Acc:HGNC:4212]	9	72114595	72257193	1
ENSG00000261357.1	0.391383	-1.91616	14.1821	0.000165943	0.00637364	ENSG00000261357		NA	lncRNA	lncRNA	novel transcript	16	19065991	19066694	1
ENSG00000272755.1	0.241544	0.606181	14.1794	0.000166177	0.00637364	ENSG00000272755		NA	lncRNA	lncRNA	novel transcript	1	149264252	149264816	1
ENSG00000156983.15	0.0791475	3.56522	14.1842	0.000165753	0.00637364	ENSG00000156983	BRPF1	7862	protein_coding	protein_coding	bromodomain and PHD finger containing 1 [Source:HGNC Symbol;Acc:HGNC:14255]	3	9731729	9748015	1
ENSG00000280274.1	0.28118	0.183605	14.1557	0.000168286	0.00644252	ENSG00000280274		NA	TEC	TEC	TEC	16	79016136	79017429	1
ENSG00000152234.15	-0.111494	8.0119	14.1409	0.000169613	0.00648124	ENSG00000152234	ATP5F1A	498	protein_coding	protein_coding	ATP synthase F1 subunit alpha [Source:HGNC Symbol;Acc:HGNC:823]	18	46080248	46104334	-1
ENSG00000166289.5	0.171038	2.87939	14.1125	0.000172196	0.00656773	ENSG00000166289	PLEKHF1	79156	protein_coding	protein_coding	pleckstrin homology and FYVE domain containing 1 [Source:HGNC Symbol;Acc:HGNC:20764]	19	29665459	29675477	1
ENSG00000083720.12	-0.164432	5.48335	14.1036	0.000173014	0.00658671	ENSG00000083720	OXCT1	5019	protein_coding	protein_coding	3-oxoacid CoA-transferase 1 [Source:HGNC Symbol;Acc:HGNC:8527]	5	41730065	41870425	-1
ENSG00000154898.15	0.220692	3.21676	14.0939	0.00017391	0.00659637	ENSG00000154898	CCDC144CP	NA	transcribed_processed_pseudogene	processed_transcript	coiled-coil domain containing 144C, pseudogene [Source:HGNC Symbol;Acc:HGNC:29073]	17	20321164	20403557	1
ENSG00000083750.12	-0.124209	3.54725	14.0956	0.000173746	0.00659637	ENSG00000083750	RRAGB	10325	protein_coding	protein_coding	Ras related GTP binding B [Source:HGNC Symbol;Acc:HGNC:19901]	X	55717739	55758774	1
ENSG00000167676.4	0.261116	4.34731	14.0846	0.000174769	0.00661669	ENSG00000167676	PLIN4	729359	protein_coding	protein_coding	perilipin 4 [Source:HGNC Symbol;Acc:HGNC:29393]	19	4502180	4518465	-1
ENSG00000143772.9	0.215713	7.85668	14.0789	0.000175295	0.00661669	ENSG00000143772	ITPKB	3707	protein_coding	protein_coding	inositol-trisphosphate 3-kinase B [Source:HGNC Symbol;Acc:HGNC:6179]	1	226631690	226739323	-1
ENSG00000167566.16	0.0974739	4.96399	14.0777	0.000175411	0.00661669	ENSG00000167566	NCKAP5L	57701	protein_coding	protein_coding	NCK associated protein 5 like [Source:HGNC Symbol;Acc:HGNC:29321]	12	49791146	49828750	-1
ENSG00000236829.9	0.197373	1.11672	14.0703	0.000176106	0.00661863	ENSG00000236829		NA	transcribed_processed_pseudogene	processed_transcript	ribosomal protein L23a (RPL23A) pseudogene	16	382097	392960	1
ENSG00000055070.16	0.130292	5.66881	14.0721	0.000175938	0.00661863	ENSG00000055070	SZRD1	26099	protein_coding	processed_transcript	SUZ RNA binding domain containing 1 [Source:HGNC Symbol;Acc:HGNC:30232]	1	16352575	16398145	1
ENSG00000167525.13	0.132121	2.41267	14.0571	0.000177338	0.00665278	ENSG00000167525	PROCA1	147011	protein_coding	protein_coding	protein interacting with cyclin A1 [Source:HGNC Symbol;Acc:HGNC:28600]	17	28703197	28711854	-1
ENSG00000177469.12	0.183646	5.37642	14.0433	0.00017865	0.00668961	ENSG00000177469	CAVIN1	284119	protein_coding	protein_coding	caveolae associated protein 1 [Source:HGNC Symbol;Acc:HGNC:9688]	17	42402449	42423256	-1
ENSG00000198954.7	-0.143868	4.90733	14.0399	0.000178971	0.00668961	ENSG00000198954	KIFBP	26128	protein_coding	nonsense_mediated_decay	kinesin family binding protein [Source:HGNC Symbol;Acc:HGNC:23419]	10	68988721	69043544	1
ENSG00000179886.5	0.131015	3.70865	14.0339	0.000179549	0.00669903	ENSG00000179886	TIGD5	84948	protein_coding	protein_coding	tigger transposable element derived 5 [Source:HGNC Symbol;Acc:HGNC:18336]	8	143597831	143603224	1
ENSG00000060069.16	0.0804461	3.85973	14.0105	0.000181791	0.00672483	ENSG00000060069	CTDP1	9150	protein_coding	protein_coding	CTD phosphatase subunit 1 [Source:HGNC Symbol;Acc:HGNC:2498]	18	79679801	79756623	1
ENSG00000153130.17	-0.118163	6.34551	14.0141	0.000181447	0.00672483	ENSG00000153130	SCOC	60592	protein_coding	protein_coding	short coiled-coil protein [Source:HGNC Symbol;Acc:HGNC:20335]	4	140257286	140385726	1
ENSG00000147894.14	-0.131863	3.75893	14.0216	0.000180724	0.00672483	ENSG00000147894	C9orf72	203228	protein_coding	nonsense_mediated_decay	C9orf72-SMCR8 complex subunit [Source:HGNC Symbol;Acc:HGNC:28337]	9	27535640	27573866	-1
ENSG00000196937.10	-0.150283	5.96908	14.0196	0.000180913	0.00672483	ENSG00000196937	FAM3C	10447	protein_coding	protein_coding	family with sequence similarity 3 member C [Source:HGNC Symbol;Acc:HGNC:18664]	7	121348878	121396364	-1
ENSG00000196305.17	-0.158585	5.01805	14.0096	0.000181876	0.00672483	ENSG00000196305	IARS1	3376	protein_coding	protein_coding	isoleucyl-tRNA synthetase 1 [Source:HGNC Symbol;Acc:HGNC:5330]	9	92210207	92293756	-1
ENSG00000169764.15	-0.0976859	6.80405	14.0024	0.000182578	0.00672658	ENSG00000169764	UGP2	7360	protein_coding	protein_coding	UDP-glucose pyrophosphorylase 2 [Source:HGNC Symbol;Acc:HGNC:12527]	2	63840940	63891562	1
ENSG00000144406.18	-0.132915	5.87069	14.0033	0.000182488	0.00672658	ENSG00000144406	UNC80	285175	protein_coding	protein_coding	unc-80 homolog, NALCN channel complex subunit [Source:HGNC Symbol;Acc:HGNC:26582]	2	209771832	209999300	1
ENSG00000179943.7	0.107203	5.05271	13.9917	0.000183619	0.00674078	ENSG00000179943	FIZ1	84922	protein_coding	protein_coding	FLT3 interacting zinc finger 1 [Source:HGNC Symbol;Acc:HGNC:25917]	19	55591376	55601970	-1
ENSG00000198836.8	-0.113776	5.61401	13.9918	0.000183605	0.00674078	ENSG00000198836	OPA1	4976	protein_coding	protein_coding	OPA1 mitochondrial dynamin like GTPase [Source:HGNC Symbol;Acc:HGNC:8140]	3	193593144	193697811	1
ENSG00000126803.9	0.207657	6.40467	13.9828	0.000184492	0.00676076	ENSG00000126803	HSPA2	3306	protein_coding	protein_coding	heat shock protein family A (Hsp70) member 2 [Source:HGNC Symbol;Acc:HGNC:5235]	14	64535905	64546173	1
ENSG00000173705.8	-0.130819	3.29056	13.9732	0.000185436	0.00678326	ENSG00000173705	SUSD5	26032	protein_coding	protein_coding	sushi domain containing 5 [Source:HGNC Symbol;Acc:HGNC:29061]	3	33150043	33218810	-1
ENSG00000161714.11	0.154225	5.94157	13.9662	0.000186126	0.00678436	ENSG00000161714	PLCD3	113026	protein_coding	protein_coding	phospholipase C delta 3 [Source:HGNC Symbol;Acc:HGNC:9061]	17	45108959	45133354	-1
ENSG00000188211.8	-0.209446	2.42425	13.969	0.000185848	0.00678436	ENSG00000188211	NCR3LG1	374383	protein_coding	protein_coding	natural killer cell cytotoxicity receptor 3 ligand 1 [Source:HGNC Symbol;Acc:HGNC:42400]	11	17351800	17377341	1
ENSG00000129654.7	0.370315	2.54665	13.9515	0.000187588	0.00679137	ENSG00000129654	FOXJ1	2302	protein_coding	protein_coding	forkhead box J1 [Source:HGNC Symbol;Acc:HGNC:3816]	17	76136333	76141245	-1
ENSG00000282100.1	0.26652	0.380766	13.9409	0.000188653	0.00679137	ENSG00000282100	HSP90AB4P	NA	processed_pseudogene	processed_pseudogene	heat shock protein 90 alpha family class B member 4, pseudogene [Source:HGNC Symbol;Acc:HGNC:32538]	15	58691106	58693125	-1
ENSG00000183943.5	0.193455	4.37365	13.9378	0.000188961	0.00679137	ENSG00000183943	PRKX	5613	protein_coding	protein_coding	protein kinase X-linked [Source:HGNC Symbol;Acc:HGNC:9441]	X	3604340	3713649	-1
ENSG00000174306.21	0.121175	6.40248	13.9554	0.000187202	0.00679137	ENSG00000174306	ZHX3	23051	protein_coding	protein_coding	zinc fingers and homeoboxes 3 [Source:HGNC Symbol;Acc:HGNC:15935]	20	41178448	41317672	-1
ENSG00000076108.11	0.0767014	5.91147	13.9393	0.000188805	0.00679137	ENSG00000076108	BAZ2A	11176	protein_coding	protein_coding	bromodomain adjacent to zinc finger domain 2A [Source:HGNC Symbol;Acc:HGNC:962]	12	56595596	56636816	-1
ENSG00000109180.14	-0.0957335	6.71204	13.9503	0.000187705	0.00679137	ENSG00000109180	OCIAD1	54940	protein_coding	protein_coding	OCIA domain containing 1 [Source:HGNC Symbol;Acc:HGNC:16074]	4	48805212	48861817	1
ENSG00000138095.18	-0.112194	5.76865	13.9559	0.000187147	0.00679137	ENSG00000138095	LRPPRC	10128	protein_coding	protein_coding	leucine rich pentatricopeptide repeat containing [Source:HGNC Symbol;Acc:HGNC:15714]	2	43886224	43995989	-1
ENSG00000184009.9	-0.121048	9.46516	13.9422	0.000188519	0.00679137	ENSG00000184009	ACTG1	71	protein_coding	protein_coding	actin gamma 1 [Source:HGNC Symbol;Acc:HGNC:144]	17	81509971	81523847	-1
ENSG00000182103.4	0.202504	5.53702	13.9324	0.000189503	0.00679895	ENSG00000182103	FAM181B	220382	protein_coding	protein_coding	family with sequence similarity 181 member B [Source:HGNC Symbol;Acc:HGNC:28512]	11	82729940	82733864	-1
ENSG00000181284.2	0.308707	-0.891298	13.9233	0.000190427	0.00681152	ENSG00000181284	TMEM102	284114	protein_coding	protein_coding	transmembrane protein 102 [Source:HGNC Symbol;Acc:HGNC:26722]	17	7435435	7437679	1
ENSG00000129347.19	0.113072	4.67387	13.9224	0.000190516	0.00681152	ENSG00000129347	KRI1	65095	protein_coding	protein_coding	KRI1 homolog [Source:HGNC Symbol;Acc:HGNC:25769]	19	10553085	10566031	-1
ENSG00000184203.7	-0.114896	5.02023	13.9143	0.000191342	0.00681735	ENSG00000184203	PPP1R2	5504	protein_coding	protein_coding	protein phosphatase 1 regulatory inhibitor subunit 2 [Source:HGNC Symbol;Acc:HGNC:9288]	3	195514428	195543386	-1
ENSG00000146038.11	-0.196813	0.482535	13.915	0.000191267	0.00681735	ENSG00000146038	DCDC2	51473	protein_coding	protein_coding	doublecortin domain containing 2 [Source:HGNC Symbol;Acc:HGNC:18141]	6	24171755	24358059	-1
ENSG00000131669.9	0.124347	4.61207	13.9066	0.000192119	0.00683318	ENSG00000131669	NINJ1	4814	protein_coding	protein_coding	ninjurin 1 [Source:HGNC Symbol;Acc:HGNC:7824]	9	93121496	93134251	-1
ENSG00000250486.3	-0.16218	0.917591	13.8997	0.000192825	0.00684644	ENSG00000250486	FAM218A	NA	protein_coding	processed_transcript	family with sequence similarity 218 member A [Source:HGNC Symbol;Acc:HGNC:26466]	4	164956948	164959122	1
ENSG00000234709.2	0.222673	0.216591	13.8932	0.000193497	0.00684665	ENSG00000234709	UPF3AP3	NA	transcribed_processed_pseudogene	transcribed_processed_pseudogene	UPF3A pseudogene 3 [Source:HGNC Symbol;Acc:HGNC:38395]	9	99998301	99999069	-1
ENSG00000204428.12	0.184628	1.45779	13.8957	0.00019324	0.00684665	ENSG00000204428	LY6G5C	80741	protein_coding	protein_coding	lymphocyte antigen 6 family member G5C [Source:HGNC Symbol;Acc:HGNC:13932]	6	31676684	31684040	-1
ENSG00000197406.7	0.255954	0.452737	13.8822	0.000194637	0.00687517	ENSG00000197406	DIO3	1735	protein_coding	protein_coding	iodothyronine deiodinase 3 [Source:HGNC Symbol;Acc:HGNC:2885]	14	101561351	101563452	1
ENSG00000100605.16	0.0668931	8.14266	13.8428	0.000198753	0.00699854	ENSG00000100605	ITPK1	3705	protein_coding	protein_coding	inositol-tetrakisphosphate 1-kinase [Source:HGNC Symbol;Acc:HGNC:6177]	14	92936914	93116320	-1
ENSG00000157064.10	-0.206815	6.3988	13.8423	0.00019881	0.00699854	ENSG00000157064	NMNAT2	23057	protein_coding	protein_coding	nicotinamide nucleotide adenylyltransferase 2 [Source:HGNC Symbol;Acc:HGNC:16789]	1	183248237	183418380	-1
ENSG00000067900.7	0.128052	5.4994	13.8391	0.000199151	0.00699854	ENSG00000067900	ROCK1	6093	protein_coding	protein_coding	Rho associated coiled-coil containing protein kinase 1 [Source:HGNC Symbol;Acc:HGNC:10251]	18	20946906	21111813	-1
ENSG00000267206.5	0.406552	-0.999584	13.8202	0.000201162	0.00703316	ENSG00000267206	LCN6	158062	protein_coding	protein_coding	lipocalin 6 [Source:HGNC Symbol;Acc:HGNC:17337]	9	136744017	136748525	-1
ENSG00000234545.7	0.114463	5.51582	13.8207	0.000201113	0.00703316	ENSG00000234545	FAM133B	257415	protein_coding	protein_coding	family with sequence similarity 133 member B [Source:HGNC Symbol;Acc:HGNC:28629]	7	92560758	92590393	-1
ENSG00000179912.20	-0.0738882	6.18883	13.8252	0.00020063	0.00703316	ENSG00000179912	R3HDM2	22864	protein_coding	retained_intron	R3H domain containing 2 [Source:HGNC Symbol;Acc:HGNC:29167]	12	57253762	57431005	-1
ENSG00000070915.9	0.4359	-1.90235	13.8019	0.000203127	0.00705881	ENSG00000070915	SLC12A3	6559	protein_coding	protein_coding	solute carrier family 12 member 3 [Source:HGNC Symbol;Acc:HGNC:10912]	16	56865207	56915850	1
ENSG00000128309.16	0.15064	4.7009	13.8059	0.000202695	0.00705881	ENSG00000128309	MPST	4357	protein_coding	protein_coding	mercaptopyruvate sulfurtransferase [Source:HGNC Symbol;Acc:HGNC:7223]	22	37019635	37029822	1
ENSG00000116750.13	-0.113768	4.75142	13.8064	0.000202641	0.00705881	ENSG00000116750	UCHL5	51377	protein_coding	protein_coding	ubiquitin C-terminal hydrolase L5 [Source:HGNC Symbol;Acc:HGNC:19678]	1	193012250	193060080	-1
ENSG00000162601.9	-0.115768	4.29693	13.8006	0.000203269	0.00705881	ENSG00000162601	MYSM1	114803	protein_coding	protein_coding	Myb like, SWIRM and MPN domains 1 [Source:HGNC Symbol;Acc:HGNC:29401]	1	58643440	58700077	-1
ENSG00000164332.7	-0.106846	4.40566	13.7962	0.000203749	0.00706353	ENSG00000164332	UBLCP1	134510	protein_coding	protein_coding	ubiquitin like domain containing CTD phosphatase 1 [Source:HGNC Symbol;Acc:HGNC:28110]	5	159263290	159286036	1
ENSG00000145248.6	-0.242508	0.179461	13.788	0.000204636	0.00708235	ENSG00000145248	SLC10A4	201780	protein_coding	protein_coding	solute carrier family 10 member 4 [Source:HGNC Symbol;Acc:HGNC:22980]	4	48483343	48489526	1
ENSG00000119950.20	0.115458	5.99468	13.7706	0.000206542	0.00712549	ENSG00000119950	MXI1	4601	protein_coding	protein_coding	MAX interactor 1, dimerization protein [Source:HGNC Symbol;Acc:HGNC:7534]	10	110207605	110287365	1
ENSG00000126733.20	-0.180451	3.1086	13.7703	0.000206576	0.00712549	ENSG00000126733	DACH2	117154	protein_coding	protein_coding	dachshund family transcription factor 2 [Source:HGNC Symbol;Acc:HGNC:16814]	X	86148451	86832604	1
ENSG00000142694.6	0.233608	2.44274	13.7641	0.000207259	0.00713709	ENSG00000142694	EVA1B	55194	protein_coding	protein_coding	eva-1 homolog B [Source:HGNC Symbol;Acc:HGNC:25558]	1	36322031	36324154	-1
ENSG00000154040.20	-0.163594	2.19426	13.7413	0.000209788	0.00718481	ENSG00000154040	CABYR	26256	protein_coding	protein_coding	calcium binding tyrosine phosphorylation regulated [Source:HGNC Symbol;Acc:HGNC:15569]	18	24138956	24161603	1
ENSG00000176928.5	-0.194891	2.58573	13.7404	0.000209888	0.00718481	ENSG00000176928	GCNT4	51301	protein_coding	protein_coding	glucosaminyl (N-acetyl) transferase 4 [Source:HGNC Symbol;Acc:HGNC:17973]	5	75025346	75052558	-1
ENSG00000166111.9	-0.237075	5.8021	13.7484	0.000208998	0.00718481	ENSG00000166111	SVOP	55530	protein_coding	protein_coding	SV2 related protein [Source:HGNC Symbol;Acc:HGNC:25417]	12	108907741	109021068	-1
ENSG00000128564.6	-0.444997	6.29584	13.739	0.000210043	0.00718481	ENSG00000128564	VGF	7425	protein_coding	protein_coding	VGF nerve growth factor inducible [Source:HGNC Symbol;Acc:HGNC:12684]	7	101162509	101165569	-1
ENSG00000137494.13	-0.100989	3.75425	13.725	0.000211618	0.0071908	ENSG00000137494	ANKRD42	338699	protein_coding	protein_coding	ankyrin repeat domain 42 [Source:HGNC Symbol;Acc:HGNC:26752]	11	83193712	83260694	1
ENSG00000120251.18	-0.105583	7.02314	13.7278	0.0002113	0.0071908	ENSG00000120251	GRIA2	2891	protein_coding	processed_transcript	glutamate ionotropic receptor AMPA type subunit 2 [Source:HGNC Symbol;Acc:HGNC:4572]	4	157204182	157366075	1
ENSG00000149050.9	-0.161987	0.611991	13.7297	0.000211084	0.0071908	ENSG00000149050	ZNF214	7761	protein_coding	protein_coding	zinc finger protein 214 [Source:HGNC Symbol;Acc:HGNC:13006]	11	6997085	7020346	-1
ENSG00000064763.10	-0.201045	2.89793	13.7272	0.000211367	0.0071908	ENSG00000064763	FAR2	55711	protein_coding	protein_coding	fatty acyl-CoA reductase 2 [Source:HGNC Symbol;Acc:HGNC:25531]	12	29149103	29340980	1
ENSG00000226029.1	0.26681	0.223987	13.7149	0.000212755	0.00720963	ENSG00000226029	LINC01772	NA	lncRNA	lncRNA	long intergenic non-protein coding RNA 1772 [Source:HGNC Symbol;Acc:HGNC:52562]	1	16460948	16468481	1
ENSG00000182175.13	0.14191	6.34502	13.7139	0.000212873	0.00720963	ENSG00000182175	RGMA	56963	protein_coding	protein_coding	repulsive guidance molecule BMP co-receptor a [Source:HGNC Symbol;Acc:HGNC:30308]	15	93035273	93089204	-1
ENSG00000176463.13	0.10029	5.18048	13.6978	0.000214706	0.00723928	ENSG00000176463	SLCO3A1	28232	protein_coding	protein_coding	solute carrier organic anion transporter family member 3A1 [Source:HGNC Symbol;Acc:HGNC:10952]	15	91853708	92172435	1
ENSG00000054267.21	0.0782381	6.17843	13.6983	0.000214646	0.00723928	ENSG00000054267	ARID4B	51742	protein_coding	nonsense_mediated_decay	AT-rich interaction domain 4B [Source:HGNC Symbol;Acc:HGNC:15550]	1	235131634	235328219	-1
ENSG00000132313.14	-0.0755124	4.87447	13.6969	0.000214805	0.00723928	ENSG00000132313	MRPL35	51318	protein_coding	protein_coding	mitochondrial ribosomal protein L35 [Source:HGNC Symbol;Acc:HGNC:14489]	2	86199355	86213790	1
ENSG00000258301.3	0.139682	4.55824	13.6538	0.000219796	0.00728746	ENSG00000258301	VASH1-AS1	NA	lncRNA	lncRNA	VASH1 antisense RNA 1 [Source:HGNC Symbol;Acc:HGNC:53215]	14	76781733	76786724	-1
ENSG00000164219.9	0.0905561	3.7848	13.6687	0.000218059	0.00728746	ENSG00000164219	PGGT1B	5229	protein_coding	protein_coding	protein geranylgeranyltransferase type I subunit beta [Source:HGNC Symbol;Acc:HGNC:8895]	5	115204012	115262877	-1
ENSG00000100014.19	0.0840938	5.43036	13.6573	0.000219388	0.00728746	ENSG00000100014	SPECC1L	23384	protein_coding	protein_coding	sperm antigen with calponin homology and coiled-coil domains 1 like [Source:HGNC Symbol;Acc:HGNC:29022]	22	24270817	24417739	1
ENSG00000110435.11	-0.0925198	4.4157	13.6666	0.0002183	0.00728746	ENSG00000110435	PDHX	8050	protein_coding	protein_coding	pyruvate dehydrogenase complex component X [Source:HGNC Symbol;Acc:HGNC:21350]	11	34915829	35020591	1
ENSG00000102780.16	-0.100495	3.65291	13.6693	0.000217989	0.00728746	ENSG00000102780	DGKH	160851	protein_coding	protein_coding	diacylglycerol kinase eta [Source:HGNC Symbol;Acc:HGNC:2854]	13	42040036	42256578	1
ENSG00000111711.9	-0.115093	4.24887	13.6743	0.000217404	0.00728746	ENSG00000111711	GOLT1B	51026	protein_coding	processed_transcript	golgi transport 1B [Source:HGNC Symbol;Acc:HGNC:20175]	12	21501781	21518408	1
ENSG00000120539.14	-0.135717	1.48421	13.6479	0.000220488	0.00728746	ENSG00000120539	MASTL	84930	protein_coding	protein_coding	microtubule associated serine/threonine kinase like [Source:HGNC Symbol;Acc:HGNC:19042]	10	27154824	27186924	1
ENSG00000189157.13	-0.141956	2.95579	13.6483	0.000220444	0.00728746	ENSG00000189157	FAM47E	100129583	protein_coding	protein_coding	family with sequence similarity 47 member E [Source:HGNC Symbol;Acc:HGNC:34343]	4	76214040	76283783	1
ENSG00000235652.7	-0.169489	2.04933	13.6645	0.000218549	0.00728746	ENSG00000235652		NA	lncRNA	lncRNA	novel transcript, antisense to SHPRH	6	145799409	145887430	1
ENSG00000171724.2	-0.20969	4.63201	13.6778	0.000217003	0.00728746	ENSG00000171724	VAT1L	57687	protein_coding	protein_coding	vesicle amine transport 1 like [Source:HGNC Symbol;Acc:HGNC:29315]	16	77788564	77980107	1
ENSG00000171951.4	-0.257401	5.93454	13.6579	0.000219322	0.00728746	ENSG00000171951	SCG2	7857	protein_coding	protein_coding	secretogranin II [Source:HGNC Symbol;Acc:HGNC:10575]	2	223596940	223602361	-1
ENSG00000164600.6	-0.263255	4.13658	13.6517	0.000220037	0.00728746	ENSG00000164600	NEUROD6	63974	protein_coding	protein_coding	neuronal differentiation 6 [Source:HGNC Symbol;Acc:HGNC:13804]	7	31337465	31340726	-1
ENSG00000279305.1	-0.286852	-1.48386	13.6427	0.000221097	0.00729584	ENSG00000279305		NA	TEC	TEC	TEC	3	154334809	154337047	-1
ENSG00000119865.8	-0.104149	5.89815	13.6304	0.000222555	0.00732045	ENSG00000119865	CNRIP1	25927	protein_coding	protein_coding	cannabinoid receptor interacting protein 1 [Source:HGNC Symbol;Acc:HGNC:24546]	2	68284171	68320051	-1
ENSG00000159082.17	-0.180945	5.6793	13.633	0.000222247	0.00732045	ENSG00000159082	SYNJ1	8867	protein_coding	protein_coding	synaptojanin 1 [Source:HGNC Symbol;Acc:HGNC:11503]	21	32628759	32728048	-1
ENSG00000074964.16	0.0909383	4.98485	13.6098	0.000225013	0.00737772	ENSG00000074964	ARHGEF10L	55160	protein_coding	protein_coding	Rho guanine nucleotide exchange factor 10 like [Source:HGNC Symbol;Acc:HGNC:25540]	1	17539698	17697874	1
ENSG00000162065.12	-0.0941197	5.81443	13.6098	0.000225014	0.00737772	ENSG00000162065	TBC1D24	57465	protein_coding	protein_coding	TBC1 domain family member 24 [Source:HGNC Symbol;Acc:HGNC:29203]	16	2475051	2509560	1
ENSG00000172086.7	0.119153	3.70617	13.5948	0.000226818	0.00741322	ENSG00000172086	KRCC1	51315	protein_coding	protein_coding	lysine rich coiled-coil 1 [Source:HGNC Symbol;Acc:HGNC:28039]	2	88027205	88064252	-1
ENSG00000102096.9	-0.14064	3.24271	13.5956	0.000226721	0.00741322	ENSG00000102096	PIM2	11040	protein_coding	protein_coding	Pim-2 proto-oncogene, serine/threonine kinase [Source:HGNC Symbol;Acc:HGNC:8987]	X	48913182	48919024	-1
ENSG00000227688.2	0.327788	-1.75439	13.5862	0.000227857	0.0074268	ENSG00000227688	HNRNPA3P2	NA	unprocessed_pseudogene	unprocessed_pseudogene	heterogeneous nuclear ribonucleoprotein A3 pseudogene 2 [Source:HGNC Symbol;Acc:HGNC:16605]	20	36620403	36621423	1
ENSG00000137547.8	-0.103471	4.14826	13.5854	0.000227956	0.0074268	ENSG00000137547	MRPL15	29088	protein_coding	protein_coding	mitochondrial ribosomal protein L15 [Source:HGNC Symbol;Acc:HGNC:14054]	8	54135241	54148514	1
ENSG00000104936.17	0.106032	6.44502	13.5686	0.000230001	0.00746975	ENSG00000104936	DMPK	1760	protein_coding	protein_coding	DM1 protein kinase [Source:HGNC Symbol;Acc:HGNC:2933]	19	45769717	45782552	-1
ENSG00000113558.18	-0.0901347	7.65556	13.5687	0.000229988	0.00746975	ENSG00000113558	SKP1	6500	protein_coding	protein_coding	S-phase kinase associated protein 1 [Source:HGNC Symbol;Acc:HGNC:10899]	5	134148935	134177038	-1
ENSG00000167393.17	0.182203	2.48875	13.56	0.000231056	0.0074804	ENSG00000167393	PPP2R3B	28227	protein_coding	protein_coding	protein phosphatase 2 regulatory subunit B''beta [Source:HGNC Symbol;Acc:HGNC:13417]	X	333933	386955	-1
ENSG00000167393.17_PAR_Y	0.182203	2.48875	13.56	0.000231056	0.0074804	ENSG00000167393	PPP2R3B	28227	protein_coding	protein_coding	protein phosphatase 2 regulatory subunit B''beta [Source:HGNC Symbol;Acc:HGNC:13417]	X	333933	386955	-1
ENSG00000115762.16	-0.100126	6.69428	13.5553	0.000231635	0.00748736	ENSG00000115762	PLEKHB2	55041	protein_coding	protein_coding	pleckstrin homology domain containing B2 [Source:HGNC Symbol;Acc:HGNC:19236]	2	131104847	131353709	1
ENSG00000160808.9	0.199878	1.2564	13.5457	0.000232828	0.00751408	ENSG00000160808	MYL3	4634	protein_coding	protein_coding	myosin light chain 3 [Source:HGNC Symbol;Acc:HGNC:7584]	3	46835111	46882172	-1
ENSG00000234394.8	-0.343968	0.954575	13.5306	0.000234707	0.00756286	ENSG00000234394		NA	lncRNA	lncRNA	novel transcript	9	68306528	68330626	1
ENSG00000164684.13	0.10288	5.15202	13.5273	0.000235118	0.00756425	ENSG00000164684	ZNF704	619279	protein_coding	protein_coding	zinc finger protein 704 [Source:HGNC Symbol;Acc:HGNC:32291]	8	80628451	80874781	-1
ENSG00000165973.18	-0.255053	3.16164	13.5081	0.000237541	0.00763026	ENSG00000165973	NELL1	4745	protein_coding	protein_coding	neural EGFL like 1 [Source:HGNC Symbol;Acc:HGNC:7750]	11	20669551	21575686	1
ENSG00000146834.13	0.0830866	5.36295	13.5002	0.000238532	0.00765014	ENSG00000146834	MEPCE	56257	protein_coding	retained_intron	methylphosphate capping enzyme [Source:HGNC Symbol;Acc:HGNC:20247]	7	100428790	100434118	1
ENSG00000138944.7	-0.151612	5.4375	13.4952	0.000239169	0.00765864	ENSG00000138944	SHISAL1	85352	protein_coding	protein_coding	shisa like 1 [Source:HGNC Symbol;Acc:HGNC:29335]	22	44243665	44312951	-1
ENSG00000133134.11	-0.156945	6.53629	13.485	0.000240475	0.00768846	ENSG00000133134	BEX2	84707	protein_coding	protein_coding	brain expressed X-linked 2 [Source:HGNC Symbol;Acc:HGNC:30933]	X	103309346	103311046	-1
ENSG00000136750.11	-0.283856	4.62255	13.4679	0.000242681	0.00774696	ENSG00000136750	GAD2	2572	protein_coding	protein_coding	glutamate decarboxylase 2 [Source:HGNC Symbol;Acc:HGNC:4093]	10	26216665	26304558	1
ENSG00000144136.10	-0.093616	5.29344	13.4516	0.000244803	0.00780256	ENSG00000144136	SLC20A1	6574	protein_coding	protein_coding	solute carrier family 20 member 1 [Source:HGNC Symbol;Acc:HGNC:10946]	2	112645939	112663825	1
ENSG00000171723.15	-0.0979456	4.5363	13.4446	0.000245716	0.00781955	ENSG00000171723	GPHN	10243	protein_coding	protein_coding	gephyrin [Source:HGNC Symbol;Acc:HGNC:15465]	14	66507407	67181803	1
ENSG00000150281.6	0.201231	1.84092	13.441	0.000246186	0.00782239	ENSG00000150281	CTF1	1489	protein_coding	protein_coding	cardiotrophin 1 [Source:HGNC Symbol;Acc:HGNC:2499]	16	30896607	30903560	1
ENSG00000010404.17	-0.106401	9.32033	13.4263	0.000248117	0.00786399	ENSG00000010404	IDS	3423	protein_coding	protein_coding	iduronate 2-sulfatase [Source:HGNC Symbol;Acc:HGNC:5389]	X	149476988	149521096	-1
ENSG00000114686.8	-0.108956	4.18398	13.4252	0.00024826	0.00786399	ENSG00000114686	MRPL3	11222	protein_coding	protein_coding	mitochondrial ribosomal protein L3 [Source:HGNC Symbol;Acc:HGNC:10379]	3	131462212	131502983	-1
ENSG00000120805.13	-0.105801	5.18893	13.4192	0.000249065	0.00787735	ENSG00000120805	ARL1	400	protein_coding	protein_coding	ADP ribosylation factor like GTPase 1 [Source:HGNC Symbol;Acc:HGNC:692]	12	101393116	101407772	-1
ENSG00000089692.8	0.233498	-0.314535	13.4117	0.000250055	0.00789653	ENSG00000089692	LAG3	3902	protein_coding	retained_intron	lymphocyte activating 3 [Source:HGNC Symbol;Acc:HGNC:6476]	12	6772512	6778455	1
ENSG00000187514.16	0.102521	8.63271	13.4062	0.000250795	0.00790774	ENSG00000187514	PTMA	5757	protein_coding	processed_transcript	prothymosin alpha [Source:HGNC Symbol;Acc:HGNC:9623]	2	231706895	231713541	1
ENSG00000273275.1	0.236082	-1.12964	13.4003	0.000251583	0.00791563	ENSG00000273275		NA	lncRNA	lncRNA	novel transcript	2	68179833	68180532	1
ENSG00000110148.9	-0.193699	4.12745	13.3986	0.000251815	0.00791563	ENSG00000110148	CCKBR	887	protein_coding	protein_coding	cholecystokinin B receptor [Source:HGNC Symbol;Acc:HGNC:1571]	11	6259806	6272127	1
ENSG00000087087.19	0.0783865	5.86551	13.374	0.000255138	0.0079753	ENSG00000087087	SRRT	51593	protein_coding	retained_intron	serrate, RNA effector molecule [Source:HGNC Symbol;Acc:HGNC:24101]	7	100875103	100888664	1
ENSG00000134717.17	-0.079337	4.81338	13.3782	0.000254567	0.0079753	ENSG00000134717	BTF3L4	91408	protein_coding	protein_coding	basic transcription factor 3 like 4 [Source:HGNC Symbol;Acc:HGNC:30547]	1	52056199	52090716	1
ENSG00000133135.13	-0.169535	1.82716	13.3762	0.000254842	0.0079753	ENSG00000133135	RNF128	79589	protein_coding	protein_coding	ring finger protein 128 [Source:HGNC Symbol;Acc:HGNC:21153]	X	106693794	106797016	1
ENSG00000203668.2	-0.192106	3.34954	13.3731	0.000255265	0.0079753	ENSG00000203668	CHML	1122	protein_coding	protein_coding	CHM like Rab escort protein [Source:HGNC Symbol;Acc:HGNC:1941]	1	241628853	241640254	-1
ENSG00000100242.15	0.152096	7.4128	13.3678	0.000255984	0.0079856	ENSG00000100242	SUN2	25777	protein_coding	protein_coding	Sad1 and UNC84 domain containing 2 [Source:HGNC Symbol;Acc:HGNC:14210]	22	38734725	38794143	-1
ENSG00000189319.13	0.0954352	5.75844	13.3583	0.000257276	0.00800164	ENSG00000189319	FAM53B	9679	protein_coding	protein_coding	family with sequence similarity 53 member B [Source:HGNC Symbol;Acc:HGNC:28968]	10	124619292	124744378	-1
ENSG00000155093.17	-0.146293	6.42351	13.3586	0.000257235	0.00800164	ENSG00000155093	PTPRN2	5799	protein_coding	protein_coding	protein tyrosine phosphatase receptor type N2 [Source:HGNC Symbol;Acc:HGNC:9677]	7	157539056	158587823	-1
ENSG00000158560.14	-0.197352	5.66094	13.331	0.00026106	0.00810706	ENSG00000158560	DYNC1I1	1780	protein_coding	protein_coding	dynein cytoplasmic 1 intermediate chain 1 [Source:HGNC Symbol;Acc:HGNC:2963]	7	95772506	96110322	1
ENSG00000134152.10	-0.0827049	3.91394	13.3239	0.000262047	0.00812542	ENSG00000134152	KATNBL1	79768	protein_coding	protein_coding	katanin regulatory subunit B1 like 1 [Source:HGNC Symbol;Acc:HGNC:26199]	15	34140674	34210096	-1
ENSG00000229931.1	-0.285394	-1.81176	13.3191	0.000262713	0.00813381	ENSG00000229931	ATXN1-AS1	NA	lncRNA	lncRNA	ATXN1 antisense RNA 1 [Source:HGNC Symbol;Acc:HGNC:40515]	6	16761138	16762652	1
ENSG00000198816.6	0.152641	7.3726	13.3132	0.000263542	0.00814043	ENSG00000198816	ZNF358	140467	protein_coding	protein_coding	zinc finger protein 358 [Source:HGNC Symbol;Acc:HGNC:16838]	19	7515292	7521025	1
ENSG00000136213.9	0.128838	5.71939	13.312	0.000263718	0.00814043	ENSG00000136213	CHST12	55501	protein_coding	protein_coding	carbohydrate sulfotransferase 12 [Source:HGNC Symbol;Acc:HGNC:17423]	7	2403588	2448484	1
ENSG00000231312.6	-0.11516	3.45614	13.3052	0.000264676	0.00815773	ENSG00000231312	MAP4K3-DT	NA	lncRNA	lncRNA	MAP4K3 divergent transcript [Source:HGNC Symbol;Acc:HGNC:54056]	2	39436530	39665343	1
ENSG00000108947.4	-0.177255	4.81651	13.282	0.000267961	0.00824661	ENSG00000108947	EFNB3	1949	protein_coding	protein_coding	ephrin B3 [Source:HGNC Symbol;Acc:HGNC:3228]	17	7705202	7711372	1
ENSG00000102172.15	-0.0942587	5.43941	13.2775	0.000268604	0.00825406	ENSG00000102172	SMS	6611	protein_coding	protein_coding	spermine synthase [Source:HGNC Symbol;Acc:HGNC:11123]	X	21940709	21994837	1
ENSG00000116809.11	0.0663179	4.84356	13.2683	0.000269936	0.00827025	ENSG00000116809	ZBTB17	7709	protein_coding	processed_transcript	zinc finger and BTB domain containing 17 [Source:HGNC Symbol;Acc:HGNC:12936]	1	15941869	15976132	-1
ENSG00000135317.12	-0.0761242	4.65955	13.2702	0.000269662	0.00827025	ENSG00000135317	SNX14	57231	protein_coding	protein_coding	sorting nexin 14 [Source:HGNC Symbol;Acc:HGNC:14977]	6	85505496	85594156	-1
ENSG00000254561.3	-0.343941	0.815364	13.2646	0.000270467	0.00827419	ENSG00000254561		NA	lncRNA	lncRNA	novel transcript, antisense to PVRL1	11	119608423	119659284	1
ENSG00000145882.10	-0.196059	4.0169	13.2606	0.000271043	0.00827949	ENSG00000145882	PCYOX1L	78991	protein_coding	protein_coding	prenylcysteine oxidase 1 like [Source:HGNC Symbol;Acc:HGNC:28477]	5	149358037	149369653	1
ENSG00000139433.9	0.149866	5.27629	13.2483	0.000272821	0.00830334	ENSG00000139433	GLTP	51228	protein_coding	protein_coding	glycolipid transfer protein [Source:HGNC Symbol;Acc:HGNC:24867]	12	109850945	109880541	-1
ENSG00000104915.14	0.0968833	4.90334	13.2348	0.000274796	0.00830334	ENSG00000104915	STX10	8677	protein_coding	nonsense_mediated_decay	syntaxin 10 [Source:HGNC Symbol;Acc:HGNC:11428]	19	13144058	13150383	-1
ENSG00000100505.13	-0.103563	6.58566	13.2431	0.000273591	0.00830334	ENSG00000100505	TRIM9	114088	protein_coding	protein_coding	tripartite motif containing 9 [Source:HGNC Symbol;Acc:HGNC:16288]	14	50975262	51096061	-1
ENSG00000126953.5	-0.117041	1.57607	13.2342	0.000274886	0.00830334	ENSG00000126953	TIMM8A	1678	protein_coding	nonsense_mediated_decay	translocase of inner mitochondrial membrane 8A [Source:HGNC Symbol;Acc:HGNC:11817]	X	101345661	101348742	-1
ENSG00000040341.17	-0.123259	5.71919	13.2331	0.000275055	0.00830334	ENSG00000040341	STAU2	27067	protein_coding	protein_coding	staufen double-stranded RNA binding protein 2 [Source:HGNC Symbol;Acc:HGNC:11371]	8	73420369	73747708	-1
ENSG00000147676.13	-0.219936	4.78139	13.2383	0.000274291	0.00830334	ENSG00000147676	MAL2	114569	protein_coding	protein_coding	mal, T cell differentiation protein 2 (gene/pseudogene) [Source:HGNC Symbol;Acc:HGNC:13634]	8	119165034	119245673	1
ENSG00000214391.3	-0.222113	0.394149	13.2393	0.000274146	0.00830334	ENSG00000214391	TUBAP2	NA	processed_pseudogene	processed_pseudogene	tubulin alpha pseudogene 2 [Source:HGNC Symbol;Acc:HGNC:14531]	11	90282560	90284172	1
ENSG00000223414.2	-0.441507	-0.45907	13.2416	0.000273804	0.00830334	NA	NA	NA	NA	NA	NA	NA	NA	NA	NA
ENSG00000155085.15	0.0996884	3.17957	13.2176	0.000277332	0.00835604	ENSG00000155085	AK9	221264	protein_coding	protein_coding	adenylate kinase 9 [Source:HGNC Symbol;Acc:HGNC:33814]	6	109492856	109691217	-1
ENSG00000178301.3	-0.141113	1.66272	13.2157	0.000277613	0.00835604	ENSG00000178301	AQP11	282679	protein_coding	processed_transcript	aquaporin 11 [Source:HGNC Symbol;Acc:HGNC:19940]	11	77589391	77610356	1
ENSG00000006831.9	0.139217	6.173	13.1985	0.000280176	0.00842084	ENSG00000006831	ADIPOR2	79602	protein_coding	processed_transcript	adiponectin receptor 2 [Source:HGNC Symbol;Acc:HGNC:24041]	12	1688574	1788674	1
ENSG00000242687.2	0.170098	0.974901	13.1954	0.000280631	0.0084222	NA	NA	NA	NA	NA	NA	NA	NA	NA	NA
ENSG00000135736.5	0.263092	1.17826	13.1892	0.00028157	0.00843808	ENSG00000135736	CCDC102A	92922	protein_coding	protein_coding	coiled-coil domain containing 102A [Source:HGNC Symbol;Acc:HGNC:28097]	16	57512181	57536571	-1
ENSG00000171532.4	0.151665	6.98493	13.1779	0.000283268	0.00845159	ENSG00000171532	NEUROD2	4761	protein_coding	retained_intron	neuronal differentiation 2 [Source:HGNC Symbol;Acc:HGNC:7763]	17	39603536	39609777	-1
ENSG00000204438.10	0.0952511	3.74682	13.1719	0.000284178	0.00845159	ENSG00000204438	GPANK1	7918	protein_coding	protein_coding	G-patch domain and ankyrin repeats 1 [Source:HGNC Symbol;Acc:HGNC:13920]	6	31661228	31666283	-1
ENSG00000145349.16	-0.134662	5.47884	13.1665	0.000285003	0.00845159	ENSG00000145349	CAMK2D	817	protein_coding	protein_coding	calcium/calmodulin dependent protein kinase II delta [Source:HGNC Symbol;Acc:HGNC:1462]	4	113451032	113761927	-1
ENSG00000141367.11	-0.14089	7.67688	13.1777	0.000283304	0.00845159	ENSG00000141367	CLTC	1213	protein_coding	protein_coding	clathrin heavy chain [Source:HGNC Symbol;Acc:HGNC:2092]	17	59619689	59696956	1
ENSG00000106852.15	-0.158398	3.37142	13.1645	0.00028531	0.00845159	ENSG00000106852	LHX6	26468	protein_coding	protein_coding	LIM homeobox 6 [Source:HGNC Symbol;Acc:HGNC:21735]	9	122202577	122229626	-1
ENSG00000070159.13	-0.190053	3.31382	13.166	0.000285078	0.00845159	ENSG00000070159	PTPN3	5774	protein_coding	processed_transcript	protein tyrosine phosphatase non-receptor type 3 [Source:HGNC Symbol;Acc:HGNC:9655]	9	109375466	109498313	-1
ENSG00000249436.1	-0.243183	1.83437	13.1699	0.000284477	0.00845159	ENSG00000249436		NA	lncRNA	lncRNA	novel transcript	5	57574027	57619816	1
ENSG00000170324.20	-0.269945	2.9971	13.1683	0.000284721	0.00845159	ENSG00000170324	FRMPD2	143162	protein_coding	retained_intron	FERM and PDZ domain containing 2 [Source:HGNC Symbol;Acc:HGNC:28572]	10	48153088	48274696	-1
ENSG00000168487.17	0.121815	3.81608	13.1604	0.00028593	0.00845777	ENSG00000168487	BMP1	649	protein_coding	protein_coding	bone morphogenetic protein 1 [Source:HGNC Symbol;Acc:HGNC:1067]	8	22165140	22212326	1
ENSG00000107331.16	0.12225	8.78349	13.1509	0.000287377	0.00847618	ENSG00000107331	ABCA2	20	protein_coding	protein_coding	ATP binding cassette subfamily A member 2 [Source:HGNC Symbol;Acc:HGNC:32]	9	137007234	137028922	-1
ENSG00000174405.13	-0.120353	3.72837	13.1535	0.000286984	0.00847618	ENSG00000174405	LIG4	3981	protein_coding	protein_coding	DNA ligase 4 [Source:HGNC Symbol;Acc:HGNC:6601]	13	108207439	108218368	-1
ENSG00000279147.1	0.345223	-0.297429	13.1479	0.000287839	0.00847765	ENSG00000279147		NA	TEC	TEC	TEC	3	141936707	141938547	-1
ENSG00000182220.14	-0.123417	6.4275	13.1425	0.00028868	0.00847811	ENSG00000182220	ATP6AP2	10159	protein_coding	protein_coding	ATPase H+ transporting accessory protein 2 [Source:HGNC Symbol;Acc:HGNC:18305]	X	40579372	40606848	1
ENSG00000133083.14	-0.209456	7.01115	13.1426	0.000288658	0.00847811	ENSG00000133083	DCLK1	9201	protein_coding	protein_coding	doublecortin like kinase 1 [Source:HGNC Symbol;Acc:HGNC:2700]	13	35768652	36131306	-1
ENSG00000165121.11	0.132035	2.30974	13.131	0.000290443	0.00851314	ENSG00000165121		NA	transcribed_unprocessed_pseudogene	processed_transcript	kinesin family member 27 (KIF27) pseudogene	9	85805359	85849542	1
ENSG00000205562.2	-0.231624	0.513922	13.1294	0.000290701	0.00851314	ENSG00000205562		NA	lncRNA	lncRNA	novel transcript	14	85518871	85531585	-1
ENSG00000113851.14	-0.0778221	5.04383	13.1241	0.000291523	0.00852507	ENSG00000113851	CRBN	51185	protein_coding	protein_coding	cereblon [Source:HGNC Symbol;Acc:HGNC:30185]	3	3144628	3179727	-1
ENSG00000281189.1	-0.26454	-1.4762	13.1202	0.000292122	0.00853045	ENSG00000281189	GHET1	NA	lncRNA	lncRNA	gastric carcinoma proliferation enhancing transcript 1 [Source:HGNC Symbol;Acc:HGNC:49425]	7	148987527	148989432	1
ENSG00000119004.15	0.152366	3.01901	13.1118	0.00029344	0.00855679	ENSG00000119004	CYP20A1	57404	protein_coding	protein_coding	cytochrome P450 family 20 subfamily A member 1 [Source:HGNC Symbol;Acc:HGNC:20576]	2	203238977	203306026	1
ENSG00000213859.4	0.158059	2.43558	13.096	0.000295932	0.00861723	ENSG00000213859	KCTD11	147040	protein_coding	protein_coding	potassium channel tetramerization domain containing 11 [Source:HGNC Symbol;Acc:HGNC:21302]	17	7351889	7354944	1
ENSG00000068912.13	-0.108401	4.94413	13.0858	0.000297538	0.00865174	ENSG00000068912	ERLEC1	27248	protein_coding	processed_transcript	endoplasmic reticulum lectin 1 [Source:HGNC Symbol;Acc:HGNC:25222]	2	53787044	53818819	1
ENSG00000189134.3	0.164868	2.72625	13.0667	0.000300595	0.008716	ENSG00000189134	NKAPL	222698	protein_coding	protein_coding	NFKB activating protein like [Source:HGNC Symbol;Acc:HGNC:21584]	6	28259297	28260958	1
ENSG00000225828.1	0.139216	3.28975	13.067	0.000300549	0.008716	ENSG00000225828	FAM229A	100128071	protein_coding	protein_coding	family with sequence similarity 229 member A [Source:HGNC Symbol;Acc:HGNC:44652]	1	32361270	32364278	-1
ENSG00000017797.12	0.0663171	6.97624	13.0514	0.000303056	0.00877496	ENSG00000017797	RALBP1	10928	protein_coding	protein_coding	ralA binding protein 1 [Source:HGNC Symbol;Acc:HGNC:9841]	18	9475009	9538114	1
ENSG00000186834.3	0.13246	5.83771	13.0374	0.000305332	0.00882845	ENSG00000186834	HEXIM1	10614	protein_coding	protein_coding	HEXIM P-TEFb complex subunit 1 [Source:HGNC Symbol;Acc:HGNC:24953]	17	45148502	45152101	1
ENSG00000157470.11	-0.150163	5.12506	13.0333	0.000305994	0.00883514	ENSG00000157470	FAM81A	145773	protein_coding	protein_coding	family with sequence similarity 81 member A [Source:HGNC Symbol;Acc:HGNC:28379]	15	59372693	59523555	1
ENSG00000154065.16	-0.121712	3.39661	13.0083	0.000310109	0.00894141	ENSG00000154065	ANKRD29	147463	protein_coding	protein_coding	ankyrin repeat domain 29 [Source:HGNC Symbol;Acc:HGNC:27110]	18	23598926	23662911	-1
ENSG00000154945.6	0.148097	6.88212	13.0025	0.000311083	0.00895693	ENSG00000154945	ANKRD40	91369	protein_coding	protein_coding	ankyrin repeat domain 40 [Source:HGNC Symbol;Acc:HGNC:28233]	17	50693198	50707914	-1
ENSG00000177508.11	0.438267	-1.77554	12.9948	0.00031236	0.00898112	ENSG00000177508	IRX3	79191	protein_coding	protein_coding	iroquois homeobox 3 [Source:HGNC Symbol;Acc:HGNC:14360]	16	54283304	54286787	-1
ENSG00000100364.18	0.119584	8.50077	12.9895	0.000313245	0.00899397	ENSG00000100364	KIAA0930	23313	protein_coding	protein_coding	KIAA0930 [Source:HGNC Symbol;Acc:HGNC:1314]	22	45190338	45240769	-1
ENSG00000134330.18	-0.0724218	4.15307	12.9799	0.000314847	0.00902737	ENSG00000134330	IAH1	285148	protein_coding	protein_coding	isoamyl acetate hydrolyzing esterase 1 (putative) [Source:HGNC Symbol;Acc:HGNC:27696]	2	9473658	9496543	1
ENSG00000089091.16	-0.101328	2.69716	12.9724	0.00031612	0.00903466	ENSG00000089091	DZANK1	55184	protein_coding	protein_coding	double zinc ribbon and ankyrin repeat domains 1 [Source:HGNC Symbol;Acc:HGNC:15858]	20	18383367	18467281	-1
ENSG00000117152.13	-0.211023	7.25041	12.9706	0.000316419	0.00903466	ENSG00000117152	RGS4	5999	protein_coding	protein_coding	regulator of G protein signaling 4 [Source:HGNC Symbol;Acc:HGNC:10000]	1	163068775	163076802	1
ENSG00000101958.13	-0.214597	0.653109	12.9722	0.000316151	0.00903466	ENSG00000101958	GLRA2	2742	protein_coding	protein_coding	glycine receptor alpha 2 [Source:HGNC Symbol;Acc:HGNC:4327]	X	14529298	14731812	1
ENSG00000266498.1	0.251587	-1.45278	12.9522	0.000319545	0.00907922	ENSG00000266498		NA	lncRNA	lncRNA	novel transcript	17	17235433	17236118	-1
ENSG00000173457.10	0.140633	4.47877	12.9569	0.000318742	0.00907922	ENSG00000173457	PPP1R14B	26472	protein_coding	protein_coding	protein phosphatase 1 regulatory inhibitor subunit 14B [Source:HGNC Symbol;Acc:HGNC:9057]	11	64244479	64246943	-1
ENSG00000130717.12	0.0885172	5.43681	12.952	0.000319581	0.00907922	ENSG00000130717	UCK1	83549	protein_coding	protein_coding	uridine-cytidine kinase 1 [Source:HGNC Symbol;Acc:HGNC:14859]	9	131523801	131531264	-1
ENSG00000261037.1	-0.254024	-0.300437	12.951	0.000319747	0.00907922	ENSG00000261037		NA	lncRNA	lncRNA	novel transcript	5	6019029	6022283	-1
ENSG00000232422.1	0.249725	1.45149	12.9462	0.000320567	0.00908186	ENSG00000232422	KNOP1P4	NA	processed_pseudogene	processed_pseudogene	lysine rich nucleolar protein 1 pseudogene 4 [Source:HGNC Symbol;Acc:HGNC:48922]	6	72986313	72987750	1
ENSG00000260418.1	0.192113	2.50771	12.9292	0.000323496	0.00908186	ENSG00000260418		NA	lncRNA	lncRNA	novel transcript	6	136335714	136336087	-1
ENSG00000236753.5	0.171141	0.771558	12.9334	0.000322769	0.00908186	ENSG00000236753	MKLN1-AS	NA	lncRNA	lncRNA	MKLN1 antisense RNA [Source:HGNC Symbol;Acc:HGNC:40374]	7	131309469	131328312	-1
ENSG00000090554.12	0.167257	1.35055	12.9223	0.000324699	0.00908186	ENSG00000090554	FLT3LG	2323	protein_coding	nonsense_mediated_decay	fms related tyrosine kinase 3 ligand [Source:HGNC Symbol;Acc:HGNC:3766]	19	49474207	49486231	1
ENSG00000181588.16	0.126724	3.48313	12.9229	0.000324592	0.00908186	ENSG00000181588	MEX3D	399664	protein_coding	protein_coding	mex-3 RNA binding family member D [Source:HGNC Symbol;Acc:HGNC:16734]	19	1554669	1568058	-1
ENSG00000105793.15	-0.0789324	3.80169	12.9254	0.000324161	0.00908186	ENSG00000105793	GTPBP10	85865	protein_coding	processed_transcript	GTP binding protein 10 [Source:HGNC Symbol;Acc:HGNC:25106]	7	90335223	90391455	1
ENSG00000179029.14	-0.0894191	2.73984	12.9266	0.000323942	0.00908186	ENSG00000179029	TMEM107	84314	protein_coding	protein_coding	transmembrane protein 107 [Source:HGNC Symbol;Acc:HGNC:28128]	17	8172457	8176399	-1
ENSG00000154265.15	-0.102276	4.69009	12.9366	0.000322214	0.00908186	ENSG00000154265	ABCA5	23461	protein_coding	protein_coding	ATP binding cassette subfamily A member 5 [Source:HGNC Symbol;Acc:HGNC:35]	17	69244311	69327244	-1
ENSG00000166685.11	-0.129094	5.54093	12.9257	0.000324096	0.00908186	ENSG00000166685	COG1	9382	protein_coding	protein_coding	component of oligomeric golgi complex 1 [Source:HGNC Symbol;Acc:HGNC:6545]	17	73192632	73208507	1
ENSG00000188730.4	-0.160055	3.01961	12.9283	0.000323646	0.00908186	ENSG00000188730	VWC2	375567	protein_coding	protein_coding	von Willebrand factor C domain containing 2 [Source:HGNC Symbol;Acc:HGNC:30200]	7	49773638	49921950	1
ENSG00000122877.15	-0.584656	0.690833	12.9366	0.000322217	0.00908186	ENSG00000122877	EGR2	1959	protein_coding	processed_transcript	early growth response 2 [Source:HGNC Symbol;Acc:HGNC:3239]	10	62811996	62919900	-1
ENSG00000153822.13	0.241316	3.4792	12.916	0.000325782	0.00909976	ENSG00000153822	KCNJ16	3773	protein_coding	protein_coding	potassium inwardly rectifying channel subfamily J member 16 [Source:HGNC Symbol;Acc:HGNC:6262]	17	70053429	70135608	1
ENSG00000240849.10	0.0898318	5.08559	12.9123	0.000326428	0.00910543	ENSG00000240849	TMEM189	387521	protein_coding	protein_coding	transmembrane protein 189 [Source:HGNC Symbol;Acc:HGNC:16735]	20	50118254	50153734	-1
ENSG00000178951.8	0.103781	7.82914	12.9083	0.000327132	0.00911271	ENSG00000178951	ZBTB7A	51341	protein_coding	protein_coding	zinc finger and BTB domain containing 7A [Source:HGNC Symbol;Acc:HGNC:18078]	19	4043303	4066899	-1
ENSG00000130956.13	-0.0914295	6.7546	12.8952	0.000329419	0.00916401	ENSG00000130956	HABP4	22927	protein_coding	protein_coding	hyaluronan binding protein 4 [Source:HGNC Symbol;Acc:HGNC:17062]	9	96450169	96491336	1
ENSG00000184414.2	0.301243	-0.103245	12.8874	0.000330803	0.0091653	ENSG00000184414	IRS3P	NA	processed_pseudogene	processed_pseudogene	insulin receptor substrate 3, pseudogene [Source:HGNC Symbol;Acc:HGNC:6127]	7	100570131	100571136	1
ENSG00000162889.10	0.163227	5.07262	12.8884	0.000330618	0.0091653	ENSG00000162889	MAPKAPK2	9261	protein_coding	protein_coding	MAPK activated protein kinase 2 [Source:HGNC Symbol;Acc:HGNC:6887]	1	206684944	206734283	1
ENSG00000171314.8	-0.124724	7.51599	12.8907	0.000330225	0.0091653	ENSG00000171314	PGAM1	5223	protein_coding	protein_coding	phosphoglycerate mutase 1 [Source:HGNC Symbol;Acc:HGNC:8888]	10	97426191	97433444	1
ENSG00000123143.12	0.104291	6.26849	12.8608	0.000335534	0.00928386	ENSG00000123143	PKN1	5585	protein_coding	protein_coding	protein kinase N1 [Source:HGNC Symbol;Acc:HGNC:9405]	19	14433053	14471867	1
ENSG00000123091.4	-0.0837584	7.1142	12.8499	0.000337491	0.00931904	ENSG00000123091	RNF11	26994	protein_coding	protein_coding	ring finger protein 11 [Source:HGNC Symbol;Acc:HGNC:10056]	1	51236273	51273447	1
ENSG00000186377.7	-0.146946	3.34705	12.8487	0.000337712	0.00931904	ENSG00000186377	CYP4X1	260293	protein_coding	protein_coding	cytochrome P450 family 4 subfamily X member 1 [Source:HGNC Symbol;Acc:HGNC:20244]	1	47023669	47050751	1
ENSG00000166831.8	0.184986	1.80817	12.8416	0.000338999	0.0093295	ENSG00000166831	RBPMS2	348093	protein_coding	protein_coding	RNA binding protein, mRNA processing factor 2 [Source:HGNC Symbol;Acc:HGNC:19098]	15	64739891	64775589	-1
ENSG00000078304.19	-0.0582734	6.22426	12.8441	0.000338551	0.0093295	ENSG00000078304	PPP2R5C	5527	protein_coding	processed_transcript	protein phosphatase 2 regulatory subunit B'gamma [Source:HGNC Symbol;Acc:HGNC:9311]	14	101761798	101927989	1
ENSG00000197872.11	-0.11092	6.09979	12.827	0.000341654	0.00939001	ENSG00000197872	FAM49A	81553	protein_coding	protein_coding	family with sequence similarity 49 member A [Source:HGNC Symbol;Acc:HGNC:25373]	2	16549459	16666331	-1
ENSG00000151743.10	-0.107823	4.30369	12.8199	0.000342961	0.00941071	ENSG00000151743	AMN1	196394	protein_coding	protein_coding	antagonist of mitotic exit network 1 homolog [Source:HGNC Symbol;Acc:HGNC:27281]	12	31671142	31729121	-1
ENSG00000150768.15	-0.111213	4.1441	12.8135	0.000344124	0.00941071	ENSG00000150768	DLAT	1737	protein_coding	protein_coding	dihydrolipoamide S-acetyltransferase [Source:HGNC Symbol;Acc:HGNC:2896]	11	112024814	112064390	1
ENSG00000107833.10	-0.119764	2.29875	12.8175	0.00034339	0.00941071	ENSG00000107833	NPM3	10360	protein_coding	protein_coding	nucleophosmin/nucleoplasmin 3 [Source:HGNC Symbol;Acc:HGNC:7931]	10	101781325	101783413	-1
ENSG00000233123.1	-0.292079	2.6608	12.8129	0.000344238	0.00941071	ENSG00000233123	LINC01007	NA	lncRNA	lncRNA	long intergenic non-protein coding RNA 1007 [Source:HGNC Symbol;Acc:HGNC:48973]	7	101562779	101569006	-1
ENSG00000149489.8	0.190145	4.64625	12.8083	0.000345081	0.00942121	ENSG00000149489	ROM1	6094	protein_coding	protein_coding	retinal outer segment membrane protein 1 [Source:HGNC Symbol;Acc:HGNC:10254]	11	62611722	62615120	1
ENSG00000173588.14	-0.0960332	2.43544	12.7996	0.0003467	0.00943636	ENSG00000173588	CEP83	51134	protein_coding	protein_coding	centrosomal protein 83 [Source:HGNC Symbol;Acc:HGNC:17966]	12	94306449	94459988	-1
ENSG00000131507.10	-0.128401	7.6336	12.8009	0.000346456	0.00943636	ENSG00000131507	NDFIP1	80762	protein_coding	protein_coding	Nedd4 family interacting protein 1 [Source:HGNC Symbol;Acc:HGNC:17592]	5	142108779	142154440	1
ENSG00000126259.19	-0.226288	-0.559612	12.7979	0.000347013	0.00943636	ENSG00000126259	KIRREL2	84063	protein_coding	protein_coding	kirre like nephrin family adhesion molecule 2 [Source:HGNC Symbol;Acc:HGNC:18816]	19	35855861	35867109	1
ENSG00000106399.11	-0.129651	2.4252	12.7857	0.000349275	0.00948212	ENSG00000106399	RPA3	6119	protein_coding	protein_coding	replication protein A3 [Source:HGNC Symbol;Acc:HGNC:10291]	7	7636518	7718607	-1
ENSG00000138134.11	-0.158243	3.00817	12.7839	0.000349618	0.00948212	ENSG00000138134	STAMBPL1	57559	protein_coding	protein_coding	STAM binding protein like 1 [Source:HGNC Symbol;Acc:HGNC:24105]	10	88879734	88975153	1
ENSG00000198739.10	-0.165557	2.98716	12.7631	0.000353529	0.00956297	ENSG00000198739	LRRTM3	347731	protein_coding	protein_coding	leucine rich repeat transmembrane neuronal 3 [Source:HGNC Symbol;Acc:HGNC:19410]	10	66926036	67101551	1
ENSG00000205710.3	-0.179185	2.23372	12.7644	0.000353284	0.00956297	ENSG00000205710	C17orf107	100130311	protein_coding	protein_coding	chromosome 17 open reading frame 107 [Source:HGNC Symbol;Acc:HGNC:37238]	17	4899418	4902934	1
ENSG00000108786.10	0.268951	2.29489	12.7536	0.000355322	0.00957367	ENSG00000108786	HSD17B1	3292	protein_coding	protein_coding	hydroxysteroid 17-beta dehydrogenase 1 [Source:HGNC Symbol;Acc:HGNC:5210]	17	42549214	42555213	1
ENSG00000256235.1	0.18553	3.34257	12.7538	0.000355279	0.00957367	ENSG00000256235	SMIM3	85027	protein_coding	protein_coding	small integral membrane protein 3 [Source:HGNC Symbol;Acc:HGNC:30248]	5	150777946	150796734	1
ENSG00000152034.10	-0.286265	0.920303	12.756	0.000354876	0.00957367	ENSG00000152034	MCHR2	84539	protein_coding	protein_coding	melanin concentrating hormone receptor 2 [Source:HGNC Symbol;Acc:HGNC:20867]	6	99918519	99994247	-1
ENSG00000068903.19	0.0669987	6.86275	12.729	0.000360031	0.00963211	ENSG00000068903	SIRT2	22933	protein_coding	retained_intron	sirtuin 2 [Source:HGNC Symbol;Acc:HGNC:10886]	19	38878555	38899862	-1
ENSG00000185513.14	-0.0869812	4.59385	12.7305	0.000359736	0.00963211	ENSG00000185513	L3MBTL1	26013	protein_coding	nonsense_mediated_decay	L3MBTL histone methyl-lysine binding protein 1 [Source:HGNC Symbol;Acc:HGNC:15905]	20	43489442	43550950	1
ENSG00000070785.16	-0.108322	3.36109	12.7276	0.000360302	0.00963211	ENSG00000070785	EIF2B3	8891	protein_coding	protein_coding	eukaryotic translation initiation factor 2B subunit gamma [Source:HGNC Symbol;Acc:HGNC:3259]	1	44850522	44986722	-1
ENSG00000175175.5	-0.193277	3.50562	12.7358	0.000358731	0.00963211	ENSG00000175175	PPM1E	22843	protein_coding	protein_coding	protein phosphatase, Mg2+/Mn2+ dependent 1E [Source:HGNC Symbol;Acc:HGNC:19322]	17	58755854	58985179	1
ENSG00000130368.5	-0.248978	2.35874	12.732	0.000359456	0.00963211	ENSG00000130368	MAS1	4142	protein_coding	protein_coding	MAS1 proto-oncogene, G protein-coupled receptor [Source:HGNC Symbol;Acc:HGNC:6899]	6	159890988	159917447	1
ENSG00000183850.13	-0.337405	-1.57281	12.7354	0.000358801	0.00963211	ENSG00000183850	ZNF730	100129543	protein_coding	protein_coding	zinc finger protein 730 [Source:HGNC Symbol;Acc:HGNC:32470]	19	23075210	23147221	1
ENSG00000132436.11	-0.11847	2.48263	12.7169	0.000362367	0.00967474	ENSG00000132436	FIGNL1	63979	protein_coding	protein_coding	fidgetin like 1 [Source:HGNC Symbol;Acc:HGNC:13286]	7	50444128	50542535	-1
ENSG00000165959.11	0.196497	5.22458	12.7137	0.000362977	0.00967846	ENSG00000165959	CLMN	79789	protein_coding	protein_coding	calmin [Source:HGNC Symbol;Acc:HGNC:19972]	14	95181940	95319908	-1
ENSG00000177465.4	-0.184375	1.41624	12.7039	0.000364891	0.00971687	ENSG00000177465	ACOT4	122970	protein_coding	protein_coding	acyl-CoA thioesterase 4 [Source:HGNC Symbol;Acc:HGNC:19748]	14	73591706	73596496	1
ENSG00000169213.6	-0.222736	3.64811	12.6996	0.000365741	0.00972691	ENSG00000169213	RAB3B	5865	protein_coding	protein_coding	RAB3B, member RAS oncogene family [Source:HGNC Symbol;Acc:HGNC:9778]	1	51907956	51990700	-1
ENSG00000116120.9	-0.128237	4.82133	12.6789	0.000369806	0.0098223	ENSG00000116120	FARSB	10056	protein_coding	protein_coding	phenylalanyl-tRNA synthetase subunit beta [Source:HGNC Symbol;Acc:HGNC:17800]	2	222566899	222656092	-1
ENSG00000114098.17	-0.07194	4.75438	12.6745	0.000370681	0.00982286	ENSG00000114098	ARMC8	25852	protein_coding	protein_coding	armadillo repeat containing 8 [Source:HGNC Symbol;Acc:HGNC:24999]	3	138187248	138298384	1
ENSG00000137267.5	-0.192871	8.49459	12.674	0.000370782	0.00982286	ENSG00000137267	TUBB2A	7280	protein_coding	protein_coding	tubulin beta 2A class IIa [Source:HGNC Symbol;Acc:HGNC:12412]	6	3153666	3157544	-1
ENSG00000136003.15	-0.104993	6.60929	12.6667	0.000372233	0.00984861	ENSG00000136003	ISCU	23479	protein_coding	retained_intron	iron-sulfur cluster assembly enzyme [Source:HGNC Symbol;Acc:HGNC:29882]	12	108562582	108569384	1
ENSG00000143303.11	0.086733	3.72109	12.6597	0.000373615	0.00987247	ENSG00000143303	RRNAD1	51093	protein_coding	protein_coding	ribosomal RNA adenine dimethylase domain containing 1 [Source:HGNC Symbol;Acc:HGNC:24273]	1	156728442	156736960	1
ENSG00000198185.11	-0.137007	3.24238	12.6556	0.000374442	0.00988161	ENSG00000198185	ZNF334	55713	protein_coding	protein_coding	zinc finger protein 334 [Source:HGNC Symbol;Acc:HGNC:15806]	20	46499630	46513559	-1
ENSG00000135824.12	-0.241467	1.32599	12.6525	0.000375066	0.00988539	ENSG00000135824	RGS8	85397	protein_coding	protein_coding	regulator of G protein signaling 8 [Source:HGNC Symbol;Acc:HGNC:16810]	1	182641816	182684576	-1
ENSG00000177105.9	0.145612	4.34497	12.6468	0.000376217	0.0098897	ENSG00000177105	RHOG	391	protein_coding	protein_coding	ras homolog family member G [Source:HGNC Symbol;Acc:HGNC:672]	11	3826978	3840959	-1
ENSG00000156650.12	0.0796274	5.39181	12.6421	0.000377154	0.0098897	ENSG00000156650	KAT6B	23522	protein_coding	protein_coding	lysine acetyltransferase 6B [Source:HGNC Symbol;Acc:HGNC:17582]	10	74824927	75032624	1
ENSG00000175455.14	-0.103224	4.12165	12.6459	0.000376391	0.0098897	ENSG00000175455	CCDC14	64770	protein_coding	processed_transcript	coiled-coil domain containing 14 [Source:HGNC Symbol;Acc:HGNC:25766]	3	123897305	123961408	-1
ENSG00000138071.13	-0.1238	6.68358	12.6442	0.00037673	0.0098897	ENSG00000138071	ACTR2	10097	protein_coding	protein_coding	actin related protein 2 [Source:HGNC Symbol;Acc:HGNC:169]	2	65227753	65271253	1
ENSG00000154262.12	0.170346	1.77416	12.6235	0.000380923	0.00997446	ENSG00000154262	ABCA6	23460	protein_coding	protein_coding	ATP binding cassette subfamily A member 6 [Source:HGNC Symbol;Acc:HGNC:36]	17	69078702	69141895	-1
ENSG00000082213.17	-0.115153	3.72749	12.6214	0.000381356	0.00997446	ENSG00000082213	C5orf22	55322	protein_coding	protein_coding	chromosome 5 open reading frame 22 [Source:HGNC Symbol;Acc:HGNC:25639]	5	31532287	31555053	1
ENSG00000279948.1	0.181636	0.424717	12.6124	0.000383199	0.0100004	ENSG00000279948		NA	TEC	TEC	TEC	19	46946535	46949156	1
ENSG00000154380.17	0.104489	6.26116	12.6059	0.000384538	0.0100004	ENSG00000154380	ENAH	55740	protein_coding	protein_coding	ENAH actin regulator [Source:HGNC Symbol;Acc:HGNC:18271]	1	225486835	225653142	-1
ENSG00000234127.8	0.0928552	4.52435	12.6047	0.000384781	0.0100004	ENSG00000234127	TRIM26	7726	protein_coding	retained_intron	tripartite motif containing 26 [Source:HGNC Symbol;Acc:HGNC:12962]	6	30184455	30213427	-1
ENSG00000164024.11	-0.0873728	3.54837	12.6047	0.000384777	0.0100004	ENSG00000164024	METAP1	23173	protein_coding	protein_coding	methionyl aminopeptidase 1 [Source:HGNC Symbol;Acc:HGNC:15789]	4	98995659	99062809	1
ENSG00000165704.14	-0.174924	5.33193	12.6111	0.000383473	0.0100004	ENSG00000165704	HPRT1	3251	protein_coding	protein_coding	hypoxanthine phosphoribosyltransferase 1 [Source:HGNC Symbol;Acc:HGNC:5157]	X	134460165	134520513	1
ENSG00000268182.5	-0.272825	0.453545	12.602	0.000385326	0.0100019	ENSG00000268182	SMIM17	147670	protein_coding	protein_coding	small integral membrane protein 17 [Source:HGNC Symbol;Acc:HGNC:27114]	19	56643159	56657247	1
ENSG00000102471.13	-0.133131	5.51054	12.5973	0.000386299	0.0100146	ENSG00000102471	NDFIP2	54602	protein_coding	protein_coding	Nedd4 family interacting protein 2 [Source:HGNC Symbol;Acc:HGNC:18537]	13	79481124	79556075	1
ENSG00000196511.14	-0.107564	1.59051	12.5886	0.000388099	0.0100359	ENSG00000196511	TPK1	27010	protein_coding	nonsense_mediated_decay	thiamin pyrophosphokinase 1 [Source:HGNC Symbol;Acc:HGNC:17358]	7	144451941	144836395	-1
ENSG00000112186.11	-0.194833	6.20265	12.5894	0.000387937	0.0100359	ENSG00000112186	CAP2	10486	protein_coding	protein_coding	cyclase associated actin cytoskeleton regulatory protein 2 [Source:HGNC Symbol;Acc:HGNC:20039]	6	17393505	17557790	1
ENSG00000187922.13	0.369018	1.51207	12.5835	0.000389169	0.010047	ENSG00000187922	LCN10	414332	protein_coding	retained_intron	lipocalin 10 [Source:HGNC Symbol;Acc:HGNC:20892]	9	136738167	136743356	-1
ENSG00000233264.2	0.242491	0.0356872	12.5819	0.000389506	0.010047	ENSG00000233264		NA	processed_pseudogene	processed_pseudogene	peptidylprolyl isomerase (cyclophilin)-like 4 (PPIL4) pseudogene	7	7980312	7982228	1
ENSG00000274265.4	0.176688	1.20491	12.568	0.000392414	0.0100769	ENSG00000274265		NA	lncRNA	lncRNA	novel transcript	1	149175748	149259987	1
ENSG00000084710.13	-0.0856403	6.56342	12.567	0.000392624	0.0100769	ENSG00000084710	EFR3B	22979	protein_coding	protein_coding	EFR3 homolog B [Source:HGNC Symbol;Acc:HGNC:29155]	2	25042076	25159135	1
ENSG00000109771.15	-0.129706	3.13929	12.5716	0.000391657	0.0100769	ENSG00000109771	LRP2BP	55805	protein_coding	protein_coding	LRP2 binding protein [Source:HGNC Symbol;Acc:HGNC:25434]	4	185363879	185395899	-1
ENSG00000163491.16	-0.183225	0.997171	12.5714	0.000391697	0.0100769	ENSG00000163491	NEK10	152110	protein_coding	protein_coding	NIMA related kinase 10 [Source:HGNC Symbol;Acc:HGNC:18592]	3	27110085	27369460	-1
ENSG00000134533.6	-0.195601	3.15219	12.5634	0.00039338	0.0100837	ENSG00000134533	RERG	85004	protein_coding	protein_coding	RAS like estrogen regulated growth inhibitor [Source:HGNC Symbol;Acc:HGNC:15980]	12	15107783	15348675	-1
ENSG00000168843.13	-0.202785	2.68706	12.5604	0.000394006	0.0100871	ENSG00000168843	FSTL5	56884	protein_coding	protein_coding	follistatin like 5 [Source:HGNC Symbol;Acc:HGNC:21386]	4	161383897	162164004	-1
ENSG00000236609.3	0.113784	5.37019	12.5492	0.000396372	0.0101351	ENSG00000236609	ZNF853	54753	protein_coding	protein_coding	zinc finger protein 853 [Source:HGNC Symbol;Acc:HGNC:21767]	7	6615610	6624290	1
ENSG00000072501.17	0.0900604	5.14264	12.5443	0.000397416	0.0101432	ENSG00000072501	SMC1A	8243	protein_coding	protein_coding	structural maintenance of chromosomes 1A [Source:HGNC Symbol;Acc:HGNC:11111]	X	53374149	53422728	-1
ENSG00000169676.5	-0.270994	0.427214	12.5431	0.000397675	0.0101432	ENSG00000169676	DRD5	1816	protein_coding	protein_coding	dopamine receptor D5 [Source:HGNC Symbol;Acc:HGNC:3026]	4	9781634	9784009	1
ENSG00000064393.15	0.188881	8.79398	12.5363	0.000399118	0.0101621	ENSG00000064393	HIPK2	28996	protein_coding	protein_coding	homeodomain interacting protein kinase 2 [Source:HGNC Symbol;Acc:HGNC:14402]	7	139561570	139777998	-1
ENSG00000103249.17	0.0959487	6.70306	12.535	0.000399405	0.0101621	ENSG00000103249	CLCN7	1186	protein_coding	retained_intron	chloride voltage-gated channel 7 [Source:HGNC Symbol;Acc:HGNC:2025]	16	1444934	1475084	-1
ENSG00000101255.10	0.212859	1.96637	12.513	0.000404125	0.0102695	ENSG00000101255	TRIB3	57761	protein_coding	protein_coding	tribbles pseudokinase 3 [Source:HGNC Symbol;Acc:HGNC:16228]	20	362835	397559	1
ENSG00000269242.1	0.198352	1.72469	12.4992	0.000407126	0.0102965	ENSG00000269242		NA	protein_coding	nonsense_mediated_decay	novel transcript	19	12643831	12648397	-1
ENSG00000105698.15	0.0786208	7.2693	12.5013	0.000406671	0.0102965	ENSG00000105698	USF2	7392	protein_coding	protein_coding	upstream transcription factor 2, c-fos interacting [Source:HGNC Symbol;Acc:HGNC:12594]	19	35268962	35279821	1
ENSG00000110955.8	-0.133551	8.07126	12.4956	0.000407904	0.0102965	ENSG00000110955	ATP5F1B	506	protein_coding	processed_transcript	ATP synthase F1 subunit beta [Source:HGNC Symbol;Acc:HGNC:830]	12	56638175	56645984	-1
ENSG00000133627.17	-0.137519	4.47666	12.4984	0.000407296	0.0102965	ENSG00000133627	ACTR3B	57180	protein_coding	protein_coding	actin related protein 3B [Source:HGNC Symbol;Acc:HGNC:17256]	7	152759749	152855378	1
ENSG00000091972.18	-0.18222	4.85746	12.4943	0.000408192	0.0102965	ENSG00000091972	CD200	4345	protein_coding	protein_coding	CD200 molecule [Source:HGNC Symbol;Acc:HGNC:7203]	3	112332347	112362812	1
ENSG00000111218.11	-0.198484	4.13811	12.5052	0.000405821	0.0102965	ENSG00000111218	PRMT8	56341	protein_coding	protein_coding	protein arginine methyltransferase 8 [Source:HGNC Symbol;Acc:HGNC:5188]	12	3381349	3593973	1
ENSG00000254872.3	-0.386053	-1.08986	12.4911	0.000408889	0.0103014	ENSG00000254872	LINC02688	NA	lncRNA	lncRNA	long intergenic non-protein coding RNA 2688 [Source:HGNC Symbol;Acc:HGNC:54184]	11	1049880	1055749	1
ENSG00000070731.10	0.356645	-1.00413	12.485	0.000410231	0.0103099	ENSG00000070731	ST6GALNAC2	10610	protein_coding	protein_coding	ST6 N-acetylgalactosaminide alpha-2,6-sialyltransferase 2 [Source:HGNC Symbol;Acc:HGNC:10867]	17	76565377	76586956	-1
ENSG00000183779.6	0.124254	5.26076	12.4851	0.00041022	0.0103099	ENSG00000183779	ZNF703	80139	protein_coding	protein_coding	zinc finger protein 703 [Source:HGNC Symbol;Acc:HGNC:25883]	8	37695782	37700019	1
ENSG00000205352.10	-0.0960127	5.49418	12.4785	0.000411671	0.0103335	ENSG00000205352	PRR13	54458	protein_coding	protein_coding	proline rich 13 [Source:HGNC Symbol;Acc:HGNC:24528]	12	53441678	53446645	1
ENSG00000136143.14	-0.168272	5.09216	12.47	0.000413535	0.0103676	ENSG00000136143	SUCLA2	8803	protein_coding	nonsense_mediated_decay	succinate-CoA ligase ADP-forming beta subunit [Source:HGNC Symbol;Acc:HGNC:11448]	13	47745736	48037968	-1
ENSG00000166529.14	0.0815356	2.75419	12.4609	0.000415561	0.0103931	ENSG00000166529	ZSCAN21	7589	protein_coding	protein_coding	zinc finger and SCAN domain containing 21 [Source:HGNC Symbol;Acc:HGNC:13104]	7	100049774	100065040	1
ENSG00000197008.9	-0.133737	2.04994	12.4627	0.00041515	0.0103931	ENSG00000197008	ZNF138	7697	protein_coding	protein_coding	zinc finger protein 138 [Source:HGNC Symbol;Acc:HGNC:12922]	7	64794388	64833681	1
ENSG00000260428.2	0.183735	2.95273	12.4551	0.000416859	0.0104002	ENSG00000260428	SCX	642658	protein_coding	protein_coding	scleraxis bHLH transcription factor [Source:HGNC Symbol;Acc:HGNC:32322]	8	144266453	144268481	1
ENSG00000176101.11	0.0915366	5.23123	12.4571	0.000416404	0.0104002	ENSG00000176101	SSNA1	8636	protein_coding	protein_coding	SS nuclear autoantigen 1 [Source:HGNC Symbol;Acc:HGNC:11321]	9	137188660	137190370	1
ENSG00000171189.17	-0.135159	2.76035	12.439	0.000420465	0.0104549	ENSG00000171189	GRIK1	2897	protein_coding	protein_coding	glutamate ionotropic receptor kainate type subunit 1 [Source:HGNC Symbol;Acc:HGNC:4579]	21	29536933	29940033	-1
ENSG00000169282.17	-0.17006	4.27847	12.4421	0.000419754	0.0104549	ENSG00000169282	KCNAB1	7881	protein_coding	retained_intron	potassium voltage-gated channel subfamily A member regulatory beta subunit 1 [Source:HGNC Symbol;Acc:HGNC:6228]	3	156037701	156539138	1
ENSG00000151490.13	-0.176446	3.40795	12.4385	0.000420576	0.0104549	ENSG00000151490	PTPRO	5800	protein_coding	protein_coding	protein tyrosine phosphatase receptor type O [Source:HGNC Symbol;Acc:HGNC:9678]	12	15322508	15598331	1
ENSG00000165458.13	0.134059	5.98016	12.4351	0.000421334	0.0104611	ENSG00000165458	INPPL1	3636	protein_coding	protein_coding	inositol polyphosphate phosphatase like 1 [Source:HGNC Symbol;Acc:HGNC:6080]	11	72223701	72239147	1
ENSG00000132613.14	0.176641	8.90477	12.4278	0.000422984	0.0104894	ENSG00000132613	MTSS2	92154	protein_coding	protein_coding	MTSS I-BAR domain containing 2 [Source:HGNC Symbol;Acc:HGNC:25094]	16	70661204	70686053	-1
ENSG00000167565.12	0.146423	1.9687	12.4255	0.000423517	0.01049	ENSG00000167565	SERTAD3	29946	protein_coding	protein_coding	SERTA domain containing 3 [Source:HGNC Symbol;Acc:HGNC:17931]	19	40440844	40444335	-1
ENSG00000213424.8	-0.164782	3.64379	12.414	0.000426119	0.0105417	ENSG00000213424	KRT222	125113	protein_coding	nonsense_mediated_decay	keratin 222 [Source:HGNC Symbol;Acc:HGNC:28695]	17	40654665	40665181	-1
ENSG00000065150.18	-0.0731573	6.27596	12.4104	0.000426961	0.0105498	ENSG00000065150	IPO5	3843	protein_coding	retained_intron	importin 5 [Source:HGNC Symbol;Acc:HGNC:6402]	13	97953658	98024296	1
ENSG00000204130.12	-0.0719155	4.94527	12.3986	0.000429663	0.01058	ENSG00000204130	RUFY2	55680	protein_coding	nonsense_mediated_decay	RUN and FYVE domain containing 2 [Source:HGNC Symbol;Acc:HGNC:19761]	10	68341107	68407294	-1
ENSG00000186787.8	-0.0947223	2.87691	12.3974	0.00042994	0.01058	ENSG00000186787	SPIN2B	474343	protein_coding	protein_coding	spindlin family member 2B [Source:HGNC Symbol;Acc:HGNC:33147]	X	57118551	57121546	-1
ENSG00000135249.7	-0.128785	2.87507	12.3938	0.000430757	0.01058	ENSG00000135249	RINT1	60561	protein_coding	protein_coding	RAD50 interactor 1 [Source:HGNC Symbol;Acc:HGNC:21876]	7	105532169	105567677	1
ENSG00000144290.16	-0.156281	5.44026	12.3956	0.000430357	0.01058	ENSG00000144290	SLC4A10	57282	protein_coding	processed_transcript	solute carrier family 4 member 10 [Source:HGNC Symbol;Acc:HGNC:13811]	2	161424332	161985282	1
ENSG00000116675.15	-0.163585	6.64553	12.3988	0.000429598	0.01058	ENSG00000116675	DNAJC6	9829	protein_coding	processed_transcript	DnaJ heat shock protein family (Hsp40) member C6 [Source:HGNC Symbol;Acc:HGNC:15469]	1	65248219	65415871	1
ENSG00000149150.8	0.119488	2.30077	12.3773	0.000434594	0.0106315	ENSG00000149150	SLC43A1	8501	protein_coding	protein_coding	solute carrier family 43 member 1 [Source:HGNC Symbol;Acc:HGNC:9225]	11	57484534	57515780	-1
ENSG00000165113.12	0.106589	3.84823	12.3817	0.000433574	0.0106315	ENSG00000165113	GKAP1	80318	protein_coding	protein_coding	G kinase anchoring protein 1 [Source:HGNC Symbol;Acc:HGNC:17496]	9	83739425	83829516	-1
ENSG00000100612.13	-0.0823083	4.94216	12.3736	0.000435436	0.0106315	ENSG00000100612	DHRS7	51635	protein_coding	protein_coding	dehydrogenase/reductase 7 [Source:HGNC Symbol;Acc:HGNC:21524]	14	60144119	60169856	-1
ENSG00000175582.19	-0.113259	7.2248	12.3771	0.000434623	0.0106315	ENSG00000175582	RAB6A	5870	protein_coding	protein_coding	RAB6A, member RAS oncogene family [Source:HGNC Symbol;Acc:HGNC:9786]	11	73675638	73761137	-1
ENSG00000174808.11	-0.182835	-0.296659	12.3737	0.000435421	0.0106315	ENSG00000174808	BTC	685	protein_coding	protein_coding	betacellulin [Source:HGNC Symbol;Acc:HGNC:1121]	4	74744759	74794523	-1
ENSG00000173801.16	0.150509	4.23424	12.3707	0.00043612	0.0106355	ENSG00000173801	JUP	3728	protein_coding	protein_coding	junction plakoglobin [Source:HGNC Symbol;Acc:HGNC:6207]	17	41754604	41786931	-1
ENSG00000158019.20	-0.109615	4.02497	12.3665	0.000437105	0.0106469	ENSG00000158019	BABAM2	9577	protein_coding	protein_coding	BRISC and BRCA1 A complex member 2 [Source:HGNC Symbol;Acc:HGNC:1106]	2	27889941	28338901	1
ENSG00000003137.8	-0.186934	3.44937	12.3593	0.000438788	0.0106753	ENSG00000003137	CYP26B1	56603	protein_coding	protein_coding	cytochrome P450 family 26 subfamily B member 1 [Source:HGNC Symbol;Acc:HGNC:20581]	2	72129238	72148038	-1
ENSG00000175787.16	-0.102145	2.85908	12.3507	0.000440825	0.0107121	ENSG00000175787	ZNF169	169841	protein_coding	protein_coding	zinc finger protein 169 [Source:HGNC Symbol;Acc:HGNC:12957]	9	94259298	94301829	1
ENSG00000175826.11	0.0750833	6.21918	12.3462	0.000441875	0.010725	ENSG00000175826	CTDNEP1	23399	protein_coding	protein_coding	CTD nuclear envelope phosphatase 1 [Source:HGNC Symbol;Acc:HGNC:19085]	17	7243591	7252491	-1
ENSG00000284652.1	0.227392	-1.02912	12.3439	0.000442428	0.0107257	ENSG00000284652		NA	lncRNA	lncRNA	novel transcript	1	9421098	9422862	-1
ENSG00000279996.1	0.262227	-0.931597	12.3392	0.00044354	0.0107274	ENSG00000279996		NA	TEC	TEC	TEC	7	75625089	75626970	-1
ENSG00000108946.14	-0.104082	7.41795	12.341	0.000443106	0.0107274	ENSG00000108946	PRKAR1A	5573	protein_coding	protein_coding	protein kinase cAMP-dependent type I regulatory subunit alpha [Source:HGNC Symbol;Acc:HGNC:9388]	17	68511780	68551319	1
ENSG00000164933.11	-0.0981919	3.47691	12.3366	0.000444173	0.0107301	ENSG00000164933	SLC25A32	81034	protein_coding	protein_coding	solute carrier family 25 member 32 [Source:HGNC Symbol;Acc:HGNC:29683]	8	103398635	103415189	-1
ENSG00000137727.12	-0.204197	2.65446	12.3324	0.000445175	0.0107417	ENSG00000137727	ARHGAP20	57569	protein_coding	protein_coding	Rho GTPase activating protein 20 [Source:HGNC Symbol;Acc:HGNC:18357]	11	110577042	110713189	-1
ENSG00000203666.12	0.122575	3.65818	12.3229	0.000447432	0.010748	ENSG00000203666	EFCAB2	84288	protein_coding	processed_transcript	EF-hand calcium binding domain 2 [Source:HGNC Symbol;Acc:HGNC:28166]	1	244969705	245127164	1
ENSG00000186469.8	-0.146496	5.52988	12.328	0.000446219	0.010748	ENSG00000186469	GNG2	54331	protein_coding	protein_coding	G protein subunit gamma 2 [Source:HGNC Symbol;Acc:HGNC:4404]	14	51826195	51979342	1
ENSG00000111799.20	-0.174346	3.11952	12.3266	0.000446559	0.010748	ENSG00000111799	COL12A1	1303	protein_coding	protein_coding	collagen type XII alpha 1 chain [Source:HGNC Symbol;Acc:HGNC:2188]	6	75084326	75206053	-1
ENSG00000233087.7	-0.217553	-0.148071	12.3225	0.00044753	0.010748	ENSG00000233087	RAB6D	150786	protein_coding	protein_coding	RAB6D, member RAS oncogene family [Source:HGNC Symbol;Acc:HGNC:30272]	2	131361111	131364142	-1
ENSG00000132286.11	-0.0834074	4.34107	12.3141	0.000449539	0.0107837	ENSG00000132286	TIMM10B	26515	protein_coding	protein_coding	translocase of inner mitochondrial membrane 10B [Source:HGNC Symbol;Acc:HGNC:4022]	11	6481501	6484681	1
ENSG00000124126.13	0.137268	7.02106	12.306	0.000451508	0.0108183	ENSG00000124126	PREX1	57580	protein_coding	nonsense_mediated_decay	phosphatidylinositol-3,4,5-trisphosphate dependent Rac exchange factor 1 [Source:HGNC Symbol;Acc:HGNC:32594]	20	48624252	48827999	-1
ENSG00000128271.21	0.215533	3.48465	12.293	0.000454671	0.0108375	ENSG00000128271	ADORA2A	135	protein_coding	processed_transcript	adenosine A2a receptor [Source:HGNC Symbol;Acc:HGNC:263]	22	24417879	24442357	1
ENSG00000164050.12	0.163302	7.27673	12.2944	0.000454326	0.0108375	ENSG00000164050	PLXNB1	5364	protein_coding	retained_intron	plexin B1 [Source:HGNC Symbol;Acc:HGNC:9103]	3	48403854	48430086	-1
ENSG00000120594.16	0.11386	4.34619	12.2901	0.000455379	0.0108375	ENSG00000120594	PLXDC2	84898	protein_coding	protein_coding	plexin domain containing 2 [Source:HGNC Symbol;Acc:HGNC:21013]	10	19816239	20289856	1
ENSG00000184007.18	0.105263	7.22563	12.2945	0.000454293	0.0108375	ENSG00000184007	PTP4A2	8073	protein_coding	protein_coding	protein tyrosine phosphatase 4A2 [Source:HGNC Symbol;Acc:HGNC:9635]	1	31906421	31944856	-1
ENSG00000198546.14	0.0876743	4.01332	12.2897	0.00045547	0.0108375	ENSG00000198546	ZNF511	118472	protein_coding	protein_coding	zinc finger protein 511 [Source:HGNC Symbol;Acc:HGNC:28445]	10	133308914	133313162	1
ENSG00000228016.1	-0.225396	-0.000449333	12.2902	0.000455338	0.0108375	ENSG00000228016	RAPGEF4-AS1	NA	lncRNA	lncRNA	RAPGEF4 antisense RNA 1 [Source:HGNC Symbol;Acc:HGNC:28081]	2	172677141	172736206	-1
ENSG00000144635.8	-0.102926	4.39129	12.2842	0.000456812	0.0108568	ENSG00000144635	DYNC1LI1	51143	protein_coding	protein_coding	dynein cytoplasmic 1 light intermediate chain 1 [Source:HGNC Symbol;Acc:HGNC:18745]	3	32525974	32570858	-1
ENSG00000173473.10	0.120593	5.02981	12.28	0.000457827	0.0108684	ENSG00000173473	SMARCC1	6599	protein_coding	protein_coding	SWI/SNF related, matrix associated, actin dependent regulator of chromatin subfamily c member 1 [Source:HGNC Symbol;Acc:HGNC:11104]	3	47585269	47782106	-1
ENSG00000146701.11	-0.119503	6.4141	12.2722	0.000459758	0.0109016	ENSG00000146701	MDH2	4191	protein_coding	protein_coding	malate dehydrogenase 2 [Source:HGNC Symbol;Acc:HGNC:6971]	7	76048051	76067508	1
ENSG00000113100.9	-0.179021	2.28166	12.266	0.000461283	0.0109252	ENSG00000113100	CDH9	1007	protein_coding	protein_coding	cadherin 9 [Source:HGNC Symbol;Acc:HGNC:1768]	5	26880597	27121150	-1
ENSG00000100784.10	0.111211	5.42365	12.2479	0.000465776	0.0110062	ENSG00000100784	RPS6KA5	9252	protein_coding	protein_coding	ribosomal protein S6 kinase A5 [Source:HGNC Symbol;Acc:HGNC:10434]	14	90847861	91060641	-1
ENSG00000163075.12	-0.121187	2.33162	12.2488	0.000465556	0.0110062	ENSG00000163075	CFAP221	200373	protein_coding	nonsense_mediated_decay	cilia and flagella associated protein 221 [Source:HGNC Symbol;Acc:HGNC:33720]	2	119544432	119662251	1
ENSG00000040487.12	0.0986752	3.62105	12.2415	0.000467379	0.0110314	ENSG00000040487	SLC66A1	54896	protein_coding	protein_coding	solute carrier family 66 member 1 [Source:HGNC Symbol;Acc:HGNC:26001]	1	19312326	19329300	1
ENSG00000211451.12	-0.161161	1.08362	12.2259	0.000471313	0.0111115	ENSG00000211451	GNRHR2	NA	transcribed_unitary_pseudogene	processed_transcript	gonadotropin releasing hormone receptor 2 (pseudogene) [Source:HGNC Symbol;Acc:HGNC:16341]	1	145919013	145925341	1
ENSG00000185420.18	-0.133096	3.23937	12.223	0.000472032	0.0111157	ENSG00000185420	SMYD3	64754	protein_coding	processed_transcript	SET and MYND domain containing 3 [Source:HGNC Symbol;Acc:HGNC:15513]	1	245749342	246507312	-1
ENSG00000196277.15	-0.117833	3.1957	12.2176	0.000473409	0.0111254	ENSG00000196277	GRM7	2917	protein_coding	nonsense_mediated_decay	glutamate metabotropic receptor 7 [Source:HGNC Symbol;Acc:HGNC:4599]	3	6770001	7741533	1
ENSG00000197385.5	-0.27832	-0.740303	12.2171	0.000473524	0.0111254	ENSG00000197385	ZNF860	344787	protein_coding	processed_transcript	zinc finger protein 860 [Source:HGNC Symbol;Acc:HGNC:34513]	3	31981750	31991723	1
ENSG00000156860.15	0.0745041	5.64895	12.208	0.000475858	0.0111674	ENSG00000156860	FBRS	64319	protein_coding	protein_coding	fibrosin [Source:HGNC Symbol;Acc:HGNC:20442]	16	30658431	30670810	1
ENSG00000223804.5	0.243971	1.52815	12.1992	0.000478107	0.0112074	ENSG00000223804		NA	transcribed_unprocessed_pseudogene	processed_transcript	Poly [ADP-ribose] polymerase 8 (PARP8) pseudogene	1	120267334	120341871	-1
ENSG00000117523.15	0.0917301	7.88003	12.1952	0.000479136	0.0112077	ENSG00000117523	PRRC2C	23215	protein_coding	processed_transcript	proline rich coiled-coil 2C [Source:HGNC Symbol;Acc:HGNC:24903]	1	171485551	171593511	1
ENSG00000168724.14	0.0693985	4.96174	12.1928	0.000479752	0.0112077	ENSG00000168724	DNAJC21	134218	protein_coding	protein_coding	DnaJ heat shock protein family (Hsp40) member C21 [Source:HGNC Symbol;Acc:HGNC:27030]	5	34929559	34958964	1
ENSG00000267278.5	-0.305155	-1.51909	12.1932	0.000479636	0.0112077	ENSG00000267278	MAP3K14-AS1	NA	lncRNA	lncRNA	MAP3K14 antisense RNA 1 [Source:HGNC Symbol;Acc:HGNC:44359]	17	45247916	45269824	1
ENSG00000178977.3	0.211689	-0.767659	12.1851	0.000481729	0.0112411	ENSG00000178977	LINC00324	NA	lncRNA	lncRNA	long intergenic non-protein coding RNA 324 [Source:HGNC Symbol;Acc:HGNC:26628]	17	8220642	8224043	-1
ENSG00000121774.17	-0.0963295	5.41188	12.181	0.000482791	0.0112495	ENSG00000121774	KHDRBS1	10657	protein_coding	protein_coding	KH RNA binding domain containing, signal transduction associated 1 [Source:HGNC Symbol;Acc:HGNC:18116]	1	32013868	32060850	1
ENSG00000165028.11	-0.135318	1.79742	12.1795	0.000483184	0.0112495	ENSG00000165028	NIPSNAP3B	55335	protein_coding	nonsense_mediated_decay	nipsnap homolog 3B [Source:HGNC Symbol;Acc:HGNC:23641]	9	104764129	104777764	1
ENSG00000104218.14	0.10668	5.06199	12.175	0.000484352	0.0112512	ENSG00000104218	CSPP1	79848	protein_coding	protein_coding	centrosome and spindle pole associated protein 1 [Source:HGNC Symbol;Acc:HGNC:26193]	8	67062426	67196263	1
ENSG00000091136.13	-0.174774	4.33468	12.1763	0.000484012	0.0112512	ENSG00000091136	LAMB1	3912	protein_coding	retained_intron	laminin subunit beta 1 [Source:HGNC Symbol;Acc:HGNC:6486]	7	107923799	108003187	-1
ENSG00000089048.14	0.0975931	5.61503	12.1717	0.000485188	0.0112566	ENSG00000089048	ESF1	51575	protein_coding	protein_coding	ESF1 nucleolar pre-rRNA processing protein homolog [Source:HGNC Symbol;Acc:HGNC:15898]	20	13714322	13784886	-1
ENSG00000163960.11	0.0694436	5.42295	12.1699	0.00048568	0.0112566	ENSG00000163960	UBXN7	26043	protein_coding	protein_coding	UBX domain protein 7 [Source:HGNC Symbol;Acc:HGNC:29119]	3	196347662	196432430	-1
ENSG00000142208.15	0.0558558	6.39046	12.1602	0.0004882	0.0112896	ENSG00000142208	AKT1	207	protein_coding	protein_coding	AKT serine/threonine kinase 1 [Source:HGNC Symbol;Acc:HGNC:391]	14	104769349	104795751	-1
ENSG00000155959.10	-0.0790006	4.73295	12.1611	0.000487973	0.0112896	ENSG00000155959	VBP1	7411	protein_coding	protein_coding	VHL binding protein 1 [Source:HGNC Symbol;Acc:HGNC:12662]	X	155197007	155239841	1
ENSG00000248485.1	-0.210117	3.93805	12.1555	0.000489442	0.0113056	ENSG00000248485	PCP4L1	654790	protein_coding	protein_coding	Purkinje cell protein 4 like 1 [Source:HGNC Symbol;Acc:HGNC:20448]	1	161258745	161285450	1
ENSG00000189410.11	-0.179516	5.18573	12.1531	0.000490061	0.0113071	ENSG00000189410	SH2D5	400745	protein_coding	protein_coding	SH2 domain containing 5 [Source:HGNC Symbol;Acc:HGNC:28819]	1	20719731	20732837	-1
ENSG00000158715.5	0.213028	2.67021	12.1459	0.000491963	0.0113383	ENSG00000158715	SLC45A3	85414	protein_coding	protein_coding	solute carrier family 45 member 3 [Source:HGNC Symbol;Acc:HGNC:8642]	1	205657851	205680509	-1
ENSG00000267749.1	0.216746	0.191456	12.1404	0.000493417	0.0113591	ENSG00000267749		NA	lncRNA	lncRNA	novel transcript, sense intronic to GNG7	19	2641838	2643853	-1
ENSG00000162599.15	0.129714	6.80935	12.1379	0.000494063	0.0113612	ENSG00000162599	NFIA	4774	protein_coding	protein_coding	nuclear factor I A [Source:HGNC Symbol;Acc:HGNC:7784]	1	60865259	61462788	1
ENSG00000135587.8	0.121585	1.95185	12.1327	0.000495455	0.0113805	ENSG00000135587	SMPD2	6610	protein_coding	protein_coding	sphingomyelin phosphodiesterase 2 [Source:HGNC Symbol;Acc:HGNC:11121]	6	109440724	109443919	1
ENSG00000158169.12	0.19493	1.79673	12.1287	0.000496509	0.011392	ENSG00000158169	FANCC	2176	protein_coding	protein_coding	FA complementation group C [Source:HGNC Symbol;Acc:HGNC:3584]	9	95099054	95426796	-1
ENSG00000111224.13	-0.0879054	2.43661	12.1122	0.000500941	0.0114809	ENSG00000111224	PARP11	57097	protein_coding	nonsense_mediated_decay	poly(ADP-ribose) polymerase family member 11 [Source:HGNC Symbol;Acc:HGNC:1186]	12	3791047	3873448	-1
ENSG00000068366.19	-0.110375	4.82927	12.1085	0.000501926	0.0114906	ENSG00000068366	ACSL4	2182	protein_coding	processed_transcript	acyl-CoA synthetase long chain family member 4 [Source:HGNC Symbol;Acc:HGNC:3571]	X	109624244	109733403	-1
ENSG00000152457.17	0.112401	2.4	12.1041	0.000503102	0.0115048	ENSG00000152457	DCLRE1C	64421	protein_coding	protein_coding	DNA cross-link repair 1C [Source:HGNC Symbol;Acc:HGNC:17642]	10	14897359	14954432	-1
ENSG00000115598.9	-0.192395	0.518666	12.0919	0.000506419	0.0115677	ENSG00000115598	IL1RL2	8808	protein_coding	protein_coding	interleukin 1 receptor like 2 [Source:HGNC Symbol;Acc:HGNC:5999]	2	102187006	102240002	1
ENSG00000164850.14	0.227444	4.10557	12.0861	0.000507983	0.0115906	ENSG00000164850	GPER1	2852	protein_coding	protein_coding	G protein-coupled estrogen receptor 1 [Source:HGNC Symbol;Acc:HGNC:4485]	7	1082208	1093815	1
ENSG00000124225.15	0.104841	5.68912	12.0788	0.000509977	0.0115975	ENSG00000124225	PMEPA1	56937	protein_coding	protein_coding	prostate transmembrane protein, androgen induced 1 [Source:HGNC Symbol;Acc:HGNC:14107]	20	57648392	57711536	-1
ENSG00000203965.12	-0.108623	2.95351	12.081	0.000509394	0.0115975	ENSG00000203965	EFCAB7	84455	protein_coding	processed_transcript	EF-hand calcium binding domain 7 [Source:HGNC Symbol;Acc:HGNC:29379]	1	63523372	63572693	1
ENSG00000143502.14	-0.141622	4.86498	12.0791	0.000509902	0.0115975	ENSG00000143502	SUSD4	55061	protein_coding	protein_coding	sushi domain containing 4 [Source:HGNC Symbol;Acc:HGNC:25470]	1	223220819	223364178	-1
ENSG00000136848.16	0.0833098	6.60581	12.0731	0.00051154	0.0116201	ENSG00000136848	DAB2IP	153090	protein_coding	protein_coding	DAB2 interacting protein [Source:HGNC Symbol;Acc:HGNC:17294]	9	121567057	121785530	1
ENSG00000260136.5	0.215964	-0.875128	12.0681	0.000512916	0.011632	ENSG00000260136		NA	lncRNA	lncRNA	novel transcript	16	23452758	23457606	1
ENSG00000100442.10	-0.0706973	5.99994	12.0671	0.000513198	0.011632	ENSG00000100442	FKBP3	2287	protein_coding	protein_coding	FKBP prolyl isomerase 3 [Source:HGNC Symbol;Acc:HGNC:3719]	14	45115599	45135319	-1
ENSG00000181929.11	-0.0773969	4.38771	12.0608	0.00051494	0.011632	ENSG00000181929	PRKAG1	5571	protein_coding	protein_coding	protein kinase AMP-activated non-catalytic subunit gamma 1 [Source:HGNC Symbol;Acc:HGNC:9385]	12	49002274	49018807	-1
ENSG00000131373.14	-0.137327	2.57589	12.0591	0.000515393	0.011632	ENSG00000131373	HACL1	26061	protein_coding	protein_coding	2-hydroxyacyl-CoA lyase 1 [Source:HGNC Symbol;Acc:HGNC:17856]	3	15560699	15601852	-1
ENSG00000060709.14	-0.171147	5.03259	12.0632	0.000514283	0.011632	ENSG00000060709	RIMBP2	23504	protein_coding	protein_coding	RIMS binding protein 2 [Source:HGNC Symbol;Acc:HGNC:30339]	12	130396137	130716281	-1
ENSG00000104490.17	-0.209026	6.72069	12.0589	0.000515458	0.011632	ENSG00000104490	NCALD	83988	protein_coding	protein_coding	neurocalcin delta [Source:HGNC Symbol;Acc:HGNC:7655]	8	101686542	102124907	-1
ENSG00000159335.15	0.135524	7.64942	12.0301	0.000523475	0.0117871	ENSG00000159335	PTMS	5763	protein_coding	protein_coding	parathymosin [Source:HGNC Symbol;Acc:HGNC:9629]	12	6765516	6770952	1
ENSG00000235173.6	0.11742	3.36183	12.0304	0.000523395	0.0117871	ENSG00000235173	HGH1	51236	protein_coding	protein_coding	HGH1 homolog [Source:HGNC Symbol;Acc:HGNC:24161]	8	144137774	144140851	1
ENSG00000014641.17	-0.195696	7.83671	12.0173	0.000527101	0.0118557	ENSG00000014641	MDH1	4190	polymorphic_pseudogene	retained_intron	malate dehydrogenase 1 [Source:HGNC Symbol;Acc:HGNC:6970]	2	63588609	63607197	1
ENSG00000182901.16	-0.178009	4.81078	12.0135	0.000528174	0.0118669	ENSG00000182901	RGS7	6000	protein_coding	protein_coding	regulator of G protein signaling 7 [Source:HGNC Symbol;Acc:HGNC:10003]	1	240775515	241357230	-1
ENSG00000198157.10	0.143254	4.38938	12.0091	0.000529401	0.0118815	ENSG00000198157	HMGN5	79366	protein_coding	protein_coding	high mobility group nucleosome binding domain 5 [Source:HGNC Symbol;Acc:HGNC:8013]	X	81113699	81201913	-1
ENSG00000188039.13	0.248661	4.70512	12.0047	0.000530679	0.0118972	ENSG00000188039	NWD1	284434	protein_coding	protein_coding	NACHT and WD repeat domain containing 1 [Source:HGNC Symbol;Acc:HGNC:27619]	19	16719975	16817963	1
ENSG00000130522.5	0.136042	7.88917	12.0016	0.000531545	0.0119036	ENSG00000130522	JUND	3727	protein_coding	protein_coding	JunD proto-oncogene, AP-1 transcription factor subunit [Source:HGNC Symbol;Acc:HGNC:6206]	19	18279694	18281622	-1
ENSG00000132522.15	0.0785669	5.56902	11.9897	0.000534945	0.0119667	ENSG00000132522	GPS2	2874	protein_coding	protein_coding	G protein pathway suppressor 2 [Source:HGNC Symbol;Acc:HGNC:4550]	17	7311324	7315564	-1
ENSG00000126218.11	0.238098	-0.333545	11.9772	0.000538555	0.0120037	ENSG00000126218	F10	2159	protein_coding	protein_coding	coagulation factor X [Source:HGNC Symbol;Acc:HGNC:3528]	13	113122799	113149529	1
ENSG00000113649.11	-0.0708476	5.50906	11.9787	0.000538126	0.0120037	ENSG00000113649	TCERG1	10915	protein_coding	retained_intron	transcription elongation regulator 1 [Source:HGNC Symbol;Acc:HGNC:15630]	5	146447311	146511961	1
ENSG00000120256.9	-0.1032	5.26967	11.9813	0.000537372	0.0120037	ENSG00000120256	LRP11	84918	protein_coding	protein_coding	LDL receptor related protein 11 [Source:HGNC Symbol;Acc:HGNC:16936]	6	149818757	149864359	-1
ENSG00000259583.2	-0.180001	2.58163	11.9739	0.000539519	0.0120037	ENSG00000259583		NA	lncRNA	lncRNA	novel transcript, antisense to LRRK1 and ALDH1A3	15	100892343	100919391	-1
ENSG00000171509.15	-0.213003	3.37009	11.9741	0.000539463	0.0120037	ENSG00000171509	RXFP1	59350	protein_coding	protein_coding	relaxin family peptide receptor 1 [Source:HGNC Symbol;Acc:HGNC:19718]	4	158315311	158653372	1
ENSG00000120265.16	-0.160007	6.30947	11.9685	0.000541081	0.0120255	ENSG00000120265	PCMT1	5110	protein_coding	protein_coding	protein-L-isoaspartate (D-aspartate) O-methyltransferase [Source:HGNC Symbol;Acc:HGNC:8728]	6	149749443	149811420	1
ENSG00000087206.16	0.0727885	3.39775	11.9612	0.000543189	0.0120593	ENSG00000087206	UIMC1	51720	protein_coding	protein_coding	ubiquitin interaction motif containing 1 [Source:HGNC Symbol;Acc:HGNC:30298]	5	176905005	177022633	-1
ENSG00000229743.2	0.228202	-1.05158	11.9547	0.000545111	0.0120677	ENSG00000229743	LINC01159	NA	lncRNA	lncRNA	long intergenic non-protein coding RNA 1159 [Source:HGNC Symbol;Acc:HGNC:49514]	2	104865407	104872595	-1
ENSG00000216863.9	-0.210593	2.23164	11.9554	0.000544878	0.0120677	ENSG00000216863	LY86-AS1	NA	lncRNA	lncRNA	LY86 antisense RNA 1 [Source:HGNC Symbol;Acc:HGNC:26593]	6	6346465	6622771	-1
ENSG00000186081.11	-0.374935	0.836244	11.9539	0.00054533	0.0120677	ENSG00000186081	KRT5	3852	protein_coding	protein_coding	keratin 5 [Source:HGNC Symbol;Acc:HGNC:6442]	12	52514575	52520530	-1
ENSG00000165886.4	0.115144	3.84434	11.9477	0.00054714	0.0120817	ENSG00000165886	UBTD1	80019	protein_coding	protein_coding	ubiquitin domain containing 1 [Source:HGNC Symbol;Acc:HGNC:25683]	10	97498924	97571206	1
ENSG00000144677.14	0.110045	5.42712	11.9493	0.000546692	0.0120817	ENSG00000144677	CTDSPL	10217	protein_coding	protein_coding	CTD small phosphatase like [Source:HGNC Symbol;Acc:HGNC:16890]	3	37861880	37984469	1
ENSG00000125779.21	0.103726	5.38986	11.9427	0.000548626	0.0120922	ENSG00000125779	PANK2	80025	protein_coding	protein_coding	pantothenate kinase 2 [Source:HGNC Symbol;Acc:HGNC:15894]	20	3888839	3929882	1
ENSG00000106346.11	0.0906065	4.4457	11.9421	0.000548791	0.0120922	ENSG00000106346	USP42	84132	protein_coding	protein_coding	ubiquitin specific peptidase 42 [Source:HGNC Symbol;Acc:HGNC:20068]	7	6104884	6161564	1
ENSG00000159714.10	0.10557	2.67843	11.9355	0.000550744	0.0121093	ENSG00000159714	ZDHHC1	29800	protein_coding	protein_coding	zinc finger DHHC-type containing 1 [Source:HGNC Symbol;Acc:HGNC:17916]	16	67394152	67416833	-1
ENSG00000054793.13	-0.11411	7.36506	11.9366	0.00055041	0.0121093	ENSG00000054793	ATP9A	10079	protein_coding	protein_coding	ATPase phospholipid transporting 9A (putative) [Source:HGNC Symbol;Acc:HGNC:13540]	20	51596514	51768390	-1
ENSG00000242689.2	0.332893	-1.36599	11.9327	0.000551584	0.0121148	ENSG00000242689	CNTF	1270	protein_coding	protein_coding	ciliary neurotrophic factor [Source:HGNC Symbol;Acc:HGNC:2169]	11	58622665	58625733	1
ENSG00000187601.4	-0.132943	4.82608	11.928	0.000552961	0.0121321	ENSG00000187601	MAGEH1	28986	protein_coding	protein_coding	MAGE family member H1 [Source:HGNC Symbol;Acc:HGNC:24092]	X	55452127	55453566	1
ENSG00000260698.1	0.203118	-0.419114	11.9203	0.000555255	0.0121331	ENSG00000260698		NA	lncRNA	lncRNA	novel transcript	1	246682108	246685075	1
ENSG00000143793.12	0.114951	5.15661	11.9199	0.000555369	0.0121331	ENSG00000143793	C1orf35	79169	protein_coding	processed_transcript	chromosome 1 open reading frame 35 [Source:HGNC Symbol;Acc:HGNC:19032]	1	228100726	228105411	-1
ENSG00000126653.17	0.0907115	5.31119	11.9206	0.00055518	0.0121331	ENSG00000126653	NSRP1	84081	protein_coding	processed_transcript	nuclear speckle splicing regulatory protein 1 [Source:HGNC Symbol;Acc:HGNC:25305]	17	30115521	30186475	1
ENSG00000140395.8	-0.0797327	4.28569	11.9219	0.000554791	0.0121331	ENSG00000140395	WDR61	80349	protein_coding	protein_coding	WD repeat domain 61 [Source:HGNC Symbol;Acc:HGNC:30300]	15	78277835	78299703	-1
ENSG00000153233.12	-0.175898	2.59688	11.9123	0.00055764	0.0121698	ENSG00000153233	PTPRR	5801	protein_coding	protein_coding	protein tyrosine phosphatase receptor type R [Source:HGNC Symbol;Acc:HGNC:9680]	12	70638073	70920738	-1
ENSG00000273419.1	0.183765	-0.347351	11.9091	0.000558612	0.0121781	ENSG00000273419		NA	lncRNA	lncRNA	novel transcript, antisense to ZNF862	7	149858400	149862492	-1
ENSG00000129925.10	0.0887872	4.76561	11.9045	0.000559975	0.012182	ENSG00000129925	PGAP6	58986	protein_coding	protein_coding	post-glycosylphosphatidylinositol attachment to proteins 6 [Source:HGNC Symbol;Acc:HGNC:17205]	16	370788	387113	-1
ENSG00000011295.15	-0.108626	5.28929	11.9058	0.000559599	0.012182	ENSG00000011295	TTC19	54902	protein_coding	protein_coding	tetratricopeptide repeat domain 19 [Source:HGNC Symbol;Acc:HGNC:26006]	17	15999784	16045015	1
ENSG00000147669.10	-0.0969984	4.42616	11.8961	0.000562505	0.0121854	ENSG00000147669	POLR2K	5440	protein_coding	protein_coding	RNA polymerase II subunit K [Source:HGNC Symbol;Acc:HGNC:9198]	8	100150623	100154003	1
ENSG00000104231.10	-0.11201	3.66286	11.9012	0.000560975	0.0121854	ENSG00000104231	ZFAND1	79752	protein_coding	retained_intron	zinc finger AN1-type containing 1 [Source:HGNC Symbol;Acc:HGNC:25858]	8	81701334	81732903	-1
ENSG00000245750.7	-0.159512	-0.272848	11.8976	0.00056206	0.0121854	ENSG00000245750	DRAIC	NA	lncRNA	lncRNA	downregulated RNA in cancer, inhibitor of cell invasion and migration [Source:HGNC Symbol;Acc:HGNC:27082]	15	69462921	69843120	1
ENSG00000149269.9	-0.203583	6.85593	11.8972	0.000562174	0.0121854	ENSG00000149269	PAK1	5058	protein_coding	protein_coding	p21 (RAC1) activated kinase 1 [Source:HGNC Symbol;Acc:HGNC:8590]	11	77321707	77474635	-1
ENSG00000164442.9	-0.185736	3.95886	11.8923	0.000563666	0.0121977	ENSG00000164442	CITED2	10370	protein_coding	protein_coding	Cbp/p300 interacting transactivator with Glu/Asp rich carboxy-terminal domain 2 [Source:HGNC Symbol;Acc:HGNC:1987]	6	139371807	139374648	-1
ENSG00000188269.9	0.482633	0.47565	11.886	0.000565579	0.0122134	ENSG00000188269	OR7A5	26659	protein_coding	protein_coding	olfactory receptor family 7 subfamily A member 5 [Source:HGNC Symbol;Acc:HGNC:8368]	19	14824251	14835285	-1
ENSG00000261560.1	0.210201	0.788496	11.8877	0.000565061	0.0122134	ENSG00000261560		NA	lncRNA	lncRNA	novel transcript, sense intronic to GSPT1	16	11881075	11882569	-1
ENSG00000127946.16	0.156108	5.55586	11.8818	0.000566849	0.0122152	ENSG00000127946	HIP1	3092	protein_coding	protein_coding	huntingtin interacting protein 1 [Source:HGNC Symbol;Acc:HGNC:4913]	7	75533298	75738962	-1
ENSG00000155367.15	-0.134367	2.61901	11.883	0.000566476	0.0122152	ENSG00000155367	PPM1J	333926	protein_coding	nonsense_mediated_decay	protein phosphatase, Mg2+/Mn2+ dependent 1J [Source:HGNC Symbol;Acc:HGNC:20785]	1	112709994	112715477	-1
ENSG00000187699.10	0.146412	2.07543	11.8708	0.000570224	0.0122725	ENSG00000187699	C2orf88	84281	protein_coding	processed_transcript	chromosome 2 open reading frame 88 [Source:HGNC Symbol;Acc:HGNC:28191]	2	189879609	190203484	1
ENSG00000088538.12	-0.112438	6.38383	11.8689	0.000570795	0.0122725	ENSG00000088538	DOCK3	1795	protein_coding	protein_coding	dedicator of cytokinesis 3 [Source:HGNC Symbol;Acc:HGNC:2989]	3	50674927	51384198	1
ENSG00000215057.4	-0.250748	-1.82468	11.8672	0.000571299	0.0122725	ENSG00000215057	PKMP5	NA	processed_pseudogene	processed_pseudogene	pyruvate kinase M1/2 pseudogene 5 [Source:HGNC Symbol;Acc:HGNC:44247]	6	5972412	5974012	1
ENSG00000145087.12	-0.149608	4.95145	11.859	0.000573849	0.0123144	ENSG00000145087	STXBP5L	9515	protein_coding	protein_coding	syntaxin binding protein 5 like [Source:HGNC Symbol;Acc:HGNC:30757]	3	120908072	121424761	1
ENSG00000111832.12	0.0691404	5.40661	11.8566	0.000574588	0.0123174	ENSG00000111832	RWDD1	51389	protein_coding	protein_coding	RWD domain containing 1 [Source:HGNC Symbol;Acc:HGNC:20993]	6	116571409	116597675	1
ENSG00000119203.13	-0.068	3.54428	11.8499	0.000576635	0.0123287	ENSG00000119203	CPSF3	51692	protein_coding	protein_coding	cleavage and polyadenylation specific factor 3 [Source:HGNC Symbol;Acc:HGNC:2326]	2	9423651	9473101	1
ENSG00000089199.9	-0.232816	6.33183	11.8506	0.000576421	0.0123287	ENSG00000089199	CHGB	1114	protein_coding	protein_coding	chromogranin B [Source:HGNC Symbol;Acc:HGNC:1930]	20	5911510	5925353	1
ENSG00000146469.12	-0.236267	2.34407	11.849	0.000576917	0.0123287	ENSG00000146469	VIP	7432	protein_coding	protein_coding	vasoactive intestinal peptide [Source:HGNC Symbol;Acc:HGNC:12693]	6	152750797	152759765	1
ENSG00000198843.12	-0.0655608	5.85682	11.8471	0.000577526	0.012329	ENSG00000198843	SELENOT	51714	protein_coding	protein_coding	selenoprotein T [Source:HGNC Symbol;Acc:HGNC:18136]	3	150602875	150630445	1
ENSG00000259953.1	-0.14085	2.25691	11.8366	0.000580789	0.0123858	ENSG00000259953		NA	lncRNA	lncRNA	novel transcript, overlapping SUSD1	9	112028570	112039143	-1
ENSG00000064042.17	0.0685536	6.77181	11.8346	0.0005814	0.0123859	ENSG00000064042	LIMCH1	22998	protein_coding	protein_coding	LIM and calponin homology domains 1 [Source:HGNC Symbol;Acc:HGNC:29191]	4	41359607	41700044	1
ENSG00000164520.11	0.326409	-1.9925	11.8264	0.000583962	0.0124232	ENSG00000164520	RAET1E	135250	protein_coding	protein_coding	retinoic acid early transcript 1E [Source:HGNC Symbol;Acc:HGNC:16793]	6	149883375	149898102	-1
ENSG00000065154.11	-0.119238	6.20718	11.8232	0.000584961	0.0124232	ENSG00000065154	OAT	4942	protein_coding	protein_coding	ornithine aminotransferase [Source:HGNC Symbol;Acc:HGNC:8091]	10	124397303	124418976	-1
ENSG00000272973.1	-0.165886	0.339461	11.8246	0.000584545	0.0124232	ENSG00000272973		NA	lncRNA	lncRNA	novel transcript, antisense to SLC2A11	22	23856427	23857039	-1
ENSG00000241990.5	0.136319	1.60154	11.8158	0.000587304	0.0124601	ENSG00000241990	PRR34-AS1	NA	lncRNA	lncRNA	PRR34 antisense RNA 1 [Source:HGNC Symbol;Acc:HGNC:50499]	22	46053705	46057210	1
ENSG00000245213.6	0.188805	0.0342558	11.8124	0.000588371	0.0124698	ENSG00000245213		NA	lncRNA	lncRNA	novel transcript, antisense to GALNT7	4	173094868	173169652	-1
ENSG00000119943.12	0.156378	2.1584	11.7887	0.000595907	0.0126009	ENSG00000119943	PYROXD2	84795	protein_coding	processed_transcript	pyridine nucleotide-disulphide oxidoreductase domain 2 [Source:HGNC Symbol;Acc:HGNC:23517]	10	98383565	98415182	-1
ENSG00000164897.12	0.120739	5.01192	11.7906	0.000595295	0.0126009	ENSG00000164897	TMUB1	83590	protein_coding	protein_coding	transmembrane and ubiquitin like domain containing 1 [Source:HGNC Symbol;Acc:HGNC:21709]	7	151081085	151083493	-1
ENSG00000134444.13	-0.0831322	4.26551	11.7872	0.000596395	0.0126009	ENSG00000134444	RELCH	57614	protein_coding	protein_coding	RAB11 binding and LisH domain, coiled-coil and HEAT repeat containing [Source:HGNC Symbol;Acc:HGNC:29289]	18	62187255	62310217	1
ENSG00000168209.4	0.251815	6.40889	11.772	0.000601275	0.012633	ENSG00000168209	DDIT4	54541	protein_coding	protein_coding	DNA damage inducible transcript 4 [Source:HGNC Symbol;Acc:HGNC:24944]	10	72273924	72276036	1
ENSG00000125733.17	0.223612	3.96429	11.7804	0.000598587	0.012633	ENSG00000125733	TRIP10	9322	protein_coding	protein_coding	thyroid hormone receptor interactor 10 [Source:HGNC Symbol;Acc:HGNC:12304]	19	6737925	6751530	1
ENSG00000140368.12	0.171127	1.29173	11.7704	0.000601809	0.012633	ENSG00000140368	PSTPIP1	9051	protein_coding	protein_coding	proline-serine-threonine phosphatase interacting protein 1 [Source:HGNC Symbol;Acc:HGNC:9580]	15	76993359	77037475	1
ENSG00000268362.5	0.157169	1.54015	11.7741	0.000600597	0.012633	ENSG00000268362		NA	lncRNA	lncRNA	novel transcript	19	24033401	24077377	1
ENSG00000165879.8	0.121407	2.26628	11.7691	0.000602215	0.012633	ENSG00000165879	FRAT1	10023	protein_coding	protein_coding	FRAT regulator of WNT signaling pathway 1 [Source:HGNC Symbol;Acc:HGNC:3944]	10	97319271	97321915	1
ENSG00000071205.11	0.109373	2.46821	11.7694	0.000602134	0.012633	ENSG00000071205	ARHGAP10	79658	protein_coding	retained_intron	Rho GTPase activating protein 10 [Source:HGNC Symbol;Acc:HGNC:26099]	4	147732063	148072776	1
ENSG00000160131.13	-0.0569956	5.21722	11.7751	0.000600267	0.012633	ENSG00000160131	VMA21	203547	protein_coding	processed_transcript	vacuolar ATPase assembly factor VMA21 [Source:HGNC Symbol;Acc:HGNC:22082]	X	151396515	151409364	1
ENSG00000187840.4	0.193449	2.00341	11.7596	0.000605301	0.0126333	ENSG00000187840	EIF4EBP1	1978	protein_coding	protein_coding	eukaryotic translation initiation factor 4E binding protein 1 [Source:HGNC Symbol;Acc:HGNC:3288]	8	38030534	38060365	1
ENSG00000196923.13	0.101541	4.73143	11.7633	0.000604108	0.0126333	ENSG00000196923	PDLIM7	9260	protein_coding	nonsense_mediated_decay	PDZ and LIM domain 7 [Source:HGNC Symbol;Acc:HGNC:22958]	5	177483394	177497606	-1
ENSG00000101811.13	-0.0868745	2.13957	11.7627	0.000604305	0.0126333	ENSG00000101811	CSTF2	1478	protein_coding	protein_coding	cleavage stimulation factor subunit 2 [Source:HGNC Symbol;Acc:HGNC:2484]	X	100820359	100840932	1
ENSG00000072401.14	-0.0952115	3.0992	11.7618	0.0006046	0.0126333	ENSG00000072401	UBE2D1	7321	protein_coding	protein_coding	ubiquitin conjugating enzyme E2 D1 [Source:HGNC Symbol;Acc:HGNC:12474]	10	58334979	58370751	1
ENSG00000231437.3	-0.155676	2.12998	11.7609	0.000604895	0.0126333	ENSG00000231437	LINC01750	NA	lncRNA	lncRNA	long intergenic non-protein coding RNA 1750 [Source:HGNC Symbol;Acc:HGNC:52538]	1	111989770	111998842	1
ENSG00000131263.12	-0.0753227	5.4275	11.7576	0.000605937	0.0126337	ENSG00000131263	RLIM	51132	protein_coding	protein_coding	ring finger protein, LIM domain interacting [Source:HGNC Symbol;Acc:HGNC:13429]	X	74582976	74614624	-1
ENSG00000187630.15	0.124506	3.43907	11.748	0.000609099	0.0126822	ENSG00000187630	DHRS4L2	317749	protein_coding	protein_coding	dehydrogenase/reductase 4 like 2 [Source:HGNC Symbol;Acc:HGNC:19731]	14	23969874	24006408	1
ENSG00000167969.12	0.0992737	4.71454	11.7467	0.000609498	0.0126822	ENSG00000167969	ECI1	1632	protein_coding	protein_coding	enoyl-CoA delta isomerase 1 [Source:HGNC Symbol;Acc:HGNC:2703]	16	2239402	2252300	-1
ENSG00000120738.7	-0.379998	4.98778	11.7408	0.000611439	0.0127098	ENSG00000120738	EGR1	1958	protein_coding	protein_coding	early growth response 1 [Source:HGNC Symbol;Acc:HGNC:3238]	5	138465479	138469303	1
ENSG00000196083.9	-0.144211	2.44434	11.7385	0.000612195	0.0127126	ENSG00000196083	IL1RAP	3556	protein_coding	protein_coding	interleukin 1 receptor accessory protein [Source:HGNC Symbol;Acc:HGNC:5995]	3	190514051	190659750	1
ENSG00000155903.11	-0.0919052	3.88191	11.7361	0.000612993	0.0127164	ENSG00000155903	RASA2	5922	protein_coding	nonsense_mediated_decay	RAS p21 protein activator 2 [Source:HGNC Symbol;Acc:HGNC:9872]	3	141487027	141615344	1
ENSG00000274718.1	-0.218291	0.242334	11.732	0.000614338	0.0127314	ENSG00000274718		NA	lncRNA	lncRNA	novel transcript	13	107870383	107873372	1
ENSG00000105556.11	0.0965357	4.54211	11.7278	0.000615745	0.0127477	ENSG00000105556	MIER2	54531	protein_coding	protein_coding	MIER family member 2 [Source:HGNC Symbol;Acc:HGNC:29210]	19	301444	344815	-1
ENSG00000139112.10	-0.145857	7.75807	11.7244	0.000616858	0.0127579	ENSG00000139112	GABARAPL1	23710	protein_coding	nonsense_mediated_decay	GABA type A receptor associated protein like 1 [Source:HGNC Symbol;Acc:HGNC:4068]	12	10212458	10223128	1
ENSG00000205683.11	0.124021	2.9306	11.7142	0.00062024	0.012815	ENSG00000205683	DPF3	8110	protein_coding	protein_coding	double PHD fingers 3 [Source:HGNC Symbol;Acc:HGNC:17427]	14	72619296	72894116	-1
ENSG00000184486.9	0.143659	4.42377	11.7102	0.000621587	0.0128299	ENSG00000184486	POU3F2	5454	protein_coding	protein_coding	POU class 3 homeobox 2 [Source:HGNC Symbol;Acc:HGNC:9215]	6	98834574	98839458	1
ENSG00000187951.10	0.539197	0.860288	11.7029	0.000624034	0.0128399	ENSG00000187951		NA	lncRNA	lncRNA	novel transcript	15	30658717	30772993	1
ENSG00000134802.17	0.191868	2.33303	11.7013	0.000624569	0.0128399	ENSG00000134802	SLC43A3	29015	protein_coding	TEC	solute carrier family 43 member 3 [Source:HGNC Symbol;Acc:HGNC:17466]	11	57406954	57427580	-1
ENSG00000215158.9	0.162494	1.19365	11.7022	0.000624255	0.0128399	ENSG00000215158		NA	transcribed_unprocessed_pseudogene	processed_transcript	Putative beta-glucuronidase-like protein FLJ75287 pseudogene	5	34164698	34244796	-1
ENSG00000174132.8	-0.0970669	3.87419	11.7063	0.000622895	0.0128399	ENSG00000174132	FAM174A	345757	protein_coding	protein_coding	family with sequence similarity 174 member A [Source:HGNC Symbol;Acc:HGNC:24943]	5	100535374	100586741	1
ENSG00000007168.12	-0.117274	7.24267	11.6944	0.00062687	0.0128615	ENSG00000007168	PAFAH1B1	5048	protein_coding	protein_coding	platelet activating factor acetylhydrolase 1b regulatory subunit 1 [Source:HGNC Symbol;Acc:HGNC:8574]	17	2593210	2685615	1
ENSG00000206579.8	-0.124056	3.32868	11.6963	0.000626261	0.0128615	ENSG00000206579	XKR4	114786	protein_coding	protein_coding	XK related 4 [Source:HGNC Symbol;Acc:HGNC:29394]	8	55102028	55542054	1
ENSG00000014824.13	-0.107827	5.48835	11.6824	0.000630954	0.0129323	ENSG00000014824	SLC30A9	10463	protein_coding	protein_coding	solute carrier family 30 member 9 [Source:HGNC Symbol;Acc:HGNC:1329]	4	41990502	42090461	1
ENSG00000188277.9	0.244463	0.572986	11.6767	0.000632891	0.0129462	ENSG00000188277	C15orf62	643338	protein_coding	protein_coding	chromosome 15 open reading frame 62 [Source:HGNC Symbol;Acc:HGNC:34489]	15	40769980	40772449	1
ENSG00000067369.13	-0.0729393	5.74108	11.6771	0.00063275	0.0129462	ENSG00000067369	TP53BP1	7158	protein_coding	protein_coding	tumor protein p53 binding protein 1 [Source:HGNC Symbol;Acc:HGNC:11999]	15	43403061	43510728	-1
ENSG00000197594.11	0.151559	-0.016859	11.6739	0.000633839	0.0129527	ENSG00000197594	ENPP1	5167	protein_coding	retained_intron	ectonucleotide pyrophosphatase/phosphodiesterase 1 [Source:HGNC Symbol;Acc:HGNC:3356]	6	131808016	131895155	1
ENSG00000151229.12	-0.138449	4.66626	11.6696	0.000635295	0.0129696	ENSG00000151229	SLC2A13	114134	protein_coding	protein_coding	solute carrier family 2 member 13 [Source:HGNC Symbol;Acc:HGNC:15956]	12	39755025	40106089	-1
ENSG00000130227.16	-0.0638564	5.41719	11.6665	0.000636352	0.0129783	ENSG00000130227	XPO7	23039	protein_coding	protein_coding	exportin 7 [Source:HGNC Symbol;Acc:HGNC:14108]	8	21919662	22006585	1
ENSG00000141934.9	0.179424	3.82342	11.6573	0.000639526	0.0130301	ENSG00000141934	PLPP2	8612	protein_coding	protein_coding	phospholipid phosphatase 2 [Source:HGNC Symbol;Acc:HGNC:9230]	19	281040	291403	-1
ENSG00000134905.16	0.0761958	4.91899	11.6531	0.000640972	0.0130337	ENSG00000134905	CARS2	79587	protein_coding	retained_intron	cysteinyl-tRNA synthetase 2, mitochondrial [Source:HGNC Symbol;Acc:HGNC:25695]	13	110641412	110713603	-1
ENSG00000150995.18	-0.134316	6.26297	11.6546	0.000640455	0.0130337	ENSG00000150995	ITPR1	3708	protein_coding	retained_intron	inositol 1,4,5-trisphosphate receptor type 1 [Source:HGNC Symbol;Acc:HGNC:6180]	3	4493345	4847840	1
ENSG00000163939.18	0.0590188	4.72595	11.6462	0.000643334	0.0130559	ENSG00000163939	PBRM1	55193	protein_coding	protein_coding	polybromo 1 [Source:HGNC Symbol;Acc:HGNC:30064]	3	52545352	52685917	-1
ENSG00000128683.13	-0.243422	5.57788	11.6475	0.000642899	0.0130559	ENSG00000128683	GAD1	2571	protein_coding	protein_coding	glutamate decarboxylase 1 [Source:HGNC Symbol;Acc:HGNC:4092]	2	170813213	170861151	1
ENSG00000139780.7	-0.341531	-0.52832	11.6421	0.000644741	0.0130716	ENSG00000139780	METTL21C	196541	protein_coding	protein_coding	methyltransferase like 21C [Source:HGNC Symbol;Acc:HGNC:33717]	13	102685744	102694504	-1
ENSG00000106236.3	-0.404559	4.62091	11.6369	0.000646568	0.0130957	ENSG00000106236	NPTX2	4885	protein_coding	protein_coding	neuronal pentraxin 2 [Source:HGNC Symbol;Acc:HGNC:7953]	7	98617285	98629869	1
ENSG00000187736.12	0.0987573	1.83957	11.6314	0.000648483	0.0131216	ENSG00000187736	NHEJ1	79840	protein_coding	protein_coding	non-homologous end joining factor 1 [Source:HGNC Symbol;Acc:HGNC:25737]	2	219075317	219160865	-1
ENSG00000185340.15	0.104718	6.09652	11.6252	0.000650633	0.0131392	ENSG00000185340	GAS2L1	10634	protein_coding	protein_coding	growth arrest specific 2 like 1 [Source:HGNC Symbol;Acc:HGNC:16955]	22	29306582	29312785	1
ENSG00000125386.15	0.05424	5.04861	11.627	0.000650016	0.0131392	ENSG00000125386	FAM193A	8603	protein_coding	protein_coding	family with sequence similarity 193 member A [Source:HGNC Symbol;Acc:HGNC:16822]	4	2536631	2732565	1
ENSG00000166743.9	0.299867	-1.78505	11.6229	0.00065145	0.0131428	ENSG00000166743	ACSM1	116285	protein_coding	retained_intron	acyl-CoA synthetase medium chain family member 1 [Source:HGNC Symbol;Acc:HGNC:18049]	16	20623237	20698890	-1
ENSG00000213638.5	0.164296	1.39721	11.6154	0.000654083	0.0131701	ENSG00000213638	ADAT3	113179	protein_coding	protein_coding	adenosine deaminase tRNA specific 3 [Source:HGNC Symbol;Acc:HGNC:25151]	19	1905399	1913447	1
ENSG00000120324.8	-0.114488	2.51854	11.6155	0.000654027	0.0131701	ENSG00000120324	PCDHB10	56126	protein_coding	protein_coding	protocadherin beta 10 [Source:HGNC Symbol;Acc:HGNC:8681]	5	141192353	141195647	1
ENSG00000198417.6	0.324554	5.97671	11.6116	0.000655407	0.0131711	ENSG00000198417	MT1F	4494	protein_coding	protein_coding	metallothionein 1F [Source:HGNC Symbol;Acc:HGNC:7398]	16	56657731	56660698	1
ENSG00000051009.10	-0.0967662	4.24289	11.6116	0.000655416	0.0131711	ENSG00000051009	FAM160A2	84067	protein_coding	protein_coding	family with sequence similarity 160 member A2 [Source:HGNC Symbol;Acc:HGNC:25378]	11	6211335	6234711	-1
ENSG00000163611.11	-0.103123	1.91117	11.601	0.000659173	0.0132337	ENSG00000163611	SPICE1	152185	protein_coding	protein_coding	spindle and centriole associated protein 1 [Source:HGNC Symbol;Acc:HGNC:25083]	3	113442718	113515187	-1
ENSG00000171476.21	-0.12362	6.42608	11.5934	0.000661853	0.0132745	ENSG00000171476	HOPX	84525	protein_coding	protein_coding	HOP homeobox [Source:HGNC Symbol;Acc:HGNC:24961]	4	56647988	56681899	-1
ENSG00000077232.17	-0.0848624	5.12617	11.5903	0.000662955	0.0132836	ENSG00000077232	DNAJC10	54431	protein_coding	nonsense_mediated_decay	DnaJ heat shock protein family (Hsp40) member C10 [Source:HGNC Symbol;Acc:HGNC:24637]	2	182716041	182794464	1
ENSG00000240370.6	0.121625	2.98659	11.5845	0.000665042	0.0133125	ENSG00000240370	RPL13P5	NA	transcribed_processed_pseudogene	processed_transcript	ribosomal protein L13 pseudogene 5 [Source:HGNC Symbol;Acc:HGNC:30363]	12	6873389	6884741	1
ENSG00000197302.10	-0.0716834	3.38369	11.5772	0.000667646	0.0133516	ENSG00000197302	ZNF720	124411	protein_coding	nonsense_mediated_decay	zinc finger protein 720 [Source:HGNC Symbol;Acc:HGNC:26987]	16	31713229	31794869	1
ENSG00000132329.10	0.147465	6.33444	11.572	0.000669527	0.0133598	ENSG00000132329	RAMP1	10267	protein_coding	protein_coding	receptor activity modifying protein 1 [Source:HGNC Symbol;Acc:HGNC:9843]	2	237858893	237912106	1
ENSG00000126458.3	0.142768	3.69202	11.5674	0.000671179	0.0133598	ENSG00000126458	RRAS	6237	protein_coding	protein_coding	RAS related [Source:HGNC Symbol;Acc:HGNC:10447]	19	49635292	49640143	-1
ENSG00000136895.18	-0.0932972	4.70888	11.5697	0.000670363	0.0133598	ENSG00000136895	GARNL3	84253	protein_coding	protein_coding	GTPase activating Rap/RanGAP domain like 3 [Source:HGNC Symbol;Acc:HGNC:25425]	9	127224265	127393660	1
ENSG00000154174.7	-0.0967479	5.40968	11.5645	0.000672239	0.0133598	ENSG00000154174	TOMM70	9868	protein_coding	protein_coding	translocase of outer mitochondrial membrane 70 [Source:HGNC Symbol;Acc:HGNC:11985]	3	100363431	100401089	-1
ENSG00000168781.21	-0.106674	4.97342	11.5647	0.000672169	0.0133598	ENSG00000168781	PPIP5K1	9677	protein_coding	protein_coding	diphosphoinositol pentakisphosphate kinase 1 [Source:HGNC Symbol;Acc:HGNC:29023]	15	43533462	43590253	-1
ENSG00000029153.14	-0.113463	3.17799	11.5635	0.000672602	0.0133598	ENSG00000029153	ARNTL2	56938	protein_coding	protein_coding	aryl hydrocarbon receptor nuclear translocator like 2 [Source:HGNC Symbol;Acc:HGNC:18984]	12	27332854	27425289	1
ENSG00000115423.18	-0.154912	1.90093	11.5719	0.000669556	0.0133598	ENSG00000115423	DNAH6	1768	protein_coding	retained_intron	dynein axonemal heavy chain 6 [Source:HGNC Symbol;Acc:HGNC:2951]	2	84516455	84819589	1
ENSG00000174442.11	-0.15292	1.81079	11.5614	0.000673334	0.0133614	ENSG00000174442	ZWILCH	55055	protein_coding	protein_coding	zwilch kinetochore protein [Source:HGNC Symbol;Acc:HGNC:25468]	15	66504959	66550130	1
ENSG00000138069.16	-0.0893847	6.28647	11.5588	0.000674306	0.0133678	ENSG00000138069	RAB1A	5861	protein_coding	nonsense_mediated_decay	RAB1A, member RAS oncogene family [Source:HGNC Symbol;Acc:HGNC:9758]	2	65070696	65130331	-1
ENSG00000185532.15	0.134187	2.8377	11.5529	0.000676419	0.0133839	ENSG00000185532	PRKG1	5592	protein_coding	protein_coding	protein kinase cGMP-dependent 1 [Source:HGNC Symbol;Acc:HGNC:9414]	10	50990888	52298423	1
ENSG00000136261.14	-0.116657	3.32391	11.5543	0.000675929	0.0133839	ENSG00000136261	BZW2	28969	protein_coding	protein_coding	basic leucine zipper and W2 domains 2 [Source:HGNC Symbol;Acc:HGNC:18808]	7	16646131	16706523	1
ENSG00000176058.11	0.108497	5.45084	11.5463	0.000678847	0.0134119	ENSG00000176058	TPRN	286262	protein_coding	protein_coding	taperin [Source:HGNC Symbol;Acc:HGNC:26894]	9	137191617	137204193	-1
ENSG00000111237.18	-0.0756089	4.60007	11.5437	0.000679794	0.0134119	ENSG00000111237	VPS29	51699	protein_coding	protein_coding	VPS29 retromer complex component [Source:HGNC Symbol;Acc:HGNC:14340]	12	110491083	110502111	-1
ENSG00000171817.16	-0.0907243	4.35649	11.5438	0.000679769	0.0134119	ENSG00000171817	ZNF540	163255	protein_coding	protein_coding	zinc finger protein 540 [Source:HGNC Symbol;Acc:HGNC:25331]	19	37551406	37614179	1
ENSG00000112992.16	-0.0962181	5.33797	11.5338	0.000683425	0.0134577	ENSG00000112992	NNT	23530	protein_coding	protein_coding	nicotinamide nucleotide transhydrogenase [Source:HGNC Symbol;Acc:HGNC:7863]	5	43602692	43707405	1
ENSG00000123977.9	-0.21282	-0.126167	11.5344	0.000683197	0.0134577	ENSG00000123977	DAW1	164781	protein_coding	nonsense_mediated_decay	dynein assembly factor with WD repeats 1 [Source:HGNC Symbol;Acc:HGNC:26383]	2	227871054	227924344	1
ENSG00000263069.5	-0.126989	1.41952	11.5288	0.000685258	0.0134809	ENSG00000263069	RNF213-AS1	NA	lncRNA	lncRNA	RNF213 antisense RNA 1 [Source:HGNC Symbol;Acc:HGNC:54402]	17	80351828	80415168	-1
ENSG00000280388.1	0.197992	1.32444	11.5251	0.00068662	0.0134877	ENSG00000280388		NA	TEC	TEC	TEC	7	76043977	76045963	-1
ENSG00000179361.17	0.103409	2.22355	11.5225	0.000687574	0.0134877	ENSG00000179361	ARID3B	10620	protein_coding	protein_coding	AT-rich interaction domain 3B [Source:HGNC Symbol;Acc:HGNC:14350]	15	74541177	74598131	1
ENSG00000116353.15	-0.111323	4.10782	11.5235	0.000687225	0.0134877	ENSG00000116353	MECR	51102	protein_coding	protein_coding	mitochondrial trans-2-enoyl-CoA reductase [Source:HGNC Symbol;Acc:HGNC:19691]	1	29192657	29230942	-1
ENSG00000139970.16	-0.193549	8.35314	11.5181	0.000689231	0.0135074	ENSG00000139970	RTN1	6252	protein_coding	retained_intron	reticulon 1 [Source:HGNC Symbol;Acc:HGNC:10467]	14	59595976	59870776	-1
ENSG00000229806.1	0.266574	-0.978226	11.5136	0.000690877	0.0135267	ENSG00000229806	RPS15P5	NA	processed_pseudogene	processed_pseudogene	ribosomal protein S15 pseudogene 5 [Source:HGNC Symbol;Acc:HGNC:35536]	3	54626215	54626646	1
ENSG00000284714.1	0.219604	2.6338	11.5077	0.000693075	0.0135568	NA	NA	NA	NA	NA	NA	NA	NA	NA	NA
ENSG00000079435.9	0.136954	4.10126	11.5049	0.000694125	0.0135645	ENSG00000079435	LIPE	3991	protein_coding	protein_coding	lipase E, hormone sensitive type [Source:HGNC Symbol;Acc:HGNC:6621]	19	42401514	42427388	-1
ENSG00000187634.11	0.324977	0.699062	11.4969	0.000697121	0.0136101	ENSG00000187634	SAMD11	148398	protein_coding	protein_coding	sterile alpha motif domain containing 11 [Source:HGNC Symbol;Acc:HGNC:28706]	1	923928	944581	1
ENSG00000004766.15	-0.111569	4.2664	11.4947	0.000697963	0.0136136	ENSG00000004766	VPS50	55610	protein_coding	protein_coding	VPS50 subunit of EARP/GARPII complex [Source:HGNC Symbol;Acc:HGNC:25956]	7	93232340	93361123	1
ENSG00000117395.12	-0.110601	4.80405	11.4922	0.0006989	0.0136189	ENSG00000117395	EBNA1BP2	10969	protein_coding	protein_coding	EBNA1 binding protein 2 [Source:HGNC Symbol;Acc:HGNC:15531]	1	43164175	43270936	-1
ENSG00000128908.15	0.0613596	3.99513	11.481	0.000703109	0.0136772	ENSG00000128908	INO80	54617	protein_coding	protein_coding	INO80 complex ATPase subunit [Source:HGNC Symbol;Acc:HGNC:26956]	15	40978880	41116280	-1
ENSG00000198554.11	-0.105002	1.09594	11.4807	0.000703218	0.0136772	ENSG00000198554	WDHD1	11169	protein_coding	protein_coding	WD repeat and HMG-box DNA binding protein 1 [Source:HGNC Symbol;Acc:HGNC:23170]	14	54938949	55027105	-1
ENSG00000077454.15	0.0799137	4.97421	11.4774	0.000704494	0.013689	ENSG00000077454	LRCH4	4034	protein_coding	protein_coding	leucine rich repeats and calponin homology domain containing 4 [Source:HGNC Symbol;Acc:HGNC:6691]	7	100574011	100586129	-1
ENSG00000102452.15	-0.0949069	4.67942	11.464	0.000709575	0.0137617	ENSG00000102452	NALCN	259232	protein_coding	protein_coding	sodium leak channel, non-selective [Source:HGNC Symbol;Acc:HGNC:19082]	13	101053776	101416508	-1
ENSG00000278971.1	-0.384155	-1.60619	11.4653	0.000709064	0.0137617	ENSG00000278971		NA	TEC	TEC	TEC	18	70489630	70491205	1
ENSG00000031823.14	0.0528617	5.67595	11.4588	0.000711565	0.0137788	ENSG00000031823	RANBP3	8498	protein_coding	protein_coding	RAN binding protein 3 [Source:HGNC Symbol;Acc:HGNC:9850]	19	5916139	5978142	-1
ENSG00000132953.16	-0.0943573	3.34733	11.4582	0.000711793	0.0137788	ENSG00000132953	XPO4	64328	protein_coding	protein_coding	exportin 4 [Source:HGNC Symbol;Acc:HGNC:17796]	13	20777329	20903048	-1
ENSG00000125351.11	0.105742	5.29543	11.4556	0.0007128	0.0137853	ENSG00000125351	UPF3B	65109	protein_coding	protein_coding	UPF3B regulator of nonsense mediated mRNA decay [Source:HGNC Symbol;Acc:HGNC:20439]	X	119805311	119852998	-1
ENSG00000279653.1	0.291945	-0.648213	11.4487	0.000715441	0.0138081	ENSG00000279653		NA	TEC	TEC	TEC	19	2002580	2003581	-1
ENSG00000189058.8	0.15551	7.41443	11.4473	0.000715997	0.0138081	ENSG00000189058	APOD	347	protein_coding	protein_coding	apolipoprotein D [Source:HGNC Symbol;Acc:HGNC:612]	3	195568705	195584033	-1
ENSG00000047597.5	-0.167093	2.84948	11.4494	0.000715162	0.0138081	ENSG00000047597	XK	7504	protein_coding	protein_coding	X-linked Kx blood group [Source:HGNC Symbol;Acc:HGNC:12811]	X	37685791	37732130	1
ENSG00000135973.2	-0.322206	-1.68334	11.4423	0.000717919	0.0138322	ENSG00000135973	GPR45	11250	protein_coding	protein_coding	G protein-coupled receptor 45 [Source:HGNC Symbol;Acc:HGNC:4503]	2	105241743	105243467	1
ENSG00000127804.12	0.123564	4.93011	11.4398	0.00071889	0.013838	ENSG00000127804	METTL16	79066	protein_coding	processed_transcript	methyltransferase like 16 [Source:HGNC Symbol;Acc:HGNC:28484]	17	2405562	2511891	-1
ENSG00000168214.20	0.0681934	6.29679	11.4214	0.000726019	0.0139621	ENSG00000168214	RBPJ	3516	protein_coding	protein_coding	recombination signal binding protein for immunoglobulin kappa J region [Source:HGNC Symbol;Acc:HGNC:5724]	4	26163455	26435131	1
ENSG00000133069.15	0.104051	6.80329	11.4167	0.000727874	0.0139847	ENSG00000133069	TMCC2	9911	protein_coding	protein_coding	transmembrane and coiled-coil domain family 2 [Source:HGNC Symbol;Acc:HGNC:24239]	1	205227946	205285632	1
ENSG00000099385.11	0.124073	3.97477	11.4132	0.000729251	0.0139981	ENSG00000099385	BCL7C	9274	protein_coding	protein_coding	BAF chromatin remodeling complex subunit BCL7C [Source:HGNC Symbol;Acc:HGNC:1006]	16	30833626	30894960	-1
ENSG00000153310.19	-0.116317	5.45496	11.4082	0.000731208	0.0140095	ENSG00000153310	FAM49B	51571	protein_coding	protein_coding	family with sequence similarity 49 member B [Source:HGNC Symbol;Acc:HGNC:25216]	8	129839593	130017129	-1
ENSG00000182230.11	-0.14176	5.98151	11.4084	0.000731126	0.0140095	ENSG00000182230	FAM153B	202134	protein_coding	protein_coding	family with sequence similarity 153 member B [Source:HGNC Symbol;Acc:HGNC:27323]	5	176060689	176116015	1
ENSG00000105639.18	-0.144887	3.72015	11.4044	0.000732689	0.0140248	ENSG00000105639	JAK3	3718	protein_coding	retained_intron	Janus kinase 3 [Source:HGNC Symbol;Acc:HGNC:6193]	19	17824780	17848071	-1
ENSG00000102760.12	0.187614	5.25496	11.3939	0.000736854	0.0140554	ENSG00000102760	RGCC	28984	protein_coding	protein_coding	regulator of cell cycle [Source:HGNC Symbol;Acc:HGNC:20369]	13	41457550	41470871	1
ENSG00000079999.13	0.0680792	5.73929	11.3969	0.000735654	0.0140554	ENSG00000079999	KEAP1	9817	protein_coding	protein_coding	kelch like ECH associated protein 1 [Source:HGNC Symbol;Acc:HGNC:23177]	19	10486125	10503558	-1
ENSG00000154518.9	-0.115899	6.34795	11.3967	0.000735736	0.0140554	ENSG00000154518	ATP5MC3	518	protein_coding	protein_coding	ATP synthase membrane subunit c locus 3 [Source:HGNC Symbol;Acc:HGNC:843]	2	175176258	175184607	-1
ENSG00000134121.9	-0.127602	6.41402	11.3935	0.000737021	0.0140554	ENSG00000134121	CHL1	10752	protein_coding	protein_coding	cell adhesion molecule L1 like [Source:HGNC Symbol;Acc:HGNC:1939]	3	196763	409417	1
ENSG00000164163.10	-0.077276	4.24114	11.3898	0.000738468	0.0140699	ENSG00000164163	ABCE1	6059	protein_coding	protein_coding	ATP binding cassette subfamily E member 1 [Source:HGNC Symbol;Acc:HGNC:69]	4	145098288	145129524	1
ENSG00000149201.9	0.235992	-0.978516	11.3836	0.000740964	0.0140913	ENSG00000149201	CCDC81	60494	protein_coding	retained_intron	coiled-coil domain containing 81 [Source:HGNC Symbol;Acc:HGNC:26281]	11	86374736	86423109	1
ENSG00000131238.17	-0.0790159	6.07415	11.3846	0.000740547	0.0140913	ENSG00000131238	PPT1	5538	protein_coding	protein_coding	palmitoyl-protein thioesterase 1 [Source:HGNC Symbol;Acc:HGNC:9325]	1	40071461	40097727	-1
ENSG00000137261.13	-0.111762	4.63426	11.3814	0.000741833	0.0140948	ENSG00000137261	KIAA0319	9856	protein_coding	protein_coding	KIAA0319 [Source:HGNC Symbol;Acc:HGNC:21580]	6	24544104	24646191	-1
ENSG00000116752.5	-0.110425	4.51797	11.379	0.000742777	0.0140997	ENSG00000116752	BCAS2	10286	protein_coding	protein_coding	BCAS2 pre-mRNA processing factor [Source:HGNC Symbol;Acc:HGNC:975]	1	114567557	114581629	-1
ENSG00000188763.4	0.206387	2.78733	11.3733	0.000745054	0.0141274	ENSG00000188763	FZD9	8326	protein_coding	protein_coding	frizzled class receptor 9 [Source:HGNC Symbol;Acc:HGNC:4047]	7	73433778	73436120	1
ENSG00000279253.1	0.151597	1.42296	11.372	0.000745612	0.0141274	ENSG00000279253		NA	TEC	TEC	novel transcript	20	35262727	35264187	-1
ENSG00000177595.17	0.130012	5.309	11.365	0.000748425	0.0141421	ENSG00000177595	PIDD1	55367	protein_coding	nonsense_mediated_decay	p53-induced death domain protein 1 [Source:HGNC Symbol;Acc:HGNC:16491]	11	799179	809753	-1
ENSG00000085224.21	0.076042	7.51016	11.3669	0.000747653	0.0141421	ENSG00000085224	ATRX	546	protein_coding	protein_coding	ATRX chromatin remodeler [Source:HGNC Symbol;Acc:HGNC:886]	X	77504878	77786233	-1
ENSG00000123144.10	0.0737534	6.60616	11.3632	0.000749135	0.0141421	ENSG00000123144	TRIR	79002	protein_coding	nonsense_mediated_decay	telomerase RNA component interacting RNase [Source:HGNC Symbol;Acc:HGNC:28424]	19	12730640	12734684	-1
ENSG00000111361.12	-0.0499809	4.4934	11.3636	0.000748974	0.0141421	ENSG00000111361	EIF2B1	1967	protein_coding	protein_coding	eukaryotic translation initiation factor 2B subunit alpha [Source:HGNC Symbol;Acc:HGNC:3257]	12	123620406	123633766	-1
ENSG00000225953.2	-0.187498	1.44274	11.3597	0.000750561	0.014156	ENSG00000225953	SATB2-AS1	NA	lncRNA	lncRNA	SATB2 antisense RNA 1 [Source:HGNC Symbol;Acc:HGNC:26490]	2	199457700	199476935	1
ENSG00000249839.1	-0.508768	-0.397496	11.3504	0.000754322	0.0142139	ENSG00000249839		NA	unprocessed_pseudogene	unprocessed_pseudogene	histidine acid phosphatase domain containing 2A (HISPPD2A) pseudogene	15	43663654	43684339	-1
ENSG00000125734.15	0.0834088	4.84692	11.3429	0.00075736	0.0142548	ENSG00000125734	GPR108	56927	protein_coding	protein_coding	G protein-coupled receptor 108 [Source:HGNC Symbol;Acc:HGNC:17829]	19	6729914	6737603	-1
ENSG00000185000.11	0.0816106	5.16655	11.3416	0.000757882	0.0142548	ENSG00000185000	DGAT1	8694	protein_coding	protein_coding	diacylglycerol O-acyltransferase 1 [Source:HGNC Symbol;Acc:HGNC:2843]	8	144314584	144326910	-1
ENSG00000100523.14	-0.0742466	4.70649	11.3387	0.000759083	0.0142644	ENSG00000100523	DDHD1	80821	protein_coding	protein_coding	DDHD domain containing 1 [Source:HGNC Symbol;Acc:HGNC:19714]	14	53036745	53153323	-1
ENSG00000143545.8	0.167143	4.98071	11.3235	0.000765344	0.0142906	ENSG00000143545	RAB13	5872	protein_coding	protein_coding	RAB13, member RAS oncogene family [Source:HGNC Symbol;Acc:HGNC:9762]	1	153981617	153986358	-1
ENSG00000160685.13	0.14979	4.41781	11.3321	0.000761799	0.0142906	ENSG00000160685	ZBTB7B	51043	protein_coding	protein_coding	zinc finger and BTB domain containing 7B [Source:HGNC Symbol;Acc:HGNC:18668]	1	155002630	155018522	1
ENSG00000234465.10	0.148546	2.01349	11.3306	0.000762419	0.0142906	ENSG00000234465	PINLYP	390940	protein_coding	protein_coding	phospholipase A2 inhibitor and LY6/PLAUR domain containing [Source:HGNC Symbol;Acc:HGNC:44206]	19	43575801	43583964	1
ENSG00000184208.10	0.122525	4.93566	11.3237	0.000765255	0.0142906	ENSG00000184208	C22orf46	NA	transcribed_unitary_pseudogene	processed_transcript	chromosome 22 open reading frame 46 [Source:HGNC Symbol;Acc:HGNC:26294]	22	41688877	41698136	1
ENSG00000143315.6	0.0947417	3.40072	11.3283	0.000763359	0.0142906	ENSG00000143315	PIGM	93183	protein_coding	protein_coding	phosphatidylinositol glycan anchor biosynthesis class M [Source:HGNC Symbol;Acc:HGNC:18858]	1	160024953	160031990	-1
ENSG00000175467.14	0.0640315	5.82884	11.3276	0.000763635	0.0142906	ENSG00000175467	SART1	9092	protein_coding	protein_coding	spliceosome associated factor 1, recruiter of U4/U6.U5 tri-snRNP [Source:HGNC Symbol;Acc:HGNC:10538]	11	65961728	65980137	1
ENSG00000198498.9	-0.0841799	2.29557	11.324	0.00076511	0.0142906	ENSG00000198498	TMA16	55319	protein_coding	protein_coding	translation machinery associated 16 homolog [Source:HGNC Symbol;Acc:HGNC:25638]	4	163494442	163520539	1
ENSG00000106348.16	0.0897733	5.11896	11.3217	0.000766072	0.0142912	ENSG00000106348	IMPDH1	3614	protein_coding	nonsense_mediated_decay	inosine monophosphate dehydrogenase 1 [Source:HGNC Symbol;Acc:HGNC:6052]	7	128392277	128410252	-1
ENSG00000006534.15	0.179229	1.55083	11.3173	0.000767895	0.0143122	ENSG00000006534	ALDH3B1	221	protein_coding	protein_coding	aldehyde dehydrogenase 3 family member B1 [Source:HGNC Symbol;Acc:HGNC:410]	11	68008578	68029282	1
ENSG00000074527.11	-0.133846	3.84106	11.3107	0.000770601	0.0143497	ENSG00000074527	NTN4	59277	protein_coding	protein_coding	netrin 4 [Source:HGNC Symbol;Acc:HGNC:13658]	12	95657807	95791152	-1
ENSG00000141655.16	-0.144738	1.81783	11.3031	0.000773772	0.0143957	ENSG00000141655	TNFRSF11A	8792	protein_coding	protein_coding	TNF receptor superfamily member 11a [Source:HGNC Symbol;Acc:HGNC:11908]	18	62325287	62391288	1
ENSG00000058453.16	0.118483	5.44242	11.3002	0.000774982	0.0144051	ENSG00000058453	CROCC	9696	protein_coding	processed_transcript	ciliary rootlet coiled-coil, rootletin [Source:HGNC Symbol;Acc:HGNC:21299]	1	16740273	16972964	1
ENSG00000140682.18	0.179861	1.97858	11.2963	0.000776634	0.0144228	ENSG00000140682	TGFB1I1	7041	protein_coding	protein_coding	transforming growth factor beta 1 induced transcript 1 [Source:HGNC Symbol;Acc:HGNC:11767]	16	31471585	31477960	1
ENSG00000178922.16	0.111599	4.61625	11.2906	0.000779021	0.014441	ENSG00000178922	HYI	81888	protein_coding	retained_intron	hydroxypyruvate isomerase (putative) [Source:HGNC Symbol;Acc:HGNC:26948]	1	43451003	43453989	-1
ENSG00000164122.8	-0.246066	-0.930558	11.2907	0.000778947	0.014441	ENSG00000164122	ASB5	140458	protein_coding	protein_coding	ankyrin repeat and SOCS box containing 5 [Source:HGNC Symbol;Acc:HGNC:17180]	4	176213673	176277571	-1
ENSG00000187961.13	0.147019	3.54043	11.288	0.000780099	0.014448	ENSG00000187961	KLHL17	339451	protein_coding	protein_coding	kelch like family member 17 [Source:HGNC Symbol;Acc:HGNC:24023]	1	960584	965719	1
ENSG00000185742.6	-0.186785	4.95671	11.2828	0.000782289	0.0144755	ENSG00000185742	C11orf87	399947	protein_coding	protein_coding	chromosome 11 open reading frame 87 [Source:HGNC Symbol;Acc:HGNC:33788]	11	109422190	109429167	1
ENSG00000164951.15	-0.155648	6.15587	11.2749	0.00078561	0.0145239	ENSG00000164951	PDP1	54704	protein_coding	processed_transcript	pyruvate dehyrogenase phosphatase catalytic subunit 1 [Source:HGNC Symbol;Acc:HGNC:9279]	8	93857807	93926068	1
ENSG00000112851.14	0.153158	6.52256	11.272	0.00078684	0.0145285	ENSG00000112851	ERBIN	55914	protein_coding	protein_coding	erbb2 interacting protein [Source:HGNC Symbol;Acc:HGNC:15842]	5	65926475	66082549	1
ENSG00000103202.12	0.0936854	5.46653	11.2709	0.000787315	0.0145285	ENSG00000103202	NME4	4833	protein_coding	protein_coding	NME/NM23 nucleoside diphosphate kinase 4 [Source:HGNC Symbol;Acc:HGNC:7852]	16	396725	410367	1
ENSG00000169740.13	0.0713579	4.56628	11.2693	0.00078798	0.0145285	ENSG00000169740	ZNF32	7580	protein_coding	protein_coding	zinc finger protein 32 [Source:HGNC Symbol;Acc:HGNC:13095]	10	43643860	43648881	-1
ENSG00000212232.1	0.387213	-0.994763	11.2666	0.000789162	0.0145373	ENSG00000212232	SNORD17	NA	snoRNA	snoRNA	small nucleolar RNA, C/D box 17 [Source:HGNC Symbol;Acc:HGNC:32713]	20	17962710	17962946	-1
ENSG00000160801.13	0.171398	4.81315	11.2646	0.000790001	0.0145397	ENSG00000160801	PTH1R	5745	protein_coding	protein_coding	parathyroid hormone 1 receptor [Source:HGNC Symbol;Acc:HGNC:9608]	3	46877721	46903799	1
ENSG00000180891.12	0.128323	4.98492	11.2628	0.000790779	0.014541	ENSG00000180891	CUEDC1	404093	protein_coding	protein_coding	CUE domain containing 1 [Source:HGNC Symbol;Acc:HGNC:31350]	17	57861243	57955412	-1
ENSG00000110696.9	-0.0595466	5.84394	11.2584	0.000792614	0.0145487	ENSG00000110696	C11orf58	10944	protein_coding	processed_transcript	chromosome 11 open reading frame 58 [Source:HGNC Symbol;Acc:HGNC:16990]	11	16613132	16758340	1
ENSG00000233705.6	-0.157379	4.46214	11.26	0.000791966	0.0145487	ENSG00000233705	SLC26A4-AS1	NA	lncRNA	lncRNA	SLC26A4 antisense RNA 1 [Source:HGNC Symbol;Acc:HGNC:22385]	7	107650260	107662204	-1
ENSG00000128191.15	0.0611256	4.99635	11.2557	0.000793773	0.014557	ENSG00000128191	DGCR8	54487	protein_coding	protein_coding	DGCR8 microprocessor complex subunit [Source:HGNC Symbol;Acc:HGNC:2847]	22	20080232	20111877	1
ENSG00000122786.19	0.129952	6.11311	11.2477	0.000797197	0.0145808	ENSG00000122786	CALD1	800	protein_coding	protein_coding	caldesmon 1 [Source:HGNC Symbol;Acc:HGNC:1441]	7	134744252	134970729	1
ENSG00000086475.14	0.0699686	4.33959	11.248	0.000797089	0.0145808	ENSG00000086475	SEPHS1	22929	protein_coding	protein_coding	selenophosphate synthetase 1 [Source:HGNC Symbol;Acc:HGNC:19685]	10	13317428	13348298	-1
ENSG00000100744.14	-0.104383	3.45106	11.2498	0.000796322	0.0145808	ENSG00000100744	GSKIP	51527	protein_coding	protein_coding	GSK3B interacting protein [Source:HGNC Symbol;Acc:HGNC:20343]	14	96363452	96387288	1
ENSG00000170035.15	-0.0728511	5.41819	11.2438	0.000798898	0.0145989	ENSG00000170035	UBE2E3	10477	protein_coding	protein_coding	ubiquitin conjugating enzyme E2 E3 [Source:HGNC Symbol;Acc:HGNC:12479]	2	180967248	181076585	1
ENSG00000060140.8	-0.235972	1.59041	11.2416	0.000799834	0.014603	ENSG00000060140	STYK1	55359	protein_coding	protein_coding	serine/threonine/tyrosine kinase 1 [Source:HGNC Symbol;Acc:HGNC:18889]	12	10618923	10674318	-1
ENSG00000146416.17	-0.0577397	4.43047	11.2373	0.000801685	0.0146238	ENSG00000146416	AIG1	51390	protein_coding	protein_coding	androgen induced 1 [Source:HGNC Symbol;Acc:HGNC:21607]	6	143060496	143341058	1
ENSG00000112039.3	0.110556	1.32282	11.2345	0.000802887	0.0146328	ENSG00000112039	FANCE	2178	protein_coding	nonsense_mediated_decay	FA complementation group E [Source:HGNC Symbol;Acc:HGNC:3586]	6	35452338	35467102	1
ENSG00000180881.19	-0.118144	2.40865	11.2313	0.000804289	0.0146453	ENSG00000180881	CAPS2	84698	protein_coding	processed_transcript	calcyphosine 2 [Source:HGNC Symbol;Acc:HGNC:16471]	12	75275979	75390928	-1
ENSG00000072736.18	0.103107	4.29227	11.2246	0.000807193	0.0146852	ENSG00000072736	NFATC3	4775	protein_coding	retained_intron	nuclear factor of activated T cells 3 [Source:HGNC Symbol;Acc:HGNC:7777]	16	68084751	68229259	1
ENSG00000104388.14	-0.0754334	6.62608	11.221	0.000808757	0.0146877	ENSG00000104388	RAB2A	5862	protein_coding	protein_coding	RAB2A, member RAS oncogene family [Source:HGNC Symbol;Acc:HGNC:9763]	8	60516936	60623644	1
ENSG00000205482.9	-0.201784	-0.835923	11.2221	0.00080828	0.0146877	ENSG00000205482	SPDYE18	NA	unprocessed_pseudogene	unprocessed_pseudogene	speedy/RINGO cell cycle regulator family member E18 [Source:HGNC Symbol;Acc:HGNC:51514]	7	77052785	77060512	-1
ENSG00000087470.17	-0.100308	6.27161	11.2098	0.000813646	0.0147634	ENSG00000087470	DNM1L	10059	protein_coding	protein_coding	dynamin 1 like [Source:HGNC Symbol;Acc:HGNC:2973]	12	32679200	32745650	1
ENSG00000170522.9	-0.0892988	4.10176	11.2058	0.000815413	0.0147674	ENSG00000170522	ELOVL6	79071	protein_coding	protein_coding	ELOVL fatty acid elongase 6 [Source:HGNC Symbol;Acc:HGNC:15829]	4	110045846	110199199	-1
ENSG00000198612.10	-0.100548	5.20965	11.2068	0.000814994	0.0147674	ENSG00000198612	COPS8	10920	protein_coding	protein_coding	COP9 signalosome subunit 8 [Source:HGNC Symbol;Acc:HGNC:24335]	2	237085882	237100474	1
ENSG00000112541.13	-0.149474	2.32847	11.2044	0.00081602	0.0147674	ENSG00000112541	PDE10A	10846	protein_coding	nonsense_mediated_decay	phosphodiesterase 10A [Source:HGNC Symbol;Acc:HGNC:8772]	6	165327287	165988078	-1
ENSG00000235613.2	0.201375	2.53538	11.1816	0.00082612	0.0148977	ENSG00000235613	NSRP1P1	NA	processed_pseudogene	processed_pseudogene	nuclear speckle splicing regulatory protein 1 pseudogene 1 [Source:HGNC Symbol;Acc:HGNC:38087]	1	77847110	77848802	1
ENSG00000205476.8	0.117053	5.2745	11.1819	0.000825987	0.0148977	ENSG00000205476	CCDC85C	317762	protein_coding	protein_coding	coiled-coil domain containing 85C [Source:HGNC Symbol;Acc:HGNC:35459]	14	99500190	99604207	-1
ENSG00000047621.11	-0.0904523	3.41705	11.1851	0.000824557	0.0148977	ENSG00000047621	C12orf4	57102	protein_coding	protein_coding	chromosome 12 open reading frame 4 [Source:HGNC Symbol;Acc:HGNC:1184]	12	4487735	4538508	-1
ENSG00000105270.14	-0.0947023	8.17895	11.184	0.000825039	0.0148977	ENSG00000105270	CLIP3	25999	protein_coding	protein_coding	CAP-Gly domain containing linker protein 3 [Source:HGNC Symbol;Acc:HGNC:24314]	19	36014660	36033343	-1
ENSG00000085433.15	-0.142929	5.67396	11.1792	0.000827196	0.014904	ENSG00000085433	WDR47	22911	protein_coding	protein_coding	WD repeat domain 47 [Source:HGNC Symbol;Acc:HGNC:29141]	1	108970214	109042113	-1
ENSG00000182963.9	0.178344	3.94856	11.1706	0.00083102	0.0149467	ENSG00000182963	GJC1	10052	protein_coding	protein_coding	gap junction protein gamma 1 [Source:HGNC Symbol;Acc:HGNC:4280]	17	44798448	44830816	-1
ENSG00000141076.17	-0.100594	4.16569	11.172	0.000830406	0.0149467	ENSG00000141076	UTP4	84916	protein_coding	protein_coding	UTP4 small subunit processome component [Source:HGNC Symbol;Acc:HGNC:1983]	16	69131291	69231130	1
ENSG00000112139.14	0.150217	3.78599	11.1688	0.000831846	0.0149485	ENSG00000112139	MDGA1	266727	protein_coding	protein_coding	MAM domain containing glycosylphosphatidylinositol anchor 1 [Source:HGNC Symbol;Acc:HGNC:19267]	6	37630679	37699306	-1
ENSG00000170439.6	0.223467	1.83047	11.1624	0.000834719	0.014987	ENSG00000170439	METTL7B	196410	protein_coding	protein_coding	methyltransferase like 7B [Source:HGNC Symbol;Acc:HGNC:28276]	12	55681678	55684611	1
ENSG00000162144.9	0.0897469	3.7831	11.1532	0.000838877	0.0149962	ENSG00000162144	CYB561A3	220002	protein_coding	protein_coding	cytochrome b561 family member A3 [Source:HGNC Symbol;Acc:HGNC:23014]	11	61348745	61362299	-1
ENSG00000090487.10	0.0587202	4.89456	11.1551	0.000838005	0.0149962	ENSG00000090487	SPG21	51324	protein_coding	protein_coding	SPG21 abhydrolase domain containing, maspardin [Source:HGNC Symbol;Acc:HGNC:20373]	15	64963022	64990310	-1
ENSG00000198846.5	-0.109581	4.1371	11.158	0.000836684	0.0149962	ENSG00000198846	TOX	9760	protein_coding	protein_coding	thymocyte selection associated high mobility group box [Source:HGNC Symbol;Acc:HGNC:18988]	8	58805412	59119147	-1
ENSG00000136267.13	-0.153353	4.38325	11.1533	0.000838813	0.0149962	ENSG00000136267	DGKB	1607	protein_coding	protein_coding	diacylglycerol kinase beta [Source:HGNC Symbol;Acc:HGNC:2850]	7	14145049	14974777	-1
ENSG00000242419.5	-0.211199	2.58058	11.1552	0.000837985	0.0149962	ENSG00000242419	PCDHGC4	56098	protein_coding	protein_coding	protocadherin gamma subfamily C, 4 [Source:HGNC Symbol;Acc:HGNC:8717]	5	141484997	141512979	1
ENSG00000183696.13	-0.111414	5.45799	11.1513	0.000839736	0.0149985	ENSG00000183696	UPP1	7378	protein_coding	protein_coding	uridine phosphorylase 1 [Source:HGNC Symbol;Acc:HGNC:12576]	7	48088628	48108736	1
ENSG00000166535.19	0.273379	2.09885	11.1341	0.000847549	0.0150379	ENSG00000166535	A2ML1	144568	protein_coding	protein_coding	alpha-2-macroglobulin like 1 [Source:HGNC Symbol;Acc:HGNC:23336]	12	8822621	8887001	1
ENSG00000050820.16	0.0935308	5.98788	11.1361	0.000846643	0.0150379	ENSG00000050820	BCAR1	9564	protein_coding	protein_coding	BCAR1 scaffold protein, Cas family member [Source:HGNC Symbol;Acc:HGNC:971]	16	75228181	75268053	-1
ENSG00000132155.11	0.0564247	5.6761	11.1394	0.000845112	0.0150379	ENSG00000132155	RAF1	5894	protein_coding	protein_coding	Raf-1 proto-oncogene, serine/threonine kinase [Source:HGNC Symbol;Acc:HGNC:9829]	3	12583601	12664226	-1
ENSG00000091140.13	-0.103332	4.98385	11.1401	0.000844794	0.0150379	ENSG00000091140	DLD	1738	protein_coding	protein_coding	dihydrolipoamide dehydrogenase [Source:HGNC Symbol;Acc:HGNC:2898]	7	107891162	107931730	1
ENSG00000137563.11	-0.129441	2.57113	11.1377	0.000845909	0.0150379	ENSG00000137563	GGH	8836	protein_coding	processed_transcript	gamma-glutamyl hydrolase [Source:HGNC Symbol;Acc:HGNC:4248]	8	63015079	63038806	-1
ENSG00000112796.9	-0.15139	3.9103	11.1341	0.00084757	0.0150379	ENSG00000112796	ENPP5	59084	protein_coding	protein_coding	ectonucleotide pyrophosphatase/phosphodiesterase family member 5 [Source:HGNC Symbol;Acc:HGNC:13717]	6	46159185	46170980	-1
ENSG00000185666.14	-0.174525	2.16082	11.1384	0.000845601	0.0150379	ENSG00000185666	SYN3	8224	protein_coding	protein_coding	synapsin III [Source:HGNC Symbol;Acc:HGNC:11496]	22	32507820	33058381	-1
ENSG00000053108.16	-0.198211	3.69249	11.1336	0.00084779	0.0150379	ENSG00000053108	FSTL4	23105	protein_coding	protein_coding	follistatin like 4 [Source:HGNC Symbol;Acc:HGNC:21389]	5	133196455	133612541	-1
ENSG00000198042.10	-0.0977752	2.72879	11.13	0.000849448	0.0150543	ENSG00000198042	MAK16	84549	protein_coding	protein_coding	MAK16 homolog [Source:HGNC Symbol;Acc:HGNC:13703]	8	33485182	33501262	1
ENSG00000081913.13	0.122611	6.03795	11.1254	0.000851533	0.0150782	ENSG00000081913	PHLPP1	23239	protein_coding	protein_coding	PH domain and leucine rich repeat protein phosphatase 1 [Source:HGNC Symbol;Acc:HGNC:20610]	18	62715541	62980433	1
ENSG00000172081.13	0.112497	4.67406	11.1169	0.000855434	0.0150823	ENSG00000172081	MOB3A	126308	protein_coding	protein_coding	MOB kinase activator 3A [Source:HGNC Symbol;Acc:HGNC:29802]	19	2071036	2096673	-1
ENSG00000173327.7	0.0919806	5.71361	11.1206	0.000853719	0.0150823	ENSG00000173327	MAP3K11	4296	protein_coding	protein_coding	mitogen-activated protein kinase kinase kinase 11 [Source:HGNC Symbol;Acc:HGNC:6850]	11	65597756	65615382	-1
ENSG00000177889.9	-0.0949409	6.00737	11.1186	0.000854662	0.0150823	ENSG00000177889	UBE2N	7334	protein_coding	processed_transcript	ubiquitin conjugating enzyme E2 N [Source:HGNC Symbol;Acc:HGNC:12492]	12	93405673	93441947	-1
ENSG00000108389.9	-0.096022	5.3979	11.1183	0.00085479	0.0150823	ENSG00000108389	MTMR4	9110	protein_coding	protein_coding	myotubularin related protein 4 [Source:HGNC Symbol;Acc:HGNC:7452]	17	58489529	58517905	-1
ENSG00000101856.9	-0.107727	6.33294	11.1193	0.00085433	0.0150823	ENSG00000101856	PGRMC1	10857	protein_coding	protein_coding	progesterone receptor membrane component 1 [Source:HGNC Symbol;Acc:HGNC:16090]	X	119236245	119244466	1
ENSG00000280383.1	0.14847	2.26525	11.1151	0.000856259	0.015084	ENSG00000280383		NA	lncRNA	lncRNA	novel transcript, sense overlapping ATXN10	22	45657019	45680130	1
ENSG00000125753.13	0.148014	3.66336	11.1114	0.000857985	0.0151014	ENSG00000125753	VASP	7408	protein_coding	protein_coding	vasodilator stimulated phosphoprotein [Source:HGNC Symbol;Acc:HGNC:12652]	19	45506579	45526983	1
ENSG00000280381.1	0.155444	1.96467	11.1052	0.000860848	0.0151388	ENSG00000280381		NA	TEC	TEC	novel transcript	12	123087256	123092821	-1
ENSG00000184209.14	0.0775559	4.46076	11.1003	0.000863127	0.0151489	ENSG00000184209	SNRNP35	11066	protein_coding	protein_coding	small nuclear ribonucleoprotein U11/U12 subunit 35 [Source:HGNC Symbol;Acc:HGNC:30852]	12	123458088	123473154	1
ENSG00000078319.9	-0.109887	1.09927	11.0992	0.000863631	0.0151489	ENSG00000078319	PMS2P1	NA	unprocessed_pseudogene	unprocessed_pseudogene	PMS1 homolog 2, mismatch repair system component pseudogene 1 [Source:HGNC Symbol;Acc:HGNC:9123]	7	100320992	100341908	-1
ENSG00000166006.12	-0.178837	5.7895	11.102	0.000862333	0.0151489	ENSG00000166006	KCNC2	3747	protein_coding	protein_coding	potassium voltage-gated channel subfamily C member 2 [Source:HGNC Symbol;Acc:HGNC:6234]	12	75040077	75209868	-1
ENSG00000131095.12	0.257389	12.5948	11.0918	0.000867121	0.0151842	ENSG00000131095	GFAP	2670	protein_coding	protein_coding	glial fibrillary acidic protein [Source:HGNC Symbol;Acc:HGNC:4235]	17	44903159	44916937	-1
ENSG00000170629.14	-0.190371	1.20242	11.0932	0.000866445	0.0151842	ENSG00000170629	DPY19L2P2	NA	transcribed_unprocessed_pseudogene	processed_transcript	DPY19L2 pseudogene 2 [Source:HGNC Symbol;Acc:HGNC:21764]	7	103175133	103280410	-1
ENSG00000269190.5	0.0861782	3.91423	11.0865	0.000869574	0.0152142	ENSG00000269190	FBXO17	115290	protein_coding	protein_coding	F-box protein 17 [Source:HGNC Symbol;Acc:HGNC:18754]	19	38941401	38975742	-1
ENSG00000158669.11	0.0495859	5.78214	11.0832	0.000871151	0.0152289	ENSG00000158669	GPAT4	137964	protein_coding	processed_transcript	glycerol-3-phosphate acyltransferase 4 [Source:HGNC Symbol;Acc:HGNC:20880]	8	41577187	41625001	1
ENSG00000116141.15	-0.101623	4.48011	11.0791	0.00087306	0.0152363	ENSG00000116141	MARK1	4139	protein_coding	protein_coding	microtubule affinity regulating kinase 1 [Source:HGNC Symbol;Acc:HGNC:6896]	1	220528183	220664461	1
ENSG00000176401.5	-0.132596	3.43546	11.0797	0.000872793	0.0152363	ENSG00000176401	EID2B	126272	protein_coding	protein_coding	EP300 interacting inhibitor of differentiation 2B [Source:HGNC Symbol;Acc:HGNC:26796]	19	39530987	39532852	-1
ENSG00000147180.16	-0.097696	3.96877	11.0763	0.000874373	0.0152463	ENSG00000147180	ZNF711	7552	protein_coding	protein_coding	zinc finger protein 711 [Source:HGNC Symbol;Acc:HGNC:13128]	X	85244032	85273362	1
ENSG00000177710.5	0.194174	0.415674	11.0658	0.000879328	0.0152855	ENSG00000177710	SLC35G5	83650	protein_coding	protein_coding	solute carrier family 35 member G5 [Source:HGNC Symbol;Acc:HGNC:15546]	8	11330888	11332208	1
ENSG00000235034.6	0.182025	1.36404	11.0653	0.000879597	0.0152855	ENSG00000235034	C19orf81	342918	protein_coding	protein_coding	chromosome 19 open reading frame 81 [Source:HGNC Symbol;Acc:HGNC:40041]	19	50649445	50659310	1
ENSG00000070761.7	-0.0995805	3.97692	11.0655	0.000879492	0.0152855	ENSG00000070761	CFAP20	29105	protein_coding	protein_coding	cilia and flagella associated protein 20 [Source:HGNC Symbol;Acc:HGNC:29523]	16	58113592	58129381	-1
ENSG00000159685.10	-0.126197	4.15334	11.0696	0.000877542	0.0152855	ENSG00000159685	CHCHD6	84303	protein_coding	protein_coding	coiled-coil-helix-coiled-coil-helix domain containing 6 [Source:HGNC Symbol;Acc:HGNC:28184]	3	126704240	126960420	1
ENSG00000126870.15	0.0992879	5.46431	11.0561	0.000883938	0.0153255	ENSG00000126870	WDR60	55112	protein_coding	protein_coding	WD repeat domain 60 [Source:HGNC Symbol;Acc:HGNC:21862]	7	158856558	158956747	1
ENSG00000005194.14	-0.0965386	4.37789	11.0571	0.000883493	0.0153255	ENSG00000005194	CIAPIN1	57019	protein_coding	protein_coding	cytokine induced apoptosis inhibitor 1 [Source:HGNC Symbol;Acc:HGNC:28050]	16	57428187	57447420	-1
ENSG00000165985.9	-0.256711	2.4968	11.0557	0.000884136	0.0153255	ENSG00000165985	C1QL3	389941	protein_coding	protein_coding	complement C1q like 3 [Source:HGNC Symbol;Acc:HGNC:19359]	10	16513734	16521879	-1
ENSG00000143321.18	0.0793874	6.43533	11.0532	0.000885343	0.0153335	ENSG00000143321	HDGF	3068	protein_coding	protein_coding	heparin binding growth factor [Source:HGNC Symbol;Acc:HGNC:4856]	1	156742109	156766925	-1
ENSG00000102221.13	0.155978	1.87443	11.0455	0.000889024	0.0153585	ENSG00000102221	JADE3	9767	protein_coding	protein_coding	jade family PHD finger 3 [Source:HGNC Symbol;Acc:HGNC:22982]	X	46912276	47061242	1
ENSG00000114126.17	0.119865	5.59266	11.0461	0.000888739	0.0153585	ENSG00000114126	TFDP2	7029	protein_coding	protein_coding	transcription factor Dp-2 [Source:HGNC Symbol;Acc:HGNC:11751]	3	141944428	142149544	-1
ENSG00000125875.13	0.0497458	5.35133	11.0476	0.000888037	0.0153585	ENSG00000125875	TBC1D20	128637	protein_coding	processed_transcript	TBC1 domain family member 20 [Source:HGNC Symbol;Acc:HGNC:16133]	20	435480	462543	-1
ENSG00000165637.13	-0.102459	6.08462	11.0397	0.000891803	0.0153806	ENSG00000165637	VDAC2	7417	protein_coding	protein_coding	voltage dependent anion channel 2 [Source:HGNC Symbol;Acc:HGNC:12672]	10	75210154	75231448	1
ENSG00000164209.16	-0.108126	4.91689	11.04	0.00089167	0.0153806	ENSG00000164209	SLC25A46	91137	protein_coding	processed_transcript	solute carrier family 25 member 46 [Source:HGNC Symbol;Acc:HGNC:25198]	5	110738136	110765161	1
ENSG00000177688.6	0.195432	-0.551977	11.0352	0.000894004	0.0153828	ENSG00000177688	SUMO4	387082	protein_coding	protein_coding	small ubiquitin like modifier 4 [Source:HGNC Symbol;Acc:HGNC:21181]	6	149400262	149401278	1
ENSG00000272325.1	0.0623264	8.98789	11.0348	0.000894174	0.0153828	ENSG00000272325	NUDT3	11165	protein_coding	protein_coding	nudix hydrolase 3 [Source:HGNC Symbol;Acc:HGNC:8050]	6	34279679	34392669	-1
ENSG00000143106.12	-0.105446	4.41851	11.0371	0.000893043	0.0153828	ENSG00000143106	PSMA5	5686	protein_coding	protein_coding	proteasome 20S subunit alpha 5 [Source:HGNC Symbol;Acc:HGNC:9534]	1	109399042	109426448	-1
ENSG00000125878.6	0.216441	0.395701	11.0321	0.000895462	0.0153921	ENSG00000125878	TCF15	6939	protein_coding	protein_coding	transcription factor 15 [Source:HGNC Symbol;Acc:HGNC:11627]	20	603797	610398	-1
ENSG00000133872.13	-0.0861567	7.9771	11.0286	0.000897192	0.0154089	ENSG00000133872	SARAF	51669	protein_coding	protein_coding	store-operated calcium entry associated regulatory factor [Source:HGNC Symbol;Acc:HGNC:28789]	8	30063003	30083208	-1
ENSG00000167395.10	0.0769193	3.94382	11.0141	0.000904203	0.0155082	ENSG00000167395	ZNF646	9726	protein_coding	protein_coding	zinc finger protein 646 [Source:HGNC Symbol;Acc:HGNC:29004]	16	31074422	31084196	1
ENSG00000124802.11	-0.106152	3.30626	11.0136	0.000904482	0.0155082	ENSG00000124802	EEF1E1	9521	protein_coding	protein_coding	eukaryotic translation elongation factor 1 epsilon 1 [Source:HGNC Symbol;Acc:HGNC:3212]	6	8073360	8102559	-1
ENSG00000128923.10	0.0766545	6.27703	11.0049	0.000908737	0.0155682	ENSG00000128923	MINDY2	54629	protein_coding	nonsense_mediated_decay	MINDY lysine 48 deubiquitinase 2 [Source:HGNC Symbol;Acc:HGNC:26954]	15	58771192	58861900	1
ENSG00000130816.14	0.0617254	5.08615	10.9987	0.000911743	0.0155894	ENSG00000130816	DNMT1	1786	protein_coding	retained_intron	DNA methyltransferase 1 [Source:HGNC Symbol;Acc:HGNC:2976]	19	10133345	10231286	-1
ENSG00000126970.15	-0.0662844	2.96168	10.9987	0.000911752	0.0155894	ENSG00000126970	ZC4H2	55906	protein_coding	protein_coding	zinc finger C4H2-type containing [Source:HGNC Symbol;Acc:HGNC:24931]	X	64915802	65034713	-1
ENSG00000101654.17	-0.075201	5.19107	10.9977	0.00091225	0.0155894	ENSG00000101654	RNMT	8731	protein_coding	protein_coding	RNA guanine-7 methyltransferase [Source:HGNC Symbol;Acc:HGNC:10075]	18	13726660	13764558	1
ENSG00000198914.3	0.108544	5.60144	10.9932	0.000914463	0.015607	ENSG00000198914	POU3F3	5455	protein_coding	protein_coding	POU class 3 homeobox 3 [Source:HGNC Symbol;Acc:HGNC:9216]	2	104853287	104858574	1
ENSG00000106443.15	0.0923784	5.36676	10.9925	0.000914796	0.015607	ENSG00000106443	PHF14	9678	protein_coding	protein_coding	PHD finger protein 14 [Source:HGNC Symbol;Acc:HGNC:22203]	7	10973336	11169630	1
ENSG00000253741.1	-0.182142	1.97237	10.991	0.000915559	0.015607	ENSG00000253741	LNCOC1	NA	lncRNA	lncRNA	lncRNA associated with ovarian cancer 1 [Source:HGNC Symbol;Acc:HGNC:53947]	8	142701857	142727016	-1
ENSG00000171443.6	0.118578	3.43598	10.9843	0.000918887	0.0156249	ENSG00000171443	ZNF524	147807	protein_coding	protein_coding	zinc finger protein 524 [Source:HGNC Symbol;Acc:HGNC:28322]	19	55600022	55603138	1
ENSG00000103591.12	-0.0928123	4.67781	10.9858	0.000918105	0.0156249	ENSG00000103591	AAGAB	79719	protein_coding	protein_coding	alpha and gamma adaptin binding protein [Source:HGNC Symbol;Acc:HGNC:25662]	15	67200667	67255195	-1
ENSG00000155099.7	-0.0932641	4.10795	10.9844	0.000918824	0.0156249	ENSG00000155099	PIP4P2	55529	protein_coding	protein_coding	phosphatidylinositol-4,5-bisphosphate 4-phosphatase 2 [Source:HGNC Symbol;Acc:HGNC:25452]	8	90993802	91040872	-1
ENSG00000071991.8	0.205693	2.4765	10.9809	0.000920556	0.0156403	ENSG00000071991	CDH19	28513	protein_coding	protein_coding	cadherin 19 [Source:HGNC Symbol;Acc:HGNC:1758]	18	66501083	66604138	-1
ENSG00000269653.1	0.184847	-0.741868	10.9754	0.000923309	0.015644	ENSG00000269653		NA	lncRNA	lncRNA	novel transcript, sense intronic to SIPA1L3	19	38184376	38186265	1
ENSG00000100139.13	0.135376	3.76285	10.9729	0.000924546	0.015644	ENSG00000100139	MICALL1	85377	protein_coding	protein_coding	MICAL like 1 [Source:HGNC Symbol;Acc:HGNC:29804]	22	37905657	37942822	1
ENSG00000007384.15	0.134966	3.48694	10.977	0.000922507	0.015644	ENSG00000007384	RHBDF1	64285	protein_coding	protein_coding	rhomboid 5 homolog 1 [Source:HGNC Symbol;Acc:HGNC:20561]	16	58059	76355	-1
ENSG00000011523.13	-0.0708751	4.73923	10.9728	0.00092458	0.015644	ENSG00000011523	CEP68	23177	protein_coding	processed_transcript	centrosomal protein 68 [Source:HGNC Symbol;Acc:HGNC:29076]	2	65056366	65087004	1
ENSG00000067445.20	-0.0883438	5.85294	10.9778	0.000922099	0.015644	ENSG00000067445	TRO	7216	protein_coding	protein_coding	trophinin [Source:HGNC Symbol;Acc:HGNC:12326]	X	54920462	54931431	1
ENSG00000156500.14	-0.121673	0.600669	10.9691	0.000926429	0.0156624	ENSG00000156500	FAM122C	159091	protein_coding	protein_coding	family with sequence similarity 122C [Source:HGNC Symbol;Acc:HGNC:25202]	X	134796395	134854835	1
ENSG00000273183.1	0.255298	-1.36651	10.9656	0.000928166	0.0156789	ENSG00000273183		NA	lncRNA	lncRNA	novel transcript, antisense to PAXIP1	7	154956429	154957107	1
ENSG00000146233.7	0.265373	-0.599461	10.9608	0.000930588	0.015694	ENSG00000146233	CYP39A1	51302	protein_coding	protein_coding	cytochrome P450 family 39 subfamily A member 1 [Source:HGNC Symbol;Acc:HGNC:17449]	6	46549580	46652830	-1
ENSG00000178209.14	0.110316	8.92636	10.9614	0.000930285	0.015694	ENSG00000178209	PLEC	5339	protein_coding	protein_coding	plectin [Source:HGNC Symbol;Acc:HGNC:9069]	8	143915147	143976734	-1
ENSG00000186918.13	0.118802	5.49224	10.956	0.000932992	0.015696	ENSG00000186918	ZNF395	55893	protein_coding	protein_coding	zinc finger protein 395 [Source:HGNC Symbol;Acc:HGNC:18737]	8	28345590	28402701	-1
ENSG00000173409.13	-0.0887545	3.65551	10.9562	0.000932885	0.015696	ENSG00000173409	ARV1	64801	protein_coding	processed_transcript	ARV1 homolog, fatty acid homeostasis modulator [Source:HGNC Symbol;Acc:HGNC:29561]	1	230978981	231000733	1
ENSG00000183662.10	-0.153117	2.99132	10.9583	0.000931828	0.015696	ENSG00000183662	TAFA1	407738	protein_coding	protein_coding	TAFA chemokine like family member 1 [Source:HGNC Symbol;Acc:HGNC:21587]	3	68004247	68545621	1
ENSG00000100968.13	0.171164	4.79196	10.9499	0.000936105	0.0157289	ENSG00000100968	NFATC4	4776	protein_coding	processed_transcript	nuclear factor of activated T cells 4 [Source:HGNC Symbol;Acc:HGNC:7778]	14	24365673	24379604	1
ENSG00000265179.6	-0.219375	0.717015	10.9491	0.000936479	0.0157289	ENSG00000265179		NA	lncRNA	lncRNA	novel transcript, antisense to ADCYAP1	18	902766	906667	-1
ENSG00000136521.12	-0.0798415	5.76564	10.9446	0.000938784	0.015745	ENSG00000136521	NDUFB5	4711	protein_coding	retained_intron	NADH:ubiquinone oxidoreductase subunit B5 [Source:HGNC Symbol;Acc:HGNC:7700]	3	179604690	179627647	1
ENSG00000185515.14	-0.0841054	3.18558	10.9442	0.000938973	0.015745	ENSG00000185515	BRCC3	79184	protein_coding	protein_coding	BRCA1/BRCA2-containing complex subunit 3 [Source:HGNC Symbol;Acc:HGNC:24185]	X	155071420	155123074	1
ENSG00000108830.9	0.0979315	5.6142	10.9413	0.000940428	0.0157566	ENSG00000108830	RND2	8153	protein_coding	retained_intron	Rho family GTPase 2 [Source:HGNC Symbol;Acc:HGNC:18315]	17	43025231	43032041	1
ENSG00000092203.13	-0.0532943	5.55404	10.9384	0.000941904	0.0157684	ENSG00000092203	TOX4	9878	protein_coding	protein_coding	TOX high mobility group box family member 4 [Source:HGNC Symbol;Acc:HGNC:20161]	14	21476597	21499175	1
ENSG00000148331.11	0.0615852	5.2599	10.9313	0.000945541	0.0158165	ENSG00000148331	ASB6	140459	protein_coding	protein_coding	ankyrin repeat and SOCS box containing 6 [Source:HGNC Symbol;Acc:HGNC:17181]	9	129634604	129642169	-1
ENSG00000234187.1	0.215113	-0.553701	10.9279	0.000947251	0.0158177	ENSG00000234187	AIMP1P1	NA	processed_pseudogene	processed_pseudogene	aminoacyl tRNA synthetase complex interacting multifunctional protein 1 pseudogene 1 [Source:HGNC Symbol;Acc:HGNC:16543]	20	14127400	14128336	1
ENSG00000164403.14	0.128704	4.78203	10.9266	0.000947923	0.0158177	ENSG00000164403	SHROOM1	134549	protein_coding	protein_coding	shroom family member 1 [Source:HGNC Symbol;Acc:HGNC:24084]	5	132822141	132830898	-1
ENSG00000198901.13	-0.134654	2.53156	10.929	0.000946698	0.0158177	ENSG00000198901	PRC1	9055	protein_coding	protein_coding	protein regulator of cytokinesis 1 [Source:HGNC Symbol;Acc:HGNC:9341]	15	90966040	90995629	-1
ENSG00000241563.3	-0.208606	2.4252	10.9197	0.00095148	0.0158642	ENSG00000241563	CORT	1325	protein_coding	protein_coding	cortistatin [Source:HGNC Symbol;Acc:HGNC:2257]	1	10449719	10451902	1
ENSG00000196642.18	0.0974148	7.93088	10.9177	0.000952494	0.0158682	ENSG00000196642	RABL6	55684	protein_coding	protein_coding	RAB, member RAS oncogene family like 6 [Source:HGNC Symbol;Acc:HGNC:24703]	9	136807943	136841187	1
ENSG00000267040.6	0.20207	0.379958	10.9066	0.000958214	0.0159506	ENSG00000267040		NA	lncRNA	lncRNA	novel transcript, antisense to ATP8B1	18	57630302	57669296	1
ENSG00000154582.16	-0.0710992	5.09574	10.9017	0.000960777	0.0159674	ENSG00000154582	ELOC	6921	protein_coding	protein_coding	elongin C [Source:HGNC Symbol;Acc:HGNC:11617]	8	73939169	73972287	-1
ENSG00000047249.17	-0.121291	6.47633	10.9029	0.000960122	0.0159674	ENSG00000047249	ATP6V1H	51606	protein_coding	protein_coding	ATPase H+ transporting V1 subunit H [Source:HGNC Symbol;Acc:HGNC:18303]	8	53715543	53843558	-1
ENSG00000279901.1	0.192526	-0.547392	10.8968	0.000963294	0.0159963	ENSG00000279901		NA	TEC	TEC	tec	16	2683106	2684764	1
ENSG00000103657.13	-0.072188	6.50456	10.8929	0.000965342	0.0160174	ENSG00000103657	HERC1	8925	protein_coding	protein_coding	HECT and RLD domain containing E3 ubiquitin protein ligase family member 1 [Source:HGNC Symbol;Acc:HGNC:4867]	15	63608618	63833948	-1
ENSG00000279207.1	0.165279	3.29878	10.8913	0.000966146	0.0160178	ENSG00000279207		NA	TEC	TEC	novel transcript	17	58095672	58101479	1
ENSG00000211460.11	-0.0526222	5.28544	10.8824	0.000970803	0.0160746	ENSG00000211460	TSN	7247	protein_coding	protein_coding	translin [Source:HGNC Symbol;Acc:HGNC:12379]	2	121737103	121767853	1
ENSG00000258940.2	-0.169852	-0.335693	10.8818	0.000971137	0.0160746	ENSG00000258940		NA	lncRNA	lncRNA	novel transcript, antisense to CTAGE5	14	39265703	39267061	-1
ENSG00000079841.18	-0.118522	5.43977	10.88	0.000972091	0.0160774	ENSG00000079841	RIMS1	22999	protein_coding	retained_intron	regulating synaptic membrane exocytosis 1 [Source:HGNC Symbol;Acc:HGNC:17282]	6	71886703	72403143	1
ENSG00000265480.5	0.286062	-1.90231	10.8744	0.000975014	0.0160793	ENSG00000265480	KRT18P55	NA	transcribed_unprocessed_pseudogene	processed_transcript	keratin 18 pseudogene 55 [Source:HGNC Symbol;Acc:HGNC:26874]	17	28275986	28317783	-1
ENSG00000224415.1	0.223905	0.709427	10.8723	0.000976107	0.0160793	ENSG00000224415		NA	processed_pseudogene	processed_pseudogene	ribosomal protein L19 (RPL19) pseudogene	7	103141349	103141939	-1
ENSG00000153721.18	0.152465	3.33759	10.8712	0.000976718	0.0160793	ENSG00000153721	CNKSR3	154043	protein_coding	protein_coding	CNKSR family member 3 [Source:HGNC Symbol;Acc:HGNC:23034]	6	154387515	154510685	-1
ENSG00000162604.12	-0.0787048	3.69735	10.8705	0.000977074	0.0160793	ENSG00000162604	TM2D1	83941	protein_coding	protein_coding	TM2 domain containing 1 [Source:HGNC Symbol;Acc:HGNC:24142]	1	61681046	61725423	-1
ENSG00000148090.11	-0.0972587	3.56816	10.8697	0.000977512	0.0160793	ENSG00000148090	AUH	549	protein_coding	protein_coding	AU RNA binding methylglutaconyl-CoA hydratase [Source:HGNC Symbol;Acc:HGNC:890]	9	91213815	91361913	-1
ENSG00000061918.12	-0.129946	5.66583	10.8694	0.000977679	0.0160793	ENSG00000061918	GUCY1B1	2983	protein_coding	protein_coding	guanylate cyclase 1 soluble subunit beta 1 [Source:HGNC Symbol;Acc:HGNC:4687]	4	155758992	155807774	1
ENSG00000152495.10	-0.144236	4.74776	10.8705	0.000977084	0.0160793	ENSG00000152495	CAMK4	814	protein_coding	protein_coding	calcium/calmodulin dependent protein kinase IV [Source:HGNC Symbol;Acc:HGNC:1464]	5	111223653	111494886	1
ENSG00000233010.1	0.225468	-1.48443	10.8658	0.000979565	0.0160974	ENSG00000233010	RPEP4	NA	processed_pseudogene	processed_pseudogene	ribulose-5-phosphate-3-epimerase pseudogene 4 [Source:HGNC Symbol;Acc:HGNC:44523]	22	29608900	29609501	1
ENSG00000079462.7	0.106122	4.45863	10.8563	0.000984582	0.0161525	ENSG00000079462	PAFAH1B3	5050	protein_coding	protein_coding	platelet activating factor acetylhydrolase 1b catalytic subunit 3 [Source:HGNC Symbol;Acc:HGNC:8576]	19	42297033	42303546	-1
ENSG00000166444.18	0.076064	5.00813	10.8556	0.000984973	0.0161525	ENSG00000166444	DENND2B	6764	protein_coding	protein_coding	DENN domain containing 2B [Source:HGNC Symbol;Acc:HGNC:11350]	11	8693351	8910951	-1
ENSG00000197885.10	-0.118331	4.66786	10.855	0.000985273	0.0161525	ENSG00000197885	NKIRAS1	28512	protein_coding	protein_coding	NFKB inhibitor interacting Ras like 1 [Source:HGNC Symbol;Acc:HGNC:17899]	3	23891660	23946591	-1
ENSG00000141337.12	-0.145728	1.99566	10.8525	0.000986645	0.0161621	ENSG00000141337	ARSG	22901	protein_coding	protein_coding	arylsulfatase G [Source:HGNC Symbol;Acc:HGNC:24102]	17	68259182	68422731	1
ENSG00000164924.17	-0.120497	8.65379	10.8508	0.000987523	0.0161636	ENSG00000164924	YWHAZ	7534	protein_coding	protein_coding	tyrosine 3-monooxygenase/tryptophan 5-monooxygenase activation protein zeta [Source:HGNC Symbol;Acc:HGNC:12855]	8	100916523	100953388	-1
ENSG00000183401.11	0.102724	4.3136	10.8477	0.000989202	0.0161654	ENSG00000183401	CCDC159	126075	protein_coding	processed_transcript	coiled-coil domain containing 159 [Source:HGNC Symbol;Acc:HGNC:26996]	19	11344684	11354944	1
ENSG00000226435.10	-0.220743	-0.457804	10.8486	0.000988679	0.0161654	ENSG00000226435	ANKRD18DP	NA	transcribed_unprocessed_pseudogene	transcribed_unprocessed_pseudogene	ankyrin repeat domain 18D, pseudogene [Source:HGNC Symbol;Acc:HGNC:28016]	3	198053522	198080720	-1
ENSG00000179284.5	0.290588	-1.89979	10.8446	0.000990847	0.0161748	ENSG00000179284	DAND5	199699	protein_coding	protein_coding	DAN domain BMP antagonist family member 5 [Source:HGNC Symbol;Acc:HGNC:26780]	19	12965159	12974762	1
ENSG00000133706.17	-0.040364	5.87576	10.8417	0.000992407	0.0161748	ENSG00000133706	LARS1	51520	protein_coding	protein_coding	leucyl-tRNA synthetase 1 [Source:HGNC Symbol;Acc:HGNC:6512]	5	146113034	146182650	-1
ENSG00000204352.2	-0.146994	0.632619	10.8407	0.000992929	0.0161748	ENSG00000204352	C9orf129	445577	protein_coding	processed_transcript	chromosome 9 open reading frame 129 [Source:HGNC Symbol;Acc:HGNC:31116]	9	93318199	93346414	-1
ENSG00000133169.5	-0.150592	7.54296	10.8412	0.000992659	0.0161748	ENSG00000133169	BEX1	55859	protein_coding	protein_coding	brain expressed X-linked 1 [Source:HGNC Symbol;Acc:HGNC:1036]	X	103062651	103064171	-1
ENSG00000126602.10	-0.0982249	5.74764	10.8377	0.000994523	0.016188	ENSG00000126602	TRAP1	10131	protein_coding	nonsense_mediated_decay	TNF receptor associated protein 1 [Source:HGNC Symbol;Acc:HGNC:16264]	16	3651639	3717553	-1
ENSG00000134262.12	-0.0802867	4.05525	10.8298	0.000998772	0.0162297	ENSG00000134262	AP4B1	10717	protein_coding	protein_coding	adaptor related protein complex 4 subunit beta 1 [Source:HGNC Symbol;Acc:HGNC:572]	1	113894194	113905201	-1
ENSG00000158985.13	-0.0827606	5.70155	10.8271	0.00100024	0.0162297	ENSG00000158985	CDC42SE2	56990	protein_coding	protein_coding	CDC42 small effector 2 [Source:HGNC Symbol;Acc:HGNC:18547]	5	131245493	131398447	1
ENSG00000163071.10	-0.151009	0.373682	10.8276	0.00099998	0.0162297	ENSG00000163071	SPATA18	132671	protein_coding	protein_coding	spermatogenesis associated 18 [Source:HGNC Symbol;Acc:HGNC:29579]	4	52051304	52097299	1
ENSG00000112812.15	-0.203038	1.21247	10.8282	0.000999639	0.0162297	ENSG00000112812	PRSS16	10279	protein_coding	nonsense_mediated_decay	serine protease 16 [Source:HGNC Symbol;Acc:HGNC:9480]	6	27247701	27256624	1
ENSG00000161671.16	0.0758566	6.4129	10.8234	0.00100226	0.0162495	ENSG00000161671	EMC10	284361	protein_coding	nonsense_mediated_decay	ER membrane protein complex subunit 10 [Source:HGNC Symbol;Acc:HGNC:27609]	19	50476400	50490870	1
ENSG00000167723.14	0.14084	3.16289	10.8158	0.00100639	0.0162975	ENSG00000167723	TRPV3	162514	protein_coding	nonsense_mediated_decay	transient receptor potential cation channel subfamily V member 3 [Source:HGNC Symbol;Acc:HGNC:18084]	17	3510502	3557995	-1
ENSG00000179051.13	0.0764243	5.33807	10.815	0.0010068	0.0162975	ENSG00000179051	RCC2	55920	protein_coding	protein_coding	regulator of chromosome condensation 2 [Source:HGNC Symbol;Acc:HGNC:30297]	1	17406760	17439677	-1
ENSG00000078018.19	-0.125779	8.45081	10.8092	0.00100996	0.0163272	ENSG00000078018	MAP2	4133	protein_coding	protein_coding	microtubule associated protein 2 [Source:HGNC Symbol;Acc:HGNC:6839]	2	209424058	209734118	1
ENSG00000273301.1	-0.151494	1.69126	10.8087	0.00101022	0.0163272	ENSG00000273301		NA	lncRNA	lncRNA	novel transcript	2	225698514	225703654	1
ENSG00000102312.21	-0.0681229	4.05591	10.8011	0.00101441	0.0163819	ENSG00000102312	PORCN	64840	protein_coding	protein_coding	porcupine O-acyltransferase [Source:HGNC Symbol;Acc:HGNC:17652]	X	48508962	48520814	1
ENSG00000082781.11	0.157689	4.83809	10.7959	0.00101725	0.0163892	ENSG00000082781	ITGB5	3693	protein_coding	protein_coding	integrin subunit beta 5 [Source:HGNC Symbol;Acc:HGNC:6160]	3	124761948	124901418	-1
ENSG00000163485.16	0.0993837	5.89219	10.7972	0.00101655	0.0163892	ENSG00000163485	ADORA1	134	protein_coding	protein_coding	adenosine A1 receptor [Source:HGNC Symbol;Acc:HGNC:262]	1	203090654	203167405	1
ENSG00000100197.20	-0.174544	0.925091	10.7981	0.00101606	0.0163892	ENSG00000100197	CYP2D6	1565	protein_coding	nonsense_mediated_decay	cytochrome P450 family 2 subfamily D member 6 [Source:HGNC Symbol;Acc:HGNC:2625]	22	42126499	42130881	-1
ENSG00000240695.1	0.249578	-1.1504	10.7944	0.00101807	0.0163896	ENSG00000240695		NA	processed_pseudogene	processed_pseudogene	DnaJ (Hsp40) homolog, subfamily C, member 8 (DNAJC8) pseudogene	3	136736500	136737229	-1
ENSG00000104472.9	0.124566	2.95244	10.7894	0.00102083	0.0164096	ENSG00000104472	CHRAC1	54108	protein_coding	protein_coding	chromatin accessibility complex subunit 1 [Source:HGNC Symbol;Acc:HGNC:13544]	8	140511311	140517154	1
ENSG00000170540.14	-0.0665064	8.30097	10.7878	0.00102171	0.0164096	ENSG00000170540	ARL6IP1	23204	protein_coding	protein_coding	ADP ribosylation factor like GTPase 6 interacting protein 1 [Source:HGNC Symbol;Acc:HGNC:697]	16	18791669	18801572	-1
ENSG00000132639.12	-0.195053	10.076	10.7886	0.00102129	0.0164096	ENSG00000132639	SNAP25	6616	protein_coding	protein_coding	synaptosome associated protein 25 [Source:HGNC Symbol;Acc:HGNC:11132]	20	10218830	10307418	1
ENSG00000164236.11	-0.122893	4.53777	10.7795	0.00102633	0.0164709	ENSG00000164236	ANKRD33B	651746	protein_coding	nonsense_mediated_decay	ankyrin repeat domain 33B [Source:HGNC Symbol;Acc:HGNC:35240]	5	10564070	10657816	1
ENSG00000186812.12	0.0835979	5.175	10.7754	0.0010286	0.0164945	ENSG00000186812	ZNF397	84307	protein_coding	retained_intron	zinc finger protein 397 [Source:HGNC Symbol;Acc:HGNC:18818]	18	35241030	35267133	1
ENSG00000125148.6	0.237001	8.29876	10.7671	0.00103322	0.0165042	ENSG00000125148	MT2A	4502	protein_coding	protein_coding	metallothionein 2A [Source:HGNC Symbol;Acc:HGNC:7406]	16	56608584	56609497	1
ENSG00000280650.1	0.215899	2.73217	10.7678	0.00103283	0.0165042	ENSG00000280650	KCNIP4-IT1	NA	lncRNA	lncRNA	KCNIP4 intronic transcript 1 [Source:HGNC Symbol;Acc:HGNC:29895]	4	21843341	21853188	-1
ENSG00000245848.2	0.134871	3.72364	10.7702	0.00103148	0.0165042	ENSG00000245848	CEBPA	1050	protein_coding	protein_coding	CCAAT enhancer binding protein alpha [Source:HGNC Symbol;Acc:HGNC:1833]	19	33299934	33302534	-1
ENSG00000164008.14	-0.0806749	2.33828	10.7678	0.00103279	0.0165042	ENSG00000164008	C1orf50	79078	protein_coding	protein_coding	chromosome 1 open reading frame 50 [Source:HGNC Symbol;Acc:HGNC:28795]	1	42767249	42779491	1
ENSG00000277283.1	-0.132883	2.00836	10.7696	0.00103183	0.0165042	ENSG00000277283		NA	lncRNA	lncRNA	novel transcript, antisense to RAB35	12	120116907	120119000	1
ENSG00000197471.11	0.273686	1.52911	10.7652	0.00103424	0.0165058	ENSG00000197471	SPN	6693	protein_coding	protein_coding	sialophorin [Source:HGNC Symbol;Acc:HGNC:11249]	16	29662979	29670876	1
ENSG00000101158.13	0.042735	5.42347	10.764	0.00103492	0.0165058	ENSG00000101158	NELFCD	51497	protein_coding	retained_intron	negative elongation factor complex member C/D [Source:HGNC Symbol;Acc:HGNC:15934]	20	58981208	58995133	1
ENSG00000251493.4	0.242297	0.829549	10.7587	0.00103788	0.0165287	ENSG00000251493	FOXD1	2297	protein_coding	processed_transcript	forkhead box D1 [Source:HGNC Symbol;Acc:HGNC:3802]	5	73444827	73448777	-1
ENSG00000188021.8	-0.0937335	6.04963	10.7586	0.00103797	0.0165287	ENSG00000188021	UBQLN2	29978	protein_coding	protein_coding	ubiquilin 2 [Source:HGNC Symbol;Acc:HGNC:12509]	X	56563639	56567868	1
ENSG00000164610.8	0.110305	3.81414	10.7544	0.00104029	0.0165426	ENSG00000164610	RP9	6100	protein_coding	protein_coding	RP9 pre-mRNA splicing factor [Source:HGNC Symbol;Acc:HGNC:10288]	7	33094797	33109404	-1
ENSG00000129295.8	-0.0912465	2.05937	10.7542	0.00104045	0.0165426	ENSG00000129295	LRRC6	23639	protein_coding	protein_coding	leucine rich repeat containing 6 [Source:HGNC Symbol;Acc:HGNC:16725]	8	132570416	132675592	-1
ENSG00000138674.16	-0.0698513	5.54292	10.7524	0.00104144	0.0165449	ENSG00000138674	SEC31A	22872	protein_coding	protein_coding	SEC31 homolog A, COPII coat complex component [Source:HGNC Symbol;Acc:HGNC:17052]	4	82818509	82901166	-1
ENSG00000163536.12	-0.182135	6.89411	10.751	0.0010422	0.0165449	ENSG00000163536	SERPINI1	5274	protein_coding	protein_coding	serpin family I member 1 [Source:HGNC Symbol;Acc:HGNC:8943]	3	167735243	167825568	1
ENSG00000148498.15	0.165651	4.50528	10.7451	0.00104555	0.0165779	ENSG00000148498	PARD3	56288	protein_coding	protein_coding	par-3 family cell polarity regulator [Source:HGNC Symbol;Acc:HGNC:16051]	10	34109560	34815325	-1
ENSG00000088035.15	-0.0963684	2.06313	10.7445	0.0010459	0.0165779	ENSG00000088035	ALG6	29929	protein_coding	nonsense_mediated_decay	ALG6 alpha-1,3-glucosyltransferase [Source:HGNC Symbol;Acc:HGNC:23157]	1	63367575	63438553	1
ENSG00000170836.11	0.0994861	2.77288	10.7409	0.00104793	0.0165974	ENSG00000170836	PPM1D	8493	protein_coding	protein_coding	protein phosphatase, Mg2+/Mn2+ dependent 1D [Source:HGNC Symbol;Acc:HGNC:9277]	17	60600183	60666280	1
ENSG00000184221.12	0.168749	7.02705	10.7381	0.00104951	0.0166052	ENSG00000184221	OLIG1	116448	protein_coding	protein_coding	oligodendrocyte transcription factor 1 [Source:HGNC Symbol;Acc:HGNC:16983]	21	33070141	33072413	1
ENSG00000272163.1	-0.13797	3.10733	10.7372	0.00105004	0.0166052	ENSG00000272163		NA	lncRNA	lncRNA	novel transcript, antisense to NEFM	8	24912165	24914717	-1
ENSG00000196233.13	0.0766617	4.84515	10.735	0.00105129	0.016609	ENSG00000196233	LCOR	84458	protein_coding	processed_transcript	ligand dependent nuclear receptor corepressor [Source:HGNC Symbol;Acc:HGNC:29503]	10	96832282	96995959	1
ENSG00000243753.5	-0.170318	1.58159	10.7339	0.0010519	0.016609	ENSG00000243753	HLA-L	NA	transcribed_unprocessed_pseudogene	processed_transcript	major histocompatibility complex, class I, L (pseudogene) [Source:HGNC Symbol;Acc:HGNC:4970]	6	30259584	30293014	1
ENSG00000196323.12	0.0883207	5.54689	10.7282	0.00105515	0.0166221	ENSG00000196323	ZBTB44	29068	protein_coding	nonsense_mediated_decay	zinc finger and BTB domain containing 44 [Source:HGNC Symbol;Acc:HGNC:25001]	11	130226677	130314917	-1
ENSG00000132005.8	0.0785716	3.73768	10.7304	0.00105391	0.0166221	ENSG00000132005	RFX1	5989	protein_coding	protein_coding	regulatory factor X1 [Source:HGNC Symbol;Acc:HGNC:9982]	19	13961530	14007039	-1
ENSG00000146386.7	-0.114309	2.75905	10.7289	0.00105476	0.0166221	ENSG00000146386	ABRACL	58527	protein_coding	protein_coding	ABRA C-terminal like [Source:HGNC Symbol;Acc:HGNC:21230]	6	139028745	139043302	1
ENSG00000113721.13	0.138699	6.0086	10.7252	0.00105687	0.0166364	ENSG00000113721	PDGFRB	5159	protein_coding	protein_coding	platelet derived growth factor receptor beta [Source:HGNC Symbol;Acc:HGNC:8804]	5	150113839	150155872	-1
ENSG00000066322.14	0.127602	4.84347	10.72	0.00105982	0.0166542	ENSG00000066322	ELOVL1	64834	protein_coding	protein_coding	ELOVL fatty acid elongase 1 [Source:HGNC Symbol;Acc:HGNC:14418]	1	43363398	43368074	-1
ENSG00000164031.16	-0.0790347	5.22036	10.719	0.00106043	0.0166542	ENSG00000164031	DNAJB14	79982	protein_coding	protein_coding	DnaJ heat shock protein family (Hsp40) member B14 [Source:HGNC Symbol;Acc:HGNC:25881]	4	99896248	99946618	-1
ENSG00000156475.18	-0.0916224	6.5195	10.7207	0.00105944	0.0166542	ENSG00000156475	PPP2R2B	5521	protein_coding	protein_coding	protein phosphatase 2 regulatory subunit Bbeta [Source:HGNC Symbol;Acc:HGNC:9305]	5	146581146	147084784	-1
ENSG00000137221.14	0.110575	5.22048	10.7158	0.00106223	0.016657	ENSG00000137221	TJAP1	93643	protein_coding	protein_coding	tight junction associated protein 1 [Source:HGNC Symbol;Acc:HGNC:17949]	6	43477523	43506556	1
ENSG00000035928.15	0.0614896	4.83578	10.7168	0.00106166	0.016657	ENSG00000035928	RFC1	5981	protein_coding	protein_coding	replication factor C subunit 1 [Source:HGNC Symbol;Acc:HGNC:9969]	4	39287456	39366375	-1
ENSG00000161640.15	0.332527	-0.707191	10.7144	0.00106305	0.0166572	ENSG00000161640	SIGLEC11	114132	protein_coding	protein_coding	sialic acid binding Ig like lectin 11 [Source:HGNC Symbol;Acc:HGNC:15622]	19	49948985	49961172	-1
ENSG00000099331.13	0.0912955	6.15917	10.7129	0.00106393	0.0166582	ENSG00000099331	MYO9B	4650	protein_coding	protein_coding	myosin IXB [Source:HGNC Symbol;Acc:HGNC:7609]	19	17075781	17214537	1
ENSG00000231764.8	-0.199918	3.75142	10.7088	0.00106628	0.0166823	ENSG00000231764	DLX6-AS1	NA	lncRNA	lncRNA	DLX6 antisense RNA 1 [Source:HGNC Symbol;Acc:HGNC:37151]	7	96955141	97014088	-1
ENSG00000116661.10	0.143051	7.70833	10.7024	0.00106996	0.0167145	ENSG00000116661	FBXO2	26232	protein_coding	nonsense_mediated_decay	F-box protein 2 [Source:HGNC Symbol;Acc:HGNC:13581]	1	11637018	11655785	-1
ENSG00000137968.16	-0.137202	2.11083	10.7027	0.00106978	0.0167145	ENSG00000137968	SLC44A5	204962	protein_coding	protein_coding	solute carrier family 44 member 5 [Source:HGNC Symbol;Acc:HGNC:28524]	1	75202131	75611116	-1
ENSG00000164099.3	-0.183545	1.0939	10.6985	0.0010722	0.0167367	ENSG00000164099	PRSS12	8492	protein_coding	protein_coding	serine protease 12 [Source:HGNC Symbol;Acc:HGNC:9477]	4	118280038	118353003	-1
ENSG00000148308.17	0.0588241	5.15955	10.6966	0.00107335	0.0167419	ENSG00000148308	GTF3C5	9328	protein_coding	protein_coding	general transcription factor IIIC subunit 5 [Source:HGNC Symbol;Acc:HGNC:4668]	9	133030675	133058503	1
ENSG00000176692.5	0.277341	-0.60756	10.6929	0.00107549	0.01675	ENSG00000176692	FOXC2	2303	protein_coding	protein_coding	forkhead box C2 [Source:HGNC Symbol;Acc:HGNC:3801]	16	86566829	86569728	1
ENSG00000147649.9	0.0697389	6.28985	10.6931	0.00107538	0.01675	ENSG00000147649	MTDH	92140	protein_coding	protein_coding	metadherin [Source:HGNC Symbol;Acc:HGNC:29608]	8	97644184	97730260	1
ENSG00000147041.11	-0.188645	1.00503	10.6835	0.00108098	0.0168227	ENSG00000147041	SYTL5	94122	protein_coding	protein_coding	synaptotagmin like 5 [Source:HGNC Symbol;Acc:HGNC:15589]	X	38006553	38128819	1
ENSG00000113327.16	-0.201678	5.99696	10.6762	0.0010852	0.0168756	ENSG00000113327	GABRG2	2566	protein_coding	protein_coding	gamma-aminobutyric acid type A receptor gamma2 subunit [Source:HGNC Symbol;Acc:HGNC:4087]	5	162000057	162162977	1
ENSG00000153107.11	-0.0776087	4.0425	10.6745	0.00108621	0.0168785	ENSG00000153107	ANAPC1	64682	protein_coding	nonsense_mediated_decay	anaphase promoting complex subunit 1 [Source:HGNC Symbol;Acc:HGNC:19988]	2	111611639	111884690	-1
ENSG00000185721.12	-0.0654644	4.78299	10.6709	0.00108834	0.0168861	ENSG00000185721	DRG1	4733	protein_coding	protein_coding	developmentally regulated GTP binding protein 1 [Source:HGNC Symbol;Acc:HGNC:3029]	22	31399604	31530634	1
ENSG00000179841.8	-0.154665	4.33039	10.6718	0.00108779	0.0168861	ENSG00000179841	AKAP5	9495	protein_coding	protein_coding	A-kinase anchoring protein 5 [Source:HGNC Symbol;Acc:HGNC:375]	14	64465499	64474503	1
ENSG00000166987.14	0.0906898	4.49357	10.6671	0.00109058	0.0168954	ENSG00000166987	MBD6	114785	protein_coding	protein_coding	methyl-CpG binding domain protein 6 [Source:HGNC Symbol;Acc:HGNC:20445]	12	57520710	57530148	1
ENSG00000167302.10	0.0843875	4.03213	10.6681	0.00109001	0.0168954	ENSG00000167302	TEPSIN	146705	protein_coding	retained_intron	TEPSIN adaptor related protein complex 4 accessory protein [Source:HGNC Symbol;Acc:HGNC:26458]	17	81228277	81239091	-1
ENSG00000172244.8	-0.196261	-0.0637151	10.6651	0.00109176	0.0169008	ENSG00000172244	C5orf34	375444	protein_coding	protein_coding	chromosome 5 open reading frame 34 [Source:HGNC Symbol;Acc:HGNC:24738]	5	43486709	43515148	-1
ENSG00000163605.14	0.0920907	5.03628	10.6508	0.00110023	0.0170192	ENSG00000163605	PPP4R2	151987	protein_coding	protein_coding	protein phosphatase 4 regulatory subunit 2 [Source:HGNC Symbol;Acc:HGNC:18296]	3	72996803	73069198	1
ENSG00000145730.20	-0.113997	5.79864	10.633	0.00111085	0.0171705	ENSG00000145730	PAM	5066	protein_coding	protein_coding	peptidylglycine alpha-amidating monooxygenase [Source:HGNC Symbol;Acc:HGNC:8596]	5	102753981	103031105	1
ENSG00000100526.19	-0.157666	0.198954	10.6309	0.00111213	0.0171774	ENSG00000100526	CDKN3	1033	protein_coding	processed_transcript	cyclin dependent kinase inhibitor 3 [Source:HGNC Symbol;Acc:HGNC:1791]	14	54396849	54420218	1
ENSG00000108094.14	-0.098956	4.08253	10.6283	0.00111373	0.0171892	ENSG00000108094	CUL2	8453	protein_coding	protein_coding	cullin 2 [Source:HGNC Symbol;Acc:HGNC:2552]	10	35008551	35090642	-1
ENSG00000166997.7	0.0876606	3.08855	10.6251	0.00111565	0.0171931	ENSG00000166997	CNPY4	245812	protein_coding	protein_coding	canopy FGF signaling regulator 4 [Source:HGNC Symbol;Acc:HGNC:28631]	7	100119634	100125508	1
ENSG00000164830.18	-0.165501	5.85675	10.6264	0.00111483	0.0171931	ENSG00000164830	OXR1	55074	protein_coding	protein_coding	oxidation resistance 1 [Source:HGNC Symbol;Acc:HGNC:15822]	8	106359476	106752694	1
ENSG00000002746.14	-0.14165	4.81711	10.62	0.00111872	0.0172274	ENSG00000002746	HECW1	23072	protein_coding	protein_coding	HECT, C2 and WW domain containing E3 ubiquitin protein ligase 1 [Source:HGNC Symbol;Acc:HGNC:22195]	7	43112629	43566001	1
ENSG00000100815.12	0.074579	4.84199	10.6154	0.00112148	0.0172441	ENSG00000100815	TRIP11	9321	protein_coding	protein_coding	thyroid hormone receptor interactor 11 [Source:HGNC Symbol;Acc:HGNC:12305]	14	91965991	92040896	-1
ENSG00000185272.13	-0.153715	2.07137	10.6161	0.00112109	0.0172441	ENSG00000185272	RBM11	54033	protein_coding	processed_transcript	RNA binding motif protein 11 [Source:HGNC Symbol;Acc:HGNC:9897]	21	14216130	14228372	1
ENSG00000172915.18	-0.120608	5.21256	10.614	0.00112234	0.0172445	ENSG00000172915	NBEA	26960	protein_coding	protein_coding	neurobeachin [Source:HGNC Symbol;Acc:HGNC:7648]	13	34942287	35673022	1
ENSG00000104369.4	-0.126381	3.14343	10.612	0.00112353	0.0172499	ENSG00000104369	JPH1	56704	protein_coding	protein_coding	junctophilin 1 [Source:HGNC Symbol;Acc:HGNC:14201]	8	74234700	74321540	-1
ENSG00000204366.3	0.150217	2.08378	10.6029	0.0011291	0.0173117	ENSG00000204366	ZBTB12	221527	protein_coding	protein_coding	zinc finger and BTB domain containing 12 [Source:HGNC Symbol;Acc:HGNC:19066]	6	31899613	31902086	-1
ENSG00000145901.14	0.0721884	5.50446	10.6027	0.00112925	0.0173117	ENSG00000145901	TNIP1	10318	protein_coding	protein_coding	TNFAIP3 interacting protein 1 [Source:HGNC Symbol;Acc:HGNC:16903]	5	151029945	151093577	-1
ENSG00000276070.4	-0.445813	-0.383991	10.5961	0.00113325	0.0173601	ENSG00000276070	CCL4L2	9560	protein_coding	protein_coding	C-C motif chemokine ligand 4 like 2 [Source:HGNC Symbol;Acc:HGNC:24066]	17	36210924	36212878	1
ENSG00000186312.10	0.129093	3.70584	10.5935	0.00113483	0.0173714	ENSG00000186312	CA5BP1	NA	transcribed_unprocessed_pseudogene	processed_transcript	carbonic anhydrase 5B pseudogene 1 [Source:HGNC Symbol;Acc:HGNC:29544]	X	15674932	15703724	1
ENSG00000162975.4	-0.155228	5.24378	10.5895	0.00113732	0.0173966	ENSG00000162975	KCNF1	3754	protein_coding	protein_coding	potassium voltage-gated channel modifier subfamily F member 1 [Source:HGNC Symbol;Acc:HGNC:6246]	2	10911934	10914225	1
ENSG00000154548.8	-0.105002	2.77394	10.5836	0.00114092	0.0174246	ENSG00000154548	SRSF12	135295	protein_coding	protein_coding	serine and arginine rich splicing factor 12 [Source:HGNC Symbol;Acc:HGNC:21220]	6	89095959	89118071	-1
ENSG00000213585.10	-0.129464	6.72528	10.5824	0.0011417	0.0174246	ENSG00000213585	VDAC1	7416	protein_coding	protein_coding	voltage dependent anion channel 1 [Source:HGNC Symbol;Acc:HGNC:12669]	5	133971871	134004975	-1
ENSG00000179388.8	-0.26016	4.77176	10.585	0.00114012	0.0174246	ENSG00000179388	EGR3	1960	protein_coding	protein_coding	early growth response 3 [Source:HGNC Symbol;Acc:HGNC:3240]	8	22687659	22693480	-1
ENSG00000198604.10	0.151262	3.78263	10.5793	0.00114359	0.0174406	ENSG00000198604	BAZ1A	11177	protein_coding	protein_coding	bromodomain adjacent to zinc finger domain 1A [Source:HGNC Symbol;Acc:HGNC:960]	14	34752731	34875647	-1
ENSG00000117877.10	0.114107	3.36425	10.5772	0.0011449	0.0174476	ENSG00000117877	CD3EAP	10849	protein_coding	protein_coding	CD3e molecule associated protein [Source:HGNC Symbol;Acc:HGNC:24219]	19	45406209	45410766	1
ENSG00000197860.9	-0.132976	5.70192	10.567	0.00115122	0.017531	ENSG00000197860	SGTB	54557	protein_coding	protein_coding	small glutamine rich tetratricopeptide repeat containing beta [Source:HGNC Symbol;Acc:HGNC:23567]	5	65665928	65723035	-1
ENSG00000078369.17	-0.0645557	8.3697	10.5654	0.00115222	0.0175332	ENSG00000078369	GNB1	2782	protein_coding	protein_coding	G protein subunit beta 1 [Source:HGNC Symbol;Acc:HGNC:4396]	1	1785285	1891117	-1
ENSG00000164080.13	0.0749442	5.46353	10.5614	0.00115471	0.0175581	ENSG00000164080	RAD54L2	23132	protein_coding	retained_intron	RAD54 like 2 [Source:HGNC Symbol;Acc:HGNC:29123]	3	51541144	51668667	1
ENSG00000131100.12	-0.123563	7.34591	10.5586	0.0011565	0.0175722	ENSG00000131100	ATP6V1E1	529	protein_coding	protein_coding	ATPase H+ transporting V1 subunit E1 [Source:HGNC Symbol;Acc:HGNC:857]	22	17592136	17628749	-1
ENSG00000118276.11	-0.131592	4.61318	10.5572	0.00115739	0.0175728	ENSG00000118276	B4GALT6	9331	protein_coding	retained_intron	beta-1,4-galactosyltransferase 6 [Source:HGNC Symbol;Acc:HGNC:929]	18	31622247	31685836	-1
ENSG00000106355.9	-0.0604825	3.57688	10.5487	0.00116269	0.0176273	ENSG00000106355	LSM5	23658	protein_coding	protein_coding	LSM5 homolog, U6 small nuclear RNA and mRNA degradation associated [Source:HGNC Symbol;Acc:HGNC:17162]	7	32485338	32495283	-1
ENSG00000189108.12	-0.355249	-1.7961	10.5495	0.00116217	0.0176273	ENSG00000189108	IL1RAPL2	26280	protein_coding	protein_coding	interleukin 1 receptor accessory protein like 2 [Source:HGNC Symbol;Acc:HGNC:5997]	X	104566199	105767829	1
ENSG00000251867.3	-0.138838	1.02728	10.5451	0.00116498	0.017649	ENSG00000251867		NA	lncRNA	lncRNA	novel transcript, antisense to ZBTB10	8	80484561	80486699	-1
ENSG00000273136.6	0.14058	4.95109	10.5413	0.00116733	0.0176712	ENSG00000273136	NBPF26	101060684	protein_coding	protein_coding	NBPF member 26 [Source:HGNC Symbol;Acc:HGNC:49571]	1	120723949	120842110	1
ENSG00000122512.14	-0.121743	3.48624	10.54	0.00116816	0.0176712	ENSG00000122512	PMS2	5395	protein_coding	protein_coding	PMS1 homolog 2, mismatch repair system component [Source:HGNC Symbol;Acc:HGNC:9122]	7	5970925	6009106	-1
ENSG00000164180.13	-0.096377	2.56947	10.5363	0.00117053	0.017694	ENSG00000164180	TMEM161B	153396	protein_coding	protein_coding	transmembrane protein 161B [Source:HGNC Symbol;Acc:HGNC:28483]	5	88189633	88269476	-1
ENSG00000175352.10	-0.144495	4.99226	10.5304	0.00117428	0.0177376	ENSG00000175352	NRIP3	56675	protein_coding	protein_coding	nuclear receptor interacting protein 3 [Source:HGNC Symbol;Acc:HGNC:1167]	11	8980576	9004049	-1
ENSG00000109501.13	0.110718	6.39707	10.5235	0.00117865	0.0177904	ENSG00000109501	WFS1	7466	protein_coding	protein_coding	wolframin ER transmembrane glycoprotein [Source:HGNC Symbol;Acc:HGNC:12762]	4	6269849	6303265	1
ENSG00000004939.13	0.45555	-0.976838	10.5144	0.00118451	0.0178088	ENSG00000004939	SLC4A1	6521	protein_coding	protein_coding	solute carrier family 4 member 1 (Diego blood group) [Source:HGNC Symbol;Acc:HGNC:11027]	17	44248390	44268141	-1
ENSG00000214182.5	0.132188	0.586081	10.5143	0.00118455	0.0178088	ENSG00000214182	PTMAP5	NA	transcribed_processed_pseudogene	processed_transcript	prothymosin alpha pseudogene 5 [Source:HGNC Symbol;Acc:HGNC:9628]	13	81689911	81691072	1
ENSG00000136875.12	-0.0586902	3.62884	10.5165	0.0011831	0.0178088	ENSG00000136875	PRPF4	9128	protein_coding	protein_coding	pre-mRNA processing factor 4 [Source:HGNC Symbol;Acc:HGNC:17349]	9	113275343	113292905	1
ENSG00000182400.14	-0.0974279	5.05322	10.5162	0.0011833	0.0178088	ENSG00000182400	TRAPPC6B	122553	protein_coding	retained_intron	trafficking protein particle complex 6B [Source:HGNC Symbol;Acc:HGNC:23066]	14	39147811	39170532	-1
ENSG00000100554.11	-0.106877	6.05483	10.5135	0.00118506	0.0178088	ENSG00000100554	ATP6V1D	51382	protein_coding	nonsense_mediated_decay	ATPase H+ transporting V1 subunit D [Source:HGNC Symbol;Acc:HGNC:13527]	14	67294371	67360265	-1
ENSG00000152556.15	-0.108473	6.62777	10.52	0.00118092	0.0178088	ENSG00000152556	PFKM	5213	protein_coding	protein_coding	phosphofructokinase, muscle [Source:HGNC Symbol;Acc:HGNC:8877]	12	48105139	48146404	1
ENSG00000143891.16	0.157547	2.60317	10.5079	0.00118867	0.0178111	ENSG00000143891	GALM	130589	protein_coding	protein_coding	galactose mutarotase [Source:HGNC Symbol;Acc:HGNC:24063]	2	38666081	38741237	1
ENSG00000250571.6	0.121146	4.56727	10.5094	0.00118766	0.0178111	ENSG00000250571	GLI4	2738	protein_coding	processed_transcript	GLI family zinc finger 4 [Source:HGNC Symbol;Acc:HGNC:4320]	8	143267433	143276931	1
ENSG00000123636.17	0.114682	5.98552	10.5087	0.00118816	0.0178111	ENSG00000123636	BAZ2B	29994	protein_coding	protein_coding	bromodomain adjacent to zinc finger domain 2B [Source:HGNC Symbol;Acc:HGNC:963]	2	159318979	159616569	-1
ENSG00000109929.9	-0.124444	4.4977	10.509	0.00118793	0.0178111	ENSG00000109929	SC5D	6309	protein_coding	protein_coding	sterol-C5-desaturase [Source:HGNC Symbol;Acc:HGNC:10547]	11	121292681	121313410	1
ENSG00000139651.10	0.0632385	4.53373	10.5064	0.00118963	0.0178124	ENSG00000139651	ZNF740	283337	protein_coding	protein_coding	zinc finger protein 740 [Source:HGNC Symbol;Acc:HGNC:27465]	12	53180704	53195142	1
ENSG00000077254.14	-0.0628669	5.80971	10.5047	0.00119072	0.0178158	ENSG00000077254	USP33	23032	protein_coding	protein_coding	ubiquitin specific peptidase 33 [Source:HGNC Symbol;Acc:HGNC:20059]	1	77695987	77759852	-1
ENSG00000113595.14	-0.0882836	4.69532	10.502	0.00119245	0.0178286	ENSG00000113595	TRIM23	373	protein_coding	protein_coding	tripartite motif containing 23 [Source:HGNC Symbol;Acc:HGNC:660]	5	65589690	65625975	-1
ENSG00000260788.5	0.306238	0.657457	10.4935	0.00119798	0.0178336	ENSG00000260788		NA	lncRNA	lncRNA	novel transcript, antisense to CDH13	16	83720402	83772974	-1
ENSG00000180479.13	0.0949673	1.91144	10.4936	0.00119791	0.0178336	ENSG00000180479	ZNF571	51276	protein_coding	protein_coding	zinc finger protein 571 [Source:HGNC Symbol;Acc:HGNC:25000]	19	37554782	37594792	-1
ENSG00000169062.14	0.0760153	6.38611	10.4967	0.00119588	0.0178336	ENSG00000169062	UPF3A	65110	protein_coding	protein_coding	UPF3A regulator of nonsense mediated mRNA decay [Source:HGNC Symbol;Acc:HGNC:20332]	13	114281601	114305817	1
ENSG00000004487.15	-0.0641481	4.99076	10.4966	0.00119593	0.0178336	ENSG00000004487	KDM1A	23028	protein_coding	protein_coding	lysine demethylase 1A [Source:HGNC Symbol;Acc:HGNC:29079]	1	23019443	23083689	1
ENSG00000203791.14	-0.093927	3.04261	10.4956	0.00119662	0.0178336	ENSG00000203791	EEF1AKMT2	399818	protein_coding	nonsense_mediated_decay	EEF1A lysine methyltransferase 2 [Source:HGNC Symbol;Acc:HGNC:33787]	10	124748149	124791887	-1
ENSG00000108384.14	-0.0953068	3.58358	10.4979	0.00119507	0.0178336	ENSG00000108384	RAD51C	5889	protein_coding	protein_coding	RAD51 paralog C [Source:HGNC Symbol;Acc:HGNC:9820]	17	58692573	58735611	1
ENSG00000075415.12	-0.0886036	7.55897	10.4898	0.00120034	0.0178556	ENSG00000075415	SLC25A3	5250	protein_coding	protein_coding	solute carrier family 25 member 3 [Source:HGNC Symbol;Acc:HGNC:10989]	12	98593591	98606379	1
ENSG00000196177.12	-0.108145	4.34737	10.4878	0.00120166	0.0178624	ENSG00000196177	ACADSB	36	protein_coding	protein_coding	acyl-CoA dehydrogenase short/branched chain [Source:HGNC Symbol;Acc:HGNC:91]	10	123008979	123058290	1
ENSG00000164406.7	0.15486	0.35592	10.4843	0.00120395	0.0178836	ENSG00000164406	LEAP2	116842	protein_coding	protein_coding	liver enriched antimicrobial peptide 2 [Source:HGNC Symbol;Acc:HGNC:29571]	5	132873444	132875046	1
ENSG00000203739.3	0.139425	0.874246	10.4789	0.00120745	0.0179016	ENSG00000203739		NA	lncRNA	lncRNA	novel transcript	1	173417793	173489407	-1
ENSG00000047644.18	0.0958854	4.64354	10.4798	0.0012069	0.0179016	ENSG00000047644	WWC3	55841	protein_coding	protein_coding	WWC family member 3 [Source:HGNC Symbol;Acc:HGNC:29237]	X	10015562	10144478	1
ENSG00000140463.13	-0.0879169	3.2382	10.4784	0.00120778	0.0179016	ENSG00000140463	BBS4	585	protein_coding	nonsense_mediated_decay	Bardet-Biedl syndrome 4 [Source:HGNC Symbol;Acc:HGNC:969]	15	72686179	72738475	1
ENSG00000183134.4	0.294219	2.48687	10.4733	0.00121109	0.0179249	ENSG00000183134	PTGDR2	11251	protein_coding	protein_coding	prostaglandin D2 receptor 2 [Source:HGNC Symbol;Acc:HGNC:4502]	11	60850933	60855950	-1
ENSG00000023902.13	0.0957954	5.93133	10.4738	0.00121081	0.0179249	ENSG00000023902	PLEKHO1	51177	protein_coding	processed_transcript	pleckstrin homology domain containing O1 [Source:HGNC Symbol;Acc:HGNC:24310]	1	150149183	150164720	1
ENSG00000273893.1	0.13291	0.312315	10.465	0.00121656	0.0179928	ENSG00000273893		NA	lncRNA	lncRNA	novel transcript, sense intronic to SLC13A3	20	46681676	46682375	-1
ENSG00000260949.1	0.244266	-1.40546	10.4623	0.00121832	0.017993	ENSG00000260949		NA	lncRNA	lncRNA	novel transcript, overlapping to EIF4EBP1	8	38062881	38063791	1
ENSG00000169064.12	-0.195804	2.1915	10.4628	0.00121803	0.017993	ENSG00000169064	ZBBX	79740	protein_coding	protein_coding	zinc finger B-box domain containing [Source:HGNC Symbol;Acc:HGNC:26245]	3	167240287	167381346	-1
ENSG00000118960.12	0.0931834	3.72475	10.459	0.00122057	0.0180003	ENSG00000118960	HS1BP3	64342	protein_coding	protein_coding	HCLS1 binding protein 3 [Source:HGNC Symbol;Acc:HGNC:24979]	2	20560448	20651130	-1
ENSG00000114902.13	-0.0679115	5.44464	10.4596	0.00122014	0.0180003	ENSG00000114902	SPCS1	28972	protein_coding	protein_coding	signal peptidase complex subunit 1 [Source:HGNC Symbol;Acc:HGNC:23401]	3	52704955	52711148	1
ENSG00000113643.8	-0.0730015	4.00898	10.4546	0.00122346	0.01803	ENSG00000113643	RARS1	5917	protein_coding	protein_coding	arginyl-tRNA synthetase 1 [Source:HGNC Symbol;Acc:HGNC:9870]	5	168486451	168519301	1
ENSG00000102409.9	-0.106626	7.16267	10.4527	0.00122472	0.0180357	ENSG00000102409	BEX4	56271	protein_coding	protein_coding	brain expressed X-linked 4 [Source:HGNC Symbol;Acc:HGNC:25475]	X	103215108	103217246	1
ENSG00000174428.16	0.116415	3.88698	10.4494	0.00122688	0.0180545	ENSG00000174428	GTF2IRD2B	389524	protein_coding	protein_coding	GTF2I repeat domain containing 2B [Source:HGNC Symbol;Acc:HGNC:33125]	7	75092573	75149817	1
ENSG00000128989.10	-0.0793742	7.814	10.4433	0.00123096	0.0181017	ENSG00000128989	ARPP19	10776	protein_coding	protein_coding	cAMP regulated phosphoprotein 19 [Source:HGNC Symbol;Acc:HGNC:16967]	15	52547045	52569883	-1
ENSG00000137766.16	-0.16158	5.37959	10.4399	0.00123321	0.0181217	ENSG00000137766	UNC13C	440279	protein_coding	protein_coding	unc-13 homolog C [Source:HGNC Symbol;Acc:HGNC:23149]	15	53978201	54633414	1
ENSG00000279406.1	0.200454	0.370669	10.4369	0.00123524	0.0181387	ENSG00000279406		NA	TEC	TEC	TEC	10	71364243	71366374	1
ENSG00000198909.7	0.06498	4.84223	10.4329	0.00123789	0.0181516	ENSG00000198909	MAP3K3	4215	protein_coding	protein_coding	mitogen-activated protein kinase kinase kinase 3 [Source:HGNC Symbol;Acc:HGNC:6855]	17	63622415	63696303	1
ENSG00000037042.8	-0.0890751	6.41271	10.4333	0.00123764	0.0181516	ENSG00000037042	TUBG2	27175	protein_coding	protein_coding	tubulin gamma 2 [Source:HGNC Symbol;Acc:HGNC:12419]	17	42659284	42667006	1
ENSG00000203952.9	0.188189	0.36729	10.4279	0.00124125	0.0181676	ENSG00000203952	CCDC160	347475	protein_coding	protein_coding	coiled-coil domain containing 160 [Source:HGNC Symbol;Acc:HGNC:37286]	X	134237047	134246207	1
ENSG00000244701.1	0.168279	1.10033	10.4289	0.0012406	0.0181676	ENSG00000244701		NA	lncRNA	lncRNA	novel transcript, antisense to AGK	7	141652381	141656810	-1
ENSG00000069712.12	-0.142272	5.09983	10.4265	0.00124221	0.0181676	NA	NA	NA	NA	NA	NA	NA	NA	NA	NA
ENSG00000163053.10	-0.147886	3.26167	10.426	0.00124252	0.0181676	ENSG00000163053	SLC16A14	151473	protein_coding	protein_coding	solute carrier family 16 member 14 [Source:HGNC Symbol;Acc:HGNC:26417]	2	230034982	230068993	-1
ENSG00000277258.4	0.0776205	4.66167	10.421	0.00124589	0.0182039	ENSG00000277258	PCGF2	7703	protein_coding	protein_coding	polycomb group ring finger 2 [Source:HGNC Symbol;Acc:HGNC:12929]	17	38733898	38749817	-1
ENSG00000227740.1	0.184101	-0.328867	10.411	0.00125266	0.0182899	ENSG00000227740	LINC02803	NA	lncRNA	lncRNA	long intergenic non-protein coding RNA 2803 [Source:HGNC Symbol;Acc:HGNC:54328]	1	175904762	175921057	-1
ENSG00000147162.13	-0.0929638	6.76039	10.4083	0.00125449	0.0183037	ENSG00000147162	OGT	8473	protein_coding	protein_coding	O-linked N-acetylglucosamine (GlcNAc) transferase [Source:HGNC Symbol;Acc:HGNC:8127]	X	71533104	71575892	1
ENSG00000147862.15	0.107056	6.42343	10.405	0.00125674	0.0183235	ENSG00000147862	NFIB	4781	protein_coding	protein_coding	nuclear factor I B [Source:HGNC Symbol;Acc:HGNC:7785]	9	14081843	14398983	-1
ENSG00000150627.15	-0.123907	3.63363	10.4004	0.0012599	0.0183565	ENSG00000150627	WDR17	116966	protein_coding	protein_coding	WD repeat domain 17 [Source:HGNC Symbol;Acc:HGNC:16661]	4	176065834	176182818	1
ENSG00000111602.11	0.148349	2.31858	10.3862	0.00126964	0.0184737	ENSG00000111602	TIMELESS	8914	protein_coding	protein_coding	timeless circadian regulator [Source:HGNC Symbol;Acc:HGNC:11813]	12	56416363	56449426	-1
ENSG00000183090.5	-0.347904	0.503173	10.386	0.00126974	0.0184737	ENSG00000183090	FREM3	166752	protein_coding	protein_coding	FRAS1 related extracellular matrix 3 [Source:HGNC Symbol;Acc:HGNC:25172]	4	143577302	143700675	-1
ENSG00000140284.10	-0.183272	0.658858	10.3842	0.00127095	0.0184782	ENSG00000140284	SLC27A2	11001	protein_coding	protein_coding	solute carrier family 27 member 2 [Source:HGNC Symbol;Acc:HGNC:10996]	15	50182196	50236385	1
ENSG00000213901.10	0.288207	-1.11006	10.3826	0.00127207	0.018479	ENSG00000213901	SLC23A3	151295	protein_coding	protein_coding	solute carrier family 23 member 3 [Source:HGNC Symbol;Acc:HGNC:20601]	2	219161465	219170095	-1
ENSG00000179523.4	-0.0578437	3.47702	10.3816	0.0012728	0.018479	ENSG00000179523	EIF3J-DT	NA	lncRNA	lncRNA	EIF3J divergent transcript [Source:HGNC Symbol;Acc:HGNC:48616]	15	44527257	44537046	-1
ENSG00000162913.9	-0.255982	-0.167434	10.3799	0.00127392	0.0184822	ENSG00000162913	OBSCN-AS1	NA	lncRNA	lncRNA	OBSCN antisense RNA 1 [Source:HGNC Symbol;Acc:HGNC:32047]	1	228203503	228213664	-1
ENSG00000240979.1	0.325933	-1.74655	10.3772	0.00127584	0.018497	NA	NA	NA	NA	NA	NA	NA	NA	NA	NA
ENSG00000049540.16	0.153924	3.44158	10.3719	0.00127944	0.0185124	ENSG00000049540	ELN	2006	protein_coding	protein_coding	elastin [Source:HGNC Symbol;Acc:HGNC:3327]	7	74027789	74069907	1
ENSG00000164398.12	-0.101107	6.32792	10.3721	0.00127932	0.0185124	ENSG00000164398	ACSL6	23305	protein_coding	protein_coding	acyl-CoA synthetase long chain family member 6 [Source:HGNC Symbol;Acc:HGNC:16496]	5	131949973	132012243	-1
ENSG00000163376.11	-0.117336	1.17814	10.3704	0.00128051	0.0185124	ENSG00000163376	KBTBD8	84541	protein_coding	protein_coding	kelch repeat and BTB domain containing 8 [Source:HGNC Symbol;Acc:HGNC:30691]	3	66998307	67011210	1
ENSG00000138604.9	-0.117931	3.24146	10.371	0.00128009	0.0185124	ENSG00000138604	GLCE	26035	protein_coding	processed_transcript	glucuronic acid epimerase [Source:HGNC Symbol;Acc:HGNC:17855]	15	69160584	69272217	1
ENSG00000005471.15	0.243357	-1.04984	10.3645	0.00128459	0.0185553	ENSG00000005471	ABCB4	5244	protein_coding	protein_coding	ATP binding cassette subfamily B member 4 [Source:HGNC Symbol;Acc:HGNC:45]	7	87401697	87480435	-1
ENSG00000063169.10	0.0762523	4.35745	10.3623	0.00128618	0.0185553	ENSG00000063169	BICRA	29998	protein_coding	protein_coding	BRD4 interacting chromatin remodeling complex associated protein [Source:HGNC Symbol;Acc:HGNC:4332]	19	47608196	47703277	1
ENSG00000272419.6	-0.0998145	3.50341	10.3632	0.0012855	0.0185553	ENSG00000272419	LINC01145	NA	transcribed_unprocessed_pseudogene	processed_transcript	long intergenic non-protein coding RNA 1145 [Source:HGNC Symbol;Acc:HGNC:49462]	1	145164099	145216058	-1
ENSG00000161896.11	0.247604	1.3742	10.3519	0.00129342	0.0186096	ENSG00000161896	IP6K3	117283	protein_coding	protein_coding	inositol hexakisphosphate kinase 3 [Source:HGNC Symbol;Acc:HGNC:17269]	6	33721662	33746905	-1
ENSG00000108262.15	0.0884984	7.78606	10.3544	0.00129169	0.0186096	ENSG00000108262	GIT1	28964	protein_coding	protein_coding	GIT ArfGAP 1 [Source:HGNC Symbol;Acc:HGNC:4272]	17	29573469	29594054	-1
ENSG00000110931.18	-0.128893	7.297	10.3521	0.00129327	0.0186096	ENSG00000110931	CAMKK2	10645	protein_coding	protein_coding	calcium/calmodulin dependent protein kinase kinase 2 [Source:HGNC Symbol;Acc:HGNC:1470]	12	121237675	121298308	-1
ENSG00000241106.6	-0.431085	-0.512698	10.3517	0.00129357	0.0186096	ENSG00000241106	HLA-DOB	3112	protein_coding	nonsense_mediated_decay	major histocompatibility complex, class II, DO beta [Source:HGNC Symbol;Acc:HGNC:4937]	6	32812763	32820466	-1
ENSG00000154864.11	0.229654	2.83711	10.3465	0.00129724	0.0186239	ENSG00000154864	PIEZO2	63895	protein_coding	protein_coding	piezo type mechanosensitive ion channel component 2 [Source:HGNC Symbol;Acc:HGNC:26270]	18	10666483	11148762	-1
ENSG00000167461.11	0.055718	4.41405	10.3486	0.00129571	0.0186239	ENSG00000167461	RAB8A	4218	protein_coding	protein_coding	RAB8A, member RAS oncogene family [Source:HGNC Symbol;Acc:HGNC:7007]	19	16111889	16134234	1
ENSG00000135018.13	-0.118961	6.08006	10.3464	0.00129728	0.0186239	ENSG00000135018	UBQLN1	29979	protein_coding	protein_coding	ubiquilin 1 [Source:HGNC Symbol;Acc:HGNC:12508]	9	83659968	83707958	-1
ENSG00000162636.15	-0.143132	4.15044	10.3443	0.00129874	0.0186318	ENSG00000162636	FAM102B	284611	protein_coding	protein_coding	family with sequence similarity 102 member B [Source:HGNC Symbol;Acc:HGNC:27637]	1	108560089	108644900	1
ENSG00000153048.10	0.149999	5.34697	10.3414	0.00130076	0.0186348	ENSG00000153048	CARHSP1	23589	protein_coding	protein_coding	calcium regulated heat stable protein 1 [Source:HGNC Symbol;Acc:HGNC:17150]	16	8852942	8869012	-1
ENSG00000197620.10	-0.102485	2.98484	10.3423	0.00130018	0.0186348	ENSG00000197620	CXorf40A	91966	protein_coding	protein_coding	chromosome X open reading frame 40A [Source:HGNC Symbol;Acc:HGNC:28089]	X	149540355	149550510	1
ENSG00000101955.14	0.222186	0.738037	10.3218	0.00131469	0.0188213	ENSG00000101955	SRPX	8406	protein_coding	protein_coding	sushi repeat containing protein X-linked [Source:HGNC Symbol;Acc:HGNC:11309]	X	38149336	38220924	-1
ENSG00000163281.11	-0.0893392	3.57885	10.3198	0.00131608	0.0188228	ENSG00000163281	GNPDA2	132789	protein_coding	protein_coding	glucosamine-6-phosphate deaminase 2 [Source:HGNC Symbol;Acc:HGNC:21526]	4	44682200	44726588	-1
ENSG00000120549.17	-0.115803	4.18765	10.3191	0.00131662	0.0188228	ENSG00000120549	KIAA1217	56243	protein_coding	protein_coding	KIAA1217 [Source:HGNC Symbol;Acc:HGNC:25428]	10	23694746	24547848	1
ENSG00000078687.17	0.0759654	6.36922	10.317	0.00131809	0.018823	ENSG00000078687	TNRC6C	57690	protein_coding	protein_coding	trinucleotide repeat containing adaptor 6C [Source:HGNC Symbol;Acc:HGNC:29318]	17	77959240	78108835	1
ENSG00000164347.17	-0.101501	3.74683	10.3161	0.00131877	0.018823	ENSG00000164347	GFM2	84340	protein_coding	protein_coding	G elongation factor mitochondrial 2 [Source:HGNC Symbol;Acc:HGNC:29682]	5	74721206	74767147	-1
ENSG00000156097.12	-0.195796	2.22421	10.3152	0.00131938	0.018823	ENSG00000156097	GPR61	83873	protein_coding	nonsense_mediated_decay	G protein-coupled receptor 61 [Source:HGNC Symbol;Acc:HGNC:13300]	1	109539872	109548406	1
ENSG00000053254.15	0.0964691	5.22415	10.3119	0.00132172	0.0188432	ENSG00000053254	FOXN3	1112	protein_coding	protein_coding	forkhead box N3 [Source:HGNC Symbol;Acc:HGNC:1928]	14	89124871	89619149	-1
ENSG00000135972.8	-0.0710542	3.96336	10.3079	0.00132463	0.0188715	ENSG00000135972	MRPS9	64965	protein_coding	protein_coding	mitochondrial ribosomal protein S9 [Source:HGNC Symbol;Acc:HGNC:14501]	2	105038069	105099960	1
ENSG00000170786.12	-0.179846	1.82943	10.2999	0.0013304	0.0189397	ENSG00000170786	SDR16C5	195814	protein_coding	protein_coding	short chain dehydrogenase/reductase family 16C member 5 [Source:HGNC Symbol;Acc:HGNC:30311]	8	56300010	56320776	-1
ENSG00000184613.10	-0.185733	6.59206	10.2987	0.00133125	0.0189397	ENSG00000184613	NELL2	4753	protein_coding	protein_coding	neural EGFL like 2 [Source:HGNC Symbol;Acc:HGNC:7751]	12	44508275	44921848	-1
ENSG00000134440.11	-0.0787162	6.53707	10.2937	0.00133484	0.0189776	ENSG00000134440	NARS1	4677	protein_coding	protein_coding	asparaginyl-tRNA synthetase 1 [Source:HGNC Symbol;Acc:HGNC:7643]	18	57600656	57622213	-1
ENSG00000198513.11	-0.134275	5.89218	10.2918	0.00133625	0.0189845	ENSG00000198513	ATL1	51062	protein_coding	processed_transcript	atlastin GTPase 1 [Source:HGNC Symbol;Acc:HGNC:11231]	14	50532509	50633068	1
ENSG00000156050.8	-0.0990671	3.66012	10.2802	0.00134464	0.0190905	ENSG00000156050	FAM161B	145483	protein_coding	protein_coding	FAM161 centrosomal protein B [Source:HGNC Symbol;Acc:HGNC:19854]	14	73931501	73950414	-1
ENSG00000095397.13	0.146478	4.3143	10.2728	0.00135003	0.0191407	ENSG00000095397	WHRN	25861	protein_coding	protein_coding	whirlin [Source:HGNC Symbol;Acc:HGNC:16361]	9	114402080	114505473	-1
ENSG00000137818.11	0.0875349	8.47505	10.2733	0.0013497	0.0191407	ENSG00000137818	RPLP1	6176	protein_coding	protein_coding	ribosomal protein lateral stalk subunit P1 [Source:HGNC Symbol;Acc:HGNC:10372]	15	69452814	69456205	1
ENSG00000166405.14	-0.0578685	5.04969	10.2696	0.00135243	0.0191482	ENSG00000166405	RIC3	79608	protein_coding	protein_coding	RIC3 acetylcholine receptor chaperone [Source:HGNC Symbol;Acc:HGNC:30338]	11	8106056	8169055	-1
ENSG00000251600.6	-0.170006	0.555109	10.2699	0.00135217	0.0191482	ENSG00000251600		NA	lncRNA	lncRNA	novel transcript, antisense to GYPA	4	143559457	144343750	1
ENSG00000224116.6	-0.204975	0.593515	10.2649	0.00135583	0.0191832	ENSG00000224116	INHBA-AS1	NA	lncRNA	lncRNA	INHBA antisense RNA 1 [Source:HGNC Symbol;Acc:HGNC:40303]	7	41693884	41779388	1
ENSG00000174705.12	0.146805	4.19178	10.2616	0.00135826	0.0192043	ENSG00000174705	SH3PXD2B	285590	protein_coding	protein_coding	SH3 and PX domains 2B [Source:HGNC Symbol;Acc:HGNC:29242]	5	172325000	172454525	-1
ENSG00000214043.7	-0.274433	-1.63127	10.2539	0.00136397	0.0192718	ENSG00000214043	LINC02347	NA	lncRNA	lncRNA	long intergenic non-protein coding RNA 2347 [Source:HGNC Symbol;Acc:HGNC:53269]	12	126438837	126472790	1
ENSG00000005483.20	0.0717001	6.86961	10.2515	0.00136571	0.0192832	ENSG00000005483	KMT2E	55904	protein_coding	nonsense_mediated_decay	lysine methyltransferase 2E [Source:HGNC Symbol;Acc:HGNC:18541]	7	105014190	105115019	1
ENSG00000171109.18	-0.0821071	4.27417	10.2424	0.00137247	0.0193652	ENSG00000171109	MFN1	55669	protein_coding	protein_coding	mitofusin 1 [Source:HGNC Symbol;Acc:HGNC:18262]	3	179347709	179394936	1
ENSG00000114841.17	-0.130055	4.36335	10.2411	0.00137345	0.0193659	ENSG00000114841	DNAH1	25981	protein_coding	retained_intron	dynein axonemal heavy chain 1 [Source:HGNC Symbol;Acc:HGNC:2940]	3	52316319	52400491	1
ENSG00000258498.8	0.214573	2.70916	10.2397	0.00137449	0.0193672	ENSG00000258498	DIO3OS	NA	lncRNA	lncRNA	DIO3 opposite strand upstream RNA [Source:HGNC Symbol;Acc:HGNC:20348]	14	101552221	101560431	-1
ENSG00000244062.1	0.258029	-0.262904	10.2362	0.00137713	0.0193835	ENSG00000244062		NA	processed_pseudogene	processed_pseudogene	acyl-CoA synthetase long-chain family member 3 (ACSL3) pseudogene	3	133760300	133762363	1
ENSG00000152292.16	0.251264	-0.659295	10.2356	0.00137753	0.0193835	ENSG00000152292	SH2D6	284948	protein_coding	nonsense_mediated_decay	SH2 domain containing 6 [Source:HGNC Symbol;Acc:HGNC:30439]	2	85418931	85437029	1
ENSG00000088256.8	0.078823	6.70491	10.2284	0.00138292	0.0194327	ENSG00000088256	GNA11	2767	protein_coding	protein_coding	G protein subunit alpha 11 [Source:HGNC Symbol;Acc:HGNC:4379]	19	3094362	3123999	1
ENSG00000058335.15	-0.177471	6.00911	10.2293	0.00138225	0.0194327	ENSG00000058335	RASGRF1	5923	protein_coding	protein_coding	Ras protein specific guanine nucleotide releasing factor 1 [Source:HGNC Symbol;Acc:HGNC:9875]	15	78959947	79090773	-1
ENSG00000183196.8	0.223942	4.25352	10.2237	0.00138645	0.0194611	ENSG00000183196	CHST6	4166	protein_coding	protein_coding	carbohydrate sulfotransferase 6 [Source:HGNC Symbol;Acc:HGNC:6938]	16	75472052	75495445	-1
ENSG00000163214.20	-0.0736043	3.96686	10.2232	0.00138683	0.0194611	ENSG00000163214	DHX57	90957	protein_coding	protein_coding	DExH-box helicase 57 [Source:HGNC Symbol;Acc:HGNC:20086]	2	38797729	38875934	-1
ENSG00000136451.8	0.114859	4.40904	10.2204	0.00138894	0.0194614	ENSG00000136451	VEZF1	7716	protein_coding	protein_coding	vascular endothelial zinc finger 1 [Source:HGNC Symbol;Acc:HGNC:12949]	17	57971547	57988259	-1
ENSG00000085982.13	0.0879095	4.68283	10.2182	0.00139064	0.0194614	ENSG00000085982	USP40	55230	protein_coding	retained_intron	ubiquitin specific peptidase 40 [Source:HGNC Symbol;Acc:HGNC:20069]	2	233475520	233566782	-1
ENSG00000115241.10	0.0434227	5.58773	10.2191	0.00138997	0.0194614	ENSG00000115241	PPM1G	5496	protein_coding	protein_coding	protein phosphatase, Mg2+/Mn2+ dependent 1G [Source:HGNC Symbol;Acc:HGNC:9278]	2	27381195	27409591	-1
ENSG00000184838.14	-0.183002	0.137325	10.2218	0.00138793	0.0194614	ENSG00000184838	PRR16	51334	protein_coding	protein_coding	proline rich 16 [Source:HGNC Symbol;Acc:HGNC:29654]	5	120464300	120687332	1
ENSG00000120053.10	-0.165677	6.60309	10.204	0.00140137	0.0195982	ENSG00000120053	GOT1	2805	protein_coding	protein_coding	glutamic-oxaloacetic transaminase 1 [Source:HGNC Symbol;Acc:HGNC:4432]	10	99396870	99430624	-1
ENSG00000176903.4	-0.123536	6.61267	10.2015	0.00140328	0.0196115	ENSG00000176903	PNMA1	9240	protein_coding	protein_coding	PNMA family member 1 [Source:HGNC Symbol;Acc:HGNC:9158]	14	73711783	73714384	-1
ENSG00000126947.12	-0.0704029	4.43936	10.1993	0.00140492	0.0196212	ENSG00000126947	ARMCX1	51309	protein_coding	protein_coding	armadillo repeat containing X-linked 1 [Source:HGNC Symbol;Acc:HGNC:18073]	X	101550547	101554700	1
ENSG00000104946.12	0.0637404	6.27425	10.1915	0.00141091	0.019689	ENSG00000104946	TBC1D17	79735	protein_coding	protein_coding	TBC1 domain family member 17 [Source:HGNC Symbol;Acc:HGNC:25699]	19	49877425	49888750	1
ENSG00000165023.6	-0.18414	6.10678	10.1905	0.00141169	0.019689	ENSG00000165023	DIRAS2	54769	protein_coding	protein_coding	DIRAS family GTPase 2 [Source:HGNC Symbol;Acc:HGNC:19323]	9	90609832	90642862	-1
ENSG00000226179.6	0.200027	-0.283094	10.184	0.00141665	0.0197313	ENSG00000226179	LINC00685	NA	lncRNA	lncRNA	long intergenic non-protein coding RNA 685 [Source:HGNC Symbol;Acc:HGNC:27560]	X	320990	321851	1
ENSG00000226179.6_PAR_Y	0.200027	-0.283094	10.184	0.00141665	0.0197313	ENSG00000226179	LINC00685	NA	lncRNA	lncRNA	long intergenic non-protein coding RNA 685 [Source:HGNC Symbol;Acc:HGNC:27560]	X	320990	321851	1
ENSG00000080503.22	-0.0570852	6.90033	10.1815	0.00141855	0.0197444	ENSG00000080503	SMARCA2	6595	protein_coding	protein_coding	SWI/SNF related, matrix associated, actin dependent regulator of chromatin, subfamily a, member 2 [Source:HGNC Symbol;Acc:HGNC:11098]	9	1980290	2193624	1
ENSG00000206052.10	-0.116001	4.71383	10.1792	0.00142033	0.0197558	ENSG00000206052	DOK6	220164	protein_coding	protein_coding	docking protein 6 [Source:HGNC Symbol;Acc:HGNC:28301]	18	69400888	69849087	1
ENSG00000124523.15	-0.0675817	4.52518	10.1753	0.00142337	0.019758	ENSG00000124523	SIRT5	23408	protein_coding	nonsense_mediated_decay	sirtuin 5 [Source:HGNC Symbol;Acc:HGNC:14933]	6	13574529	13615158	1
ENSG00000099901.16	-0.0812286	5.33906	10.1762	0.00142266	0.019758	ENSG00000099901	RANBP1	5902	protein_coding	protein_coding	RAN binding protein 1 [Source:HGNC Symbol;Acc:HGNC:9847]	22	20115938	20127355	1
ENSG00000155097.11	-0.113668	6.48352	10.177	0.001422	0.019758	ENSG00000155097	ATP6V1C1	528	protein_coding	protein_coding	ATPase H+ transporting V1 subunit C1 [Source:HGNC Symbol;Acc:HGNC:856]	8	103021063	103073051	1
ENSG00000162585.16	0.105927	4.66465	10.1676	0.00142931	0.0198156	ENSG00000162585	FAAP20	199990	protein_coding	processed_transcript	FA core complex associated protein 20 [Source:HGNC Symbol;Acc:HGNC:26428]	1	2184461	2212720	-1
ENSG00000145293.15	-0.0745764	5.46328	10.1667	0.00143	0.0198156	ENSG00000145293	ENOPH1	58478	protein_coding	protein_coding	enolase-phosphatase 1 [Source:HGNC Symbol;Acc:HGNC:24599]	4	82430590	82461177	1
ENSG00000137821.11	-0.102619	3.86584	10.1662	0.00143041	0.0198156	ENSG00000137821	LRRC49	54839	protein_coding	protein_coding	leucine rich repeat containing 49 [Source:HGNC Symbol;Acc:HGNC:25965]	15	70853239	71053657	1
ENSG00000079931.14	-0.191891	3.36241	10.1648	0.00143145	0.0198166	ENSG00000079931	MOXD1	26002	protein_coding	protein_coding	monooxygenase DBH like 1 [Source:HGNC Symbol;Acc:HGNC:21063]	6	132296055	132401475	-1
ENSG00000255423.1	0.151559	0.720647	10.153	0.00144065	0.0199306	ENSG00000255423	EBLN2	55096	protein_coding	protein_coding	endogenous Bornavirus like nucleoprotein 2 [Source:HGNC Symbol;Acc:HGNC:25493]	3	73061659	73063337	1
ENSG00000072832.14	-0.0855866	6.55483	10.1445	0.00144733	0.0200095	ENSG00000072832	CRMP1	1400	protein_coding	processed_transcript	collapsin response mediator protein 1 [Source:HGNC Symbol;Acc:HGNC:2365]	4	5748084	5893086	-1
ENSG00000167701.13	0.164599	2.68592	10.1418	0.00144943	0.0200142	ENSG00000167701	GPT	2875	protein_coding	retained_intron	glutamic--pyruvic transaminase [Source:HGNC Symbol;Acc:HGNC:4552]	8	144502973	144507174	1
ENSG00000184867.13	-0.0762591	5.00523	10.1416	0.00144961	0.0200142	ENSG00000184867	ARMCX2	9823	protein_coding	protein_coding	armadillo repeat containing X-linked 2 [Source:HGNC Symbol;Acc:HGNC:16869]	X	101655281	101659850	-1
ENSG00000177551.5	0.190423	0.319202	10.1384	0.00145209	0.0200191	ENSG00000177551	NHLH2	4808	protein_coding	protein_coding	nescient helix-loop-helix 2 [Source:HGNC Symbol;Acc:HGNC:7818]	1	115836377	115843917	-1
ENSG00000140718.20	-0.0611087	5.859	10.1374	0.00145289	0.0200191	ENSG00000140718	FTO	79068	protein_coding	protein_coding	FTO alpha-ketoglutarate dependent dioxygenase [Source:HGNC Symbol;Acc:HGNC:24678]	16	53701692	54158512	1
ENSG00000140950.15	-0.0630398	2.97987	10.1392	0.00145149	0.0200191	ENSG00000140950	MEAK7	57707	protein_coding	protein_coding	MTOR associated protein, eak-7 homolog [Source:HGNC Symbol;Acc:HGNC:29325]	16	84476355	84554033	-1
ENSG00000120963.11	-0.0659948	5.39719	10.1334	0.00145605	0.0200493	ENSG00000120963	ZNF706	51123	protein_coding	protein_coding	zinc finger protein 706 [Source:HGNC Symbol;Acc:HGNC:24992]	8	101177878	101206193	-1
ENSG00000163875.15	-0.0855084	5.51288	10.1292	0.00145936	0.0200813	ENSG00000163875	MEAF6	64769	protein_coding	protein_coding	MYST/Esa1 associated factor 6 [Source:HGNC Symbol;Acc:HGNC:25674]	1	37492575	37514774	-1
ENSG00000280321.1	0.259111	-1.80503	10.1216	0.00146542	0.0201513	ENSG00000280321		NA	TEC	TEC	TEC	11	36196248	36197901	1
ENSG00000151320.10	-0.107024	6.41251	10.1178	0.00146848	0.0201726	ENSG00000151320	AKAP6	9472	protein_coding	protein_coding	A-kinase anchoring protein 6 [Source:HGNC Symbol;Acc:HGNC:376]	14	32329298	32837684	1
ENSG00000172348.14	-0.169995	6.81211	10.1172	0.00146893	0.0201726	ENSG00000172348	RCAN2	10231	protein_coding	protein_coding	regulator of calcineurin 2 [Source:HGNC Symbol;Acc:HGNC:3041]	6	46220736	46491972	-1
ENSG00000196912.12	0.175434	5.37782	10.1134	0.00147198	0.0201914	ENSG00000196912	ANKRD36B	57730	protein_coding	protein_coding	ankyrin repeat domain 36B [Source:HGNC Symbol;Acc:HGNC:29333]	2	97492663	97589965	-1
ENSG00000145242.13	-0.190736	3.01464	10.1124	0.00147273	0.0201914	ENSG00000145242	EPHA5	2044	protein_coding	protein_coding	EPH receptor A5 [Source:HGNC Symbol;Acc:HGNC:3389]	4	65319563	65670495	-1
ENSG00000101438.3	-0.267959	3.17342	10.1118	0.00147325	0.0201914	ENSG00000101438	SLC32A1	140679	protein_coding	protein_coding	solute carrier family 32 member 1 [Source:HGNC Symbol;Acc:HGNC:11018]	20	38724486	38729372	1
ENSG00000234913.1	0.229683	1.81451	10.1095	0.0014751	0.0202033	ENSG00000234913		NA	lncRNA	lncRNA	novel transcript	22	18004270	18007308	-1
ENSG00000213015.8	0.0938005	5.32673	10.1066	0.00147738	0.0202091	ENSG00000213015	ZNF580	51157	protein_coding	protein_coding	zinc finger protein 580 [Source:HGNC Symbol;Acc:HGNC:29473]	19	55635016	55643470	1
ENSG00000271614.1	-0.140048	3.2885	10.1065	0.00147749	0.0202091	ENSG00000271614	ATP2B1-AS1	NA	lncRNA	lncRNA	ATP2B1 antisense RNA 1 [Source:HGNC Symbol;Acc:HGNC:27883]	12	89708959	89712590	1
ENSG00000104529.17	0.0815422	7.11539	10.0992	0.00148332	0.0202664	ENSG00000104529	EEF1D	1936	protein_coding	protein_coding	eukaryotic translation elongation factor 1 delta [Source:HGNC Symbol;Acc:HGNC:3211]	8	143579697	143599541	-1
ENSG00000183036.10	-0.202106	4.57085	10.0988	0.00148365	0.0202664	ENSG00000183036	PCP4	5121	protein_coding	protein_coding	Purkinje cell protein 4 [Source:HGNC Symbol;Acc:HGNC:8742]	21	39867438	39929397	1
ENSG00000225470.7	0.12244	5.81461	10.0961	0.0014858	0.020276	ENSG00000225470	JPX	NA	lncRNA	lncRNA	JPX transcript, XIST activator [Source:HGNC Symbol;Acc:HGNC:37191]	X	73944182	74070408	1
ENSG00000146067.15	0.0821362	5.50241	10.0947	0.00148693	0.020276	ENSG00000146067	FAM193B	54540	protein_coding	protein_coding	family with sequence similarity 193 member B [Source:HGNC Symbol;Acc:HGNC:25524]	5	177519789	177554563	-1
ENSG00000166681.13	-0.106049	7.81525	10.0943	0.00148731	0.020276	ENSG00000166681	BEX3	27018	protein_coding	protein_coding	brain expressed X-linked 3 [Source:HGNC Symbol;Acc:HGNC:13388]	X	103376395	103378164	1
ENSG00000259134.5	0.238385	-1.01055	10.0906	0.00149029	0.0202908	ENSG00000259134	LINC00924	NA	lncRNA	lncRNA	long intergenic non-protein coding RNA 924 [Source:HGNC Symbol;Acc:HGNC:27081]	15	95326528	95507865	1
ENSG00000134779.14	-0.0819927	5.678	10.0905	0.00149038	0.0202908	ENSG00000134779	TPGS2	25941	protein_coding	protein_coding	tubulin polyglutamylase complex subunit 2 [Source:HGNC Symbol;Acc:HGNC:24561]	18	36777647	36829216	-1
ENSG00000171388.11	0.234544	4.52931	10.0865	0.00149361	0.0203214	ENSG00000171388	APLN	8862	protein_coding	protein_coding	apelin [Source:HGNC Symbol;Acc:HGNC:16665]	X	129645259	129654956	-1
ENSG00000101337.15	-0.0516676	5.54354	10.0849	0.00149489	0.0203235	ENSG00000101337	TM9SF4	9777	protein_coding	protein_coding	transmembrane 9 superfamily member 4 [Source:HGNC Symbol;Acc:HGNC:30797]	20	32109714	32167258	1
ENSG00000142621.19	-0.16727	0.19376	10.0839	0.00149574	0.0203235	ENSG00000142621	FHAD1	114827	protein_coding	protein_coding	forkhead associated phosphopeptide binding domain 1 [Source:HGNC Symbol;Acc:HGNC:29408]	1	15247272	15400283	1
ENSG00000177853.14	-0.120355	3.85377	10.0826	0.00149674	0.0203236	ENSG00000177853	ZNF518A	9849	protein_coding	protein_coding	zinc finger protein 518A [Source:HGNC Symbol;Acc:HGNC:29009]	10	96129715	96205288	1
ENSG00000100600.14	-0.103285	4.44699	10.076	0.00150213	0.0203834	ENSG00000100600	LGMN	5641	protein_coding	protein_coding	legumain [Source:HGNC Symbol;Acc:HGNC:9472]	14	92703807	92748679	-1
ENSG00000151552.11	0.147974	8.00826	10.0697	0.00150726	0.0204395	ENSG00000151552	QDPR	5860	protein_coding	protein_coding	quinoid dihydropteridine reductase [Source:HGNC Symbol;Acc:HGNC:9752]	4	17460261	17512206	-1
ENSG00000280222.1	0.214689	1.70813	10.0678	0.00150881	0.020447	ENSG00000280222		NA	TEC	TEC	TEC	1	18109389	18115861	1
ENSG00000168081.8	-0.338321	0.653892	10.0656	0.00151066	0.0204587	ENSG00000168081	PNOC	5368	protein_coding	protein_coding	prepronociceptin [Source:HGNC Symbol;Acc:HGNC:9163]	8	28316986	28343355	1
ENSG00000143158.10	-0.0902915	5.37485	10.0621	0.00151355	0.0204842	ENSG00000143158	MPC2	25874	protein_coding	protein_coding	mitochondrial pyruvate carrier 2 [Source:HGNC Symbol;Acc:HGNC:24515]	1	167916675	167937072	-1
ENSG00000125814.17	-0.162148	8.25636	10.0599	0.00151535	0.0204951	ENSG00000125814	NAPB	63908	protein_coding	protein_coding	NSF attachment protein beta [Source:HGNC Symbol;Acc:HGNC:15751]	20	23374519	23421519	-1
ENSG00000138794.9	0.142794	1.17815	10.0545	0.00151978	0.0205038	ENSG00000138794	CASP6	839	protein_coding	protein_coding	caspase 6 [Source:HGNC Symbol;Acc:HGNC:1507]	4	109688622	109703583	-1
ENSG00000155368.16	0.12856	6.47497	10.0562	0.0015184	0.0205038	ENSG00000155368	DBI	1622	protein_coding	protein_coding	diazepam binding inhibitor, acyl-CoA binding protein [Source:HGNC Symbol;Acc:HGNC:2690]	2	119366921	119372560	1
ENSG00000070814.17	0.0768522	5.93974	10.0577	0.0015171	0.0205038	ENSG00000070814	TCOF1	6949	protein_coding	protein_coding	treacle ribosome biogenesis factor 1 [Source:HGNC Symbol;Acc:HGNC:11654]	5	150357629	150400308	1
ENSG00000185737.12	-0.0914224	4.01728	10.0542	0.00151998	0.0205038	ENSG00000185737	NRG3	10718	protein_coding	protein_coding	neuregulin 3 [Source:HGNC Symbol;Acc:HGNC:7999]	10	81875194	82987179	1
ENSG00000267042.1	0.240709	-0.974256	10.0525	0.00152139	0.0205093	ENSG00000267042		NA	lncRNA	lncRNA	novel transcript, antisense to CCR10	17	42679963	42682020	1
ENSG00000204789.4	-0.13231	4.62834	10.0509	0.00152273	0.020514	ENSG00000204789	ZNF204P	NA	processed_pseudogene	processed_pseudogene	zinc finger protein 204, pseudogene [Source:HGNC Symbol;Acc:HGNC:12995]	6	27357825	27360221	-1
ENSG00000140750.16	0.0851447	4.28331	10.0475	0.00152553	0.0205247	ENSG00000140750	ARHGAP17	55114	protein_coding	protein_coding	Rho GTPase activating protein 17 [Source:HGNC Symbol;Acc:HGNC:18239]	16	24919389	25015666	-1
ENSG00000116793.15	-0.0890057	3.82512	10.0483	0.00152488	0.0205247	ENSG00000116793	PHTF1	10745	protein_coding	processed_transcript	putative homeodomain transcription factor 1 [Source:HGNC Symbol;Acc:HGNC:8939]	1	113696831	113759489	-1
ENSG00000088727.12	-0.110638	1.99704	10.0447	0.00152789	0.0205382	ENSG00000088727	KIF9	64147	protein_coding	protein_coding	kinesin family member 9 [Source:HGNC Symbol;Acc:HGNC:16666]	3	47228026	47283451	-1
ENSG00000108395.13	-0.132107	6.13809	10.0439	0.00152853	0.0205382	ENSG00000108395	TRIM37	4591	protein_coding	protein_coding	tripartite motif containing 37 [Source:HGNC Symbol;Acc:HGNC:7523]	17	58982638	59106921	-1
ENSG00000197121.14	-0.104579	3.96937	10.0396	0.00153211	0.0205729	ENSG00000197121	PGAP1	80055	protein_coding	protein_coding	post-GPI attachment to proteins inositol deacylase 1 [Source:HGNC Symbol;Acc:HGNC:25712]	2	196833004	196927796	-1
ENSG00000155970.11	-0.102506	5.15075	10.0375	0.00153384	0.0205827	ENSG00000155970	MICU3	286097	protein_coding	protein_coding	mitochondrial calcium uptake family member 3 [Source:HGNC Symbol;Acc:HGNC:27820]	8	17027238	17122642	1
ENSG00000237424.1	0.251941	-0.941977	10.0298	0.00154025	0.0206284	ENSG00000237424	FOXD2-AS1	84793	lncRNA	lncRNA	FOXD2 adjacent opposite strand RNA 1 [Source:HGNC Symbol;Acc:HGNC:44256]	1	47432133	47434641	-1
ENSG00000275832.4	0.0827897	6.71503	10.0309	0.00153934	0.0206284	ENSG00000275832	ARHGAP23	57636	protein_coding	processed_transcript	Rho GTPase activating protein 23 [Source:HGNC Symbol;Acc:HGNC:29293]	17	38419280	38512385	1
ENSG00000251022.6	-0.120659	4.10404	10.0307	0.00153953	0.0206284	ENSG00000251022	THAP9-AS1	NA	lncRNA	lncRNA	THAP9 antisense RNA 1 [Source:HGNC Symbol;Acc:HGNC:44172]	4	82893009	82900960	-1
ENSG00000278948.1	0.127688	2.38721	10.0226	0.00154629	0.0206823	ENSG00000278948		NA	TEC	TEC	TEC	22	37943050	37944898	1
ENSG00000099203.6	0.0898538	3.32757	10.0229	0.00154606	0.0206823	ENSG00000099203	TMED1	11018	protein_coding	protein_coding	transmembrane p24 trafficking protein 1 [Source:HGNC Symbol;Acc:HGNC:17291]	19	10832067	10836318	-1
ENSG00000168056.15	0.0899686	7.3398	10.0094	0.0015574	0.0208037	ENSG00000168056	LTBP3	4054	protein_coding	protein_coding	latent transforming growth factor beta binding protein 3 [Source:HGNC Symbol;Acc:HGNC:6716]	11	65538805	65558930	-1
ENSG00000050426.15	-0.0697447	5.42062	10.0101	0.00155686	0.0208037	ENSG00000050426	LETMD1	25875	protein_coding	protein_coding	LETM1 domain containing 1 [Source:HGNC Symbol;Acc:HGNC:24241]	12	51047962	51060424	1
ENSG00000132485.13	-0.0577051	6.04548	10.007	0.0015595	0.0208183	ENSG00000132485	ZRANB2	9406	protein_coding	protein_coding	zinc finger RANBP2-type containing 2 [Source:HGNC Symbol;Acc:HGNC:13058]	1	71063291	71081289	-1
ENSG00000135776.4	-0.0868565	2.70176	10.0022	0.00156352	0.0208584	ENSG00000135776	ABCB10	23456	protein_coding	protein_coding	ATP binding cassette subfamily B member 10 [Source:HGNC Symbol;Acc:HGNC:41]	1	229516582	229558707	-1
ENSG00000111726.12	-0.098112	5.69859	10.001	0.0015646	0.0208592	ENSG00000111726	CMAS	55907	protein_coding	protein_coding	cytidine monophosphate N-acetylneuraminic acid synthetase [Source:HGNC Symbol;Acc:HGNC:18290]	12	22046218	22065674	1
ENSG00000117682.16	-0.0800735	4.28871	9.99955	0.00156579	0.0208616	ENSG00000117682	DHDDS	79947	protein_coding	nonsense_mediated_decay	dehydrodolichyl diphosphate synthase subunit [Source:HGNC Symbol;Acc:HGNC:20603]	1	26432282	26471306	1
ENSG00000145832.12	0.23342	2.59187	9.99571	0.00156905	0.0208645	ENSG00000145832	SLC25A48	153328	protein_coding	protein_coding	solute carrier family 25 member 48 [Source:HGNC Symbol;Acc:HGNC:30451]	5	135579202	135889770	1
ENSG00000179967.11	0.21028	-0.888514	9.99738	0.00156763	0.0208645	ENSG00000179967	PPP1R14BP3	NA	processed_pseudogene	processed_pseudogene	protein phosphatase 1 regulatory inhibitor subunit 14B pseudogene 3 [Source:HGNC Symbol;Acc:HGNC:16330]	4	139114930	139115374	-1
ENSG00000129204.16	-0.409681	-0.61364	9.99667	0.00156823	0.0208645	ENSG00000129204	USP6	9098	protein_coding	protein_coding	ubiquitin specific peptidase 6 [Source:HGNC Symbol;Acc:HGNC:12629]	17	5116032	5175034	1
ENSG00000100321.14	-0.122383	7.81642	9.9941	0.00157043	0.0208693	ENSG00000100321	SYNGR1	9145	protein_coding	protein_coding	synaptogyrin 1 [Source:HGNC Symbol;Acc:HGNC:11498]	22	39349925	39385575	1
ENSG00000097046.12	-0.126838	2.71624	9.99026	0.0015737	0.0208993	ENSG00000097046	CDC7	8317	protein_coding	protein_coding	cell division cycle 7 [Source:HGNC Symbol;Acc:HGNC:1745]	1	91500851	91525764	1
ENSG00000171720.9	-0.0511995	4.33358	9.98867	0.00157506	0.0209034	ENSG00000171720	HDAC3	8841	protein_coding	retained_intron	histone deacetylase 3 [Source:HGNC Symbol;Acc:HGNC:4854]	5	141620876	141636849	-1
ENSG00000127337.6	-0.118811	2.38938	9.98752	0.00157604	0.0209034	ENSG00000127337	YEATS4	8089	protein_coding	protein_coding	YEATS domain containing 4 [Source:HGNC Symbol;Acc:HGNC:24859]	12	69359710	69390870	1
ENSG00000143653.9	-0.0746298	4.8071	9.98625	0.00157713	0.0209044	ENSG00000143653	SCCPDH	51097	protein_coding	protein_coding	saccharopine dehydrogenase (putative) [Source:HGNC Symbol;Acc:HGNC:24275]	1	246724409	246768137	1
ENSG00000150625.16	-0.0812887	9.34653	9.98354	0.00157946	0.0209218	ENSG00000150625	GPM6A	2823	protein_coding	protein_coding	glycoprotein M6A [Source:HGNC Symbol;Acc:HGNC:4460]	4	175632934	176002664	-1
ENSG00000116885.18	-0.115731	2.91584	9.97964	0.00158281	0.0209526	ENSG00000116885	OSCP1	127700	protein_coding	protein_coding	organic solute carrier partner 1 [Source:HGNC Symbol;Acc:HGNC:29971]	1	36415827	36450451	-1
ENSG00000138193.15	0.136257	3.56198	9.97505	0.00158676	0.0209913	ENSG00000138193	PLCE1	51196	protein_coding	protein_coding	phospholipase C epsilon 1 [Source:HGNC Symbol;Acc:HGNC:17175]	10	94030812	94332823	1
ENSG00000127914.16	0.090746	7.0045	9.97211	0.00158929	0.0210114	ENSG00000127914	AKAP9	10142	protein_coding	protein_coding	A-kinase anchoring protein 9 [Source:HGNC Symbol;Acc:HGNC:379]	7	91940867	92110673	1
ENSG00000122986.13	0.180501	3.1277	9.96881	0.00159215	0.0210285	ENSG00000122986	HVCN1	84329	protein_coding	protein_coding	hydrogen voltage gated channel 1 [Source:HGNC Symbol;Acc:HGNC:28240]	12	110627841	110704950	-1
ENSG00000154814.13	-0.0777954	2.29062	9.96824	0.00159264	0.0210285	ENSG00000154814	OXNAD1	92106	protein_coding	protein_coding	oxidoreductase NAD binding domain containing 1 [Source:HGNC Symbol;Acc:HGNC:25128]	3	16265160	16350299	1
ENSG00000189275.3	-0.287453	2.16053	9.96664	0.00159402	0.0210333	ENSG00000189275	LINC01164	NA	lncRNA	lncRNA	long intergenic non-protein coding RNA 1164 [Source:HGNC Symbol;Acc:HGNC:49533]	10	131772398	131790199	-1
ENSG00000174145.7	-0.168459	2.652	9.96523	0.00159524	0.0210359	ENSG00000174145	NWD2	57495	protein_coding	protein_coding	NACHT and WD repeat domain containing 2 [Source:HGNC Symbol;Acc:HGNC:29229]	4	37244743	37449463	1
ENSG00000106819.11	0.345795	-1.23738	9.96206	0.001598	0.0210376	ENSG00000106819	ASPN	54829	protein_coding	protein_coding	asporin [Source:HGNC Symbol;Acc:HGNC:14872]	9	92456205	92482506	-1
ENSG00000198121.13	0.18067	6.32248	9.96166	0.00159834	0.0210376	ENSG00000198121	LPAR1	1902	protein_coding	protein_coding	lysophosphatidic acid receptor 1 [Source:HGNC Symbol;Acc:HGNC:3166]	9	110873263	111038458	-1
ENSG00000070366.13	0.0693807	5.64035	9.96154	0.00159844	0.0210376	ENSG00000070366	SMG6	23293	protein_coding	retained_intron	SMG6 nonsense mediated mRNA decay factor [Source:HGNC Symbol;Acc:HGNC:17809]	17	2059839	2303785	-1
ENSG00000111652.9	-0.102446	5.83995	9.95935	0.00160035	0.0210492	ENSG00000111652	COPS7A	50813	protein_coding	protein_coding	COP9 signalosome subunit 7A [Source:HGNC Symbol;Acc:HGNC:16758]	12	6724014	6731875	1
ENSG00000139505.11	-0.0791092	4.65222	9.95725	0.00160217	0.0210598	ENSG00000139505	MTMR6	9107	protein_coding	protein_coding	myotubularin related protein 6 [Source:HGNC Symbol;Acc:HGNC:7453]	13	25246201	25288009	-1
ENSG00000266903.1	0.5201	-0.0982151	9.94422	0.00161355	0.0211691	ENSG00000266903		NA	lncRNA	lncRNA	novel transcript, antisense to CEACAM16, CEACAM19, PVR & IGSF23	19	44631573	44725217	-1
ENSG00000100413.16	0.0789052	6.07357	9.94066	0.00161667	0.0211691	ENSG00000100413	POLR3H	171568	protein_coding	protein_coding	RNA polymerase III subunit H [Source:HGNC Symbol;Acc:HGNC:30349]	22	41525799	41544606	-1
ENSG00000096092.5	-0.101383	4.78239	9.94084	0.00161652	0.0211691	ENSG00000096092	TMEM14A	28978	protein_coding	protein_coding	transmembrane protein 14A [Source:HGNC Symbol;Acc:HGNC:21076]	6	52671113	52686588	1
ENSG00000105792.19	-0.11008	1.88957	9.94225	0.00161528	0.0211691	ENSG00000105792	CFAP69	79846	protein_coding	protein_coding	cilia and flagella associated protein 69 [Source:HGNC Symbol;Acc:HGNC:26107]	7	90245174	90311063	1
ENSG00000277531.2	-0.124705	5.35371	9.94467	0.00161316	0.0211691	ENSG00000277531	PNMA8C	NA	protein_coding	protein_coding	PNMA family member 8C [Source:HGNC Symbol;Acc:HGNC:53427]	19	46424697	46428951	-1
ENSG00000067064.10	-0.129684	5.55054	9.94275	0.00161484	0.0211691	ENSG00000067064	IDI1	3422	protein_coding	protein_coding	isopentenyl-diphosphate delta isomerase 1 [Source:HGNC Symbol;Acc:HGNC:5387]	10	1039152	1049170	-1
ENSG00000182272.11	0.118212	7.34884	9.92164	0.00163347	0.0213755	ENSG00000182272	B4GALNT4	338707	protein_coding	retained_intron	beta-1,4-N-acetyl-galactosaminyltransferase 4 [Source:HGNC Symbol;Acc:HGNC:26315]	11	369499	382117	1
ENSG00000169567.11	-0.105597	6.799	9.92027	0.00163468	0.0213777	ENSG00000169567	HINT1	3094	protein_coding	protein_coding	histidine triad nucleotide binding protein 1 [Source:HGNC Symbol;Acc:HGNC:4912]	5	131159027	131171735	-1
ENSG00000261701.6	0.31803	2.80089	9.90725	0.00164629	0.0214346	ENSG00000261701	HPR	3250	protein_coding	nonsense_mediated_decay	haptoglobin-related protein [Source:HGNC Symbol;Acc:HGNC:5156]	16	72063148	72077246	1
ENSG00000117118.9	-0.0867567	5.09538	9.90641	0.00164704	0.0214346	ENSG00000117118	SDHB	6390	protein_coding	protein_coding	succinate dehydrogenase complex iron sulfur subunit B [Source:HGNC Symbol;Acc:HGNC:10681]	1	17018722	17054032	-1
ENSG00000163170.11	-0.0934418	3.26702	9.9102	0.00164366	0.0214346	ENSG00000163170	BOLA3	388962	protein_coding	protein_coding	bolA family member 3 [Source:HGNC Symbol;Acc:HGNC:24415]	2	74135400	74147912	-1
ENSG00000171914.16	-0.0955029	6.44698	9.90735	0.0016462	0.0214346	ENSG00000171914	TLN2	83660	protein_coding	processed_transcript	talin 2 [Source:HGNC Symbol;Acc:HGNC:15447]	15	62390526	62844631	1
ENSG00000153814.11	-0.127772	4.20871	9.90739	0.00164617	0.0214346	ENSG00000153814	JAZF1	221895	protein_coding	protein_coding	JAZF zinc finger 1 [Source:HGNC Symbol;Acc:HGNC:28917]	7	27830573	28180795	-1
ENSG00000152969.18	-0.136523	5.67227	9.90966	0.00164414	0.0214346	ENSG00000152969	JAKMIP1	152789	protein_coding	protein_coding	janus kinase and microtubule interacting protein 1 [Source:HGNC Symbol;Acc:HGNC:26460]	4	6026199	6200591	-1
ENSG00000165943.4	-0.144597	6.88907	9.90604	0.00164738	0.0214346	ENSG00000165943	MOAP1	64112	protein_coding	protein_coding	modulator of apoptosis 1 [Source:HGNC Symbol;Acc:HGNC:16658]	14	93182199	93184923	-1
ENSG00000178752.15	-0.21116	0.482298	9.91102	0.00164292	0.0214346	ENSG00000178752	ERFE	151176	protein_coding	retained_intron	erythroferrone [Source:HGNC Symbol;Acc:HGNC:26727]	2	238158970	238168900	1
ENSG00000225614.2	0.164082	3.06433	9.90188	0.0016511	0.0214681	ENSG00000225614	ZNF469	84627	protein_coding	protein_coding	zinc finger protein 469 [Source:HGNC Symbol;Acc:HGNC:23216]	16	88382989	88440757	1
ENSG00000157219.3	-0.206606	3.00378	9.90084	0.00165203	0.0214681	ENSG00000157219	HTR5A	3361	protein_coding	protein_coding	5-hydroxytryptamine receptor 5A [Source:HGNC Symbol;Acc:HGNC:5300]	7	155070324	155087392	1
ENSG00000145545.11	-0.101382	4.29714	9.89419	0.00165802	0.0215322	ENSG00000145545	SRD5A1	6715	protein_coding	protein_coding	steroid 5 alpha-reductase 1 [Source:HGNC Symbol;Acc:HGNC:11284]	5	6633427	6674386	1
ENSG00000105321.12	0.0922509	3.79918	9.89295	0.00165913	0.0215331	ENSG00000105321	CCDC9	26093	protein_coding	processed_transcript	coiled-coil domain containing 9 [Source:HGNC Symbol;Acc:HGNC:24560]	19	47255980	47273701	1
ENSG00000115282.19	0.077681	3.43208	9.88786	0.00166373	0.0215791	ENSG00000115282	TTC31	64427	protein_coding	retained_intron	tetratricopeptide repeat domain 31 [Source:HGNC Symbol;Acc:HGNC:25759]	2	74483073	74494886	1
ENSG00000138092.10	0.0906902	2.73842	9.8823	0.00166876	0.0216308	ENSG00000138092	CENPO	79172	protein_coding	processed_transcript	centromere protein O [Source:HGNC Symbol;Acc:HGNC:28152]	2	24793136	24822376	1
ENSG00000144893.12	-0.0900756	3.87489	9.87875	0.00167199	0.0216589	ENSG00000144893	MED12L	116931	protein_coding	processed_transcript	mediator complex subunit 12L [Source:HGNC Symbol;Acc:HGNC:16050]	3	151085697	151437072	1
ENSG00000103769.9	-0.0799587	6.25415	9.8727	0.00167749	0.0217165	ENSG00000103769	RAB11A	8766	protein_coding	processed_transcript	RAB11A, member RAS oncogene family [Source:HGNC Symbol;Acc:HGNC:9760]	15	65726054	65891989	1
ENSG00000131653.12	0.0604817	5.41737	9.87104	0.00167901	0.0217225	ENSG00000131653	TRAF7	84231	protein_coding	protein_coding	TNF receptor associated factor 7 [Source:HGNC Symbol;Acc:HGNC:20456]	16	2155698	2178129	1
ENSG00000105887.10	-0.0699067	6.87297	9.86717	0.00168254	0.0217545	ENSG00000105887	MTPN	136319	protein_coding	protein_coding	myotrophin [Source:HGNC Symbol;Acc:HGNC:15667]	7	135926760	135977359	-1
ENSG00000136819.15	0.0678674	5.94677	9.86053	0.00168862	0.0218194	ENSG00000136819	C9orf78	51759	protein_coding	protein_coding	chromosome 9 open reading frame 78 [Source:HGNC Symbol;Acc:HGNC:24932]	9	129827290	129835863	-1
ENSG00000117598.11	-0.127375	2.87156	9.85825	0.00169072	0.0218328	ENSG00000117598	PLPPR5	163404	protein_coding	protein_coding	phospholipid phosphatase related 5 [Source:HGNC Symbol;Acc:HGNC:31703]	1	98890245	99005032	-1
ENSG00000181061.13	-0.087118	6.6313	9.8563	0.00169251	0.0218422	ENSG00000181061	HIGD1A	25994	protein_coding	protein_coding	HIG1 hypoxia inducible domain family member 1A [Source:HGNC Symbol;Acc:HGNC:29527]	3	42784298	42804531	-1
ENSG00000069509.5	-0.0875285	3.89298	9.85451	0.00169416	0.0218497	ENSG00000069509	FUNDC1	139341	protein_coding	protein_coding	FUN14 domain containing 1 [Source:HGNC Symbol;Acc:HGNC:28746]	X	44523639	44542859	-1
ENSG00000271917.1	0.234749	-0.598904	9.84725	0.00170086	0.0219225	ENSG00000271917		NA	lncRNA	lncRNA	novel transcript	1	164828436	164829952	1
ENSG00000162613.16	-0.10706	4.6211	9.84585	0.00170215	0.0219253	ENSG00000162613	FUBP1	8880	protein_coding	processed_transcript	far upstream element binding protein 1 [Source:HGNC Symbol;Acc:HGNC:4004]	1	77944055	77979110	-1
ENSG00000176771.16	0.13566	2.80074	9.84032	0.00170728	0.0219522	ENSG00000176771	NCKAP5	344148	protein_coding	protein_coding	NCK associated protein 5 [Source:HGNC Symbol;Acc:HGNC:29847]	2	132671788	133568463	-1
ENSG00000138430.15	-0.113127	5.53434	9.84069	0.00170694	0.0219522	ENSG00000138430	OLA1	29789	protein_coding	protein_coding	Obg like ATPase 1 [Source:HGNC Symbol;Acc:HGNC:28833]	2	174072447	174248599	-1
ENSG00000164112.12	-0.176301	3.87443	9.84014	0.00170744	0.0219522	ENSG00000164112	TMEM155	132332	protein_coding	processed_transcript	transmembrane protein 155 [Source:HGNC Symbol;Acc:HGNC:26418]	4	121758930	121765427	-1
ENSG00000164100.8	-0.136489	2.91003	9.83875	0.00170873	0.0219551	ENSG00000164100	NDST3	9348	protein_coding	retained_intron	N-deacetylase and N-sulfotransferase 3 [Source:HGNC Symbol;Acc:HGNC:7682]	4	118033618	118258634	1
ENSG00000147687.18	-0.0864212	2.63175	9.83646	0.00171086	0.0219687	ENSG00000147687	TATDN1	83940	protein_coding	nonsense_mediated_decay	TatD DNase domain containing 1 [Source:HGNC Symbol;Acc:HGNC:24220]	8	124488485	124539458	-1
ENSG00000116117.17	0.149773	2.69781	9.83286	0.00171421	0.021998	ENSG00000116117	PARD3B	117583	protein_coding	nonsense_mediated_decay	par-3 family cell polarity regulator beta [Source:HGNC Symbol;Acc:HGNC:14446]	2	204545475	205620162	1
ENSG00000135637.13	0.110271	3.17822	9.8247	0.00172184	0.0220546	ENSG00000135637	CCDC142	84865	protein_coding	nonsense_mediated_decay	coiled-coil domain containing 142 [Source:HGNC Symbol;Acc:HGNC:25889]	2	74471986	74483408	-1
ENSG00000004534.14	0.0910481	6.72616	9.82651	0.00172014	0.0220546	ENSG00000004534	RBM6	10180	protein_coding	protein_coding	RNA binding motif protein 6 [Source:HGNC Symbol;Acc:HGNC:9903]	3	49940007	50100045	1
ENSG00000168763.15	0.0839853	3.53473	9.82473	0.00172181	0.0220546	ENSG00000168763	CNNM3	26505	protein_coding	protein_coding	cyclin and CBS domain divalent metal cation transport mediator 3 [Source:HGNC Symbol;Acc:HGNC:104]	2	96816245	96835382	1
ENSG00000142530.10	-0.118564	2.22657	9.82244	0.00172396	0.022068	ENSG00000142530	FAM71E1	112703	protein_coding	non_stop_decay	family with sequence similarity 71 member E1 [Source:HGNC Symbol;Acc:HGNC:25107]	19	50466785	50476848	-1
ENSG00000057704.12	0.146504	3.59317	9.81849	0.00172766	0.0220878	ENSG00000057704	TMCC3	57458	protein_coding	protein_coding	transmembrane and coiled-coil domain family 3 [Source:HGNC Symbol;Acc:HGNC:29199]	12	94567122	94650557	-1
ENSG00000067601.7	-0.121641	0.0987108	9.81878	0.00172739	0.0220878	ENSG00000067601	PMS2P4	NA	transcribed_unprocessed_pseudogene	processed_transcript	PMS1 homolog 2, mismatch repair system component pseudogene 4 [Source:HGNC Symbol;Acc:HGNC:9129]	7	67287541	67302419	-1
ENSG00000273271.1	0.172421	-0.240142	9.81716	0.00172891	0.0220901	ENSG00000273271		NA	lncRNA	lncRNA	novel transcript, antisense to SOD1	21	31666728	31667247	-1
ENSG00000188994.12	0.0900882	5.78311	9.80941	0.00173621	0.0221558	ENSG00000188994	ZNF292	23036	protein_coding	protein_coding	zinc finger protein 292 [Source:HGNC Symbol;Acc:HGNC:18410]	6	87152833	87265943	1
ENSG00000138757.14	-0.126808	6.12858	9.80961	0.00173603	0.0221558	ENSG00000138757	G3BP2	9908	protein_coding	protein_coding	G3BP stress granule assembly factor 2 [Source:HGNC Symbol;Acc:HGNC:30291]	4	75642782	75724525	-1
ENSG00000102897.9	-0.0698094	3.92388	9.80304	0.00174224	0.0222189	ENSG00000102897	LYRM1	57149	protein_coding	processed_transcript	LYR motif containing 1 [Source:HGNC Symbol;Acc:HGNC:25074]	16	20899868	20925006	1
ENSG00000214110.3	-0.249704	-0.725633	9.80185	0.00174336	0.0222195	ENSG00000214110	LDHAP4	NA	transcribed_processed_pseudogene	transcribed_processed_pseudogene	lactate dehydrogenase A pseudogene 4 [Source:HGNC Symbol;Acc:HGNC:6539]	9	14921337	14922334	-1
ENSG00000101213.6	-0.265212	-1.82442	9.79821	0.00174682	0.0222497	ENSG00000101213	PTK6	5753	protein_coding	protein_coding	protein tyrosine kinase 6 [Source:HGNC Symbol;Acc:HGNC:9617]	20	63528001	63537376	-1
ENSG00000170667.14	0.174675	4.94219	9.79358	0.00175122	0.022292	ENSG00000170667	RASA4B	100271927	protein_coding	retained_intron	RAS p21 protein activator 4B [Source:HGNC Symbol;Acc:HGNC:35202]	7	102482445	102517781	-1
ENSG00000165566.12	0.122272	6.79817	9.78855	0.00175602	0.0223393	ENSG00000165566	AMER2	219287	protein_coding	protein_coding	APC membrane recruitment protein 2 [Source:HGNC Symbol;Acc:HGNC:26360]	13	25161684	25172288	-1
ENSG00000140839.11	0.185037	1.15777	9.78509	0.00175933	0.0223675	ENSG00000140839	CLEC18B	497190	protein_coding	protein_coding	C-type lectin domain family 18 member B [Source:HGNC Symbol;Acc:HGNC:33849]	16	74408270	74421953	-1
ENSG00000163132.6	0.214234	3.33385	9.78044	0.00176378	0.0224103	ENSG00000163132	MSX1	4487	protein_coding	protein_coding	msh homeobox 1 [Source:HGNC Symbol;Acc:HGNC:7391]	4	4859665	4863936	1
ENSG00000216921.7	0.20792	0.262251	9.77488	0.00176913	0.0224504	ENSG00000216921	FAM240C	NA	protein_coding	protein_coding	family with sequence similarity 240 member C [Source:HGNC Symbol;Acc:HGNC:54200]	2	241893985	241902551	-1
ENSG00000196542.8	-0.159877	3.46179	9.77525	0.00176876	0.0224504	ENSG00000196542	SPTSSB	165679	protein_coding	protein_coding	serine palmitoyltransferase small subunit B [Source:HGNC Symbol;Acc:HGNC:24045]	3	161344792	161372880	-1
ENSG00000097007.17	0.084615	5.5978	9.77155	0.00177233	0.0224772	ENSG00000097007	ABL1	25	protein_coding	protein_coding	ABL proto-oncogene 1, non-receptor tyrosine kinase [Source:HGNC Symbol;Acc:HGNC:76]	9	130713016	130887675	1
ENSG00000106078.17	0.0937838	6.59218	9.76897	0.00177481	0.0224949	ENSG00000106078	COBL	23242	protein_coding	protein_coding	cordon-bleu WH2 repeat protein [Source:HGNC Symbol;Acc:HGNC:22199]	7	51016212	51316818	-1
ENSG00000138722.9	0.46787	-0.483637	9.75148	0.00179178	0.0224989	ENSG00000138722	MMRN1	22915	protein_coding	protein_coding	multimerin 1 [Source:HGNC Symbol;Acc:HGNC:7178]	4	89879532	89954629	1
ENSG00000243759.1	0.217274	-1.59511	9.75724	0.00178618	0.0224989	ENSG00000243759	ST13P15	NA	processed_pseudogene	processed_pseudogene	ST13, Hsp70 interacting protein pseudogene 15 [Source:HGNC Symbol;Acc:HGNC:38850]	3	143517123	143518229	-1
ENSG00000135976.17	0.149267	6.62284	9.75702	0.00178639	0.0224989	ENSG00000135976	ANKRD36	375248	protein_coding	protein_coding	ankyrin repeat domain 36 [Source:HGNC Symbol;Acc:HGNC:24079]	2	97113218	97264434	1
ENSG00000131094.3	0.108075	4.46829	9.7503	0.00179294	0.0224989	ENSG00000131094	C1QL1	10882	protein_coding	protein_coding	complement C1q like 1 [Source:HGNC Symbol;Acc:HGNC:24182]	17	44959693	44968303	-1
ENSG00000109089.7	0.0942633	4.40657	9.76448	0.00177916	0.0224989	ENSG00000109089	CDR2L	30850	protein_coding	protein_coding	cerebellar degeneration related protein 2 like [Source:HGNC Symbol;Acc:HGNC:29999]	17	74987632	75005800	1
ENSG00000173486.12	0.0884275	5.97369	9.74531	0.0017978	0.0224989	ENSG00000173486	FKBP2	2286	protein_coding	retained_intron	FKBP prolyl isomerase 2 [Source:HGNC Symbol;Acc:HGNC:3718]	11	64241003	64244134	1
ENSG00000082805.19	0.0832249	5.08517	9.75426	0.00178907	0.0224989	ENSG00000082805	ERC1	23085	protein_coding	protein_coding	ELKS/RAB6-interacting/CAST family member 1 [Source:HGNC Symbol;Acc:HGNC:17072]	12	990509	1495933	1
ENSG00000131446.16	0.0804005	5.86646	9.75247	0.00179082	0.0224989	ENSG00000131446	MGAT1	4245	protein_coding	protein_coding	alpha-1,3-mannosyl-glycoprotein 2-beta-N-acetylglucosaminyltransferase [Source:HGNC Symbol;Acc:HGNC:7044]	5	180784782	180815652	-1
ENSG00000149639.14	0.0792318	6.04914	9.76704	0.00177668	0.0224989	ENSG00000149639	SOGA1	140710	protein_coding	protein_coding	suppressor of glucose, autophagy associated 1 [Source:HGNC Symbol;Acc:HGNC:16111]	20	36777447	36863538	-1
ENSG00000160877.5	0.0705979	6.47406	9.749	0.00179421	0.0224989	ENSG00000160877	NACC1	112939	protein_coding	protein_coding	nucleus accumbens associated 1 [Source:HGNC Symbol;Acc:HGNC:20967]	19	13116862	13141147	1
ENSG00000106636.7	0.0649789	6.19747	9.74802	0.00179516	0.0224989	ENSG00000106636	YKT6	10652	protein_coding	protein_coding	YKT6 v-SNARE homolog [Source:HGNC Symbol;Acc:HGNC:16959]	7	44200968	44214294	1
ENSG00000105778.18	-0.0672956	5.04419	9.74499	0.00179812	0.0224989	ENSG00000105778	AVL9	23080	protein_coding	processed_transcript	AVL9 cell migration associated [Source:HGNC Symbol;Acc:HGNC:28994]	7	32495426	32588726	1
ENSG00000114544.16	-0.0674118	5.66554	9.75425	0.00178909	0.0224989	ENSG00000114544	SLC41A3	54946	protein_coding	protein_coding	solute carrier family 41 member 3 [Source:HGNC Symbol;Acc:HGNC:31046]	3	126006355	126101561	-1
ENSG00000169139.11	-0.0871887	6.16276	9.75655	0.00178685	0.0224989	ENSG00000169139	UBE2V2	7336	protein_coding	protein_coding	ubiquitin conjugating enzyme E2 V2 [Source:HGNC Symbol;Acc:HGNC:12495]	8	48008415	48064708	1
ENSG00000138190.16	-0.087848	3.31609	9.75983	0.00178366	0.0224989	ENSG00000138190	EXOC6	54536	protein_coding	protein_coding	exocyst complex component 6 [Source:HGNC Symbol;Acc:HGNC:23196]	10	92826831	93059493	1
ENSG00000141431.10	-0.0973953	2.86987	9.74817	0.00179501	0.0224989	ENSG00000141431	ASXL3	80816	protein_coding	protein_coding	ASXL transcriptional regulator 3 [Source:HGNC Symbol;Acc:HGNC:29357]	18	33578219	33751195	1
ENSG00000115841.19	-0.106041	0.974458	9.76609	0.0017776	0.0224989	ENSG00000115841	RMDN2	151393	protein_coding	protein_coding	regulator of microtubule dynamics 2 [Source:HGNC Symbol;Acc:HGNC:26567]	2	37923187	38067142	1
ENSG00000077522.12	-0.121323	5.28464	9.74615	0.00179699	0.0224989	ENSG00000077522	ACTN2	88	protein_coding	protein_coding	actinin alpha 2 [Source:HGNC Symbol;Acc:HGNC:164]	1	236664141	236764631	1
ENSG00000144645.13	-0.121569	2.82585	9.75155	0.00179171	0.0224989	ENSG00000144645	OSBPL10	114884	protein_coding	protein_coding	oxysterol binding protein like 10 [Source:HGNC Symbol;Acc:HGNC:16395]	3	31657890	32077580	-1
ENSG00000145335.15	-0.139667	6.67003	9.76382	0.0017798	0.0224989	ENSG00000145335	SNCA	6622	protein_coding	protein_coding	synuclein alpha [Source:HGNC Symbol;Acc:HGNC:11138]	4	89700345	89838315	-1
ENSG00000186310.9	-0.139901	7.0587	9.74506	0.00179805	0.0224989	ENSG00000186310	NAP1L3	4675	protein_coding	protein_coding	nucleosome assembly protein 1 like 3 [Source:HGNC Symbol;Acc:HGNC:7639]	X	93670930	93673578	-1
ENSG00000062485.18	-0.0713351	6.47631	9.73814	0.00180484	0.0225654	ENSG00000062485	CS	1431	protein_coding	nonsense_mediated_decay	citrate synthase [Source:HGNC Symbol;Acc:HGNC:2422]	12	56271699	56300391	-1
ENSG00000172115.8	-0.0914665	6.72922	9.73733	0.00180563	0.0225654	ENSG00000172115	CYCS	54205	protein_coding	protein_coding	cytochrome c, somatic [Source:HGNC Symbol;Acc:HGNC:19986]	7	25118656	25125260	-1
ENSG00000272842.1	0.198023	-0.742271	9.72379	0.00181898	0.0225949	ENSG00000272842		NA	lncRNA	lncRNA	novel transcript, antisense to DENND4C	9	19371386	19371945	-1
ENSG00000168754.14	0.147122	1.43091	9.72429	0.00181849	0.0225949	ENSG00000168754	FAM178B	51252	protein_coding	protein_coding	family with sequence similarity 178 member B [Source:HGNC Symbol;Acc:HGNC:28036]	2	96875882	96986580	-1
ENSG00000171044.10	0.118794	2.23729	9.72796	0.00181486	0.0225949	ENSG00000171044	XKR6	286046	protein_coding	protein_coding	XK related 6 [Source:HGNC Symbol;Acc:HGNC:27806]	8	10896045	11201833	-1
ENSG00000141867.17	0.0769664	7.22967	9.72827	0.00181455	0.0225949	ENSG00000141867	BRD4	23476	protein_coding	protein_coding	bromodomain containing 4 [Source:HGNC Symbol;Acc:HGNC:13575]	19	15235519	15332545	-1
ENSG00000132004.12	-0.100779	2.40883	9.73004	0.00181281	0.0225949	ENSG00000132004	FBXW9	84261	protein_coding	nonsense_mediated_decay	F-box and WD repeat domain containing 9 [Source:HGNC Symbol;Acc:HGNC:28136]	19	12688053	12696631	-1
ENSG00000106524.8	-0.102654	4.17989	9.72733	0.00181548	0.0225949	ENSG00000106524	ANKMY2	57037	protein_coding	protein_coding	ankyrin repeat and MYND domain containing 2 [Source:HGNC Symbol;Acc:HGNC:25370]	7	16599779	16645817	-1
ENSG00000229425.2	-0.159627	2.23277	9.73368	0.00180922	0.0225949	ENSG00000229425		101927745	lncRNA	lncRNA	novel transcript	21	15368966	15627342	-1
ENSG00000152932.7	-0.175126	5.87941	9.72668	0.00181612	0.0225949	ENSG00000152932	RAB3C	115827	protein_coding	processed_transcript	RAB3C, member RAS oncogene family [Source:HGNC Symbol;Acc:HGNC:30269]	5	58582221	58859394	1
ENSG00000231233.1	-0.184299	0.0886549	9.72416	0.00181861	0.0225949	ENSG00000231233	CFAP58-DT	NA	lncRNA	lncRNA	CFAP58 divergent transcript [Source:HGNC Symbol;Acc:HGNC:45243]	10	104351591	104353575	-1
ENSG00000168079.16	-0.318033	-0.67399	9.73214	0.00181074	0.0225949	ENSG00000168079	SCARA5	286133	protein_coding	protein_coding	scavenger receptor class A member 5 [Source:HGNC Symbol;Acc:HGNC:28701]	8	27869883	27992673	-1
ENSG00000173641.17	0.208653	1.06916	9.7204	0.00182234	0.0226093	ENSG00000173641	HSPB7	27129	protein_coding	protein_coding	heat shock protein family B (small) member 7 [Source:HGNC Symbol;Acc:HGNC:5249]	1	16014028	16019594	-1
ENSG00000165801.9	0.141383	4.86977	9.72148	0.00182127	0.0226093	ENSG00000165801	ARHGEF40	55701	protein_coding	protein_coding	Rho guanine nucleotide exchange factor 40 [Source:HGNC Symbol;Acc:HGNC:25516]	14	21070273	21090248	1
ENSG00000092871.16	0.0991009	4.64254	9.71454	0.00182816	0.0226604	ENSG00000092871	RFFL	117584	protein_coding	protein_coding	ring finger and FYVE like domain containing E3 ubiquitin protein ligase [Source:HGNC Symbol;Acc:HGNC:24821]	17	35005990	35089319	-1
ENSG00000157168.18	-0.186659	1.88787	9.71403	0.00182866	0.0226604	ENSG00000157168	NRG1	3084	protein_coding	protein_coding	neuregulin 1 [Source:HGNC Symbol;Acc:HGNC:7997]	8	31639222	32855666	1
ENSG00000136205.16	0.183384	6.86584	9.71085	0.00183183	0.0226618	ENSG00000136205	TNS3	64759	protein_coding	protein_coding	tensin 3 [Source:HGNC Symbol;Acc:HGNC:21616]	7	47275154	47582558	-1
ENSG00000133422.12	0.0488325	4.6235	9.7106	0.00183208	0.0226618	ENSG00000133422	MORC2	22880	protein_coding	protein_coding	MORC family CW-type zinc finger 2 [Source:HGNC Symbol;Acc:HGNC:23573]	22	30925130	30968774	-1
ENSG00000069248.11	-0.0691072	4.44286	9.71226	0.00183043	0.0226618	ENSG00000069248	NUP133	55746	protein_coding	protein_coding	nucleoporin 133 [Source:HGNC Symbol;Acc:HGNC:18016]	1	229440259	229508341	-1
ENSG00000186212.3	-0.323705	1.47618	9.70918	0.0018335	0.0226657	ENSG00000186212	SOWAHB	345079	protein_coding	protein_coding	sosondowah ankyrin repeat domain family member B [Source:HGNC Symbol;Acc:HGNC:32958]	4	76894152	76898144	-1
ENSG00000260566.2	0.282487	2.26492	9.70713	0.00183554	0.0226773	ENSG00000260566		NA	lncRNA	lncRNA	novel transcript	16	23061406	23064173	-1
ENSG00000132768.13	-0.0686878	3.54205	9.70139	0.00184128	0.0227346	ENSG00000132768	DPH2	1802	protein_coding	processed_transcript	diphthamide biosynthesis 2 [Source:HGNC Symbol;Acc:HGNC:3004]	1	43970000	43973369	1
ENSG00000214026.10	0.130057	5.06803	9.69884	0.00184385	0.0227389	ENSG00000214026	MRPL23	6150	protein_coding	protein_coding	mitochondrial ribosomal protein L23 [Source:HGNC Symbol;Acc:HGNC:10322]	11	1947278	1984522	1
ENSG00000105248.15	0.0943899	4.08957	9.69977	0.00184292	0.0227389	ENSG00000105248	YJU2	55702	protein_coding	protein_coding	YJU2 splicing factor homolog [Source:HGNC Symbol;Acc:HGNC:25518]	19	4247080	4269088	1
ENSG00000250770.3	-0.191526	0.982497	9.69758	0.0018451	0.0227408	ENSG00000250770		NA	transcribed_unprocessed_pseudogene	processed_transcript	tetraspanin 11 (TSPAN11) pseudogene	12	3296202	3366122	-1
ENSG00000158717.10	0.0943285	4.11723	9.69365	0.00184905	0.0227758	ENSG00000158717	RNF166	115992	protein_coding	protein_coding	ring finger protein 166 [Source:HGNC Symbol;Acc:HGNC:28856]	16	88696499	88706408	-1
ENSG00000174446.12	-0.0822561	3.72595	9.68583	0.00185695	0.0228457	ENSG00000174446	SNAPC5	10302	protein_coding	protein_coding	small nuclear RNA activating complex polypeptide 5 [Source:HGNC Symbol;Acc:HGNC:15484]	15	66490135	66497780	-1
ENSG00000148925.10	-0.123951	4.92199	9.68665	0.00185611	0.0228457	ENSG00000148925	BTBD10	84280	protein_coding	protein_coding	BTB domain containing 10 [Source:HGNC Symbol;Acc:HGNC:21445]	11	13388001	13463297	-1
ENSG00000070047.11	0.0723615	5.2304	9.67516	0.00186776	0.0229238	ENSG00000070047	PHRF1	57661	protein_coding	protein_coding	PHD and ring finger domains 1 [Source:HGNC Symbol;Acc:HGNC:24351]	11	576470	612222	1
ENSG00000111897.6	-0.102402	8.0777	9.67624	0.00186666	0.0229238	ENSG00000111897	SERINC1	57515	protein_coding	protein_coding	serine incorporator 1 [Source:HGNC Symbol;Acc:HGNC:13464]	6	122443351	122471807	-1
ENSG00000136449.13	-0.14901	0.556162	9.67697	0.00186592	0.0229238	ENSG00000136449	MYCBPAP	84073	protein_coding	protein_coding	MYCBP associated protein [Source:HGNC Symbol;Acc:HGNC:19677]	17	50508384	50531501	1
ENSG00000151025.9	-0.167127	4.69365	9.67752	0.00186537	0.0229238	ENSG00000151025	GPR158	57512	protein_coding	protein_coding	G protein-coupled receptor 158 [Source:HGNC Symbol;Acc:HGNC:23689]	10	25174802	25602229	1
ENSG00000272990.1	0.151385	1.58767	9.66838	0.00187466	0.0229948	ENSG00000272990		NA	lncRNA	lncRNA	novel transcript, antisense to KCNAB1	3	156523740	156524247	-1
ENSG00000136699.19	0.050929	5.38951	9.66696	0.00187612	0.0229989	ENSG00000136699	SMPD4	55627	protein_coding	nonsense_mediated_decay	sphingomyelin phosphodiesterase 4 [Source:HGNC Symbol;Acc:HGNC:32949]	2	130151392	130182750	-1
ENSG00000124201.14	0.0680524	5.12051	9.66198	0.00188121	0.0230465	ENSG00000124201	ZNFX1	57169	protein_coding	protein_coding	zinc finger NFX1-type containing 1 [Source:HGNC Symbol;Acc:HGNC:29271]	20	49237946	49278426	-1
ENSG00000149196.15	-0.0718453	3.9127	9.66097	0.00188224	0.0230465	ENSG00000149196	HIKESHI	51501	protein_coding	protein_coding	heat shock protein nuclear import factor hikeshi [Source:HGNC Symbol;Acc:HGNC:26938]	11	86302211	86345943	1
ENSG00000163661.3	-0.417666	-0.388494	9.6538	0.0018896	0.0231229	ENSG00000163661	PTX3	5806	protein_coding	protein_coding	pentraxin 3 [Source:HGNC Symbol;Acc:HGNC:9692]	3	157436850	157443633	1
ENSG00000112972.14	-0.169481	5.73458	9.65219	0.00189126	0.0231294	ENSG00000112972	HMGCS1	3157	protein_coding	protein_coding	3-hydroxy-3-methylglutaryl-CoA synthase 1 [Source:HGNC Symbol;Acc:HGNC:5007]	5	43287470	43313512	-1
ENSG00000260549.1	0.290416	2.13236	9.64481	0.00189887	0.0231811	ENSG00000260549	MT1L	NA	transcribed_unprocessed_pseudogene	processed_transcript	metallothionein 1L, pseudogene [Source:HGNC Symbol;Acc:HGNC:7404]	16	56617476	56618818	1
ENSG00000177732.8	0.0953792	4.91934	9.6465	0.00189713	0.0231811	ENSG00000177732	SOX12	6666	protein_coding	protein_coding	SRY-box transcription factor 12 [Source:HGNC Symbol;Acc:HGNC:11198]	20	325595	330224	1
ENSG00000117174.10	0.0696694	4.6365	9.64523	0.00189844	0.0231811	ENSG00000117174	ZNHIT6	54680	protein_coding	protein_coding	zinc finger HIT-type containing 6 [Source:HGNC Symbol;Acc:HGNC:26089]	1	85649417	85708433	-1
ENSG00000279738.1	0.15621	3.64072	9.64142	0.00190238	0.0231827	ENSG00000279738		NA	lncRNA	lncRNA	novel transcript, sense overlapping to EIF3L	22	37876148	37895563	1
ENSG00000273154.3	0.113662	3.76739	9.64218	0.00190159	0.0231827	ENSG00000273154		NA	protein_coding	nonsense_mediated_decay	novel protein, ZGPAT-LIME1 readthrough	20	63708864	63739103	1
ENSG00000131876.16	-0.107926	3.90657	9.64158	0.00190222	0.0231827	ENSG00000131876	SNRPA1	6627	protein_coding	protein_coding	small nuclear ribonucleoprotein polypeptide A' [Source:HGNC Symbol;Acc:HGNC:11152]	15	101281510	101295282	-1
ENSG00000117069.14	-0.161972	3.98906	9.6353	0.00190873	0.0232462	ENSG00000117069	ST6GALNAC5	81849	protein_coding	protein_coding	ST6 N-acetylgalactosaminide alpha-2,6-sialyltransferase 5 [Source:HGNC Symbol;Acc:HGNC:19342]	1	76867480	77067546	1
ENSG00000112773.15	0.183843	1.79627	9.6303	0.00191393	0.0232729	ENSG00000112773	TENT5A	55603	protein_coding	protein_coding	terminal nucleotidyltransferase 5A [Source:HGNC Symbol;Acc:HGNC:18345]	6	81491439	81752774	-1
ENSG00000119820.10	0.119326	6.79506	9.62993	0.00191432	0.0232729	ENSG00000119820	YIPF4	84272	protein_coding	protein_coding	Yip1 domain family member 4 [Source:HGNC Symbol;Acc:HGNC:28145]	2	32277904	32316594	1
ENSG00000109158.10	-0.130048	4.54224	9.63198	0.00191218	0.0232729	ENSG00000109158	GABRA4	2557	protein_coding	protein_coding	gamma-aminobutyric acid type A receptor alpha4 subunit [Source:HGNC Symbol;Acc:HGNC:4078]	4	46918900	46993581	-1
ENSG00000074211.13	-0.0789313	7.24314	9.62665	0.00191774	0.0233008	ENSG00000074211	PPP2R2C	5522	protein_coding	protein_coding	protein phosphatase 2 regulatory subunit Bgamma [Source:HGNC Symbol;Acc:HGNC:9306]	4	6320578	6563600	-1
ENSG00000188493.14	0.130496	2.27508	9.62302	0.00192153	0.0233193	ENSG00000188493	C19orf54	284325	protein_coding	protein_coding	chromosome 19 open reading frame 54 [Source:HGNC Symbol;Acc:HGNC:24758]	19	40740856	40751553	-1
ENSG00000100650.15	-0.0649363	7.72661	9.62329	0.00192125	0.0233193	ENSG00000100650	SRSF5	6430	protein_coding	protein_coding	serine and arginine rich splicing factor 5 [Source:HGNC Symbol;Acc:HGNC:10787]	14	69726900	69772005	1
ENSG00000249307.5	0.235604	-0.640776	9.62133	0.0019233	0.0233239	ENSG00000249307	LINC01088	NA	lncRNA	lncRNA	long intergenic non-protein coding RNA 1088 [Source:HGNC Symbol;Acc:HGNC:49148]	4	78939485	79309673	1
ENSG00000143443.9	0.126595	1.2339	9.62049	0.00192418	0.0233239	ENSG00000143443	C1orf56	54964	protein_coding	protein_coding	chromosome 1 open reading frame 56 [Source:HGNC Symbol;Acc:HGNC:26045]	1	151047751	151051986	1
ENSG00000271869.1	0.152807	0.992897	9.61686	0.001928	0.0233288	ENSG00000271869		NA	lncRNA	lncRNA	novel transcript	8	30155830	30156232	-1
ENSG00000122873.11	-0.0992414	4.66849	9.61791	0.00192689	0.0233288	ENSG00000122873	CISD1	55847	protein_coding	protein_coding	CDGSH iron sulfur domain 1 [Source:HGNC Symbol;Acc:HGNC:30880]	10	58269162	58289586	1
ENSG00000114573.9	-0.125539	6.75431	9.61841	0.00192636	0.0233288	ENSG00000114573	ATP6V1A	523	protein_coding	protein_coding	ATPase H+ transporting V1 subunit A [Source:HGNC Symbol;Acc:HGNC:851]	3	113747033	113812056	1
ENSG00000236423.5	0.31295	-1.39272	9.61359	0.00193143	0.0233512	ENSG00000236423	LINC01134	NA	lncRNA	lncRNA	long intergenic non-protein coding RNA 1134 [Source:HGNC Symbol;Acc:HGNC:49449]	1	3900352	3917225	1
ENSG00000149922.10	0.191845	1.25618	9.61294	0.00193212	0.0233512	ENSG00000149922	TBX6	6911	protein_coding	protein_coding	T-box transcription factor 6 [Source:HGNC Symbol;Acc:HGNC:11605]	16	30085793	30091887	-1
ENSG00000248394.1	0.182302	-0.263178	9.60612	0.0019393	0.0233781	ENSG00000248394	FOSL1P1	NA	processed_pseudogene	processed_pseudogene	FOSL1 pseudogene 1 [Source:HGNC Symbol;Acc:HGNC:44055]	4	128155389	128156204	1
ENSG00000040531.14	0.103964	2.70018	9.60496	0.00194053	0.0233781	ENSG00000040531	CTNS	1497	protein_coding	protein_coding	cystinosin, lysosomal cystine transporter [Source:HGNC Symbol;Acc:HGNC:2518]	17	3636459	3661542	1
ENSG00000006071.12	-0.109635	5.3852	9.60947	0.00193576	0.0233781	ENSG00000006071	ABCC8	6833	protein_coding	protein_coding	ATP binding cassette subfamily C member 8 [Source:HGNC Symbol;Acc:HGNC:59]	11	17392498	17476879	-1
ENSG00000110786.17	-0.140933	6.42852	9.6073	0.00193805	0.0233781	ENSG00000110786	PTPN5	84867	protein_coding	protein_coding	protein tyrosine phosphatase non-receptor type 5 [Source:HGNC Symbol;Acc:HGNC:9657]	11	18727928	18792721	-1
ENSG00000233642.1	-0.157968	0.383185	9.60802	0.00193729	0.0233781	ENSG00000233642	GPR158-AS1	NA	lncRNA	lncRNA	GPR158 antisense RNA 1 [Source:HGNC Symbol;Acc:HGNC:44163]	10	25158072	25176276	-1
ENSG00000139874.5	-0.16074	2.95763	9.60436	0.00194116	0.0233781	ENSG00000139874	SSTR1	6751	protein_coding	protein_coding	somatostatin receptor 1 [Source:HGNC Symbol;Acc:HGNC:11330]	14	38207904	38213067	1
ENSG00000102032.12	0.137068	2.98887	9.59452	0.00195159	0.0234681	ENSG00000102032	RENBP	5973	protein_coding	protein_coding	renin binding protein [Source:HGNC Symbol;Acc:HGNC:9959]	X	153935269	153944687	-1
ENSG00000206053.12	0.105177	3.17322	9.59574	0.00195029	0.0234681	ENSG00000206053	JPT2	90861	protein_coding	processed_transcript	Jupiter microtubule associated homolog 2 [Source:HGNC Symbol;Acc:HGNC:14137]	16	1678256	1702280	1
ENSG00000107643.15	-0.0860788	4.82733	9.59311	0.00195309	0.0234681	ENSG00000107643	MAPK8	5599	protein_coding	protein_coding	mitogen-activated protein kinase 8 [Source:HGNC Symbol;Acc:HGNC:6881]	10	48306639	48439360	1
ENSG00000138378.17	-0.194482	3.77979	9.593	0.0019532	0.0234681	ENSG00000138378	STAT4	6775	protein_coding	protein_coding	signal transducer and activator of transcription 4 [Source:HGNC Symbol;Acc:HGNC:11365]	2	191029576	191151596	-1
ENSG00000162438.11	0.249251	-1.45193	9.59171	0.00195458	0.0234709	ENSG00000162438	CTRC	11330	protein_coding	protein_coding	chymotrypsin C [Source:HGNC Symbol;Acc:HGNC:2523]	1	15438442	15449242	1
ENSG00000089169.14	-0.165446	7.33114	9.58409	0.00196271	0.0235548	ENSG00000089169	RPH3A	22895	protein_coding	protein_coding	rabphilin 3A [Source:HGNC Symbol;Acc:HGNC:17056]	12	112570380	112898881	1
ENSG00000130402.11	0.0637363	7.73623	9.58186	0.0019651	0.0235697	ENSG00000130402	ACTN4	81	protein_coding	retained_intron	actinin alpha 4 [Source:HGNC Symbol;Acc:HGNC:166]	19	38647649	38731589	1
ENSG00000137944.17	-0.153105	3.08186	9.58052	0.00196653	0.0235731	ENSG00000137944	KYAT3	56267	protein_coding	processed_transcript	kynurenine aminotransferase 3 [Source:HGNC Symbol;Acc:HGNC:33238]	1	88935773	88992953	-1
ENSG00000179314.13	0.143235	4.77946	9.57788	0.00196936	0.0235933	ENSG00000179314	WSCD1	23302	protein_coding	processed_transcript	WSC domain containing 1 [Source:HGNC Symbol;Acc:HGNC:29060]	17	6057807	6124427	1
ENSG00000212643.2	0.282533	1.83138	9.57416	0.00197335	0.0236135	ENSG00000212643	ZRSR2P1	NA	transcribed_processed_pseudogene	transcribed_processed_pseudogene	ZRSR2 pseudogene 1 [Source:HGNC Symbol;Acc:HGNC:12456]	5	112891610	112893079	1
ENSG00000131475.6	-0.0688891	3.56899	9.57492	0.00197253	0.0236135	ENSG00000131475	VPS25	84313	protein_coding	protein_coding	vacuolar protein sorting 25 homolog [Source:HGNC Symbol;Acc:HGNC:28122]	17	42773449	42779599	1
ENSG00000279266.1	0.220004	-0.495257	9.56996	0.00197787	0.0236515	ENSG00000279266		NA	TEC	TEC	TEC	11	20131730	20135465	1
ENSG00000247728.2	-0.190756	-1.15129	9.56908	0.00197882	0.0236515	ENSG00000247728		NA	lncRNA	lncRNA	novel transcript, antisense to ARHGAP11B	15	30616998	30625773	-1
ENSG00000106993.11	-0.0796977	4.33064	9.56404	0.00198426	0.0237028	ENSG00000106993	CDC37L1	55664	protein_coding	protein_coding	cell division cycle 37 like 1 [Source:HGNC Symbol;Acc:HGNC:17179]	9	4679559	4708399	1
ENSG00000163867.16	-0.0492989	3.86309	9.56155	0.00198695	0.0237211	ENSG00000163867	ZMYM6	9204	protein_coding	processed_transcript	zinc finger MYM-type containing 6 [Source:HGNC Symbol;Acc:HGNC:13050]	1	34986165	35031945	-1
ENSG00000139597.17	-0.0594486	5.04727	9.56007	0.00198856	0.0237265	ENSG00000139597	N4BP2L1	90634	protein_coding	protein_coding	NEDD4 binding protein 2 like 1 [Source:HGNC Symbol;Acc:HGNC:25037]	13	32400723	32428311	-1
ENSG00000153956.15	-0.10844	5.34955	9.55145	0.00199792	0.0238243	ENSG00000153956	CACNA2D1	781	protein_coding	protein_coding	calcium voltage-gated channel auxiliary subunit alpha2delta 1 [Source:HGNC Symbol;Acc:HGNC:1399]	7	81946444	82443777	-1
ENSG00000279283.1	0.163798	2.29523	9.54301	0.00200712	0.023875	ENSG00000279283		NA	TEC	TEC	novel transcript	12	131896500	131898239	1
ENSG00000131409.12	0.100073	7.73694	9.5452	0.00200473	0.023875	ENSG00000131409	LRRC4B	94030	protein_coding	protein_coding	leucine rich repeat containing 4B [Source:HGNC Symbol;Acc:HGNC:25042]	19	50516892	50568435	-1
ENSG00000126214.21	-0.0862597	8.4355	9.54339	0.00200671	0.023875	ENSG00000126214	KLC1	3831	protein_coding	protein_coding	kinesin light chain 1 [Source:HGNC Symbol;Acc:HGNC:6387]	14	103561896	103714249	1
ENSG00000143061.17	-0.127394	3.2104	9.54256	0.00200761	0.023875	ENSG00000143061	IGSF3	3321	protein_coding	protein_coding	immunoglobulin superfamily member 3 [Source:HGNC Symbol;Acc:HGNC:5950]	1	116574399	116667755	-1
ENSG00000073756.11	-0.31009	1.64442	9.54224	0.00200797	0.023875	ENSG00000073756	PTGS2	5743	protein_coding	protein_coding	prostaglandin-endoperoxide synthase 2 [Source:HGNC Symbol;Acc:HGNC:9605]	1	186671791	186680423	-1
ENSG00000126878.12	0.149801	6.23546	9.52711	0.00202459	0.0239618	ENSG00000126878	AIF1L	83543	protein_coding	nonsense_mediated_decay	allograft inflammatory factor 1 like [Source:HGNC Symbol;Acc:HGNC:28904]	9	131096476	131123152	1
ENSG00000122484.8	0.0724485	5.30447	9.52921	0.00202227	0.0239618	ENSG00000122484	RPAP2	79871	protein_coding	protein_coding	RNA polymerase II associated protein 2 [Source:HGNC Symbol;Acc:HGNC:25791]	1	92299059	92402056	1
ENSG00000136631.12	-0.0435829	5.08068	9.53084	0.00202048	0.0239618	ENSG00000136631	VPS45	11311	protein_coding	protein_coding	vacuolar protein sorting 45 homolog [Source:HGNC Symbol;Acc:HGNC:14579]	1	150067279	150145329	1
ENSG00000158882.14	-0.073861	4.53957	9.5289	0.00202261	0.0239618	ENSG00000158882	TOMM40L	84134	protein_coding	protein_coding	translocase of outer mitochondrial membrane 40 like [Source:HGNC Symbol;Acc:HGNC:25756]	1	161225939	161230746	1
ENSG00000173276.13	-0.0952247	3.45955	9.52973	0.0020217	0.0239618	ENSG00000173276	ZBTB21	49854	protein_coding	protein_coding	zinc finger and BTB domain containing 21 [Source:HGNC Symbol;Acc:HGNC:13083]	21	41986831	42010387	-1
ENSG00000184178.15	-0.0995967	2.9282	9.52768	0.00202396	0.0239618	ENSG00000184178	SCFD2	152579	protein_coding	protein_coding	sec1 family domain containing 2 [Source:HGNC Symbol;Acc:HGNC:30676]	4	52872982	53366066	-1
ENSG00000174469.19	-0.138519	6.30092	9.52927	0.00202221	0.0239618	ENSG00000174469	CNTNAP2	26047	protein_coding	protein_coding	contactin associated protein like 2 [Source:HGNC Symbol;Acc:HGNC:13830]	7	146116002	148420998	1
ENSG00000175906.4	-0.18871	3.31621	9.53295	0.00201816	0.0239618	ENSG00000175906	ARL4D	379	protein_coding	protein_coding	ADP ribosylation factor like GTPase 4D [Source:HGNC Symbol;Acc:HGNC:656]	17	43398993	43401137	1
ENSG00000279522.1	0.204539	0.308986	9.52514	0.00202677	0.0239737	NA	NA	NA	NA	NA	NA	NA	NA	NA	NA
ENSG00000168032.8	-0.180261	2.94971	9.52187	0.00203038	0.0240026	ENSG00000168032	ENTPD3	956	protein_coding	protein_coding	ectonucleoside triphosphate diphosphohydrolase 3 [Source:HGNC Symbol;Acc:HGNC:3365]	3	40387184	40428744	1
ENSG00000150867.13	0.121719	6.6836	9.51801	0.00203465	0.0240392	ENSG00000150867	PIP4K2A	5305	protein_coding	protein_coding	phosphatidylinositol-5-phosphate 4-kinase type 2 alpha [Source:HGNC Symbol;Acc:HGNC:8997]	10	22534854	22714578	-1
ENSG00000205358.3	0.445779	1.61899	9.51342	0.00203975	0.0240857	ENSG00000205358	MT1H	4496	protein_coding	protein_coding	metallothionein 1H [Source:HGNC Symbol;Acc:HGNC:7400]	16	56669814	56671129	1
ENSG00000166716.9	0.0737438	5.03537	9.50791	0.00204588	0.0241442	ENSG00000166716	ZNF592	9640	protein_coding	protein_coding	zinc finger protein 592 [Source:HGNC Symbol;Acc:HGNC:28986]	15	84748592	84806445	1
ENSG00000230615.6	0.174245	-0.592091	9.50522	0.00204888	0.0241658	ENSG00000230615		NA	lncRNA	lncRNA	novel transcript	1	44030437	44115913	1
ENSG00000269918.1	0.11834	2.01167	9.5034	0.00205091	0.0241758	ENSG00000269918		NA	lncRNA	lncRNA	novel transcript	8	11104691	11106704	-1
ENSG00000228434.1	0.138899	2.75904	9.49814	0.00205681	0.0242176	ENSG00000228434		NA	lncRNA	lncRNA	novel transcript	7	44004046	44007866	-1
ENSG00000101216.10	0.0732939	4.00339	9.49846	0.00205645	0.0242176	ENSG00000101216	GMEB2	26205	protein_coding	protein_coding	glucocorticoid modulatory element binding protein 2 [Source:HGNC Symbol;Acc:HGNC:4371]	20	63587602	63627101	-1
ENSG00000255302.4	-0.0668373	7.35587	9.49413	0.0020613	0.0242566	ENSG00000255302	EID1	23741	protein_coding	protein_coding	EP300 interacting inhibitor of differentiation 1 [Source:HGNC Symbol;Acc:HGNC:1191]	15	48878134	48880173	1
ENSG00000196535.15	0.0565921	7.10142	9.49138	0.0020644	0.0242791	ENSG00000196535	MYO18A	399687	protein_coding	protein_coding	myosin XVIIIA [Source:HGNC Symbol;Acc:HGNC:31104]	17	29071124	29180412	-1
ENSG00000119630.13	0.213672	2.01174	9.48087	0.00207625	0.0244046	ENSG00000119630	PGF	5228	protein_coding	protein_coding	placental growth factor [Source:HGNC Symbol;Acc:HGNC:8893]	14	74941834	74955626	-1
ENSG00000023839.10	0.24076	-1.24297	9.47628	0.00208146	0.024418	ENSG00000023839	ABCC2	1244	protein_coding	protein_coding	ATP binding cassette subfamily C member 2 [Source:HGNC Symbol;Acc:HGNC:53]	10	99782640	99852594	1
ENSG00000144214.9	0.185286	-0.568023	9.47575	0.00208206	0.024418	ENSG00000144214	LYG1	129530	protein_coding	protein_coding	lysozyme g1 [Source:HGNC Symbol;Acc:HGNC:27014]	2	99284238	99304742	-1
ENSG00000160191.17	0.111223	3.11783	9.47567	0.00208215	0.024418	ENSG00000160191	PDE9A	5152	protein_coding	processed_transcript	phosphodiesterase 9A [Source:HGNC Symbol;Acc:HGNC:8795]	21	42653621	42775509	1
ENSG00000244462.7	-0.10534	4.14893	9.47813	0.00207935	0.024418	ENSG00000244462	RBM12	10137	protein_coding	protein_coding	RNA binding motif protein 12 [Source:HGNC Symbol;Acc:HGNC:9898]	20	35648925	35664956	-1
ENSG00000146094.13	0.162207	2.73521	9.4717	0.00208666	0.024457	ENSG00000146094	DOK3	79930	protein_coding	protein_coding	docking protein 3 [Source:HGNC Symbol;Acc:HGNC:24583]	5	177501907	177511274	-1
ENSG00000116198.12	0.0966995	4.89332	9.47025	0.00208831	0.0244624	ENSG00000116198	CEP104	9731	protein_coding	protein_coding	centrosomal protein 104 [Source:HGNC Symbol;Acc:HGNC:24866]	1	3812086	3857214	-1
ENSG00000174680.9	0.239176	-1.44357	9.46899	0.00208975	0.0244653	ENSG00000174680	GRIK1-AS1	NA	lncRNA	lncRNA	GRIK1 antisense RNA 1 [Source:HGNC Symbol;Acc:HGNC:16458]	21	29748175	29764002	1
ENSG00000280157.1	-0.137192	1.30059	9.46502	0.00209427	0.0245043	ENSG00000280157		NA	TEC	TEC	TEC	1	228121523	228123771	1
ENSG00000180720.7	-0.277849	0.600458	9.46373	0.00209574	0.0245075	ENSG00000180720	CHRM4	1132	protein_coding	protein_coding	cholinergic receptor muscarinic 4 [Source:HGNC Symbol;Acc:HGNC:1953]	11	46385098	46386608	-1
ENSG00000279573.1	0.195982	1.88108	9.45346	0.00210751	0.0245864	ENSG00000279573		NA	TEC	TEC	TEC	17	67955314	67957291	1
ENSG00000173727.12	0.186977	0.9735	9.45194	0.00210926	0.0245864	ENSG00000173727		NA	transcribed_unprocessed_pseudogene	processed_transcript	Finkel-Biskis-Reilly murine sarcoma virus (FBR-MuSV) ubiquitously expressed (FAU) pseudogene	11	65455258	65466720	1
ENSG00000148204.11	0.180444	4.67164	9.44987	0.00211165	0.0245864	ENSG00000148204	CRB2	286204	protein_coding	protein_coding	crumbs cell polarity complex component 2 [Source:HGNC Symbol;Acc:HGNC:18688]	9	123356170	123380324	1
ENSG00000184785.5	0.110754	2.4177	9.45436	0.00210648	0.0245864	ENSG00000184785	SMIM10	644538	protein_coding	protein_coding	small integral membrane protein 10 [Source:HGNC Symbol;Acc:HGNC:41913]	X	134990991	134992473	1
ENSG00000213904.8	0.0959845	1.30424	9.45142	0.00210985	0.0245864	ENSG00000213904	LIPE-AS1	NA	lncRNA	lncRNA	LIPE antisense RNA 1 [Source:HGNC Symbol;Acc:HGNC:48589]	19	42397128	42652355	1
ENSG00000130821.15	0.0734077	6.99069	9.45487	0.00210589	0.0245864	ENSG00000130821	SLC6A8	6535	protein_coding	protein_coding	solute carrier family 6 member 8 [Source:HGNC Symbol;Acc:HGNC:11055]	X	153687926	153696588	1
ENSG00000169762.16	0.0502966	5.05042	9.44951	0.00211206	0.0245864	ENSG00000169762	TAPT1	202018	protein_coding	protein_coding	transmembrane anterior posterior transformation 1 [Source:HGNC Symbol;Acc:HGNC:26887]	4	16160505	16227410	-1
ENSG00000073578.16	-0.0886838	6.52189	9.45442	0.00210641	0.0245864	ENSG00000073578	SDHA	6389	protein_coding	protein_coding	succinate dehydrogenase complex flavoprotein subunit A [Source:HGNC Symbol;Acc:HGNC:10680]	5	218241	257082	1
ENSG00000072518.20	0.0820946	6.2403	9.44636	0.00211568	0.0246008	ENSG00000072518	MARK2	2011	protein_coding	protein_coding	microtubule affinity regulating kinase 2 [Source:HGNC Symbol;Acc:HGNC:3332]	11	63838928	63911019	1
ENSG00000216819.1	-0.250729	-1.50601	9.4472	0.00211472	0.0246008	ENSG00000216819	TUBB2BP1	NA	unprocessed_pseudogene	unprocessed_pseudogene	tubulin beta 2B class IIb pseudogene 1 [Source:HGNC Symbol;Acc:HGNC:42332]	6	3177044	3179764	-1
ENSG00000142731.10	-0.212914	-0.379931	9.44278	0.00211982	0.0246349	ENSG00000142731	PLK4	10733	protein_coding	protein_coding	polo like kinase 4 [Source:HGNC Symbol;Acc:HGNC:11397]	4	127880893	127899224	1
ENSG00000182612.10	0.204759	-0.375793	9.43838	0.00212491	0.0246662	ENSG00000182612	TSPAN10	83882	protein_coding	processed_transcript	tetraspanin 10 [Source:HGNC Symbol;Acc:HGNC:29942]	17	81637171	81648749	1
ENSG00000006695.10	-0.082421	2.3957	9.43856	0.0021247	0.0246662	ENSG00000006695	COX10	1352	protein_coding	nonsense_mediated_decay	cytochrome c oxidase assembly factor heme A:farnesyltransferase COX10 [Source:HGNC Symbol;Acc:HGNC:2260]	17	14069490	14231736	1
ENSG00000170290.3	-0.396773	-0.686972	9.43448	0.00212943	0.0247048	ENSG00000170290	SLN	6588	protein_coding	protein_coding	sarcolipin [Source:HGNC Symbol;Acc:HGNC:11089]	11	107707378	107719693	-1
ENSG00000271425.7	0.16501	3.22938	9.42823	0.00213671	0.0247752	ENSG00000271425	NBPF10	100132406	protein_coding	protein_coding	NBPF member 10 [Source:HGNC Symbol;Acc:HGNC:31992]	1	146064711	146229000	-1
ENSG00000079805.16	0.0772812	6.06807	9.4249	0.00214059	0.0248038	ENSG00000079805	DNM2	1785	protein_coding	protein_coding	dynamin 2 [Source:HGNC Symbol;Acc:HGNC:2974]	19	10718079	10833488	1
ENSG00000104112.8	-0.105823	7.19927	9.42405	0.00214158	0.0248038	ENSG00000104112	SCG3	29106	protein_coding	protein_coding	secretogranin III [Source:HGNC Symbol;Acc:HGNC:13707]	15	51681492	51721026	1
ENSG00000166682.10	0.215986	3.59726	9.42122	0.00214489	0.0248281	ENSG00000166682	TMPRSS5	80975	protein_coding	protein_coding	transmembrane serine protease 5 [Source:HGNC Symbol;Acc:HGNC:14908]	11	113687547	113706373	-1
ENSG00000184261.4	0.129054	4.87666	9.41951	0.00214689	0.0248373	ENSG00000184261	KCNK12	56660	protein_coding	protein_coding	potassium two pore domain channel subfamily K member 12 [Source:HGNC Symbol;Acc:HGNC:6274]	2	47509290	47570985	-1
ENSG00000079246.15	-0.0566102	6.20886	9.41759	0.00214914	0.0248493	ENSG00000079246	XRCC5	7520	protein_coding	protein_coding	X-ray repair cross complementing 5 [Source:HGNC Symbol;Acc:HGNC:12833]	2	216107464	216206303	1
ENSG00000171206.13	0.101874	6.54471	9.4097	0.00215841	0.0249341	ENSG00000171206	TRIM8	81603	protein_coding	protein_coding	tripartite motif containing 8 [Source:HGNC Symbol;Acc:HGNC:15579]	10	102642310	102660680	1
ENSG00000179364.13	0.0555951	7.42346	9.40928	0.0021589	0.0249341	ENSG00000179364	PACS2	23241	protein_coding	protein_coding	phosphofurin acidic cluster sorting protein 2 [Source:HGNC Symbol;Acc:HGNC:23794]	14	105300563	105398147	1
ENSG00000164190.17	0.0703182	5.16236	9.40819	0.00216018	0.0249349	ENSG00000164190	NIPBL	25836	protein_coding	protein_coding	NIPBL cohesin loading factor [Source:HGNC Symbol;Acc:HGNC:28862]	5	36876769	37066413	1
ENSG00000271936.1	0.195219	-1.06815	9.40689	0.00216172	0.0249386	ENSG00000271936		NA	lncRNA	lncRNA	novel transcript, antisense to ADCY3	2	24825610	24826717	1
ENSG00000129757.12	0.155959	4.38269	9.40521	0.0021637	0.0249475	ENSG00000129757	CDKN1C	1028	protein_coding	protein_coding	cyclin dependent kinase inhibitor 1C [Source:HGNC Symbol;Acc:HGNC:1786]	11	2883213	2885773	-1
ENSG00000225342.2	-0.189096	-0.575724	9.40233	0.00216709	0.0249726	ENSG00000225342	LRRK2-DT	NA	lncRNA	lncRNA	LRRK2 divergent transcript [Source:HGNC Symbol;Acc:HGNC:40848]	12	40186009	40224915	-1
ENSG00000196123.12	-0.0668608	5.95283	9.40077	0.00216894	0.0249799	ENSG00000196123	KIAA0895L	653319	protein_coding	processed_transcript	KIAA0895 like [Source:HGNC Symbol;Acc:HGNC:34408]	16	67175599	67184040	-1
ENSG00000279764.1	0.171817	-0.250973	9.39503	0.00217575	0.0249939	ENSG00000279764		NA	TEC	TEC	TEC	16	56306845	56308335	1
ENSG00000187535.13	0.0785702	5.02709	9.39529	0.00217543	0.0249939	ENSG00000187535	IFT140	9742	protein_coding	protein_coding	intraflagellar transport 140 [Source:HGNC Symbol;Acc:HGNC:29077]	16	1510427	1612072	-1
ENSG00000140632.16	-0.0431027	6.39909	9.39556	0.00217511	0.0249939	ENSG00000140632	GLYR1	84656	protein_coding	protein_coding	glyoxylate reductase 1 homolog [Source:HGNC Symbol;Acc:HGNC:24434]	16	4803203	4847288	-1
ENSG00000064933.17	-0.0690946	3.29605	9.39461	0.00217624	0.0249939	ENSG00000064933	PMS1	5378	protein_coding	protein_coding	PMS1 homolog 1, mismatch repair system component [Source:HGNC Symbol;Acc:HGNC:9121]	2	189784085	189877629	1
ENSG00000184056.14	-0.0913928	3.76775	9.3952	0.00217555	0.0249939	ENSG00000184056	VPS33B	26276	protein_coding	protein_coding	VPS33B late endosome and lysosome associated [Source:HGNC Symbol;Acc:HGNC:12712]	15	90998416	91022603	-1
ENSG00000204186.7	-0.101763	3.93022	9.39149	0.00217995	0.0250211	ENSG00000204186	ZDBF2	57683	protein_coding	protein_coding	zinc finger DBF-type containing 2 [Source:HGNC Symbol;Acc:HGNC:29313]	2	206274663	206314427	1
ENSG00000169891.17	-0.122014	5.50443	9.39057	0.00218104	0.0250211	ENSG00000169891	REPS2	9185	protein_coding	protein_coding	RALBP1 associated Eps domain containing 2 [Source:HGNC Symbol;Acc:HGNC:9963]	X	16946658	17153272	1
ENSG00000254744.3	0.397006	-1.21439	9.38341	0.00218958	0.0250911	ENSG00000254744		NA	lncRNA	lncRNA	novel transcript, antisense to ADAMTS17	15	99970215	99974010	1
ENSG00000102921.7	0.0512288	4.91099	9.38348	0.00218949	0.0250911	ENSG00000102921	N4BP1	9683	protein_coding	protein_coding	NEDD4 binding protein 1 [Source:HGNC Symbol;Acc:HGNC:29850]	16	48538726	48620148	-1
ENSG00000154710.16	-0.100333	4.41979	9.3798	0.0021939	0.0250986	ENSG00000154710	RABGEF1	27342	protein_coding	nonsense_mediated_decay	RAB guanine nucleotide exchange factor 1 [Source:HGNC Symbol;Acc:HGNC:17676]	7	66682164	66811464	1
ENSG00000120820.12	-0.104607	1.12982	9.38055	0.002193	0.0250986	ENSG00000120820	GLT8D2	83468	protein_coding	protein_coding	glycosyltransferase 8 domain containing 2 [Source:HGNC Symbol;Acc:HGNC:24890]	12	103988984	104064183	-1
ENSG00000102385.12	-0.117873	5.1686	9.38036	0.00219323	0.0250986	ENSG00000102385	DRP2	1821	protein_coding	protein_coding	dystrophin related protein 2 [Source:HGNC Symbol;Acc:HGNC:3032]	X	101219769	101264497	1
ENSG00000164713.9	0.0637799	4.89302	9.37713	0.00219709	0.0251156	ENSG00000164713	BRI3	25798	protein_coding	processed_transcript	brain protein I3 [Source:HGNC Symbol;Acc:HGNC:1109]	7	98252379	98310441	1
ENSG00000154975.13	-0.128924	5.15218	9.37651	0.00219783	0.0251156	ENSG00000154975	CA10	56934	protein_coding	protein_coding	carbonic anhydrase 10 [Source:HGNC Symbol;Acc:HGNC:1369]	17	51630313	52160017	-1
ENSG00000114353.16	0.0727109	7.52025	9.37491	0.00219976	0.0251237	ENSG00000114353	GNAI2	2771	protein_coding	protein_coding	G protein subunit alpha i2 [Source:HGNC Symbol;Acc:HGNC:4385]	3	50226292	50259362	1
ENSG00000198780.11	-0.0866718	4.85531	9.37301	0.00220204	0.0251357	ENSG00000198780	FAM169A	26049	protein_coding	nonsense_mediated_decay	family with sequence similarity 169 member A [Source:HGNC Symbol;Acc:HGNC:29138]	5	74777574	74866966	-1
ENSG00000225300.1	0.2328	-1.79932	9.37004	0.0022056	0.0251625	ENSG00000225300		NA	lncRNA	lncRNA	novel transcript	1	246605873	246608102	1
ENSG00000184402.14	-0.0616339	4.72363	9.3662	0.00221023	0.0251896	ENSG00000184402	SS18L1	26039	protein_coding	protein_coding	SS18L1 subunit of BAF chromatin remodeling complex [Source:HGNC Symbol;Acc:HGNC:15592]	20	62143769	62182514	1
ENSG00000168291.12	-0.0741967	5.18335	9.36586	0.00221064	0.0251896	ENSG00000168291	PDHB	5162	protein_coding	protein_coding	pyruvate dehydrogenase E1 beta subunit [Source:HGNC Symbol;Acc:HGNC:8808]	3	58427630	58433857	-1
ENSG00000177034.14	-0.0856763	4.32939	9.36401	0.00221288	0.0251896	ENSG00000177034	MTX3	345778	protein_coding	protein_coding	metaxin 3 [Source:HGNC Symbol;Acc:HGNC:24812]	5	79976731	79991265	-1
ENSG00000172731.13	-0.0995265	5.11706	9.36455	0.00221223	0.0251896	ENSG00000172731	LRRC20	55222	protein_coding	protein_coding	leucine rich repeat containing 20 [Source:HGNC Symbol;Acc:HGNC:23421]	10	70298970	70382650	-1
ENSG00000117676.13	0.120319	3.43146	9.36294	0.00221417	0.0251903	ENSG00000117676	RPS6KA1	6195	protein_coding	nonsense_mediated_decay	ribosomal protein S6 kinase A1 [Source:HGNC Symbol;Acc:HGNC:10430]	1	26529761	26575030	1
ENSG00000136153.19	-0.108543	5.26603	9.36112	0.00221637	0.0252014	ENSG00000136153	LMO7	4008	protein_coding	protein_coding	LIM domain 7 [Source:HGNC Symbol;Acc:HGNC:6646]	13	75620434	75859870	1
ENSG00000279700.1	0.164193	1.08167	9.35876	0.00221923	0.0252199	ENSG00000279700		NA	TEC	TEC	novel transcript	12	132565071	132566425	1
ENSG00000196873.15	-0.0866089	3.79439	9.35771	0.0022205	0.0252204	ENSG00000196873	CBWD3	445571	protein_coding	processed_transcript	COBW domain containing 3 [Source:HGNC Symbol;Acc:HGNC:18519]	9	68232003	68300015	1
ENSG00000119729.11	0.116863	5.93027	9.35461	0.00222426	0.0252492	ENSG00000119729	RHOQ	23433	protein_coding	processed_transcript	ras homolog family member Q [Source:HGNC Symbol;Acc:HGNC:17736]	2	46541806	46584688	1
ENSG00000174437.16	-0.0981083	7.95434	9.35188	0.00222757	0.0252728	ENSG00000174437	ATP2A2	488	protein_coding	protein_coding	ATPase sarcoplasmic/endoplasmic reticulum Ca2+ transporting 2 [Source:HGNC Symbol;Acc:HGNC:812]	12	110280756	110351093	1
ENSG00000008128.22	0.152728	4.96998	9.35003	0.00222982	0.0252829	ENSG00000008128	CDK11A	728642	protein_coding	protein_coding	cyclin dependent kinase 11A [Source:HGNC Symbol;Acc:HGNC:1730]	1	1702379	1724357	-1
ENSG00000133424.20	-0.130862	4.75902	9.34862	0.00223154	0.0252829	ENSG00000133424	LARGE1	9215	protein_coding	protein_coding	LARGE xylosyl- and glucuronyltransferase 1 [Source:HGNC Symbol;Acc:HGNC:6511]	22	33162226	33922841	-1
ENSG00000253457.2	-0.18161	-0.153005	9.34812	0.00223214	0.0252829	ENSG00000253457	SMIM18	100507341	protein_coding	protein_coding	small integral membrane protein 18 [Source:HGNC Symbol;Acc:HGNC:42973]	8	30638580	30646064	1
ENSG00000124608.4	-0.0915613	3.39707	9.34044	0.00224151	0.025361	ENSG00000124608	AARS2	57505	protein_coding	protein_coding	alanyl-tRNA synthetase 2, mitochondrial [Source:HGNC Symbol;Acc:HGNC:21022]	6	44298731	44313347	-1
ENSG00000164978.17	-0.0929983	3.5752	9.3405	0.00224144	0.025361	ENSG00000164978	NUDT2	318	protein_coding	protein_coding	nudix hydrolase 2 [Source:HGNC Symbol;Acc:HGNC:8049]	9	34329506	34343711	1
ENSG00000267532.5	0.139369	3.14037	9.33514	0.00224801	0.0253907	ENSG00000267532	MIR497HG	NA	lncRNA	lncRNA	mir-497-195 cluster host gene [Source:HGNC Symbol;Acc:HGNC:39523]	17	7015818	7019659	-1
ENSG00000148143.12	0.101118	4.42143	9.33427	0.00224907	0.0253907	ENSG00000148143	ZNF462	58499	protein_coding	protein_coding	zinc finger protein 462 [Source:HGNC Symbol;Acc:HGNC:21684]	9	106863166	107013634	1
ENSG00000198792.12	0.0837434	6.78995	9.33626	0.00224664	0.0253907	ENSG00000198792	TMEM184B	25829	protein_coding	protein_coding	transmembrane protein 184B [Source:HGNC Symbol;Acc:HGNC:1310]	22	38219291	38273010	-1
ENSG00000204052.4	-0.154276	3.20335	9.33464	0.00224862	0.0253907	ENSG00000204052	LRRC73	221424	protein_coding	protein_coding	leucine rich repeat containing 73 [Source:HGNC Symbol;Acc:HGNC:21375]	6	43506969	43510686	-1
ENSG00000100142.14	0.0547376	5.40874	9.32828	0.00225644	0.0254599	ENSG00000100142	POLR2F	5435	protein_coding	processed_transcript	RNA polymerase II subunit F [Source:HGNC Symbol;Acc:HGNC:9193]	22	37952607	38041915	1
ENSG00000170421.12	0.281811	-1.26818	9.32688	0.00225817	0.0254654	ENSG00000170421	KRT8	3856	protein_coding	protein_coding	keratin 8 [Source:HGNC Symbol;Acc:HGNC:6446]	12	52897187	52949954	-1
ENSG00000167981.5	-0.115274	1.48067	9.32421	0.00226146	0.0254886	ENSG00000167981	ZNF597	146434	protein_coding	protein_coding	zinc finger protein 597 [Source:HGNC Symbol;Acc:HGNC:26573]	16	3432414	3443504	-1
ENSG00000260822.1	-0.133111	4.97816	9.32289	0.00226309	0.025493	NA	NA	NA	NA	NA	NA	NA	NA	NA	NA
ENSG00000145715.14	-0.0821423	4.96755	9.32074	0.00226575	0.0255089	ENSG00000145715	RASA1	5921	protein_coding	retained_intron	RAS p21 protein activator 1 [Source:HGNC Symbol;Acc:HGNC:9871]	5	87267883	87391931	1
ENSG00000164129.11	-0.19002	0.113706	9.31964	0.0022671	0.0255101	ENSG00000164129	NPY5R	4889	protein_coding	protein_coding	neuropeptide Y receptor Y5 [Source:HGNC Symbol;Acc:HGNC:7958]	4	163343892	163351934	1
ENSG00000153006.15	0.0786584	4.54273	9.31191	0.00227669	0.02559	ENSG00000153006	SREK1IP1	285672	protein_coding	protein_coding	SREK1 interacting protein 1 [Source:HGNC Symbol;Acc:HGNC:26716]	5	64718148	64768691	-1
ENSG00000189212.12	-0.135833	2.78781	9.3124	0.00227608	0.02559	ENSG00000189212	DPY19L2P1	NA	transcribed_unprocessed_pseudogene	processed_transcript	DPY19L2 pseudogene 1 [Source:HGNC Symbol;Acc:HGNC:22305]	7	35079989	35186041	-1
ENSG00000028203.17	-0.069464	4.71901	9.30785	0.00228174	0.0256049	ENSG00000028203	VEZT	55591	protein_coding	processed_transcript	vezatin, adherens junctions transmembrane protein [Source:HGNC Symbol;Acc:HGNC:18258]	12	95217746	95302799	1
ENSG00000121413.12	-0.0813925	6.67876	9.30858	0.00228084	0.0256049	ENSG00000121413	ZSCAN18	65982	protein_coding	protein_coding	zinc finger and SCAN domain containing 18 [Source:HGNC Symbol;Acc:HGNC:21037]	19	58083838	58118427	-1
ENSG00000148408.12	-0.121226	5.39817	9.30815	0.00228137	0.0256049	ENSG00000148408	CACNA1B	774	protein_coding	protein_coding	calcium voltage-gated channel subunit alpha1 B [Source:HGNC Symbol;Acc:HGNC:1389]	9	137877782	138124624	1
ENSG00000165359.15	-0.0993779	3.1693	9.30472	0.00228564	0.0256346	ENSG00000165359	INTS6L	203522	protein_coding	protein_coding	integrator complex subunit 6 like [Source:HGNC Symbol;Acc:HGNC:27334]	X	135520643	135582510	1
ENSG00000101132.9	-0.0763308	3.65526	9.30163	0.0022895	0.025636	ENSG00000101132	PFDN4	5203	protein_coding	protein_coding	prefoldin subunit 4 [Source:HGNC Symbol;Acc:HGNC:8868]	20	54208087	54228052	1
ENSG00000134308.13	-0.0823115	7.2217	9.30269	0.00228818	0.025636	ENSG00000134308	YWHAQ	10971	protein_coding	protein_coding	tyrosine 3-monooxygenase/tryptophan 5-monooxygenase activation protein theta [Source:HGNC Symbol;Acc:HGNC:12854]	2	9583967	9630997	-1
ENSG00000082482.13	-0.160523	1.37603	9.3023	0.00228867	0.025636	ENSG00000082482	KCNK2	3776	protein_coding	nonsense_mediated_decay	potassium two pore domain channel subfamily K member 2 [Source:HGNC Symbol;Acc:HGNC:6277]	1	215005775	215237093	1
ENSG00000143127.12	0.169945	2.95009	9.29058	0.00230335	0.0257419	ENSG00000143127	ITGA10	8515	protein_coding	protein_coding	integrin subunit alpha 10 [Source:HGNC Symbol;Acc:HGNC:6135]	1	145891208	145910111	-1
ENSG00000169507.9	0.135354	3.55277	9.2906	0.00230332	0.0257419	ENSG00000169507	SLC38A11	151258	protein_coding	protein_coding	solute carrier family 38 member 11 [Source:HGNC Symbol;Acc:HGNC:26836]	2	164896186	164955525	-1
ENSG00000135720.12	0.0980325	7.66003	9.28655	0.00230842	0.0257419	ENSG00000135720	DYNC1LI2	1783	protein_coding	protein_coding	dynein cytoplasmic 1 light intermediate chain 2 [Source:HGNC Symbol;Acc:HGNC:2966]	16	66720893	66751609	-1
ENSG00000124615.17	0.0669581	4.1495	9.28773	0.00230694	0.0257419	ENSG00000124615	MOCS1	4337	protein_coding	nonsense_mediated_decay	molybdenum cofactor synthesis 1 [Source:HGNC Symbol;Acc:HGNC:7190]	6	39899578	39934551	-1
ENSG00000163882.9	0.062614	4.47576	9.28978	0.00230436	0.0257419	ENSG00000163882	POLR2H	5437	protein_coding	protein_coding	RNA polymerase II subunit H [Source:HGNC Symbol;Acc:HGNC:9195]	3	184361718	184368596	1
ENSG00000167283.7	-0.0681113	6.23847	9.29019	0.00230384	0.0257419	ENSG00000167283	ATP5MG	10632	protein_coding	protein_coding	ATP synthase membrane subunit g [Source:HGNC Symbol;Acc:HGNC:14247]	11	118401606	118431496	1
ENSG00000082701.14	-0.0842795	5.37538	9.28611	0.00230898	0.0257419	ENSG00000082701	GSK3B	2932	protein_coding	protein_coding	glycogen synthase kinase 3 beta [Source:HGNC Symbol;Acc:HGNC:4617]	3	119821323	120094417	-1
ENSG00000073969.18	-0.174007	7.40766	9.28848	0.00230599	0.0257419	ENSG00000073969	NSF	4905	protein_coding	protein_coding	N-ethylmaleimide sensitive factor, vesicle fusing ATPase [Source:HGNC Symbol;Acc:HGNC:8016]	17	46590669	46757464	1
ENSG00000181773.6	-0.289802	1.83451	9.28301	0.0023129	0.0257715	ENSG00000181773	GPR3	2827	protein_coding	protein_coding	G protein-coupled receptor 3 [Source:HGNC Symbol;Acc:HGNC:4484]	1	27392622	27395814	1
ENSG00000101335.9	0.172344	4.01146	9.27923	0.00231767	0.0258108	ENSG00000101335	MYL9	10398	protein_coding	protein_coding	myosin light chain 9 [Source:HGNC Symbol;Acc:HGNC:15754]	20	36541497	36551447	1
ENSG00000106829.18	0.090567	4.76114	9.27379	0.00232456	0.0258498	ENSG00000106829	TLE4	7091	protein_coding	protein_coding	TLE family member 4, transcriptional corepressor [Source:HGNC Symbol;Acc:HGNC:11840]	9	79571773	79726882	1
ENSG00000140945.16	-0.147812	4.96445	9.27349	0.00232494	0.0258498	ENSG00000140945	CDH13	1012	protein_coding	protein_coding	cadherin 13 [Source:HGNC Symbol;Acc:HGNC:1753]	16	82626965	83800640	1
ENSG00000119888.10	-0.267249	0.298292	9.27527	0.00232268	0.0258498	ENSG00000119888	EPCAM	4072	protein_coding	protein_coding	epithelial cell adhesion molecule [Source:HGNC Symbol;Acc:HGNC:11529]	2	47345158	47387601	1
ENSG00000238741.1	0.182459	1.83786	9.26605	0.00233441	0.025889	ENSG00000238741	SCARNA7	NA	scaRNA	scaRNA	small Cajal body-specific RNA 7 [Source:HGNC Symbol;Acc:HGNC:32563]	3	160514907	160515236	-1
ENSG00000247982.6	0.168884	1.11291	9.26631	0.00233408	0.025889	ENSG00000247982	LINC00926	NA	lncRNA	lncRNA	long intergenic non-protein coding RNA 926 [Source:HGNC Symbol;Acc:HGNC:27514]	15	57300365	57307769	1
ENSG00000170638.9	0.110622	4.59032	9.26591	0.00233459	0.025889	ENSG00000170638	TRABD	80305	protein_coding	protein_coding	TraB domain containing [Source:HGNC Symbol;Acc:HGNC:28805]	22	50185915	50199598	1
ENSG00000115233.11	-0.0695474	4.96208	9.26673	0.00233354	0.025889	ENSG00000115233	PSMD14	10213	protein_coding	protein_coding	proteasome 26S subunit, non-ATPase 14 [Source:HGNC Symbol;Acc:HGNC:16889]	2	161308425	161411717	1
ENSG00000145708.10	-0.21521	1.72554	9.26576	0.00233477	0.025889	ENSG00000145708	CRHBP	1393	protein_coding	protein_coding	corticotropin releasing hormone binding protein [Source:HGNC Symbol;Acc:HGNC:2356]	5	76953045	76981158	1
ENSG00000271754.1	0.237963	-1.80923	9.26399	0.00233703	0.0259001	ENSG00000271754		NA	lncRNA	lncRNA	novel transcript, antisense to POLR1C	6	43519180	43519724	-1
ENSG00000198010.12	-0.108381	4.73573	9.25768	0.0023451	0.0259706	ENSG00000198010	DLGAP2	9228	protein_coding	protein_coding	DLG associated protein 2 [Source:HGNC Symbol;Acc:HGNC:2906]	8	737596	1708474	1
ENSG00000156414.18	-0.188077	1.24123	9.25704	0.00234592	0.0259706	ENSG00000156414	TDRD9	122402	protein_coding	protein_coding	tudor domain containing 9 [Source:HGNC Symbol;Acc:HGNC:20122]	14	103928456	104052667	1
ENSG00000123472.12	-0.0644383	6.36193	9.2479	0.00235766	0.0260866	ENSG00000123472	ATPAF1	64756	protein_coding	protein_coding	ATP synthase mitochondrial F1 complex assembly factor 1 [Source:HGNC Symbol;Acc:HGNC:18803]	1	46632737	46673867	-1
ENSG00000157680.15	-0.11215	4.36336	9.24677	0.00235911	0.0260885	ENSG00000157680	DGKI	9162	protein_coding	protein_coding	diacylglycerol kinase iota [Source:HGNC Symbol;Acc:HGNC:2855]	7	137381037	137847092	-1
ENSG00000117009.11	-0.24072	-0.661115	9.24552	0.00236072	0.0260923	ENSG00000117009	KMO	8564	protein_coding	protein_coding	kynurenine 3-monooxygenase [Source:HGNC Symbol;Acc:HGNC:6381]	1	241532134	241595642	1
ENSG00000179593.15	0.262983	0.833186	9.24268	0.00236439	0.0261147	ENSG00000179593	ALOX15B	247	protein_coding	protein_coding	arachidonate 15-lipoxygenase type B [Source:HGNC Symbol;Acc:HGNC:434]	17	8039034	8049134	1
ENSG00000263878.1	-0.157564	1.15769	9.24198	0.00236528	0.0261147	ENSG00000263878	DLGAP1-AS4	NA	lncRNA	lncRNA	DLGAP1 antisense RNA 4 [Source:HGNC Symbol;Acc:HGNC:44333]	18	3962353	4024150	1
ENSG00000163618.17	-0.123138	6.296	9.22621	0.00238575	0.0263265	ENSG00000163618	CADPS	8618	protein_coding	protein_coding	calcium dependent secretion activator [Source:HGNC Symbol;Acc:HGNC:1426]	3	62398346	62875416	-1
ENSG00000205903.6	0.0786013	5.92589	9.22432	0.00238821	0.0263395	ENSG00000205903	ZNF316	100131017	protein_coding	protein_coding	zinc finger protein 316 [Source:HGNC Symbol;Acc:HGNC:13843]	7	6637318	6658279	1
ENSG00000213563.6	0.105632	4.27461	9.2181	0.00239634	0.0263668	ENSG00000213563	C8orf82	414919	protein_coding	protein_coding	chromosome 8 open reading frame 82 [Source:HGNC Symbol;Acc:HGNC:33826]	8	144525733	144529132	-1
ENSG00000198917.12	0.0830361	5.30111	9.21898	0.00239518	0.0263668	ENSG00000198917	SPOUT1	51490	protein_coding	protein_coding	SPOUT domain containing methyltransferase 1 [Source:HGNC Symbol;Acc:HGNC:26933]	9	128819651	128829794	-1
ENSG00000133114.17	-0.089301	4.04341	9.21827	0.00239612	0.0263668	ENSG00000133114	GPALPP1	55425	protein_coding	protein_coding	GPALPP motifs containing 1 [Source:HGNC Symbol;Acc:HGNC:20298]	13	44989529	45037669	1
ENSG00000123416.15	-0.128195	10.2892	9.22019	0.00239361	0.0263668	ENSG00000123416	TUBA1B	10376	protein_coding	protein_coding	tubulin alpha 1b [Source:HGNC Symbol;Acc:HGNC:18809]	12	49127782	49131397	-1
ENSG00000223812.6	-0.17756	1.73543	9.21752	0.0023971	0.0263668	ENSG00000223812		NA	lncRNA	lncRNA	novel transcript	3	191425493	191591097	1
ENSG00000224924.6	0.156149	3.74629	9.2104	0.00240645	0.026416	ENSG00000224924	LINC00320	387486	lncRNA	lncRNA	long intergenic non-protein coding RNA 320 [Source:HGNC Symbol;Acc:HGNC:19690]	21	20651450	20803816	-1
[truncated: 1,148 more rows]

## Sheet: AD_vs_CTRL_APOE4
gene_version	logFC	logCPM	LR	PValue	FDR	ensembl_gene_id	hgnc_symbol	entrezgene	gene_biotype	transcript_biotype	description	chromosome_name	start_position	end_position	strand
[truncated: 5 more rows]

[truncated: 4 more sheets: Dem_nonDem_nonCarrier, Dem_nonDem_APOE4, ROSMAP_transcript_correlations, OpenTargets_top1000]
