# Supplementary material for: Vascular Dysfunction Is Central to Alzheimer’s Disease Pathogenesis in APOE e4 Carriers
Source: Int J Mol Sci. 2022 Jun 26;23(13):7106. doi: 10.3390/ijms23137106 (PMC9266739; doi:10.3390/ijms23137106)
Supplement: Supplementary file 1 [file ijms-23-07106-s001.zip › SuppTableS4_MSBB.xlsx]

## Sheet: AD_vs_CTRL_nonCarrier
gene_version	logFC	logCPM	LR	PValue	FDR	ensembl_gene_id	hgnc_symbol	entrezgene	gene_biotype	transcript_biotype	description	chromosome_name	start_position	end_position	strand
ENSG00000118271.9	4.94415	5.10973	55.8717	7.73571e-14	1.68343e-09	ENSG00000118271	TTR	7276	protein_coding	protein_coding	transthyretin [Source:HGNC Symbol;Acc:HGNC:12405]	18	31557009	31598833	1
ENSG00000113494.16	2.2093	2.95142	54.6253	1.45846e-13	1.68343e-09	ENSG00000113494	PRLR	5618	protein_coding	protein_coding	prolactin receptor [Source:HGNC Symbol;Acc:HGNC:9446]	5	35048756	35230487	-1
ENSG00000147256.11	1.6406	1.4314	43.0729	5.27372e-11	4.05812e-07	ENSG00000147256	ARHGAP36	158763	protein_coding	protein_coding	Rho GTPase activating protein 36 [Source:HGNC Symbol;Acc:HGNC:26388]	X	131058346	131089885	1
ENSG00000012223.12	2.75989	2.58789	42.2016	8.2332e-11	4.75159e-07	ENSG00000012223	LTF	4057	protein_coding	protein_coding	lactotransferrin [Source:HGNC Symbol;Acc:HGNC:6720]	3	46435645	46485234	-1
ENSG00000187951.10	1.11573	2.50176	38.7144	4.9057e-10	2.26496e-06	ENSG00000187951		100288637	lncRNA	lncRNA	OTU deubiquitinase 7A pseudogene [Source:NCBI gene (formerly Entrezgene);Acc:100288637]	15	30658717	30772993	1
ENSG00000183395.4	2.87357	0.319985	38.3509	5.90997e-10	2.27386e-06	ENSG00000183395	PMCH	5367	protein_coding	protein_coding	pro-melanin concentrating hormone [Source:HGNC Symbol;Acc:HGNC:9109]	12	102196459	102197833	-1
ENSG00000122641.10	1.55348	2.55405	36.903	1.24155e-09	4.09444e-06	ENSG00000122641	INHBA	3624	protein_coding	processed_transcript	inhibin subunit beta A [Source:HGNC Symbol;Acc:HGNC:6066]	7	41667168	41705834	-1
ENSG00000171551.11	2.64942	0.062881	36.1016	1.87292e-09	5.40456e-06	ENSG00000171551	ECEL1	9427	protein_coding	protein_coding	endothelin converting enzyme like 1 [Source:HGNC Symbol;Acc:HGNC:3147]	2	232479827	232487834	-1
ENSG00000251442.5	1.20089	5.07103	35.3113	2.80994e-09	7.2075e-06	ENSG00000251442	LINC01094	NA	lncRNA	lncRNA	long intergenic non-protein coding RNA 1094 [Source:HGNC Symbol;Acc:HGNC:49219]	4	78638780	78683185	1
ENSG00000101200.5	6.44421	1.84506	35.0911	3.1464e-09	7.26347e-06	ENSG00000101200	AVP	551	protein_coding	protein_coding	arginine vasopressin [Source:HGNC Symbol;Acc:HGNC:894]	20	3082556	3084724	-1
ENSG00000180638.17	1.27997	2.16933	34.2404	4.8708e-09	1.0222e-05	ENSG00000180638	SLC47A2	146802	protein_coding	protein_coding	solute carrier family 47 member 2 [Source:HGNC Symbol;Acc:HGNC:26439]	17	19678288	19718979	-1
ENSG00000245694.9	1.65152	0.0315918	33.0478	8.99218e-09	1.72987e-05	ENSG00000245694	CRNDE	643911	lncRNA	lncRNA	colorectal neoplasia differentially expressed [Source:HGNC Symbol;Acc:HGNC:37078]	16	54845189	54929189	-1
ENSG00000110446.10	0.738614	2.34059	32.8233	1.0093e-08	1.79228e-05	ENSG00000110446	SLC15A3	51296	protein_coding	protein_coding	solute carrier family 15 member 3 [Source:HGNC Symbol;Acc:HGNC:18068]	11	60937060	60952653	-1
ENSG00000171812.12	0.842183	2.15924	32.379	1.26848e-08	2.09162e-05	ENSG00000171812	COL8A2	1296	protein_coding	protein_coding	collagen type VIII alpha 2 chain [Source:HGNC Symbol;Acc:HGNC:2216]	1	36095239	36125222	-1
ENSG00000224389.8	1.1511	6.50047	31.9594	1.57427e-08	2.4228e-05	ENSG00000224389	C4B	721	protein_coding	protein_coding	complement C4B (Chido blood group) [Source:HGNC Symbol;Acc:HGNC:1324]	6	32014795	32035418	1
ENSG00000183196.8	0.844189	5.2043	31.4304	2.06714e-08	2.9825e-05	ENSG00000183196	CHST6	4166	protein_coding	protein_coding	carbohydrate sulfotransferase 6 [Source:HGNC Symbol;Acc:HGNC:6938]	16	75472052	75495445	-1
ENSG00000131095.12	0.915338	12.3684	30.8142	2.83945e-08	3.85581e-05	ENSG00000131095	GFAP	2670	protein_coding	protein_coding	glial fibrillary acidic protein [Source:HGNC Symbol;Acc:HGNC:4235]	17	44903159	44916937	-1
ENSG00000144810.15	1.28315	3.04239	30.5286	3.28984e-08	4.21921e-05	ENSG00000144810	COL8A1	1295	protein_coding	processed_transcript	collagen type VIII alpha 1 chain [Source:HGNC Symbol;Acc:HGNC:2215]	3	99638475	99799226	1
ENSG00000188488.13	1.7392	1.01974	30.3221	3.65928e-08	4.44603e-05	ENSG00000188488	SERPINA5	5104	protein_coding	protein_coding	serpin family A member 5 [Source:HGNC Symbol;Acc:HGNC:8723]	14	94561442	94593118	1
ENSG00000004838.13	1.15937	1.27789	30.0421	4.22762e-08	4.87973e-05	ENSG00000004838	ZMYND10	51364	protein_coding	processed_transcript	zinc finger MYND-type containing 10 [Source:HGNC Symbol;Acc:HGNC:19412]	3	50341110	50345732	-1
ENSG00000101327.8	1.31552	3.42754	29.0976	6.88208e-08	7.56537e-05	ENSG00000101327	PDYN	5173	protein_coding	protein_coding	prodynorphin [Source:HGNC Symbol;Acc:HGNC:8820]	20	1978757	1994285	-1
ENSG00000122986.13	0.650281	3.02717	28.9781	7.32e-08	7.68101e-05	ENSG00000122986	HVCN1	84329	protein_coding	protein_coding	hydrogen voltage gated channel 1 [Source:HGNC Symbol;Acc:HGNC:28240]	12	110627841	110704950	-1
ENSG00000101680.14	0.648688	3.92818	28.732	8.31177e-08	8.34249e-05	ENSG00000101680	LAMA1	284217	protein_coding	protein_coding	laminin subunit alpha 1 [Source:HGNC Symbol;Acc:HGNC:6481]	18	6941742	7117797	-1
ENSG00000233670.6	1.24569	2.94959	28.5364	9.19537e-08	8.8448e-05	ENSG00000233670	PIRT	644139	protein_coding	protein_coding	phosphoinositide interacting regulator of transient receptor potential channels [Source:HGNC Symbol;Acc:HGNC:37239]	17	10822470	10838087	-1
ENSG00000105519.15	0.994132	4.3059	28.142	1.1273e-07	0.000104095	ENSG00000105519	CAPS	828	protein_coding	protein_coding	calcyphosine [Source:HGNC Symbol;Acc:HGNC:1487]	19	5912339	5916211	1
ENSG00000129654.7	1.44924	2.03933	27.7257	1.3979e-07	0.000121636	ENSG00000129654	FOXJ1	2302	protein_coding	protein_coding	forkhead box J1 [Source:HGNC Symbol;Acc:HGNC:3816]	17	76136333	76141245	-1
ENSG00000140836.15	0.434034	5.41659	27.6918	1.42265e-07	0.000121636	ENSG00000140836	ZFHX3	463	protein_coding	protein_coding	zinc finger homeobox 3 [Source:HGNC Symbol;Acc:HGNC:777]	16	72782885	73891871	-1
ENSG00000153930.11	0.618992	2.31863	27.5897	1.49972e-07	0.000123647	ENSG00000153930	ANKFN1	162282	protein_coding	protein_coding	ankyrin repeat and fibronectin type III domain containing 1 [Source:HGNC Symbol;Acc:HGNC:26766]	17	55882301	56511659	1
ENSG00000155761.13	1.18445	1.80921	27.51	1.56282e-07	0.000124406	ENSG00000155761	SPAG17	200162	protein_coding	processed_transcript	sperm associated antigen 17 [Source:HGNC Symbol;Acc:HGNC:26620]	1	117953590	118185228	-1
ENSG00000281106.2	0.879719	2.40844	27.4173	1.63959e-07	0.000126167	ENSG00000281106	TMEM272	283521	protein_coding	protein_coding	transmembrane protein 272 [Source:HGNC Symbol;Acc:HGNC:26737]	13	51813347	51845177	-1
ENSG00000113140.10	0.92192	8.07803	27.326	1.71882e-07	0.000127996	ENSG00000113140	SPARC	6678	protein_coding	protein_coding	secreted protein acidic and cysteine rich [Source:HGNC Symbol;Acc:HGNC:11219]	5	151661096	151686975	-1
ENSG00000134817.10	1.05029	6.02763	27.2322	1.80427e-07	0.000130161	ENSG00000134817	APLNR	187	protein_coding	nonsense_mediated_decay	apelin receptor [Source:HGNC Symbol;Acc:HGNC:339]	11	57233577	57237235	-1
ENSG00000270100.1	-0.659365	0.498152	26.9709	2.06538e-07	0.000144483	ENSG00000270100		NA	lncRNA	lncRNA	novel transcript	2	20678254	20678932	-1
ENSG00000143772.9	0.617289	7.83958	26.9073	2.13453e-07	0.000144929	ENSG00000143772	ITPKB	3707	protein_coding	protein_coding	inositol-trisphosphate 3-kinase B [Source:HGNC Symbol;Acc:HGNC:6179]	1	226631690	226739323	-1
ENSG00000041982.15	1.09749	4.83966	26.7365	2.33179e-07	0.000153798	ENSG00000041982	TNC	3371	protein_coding	protein_coding	tenascin C [Source:HGNC Symbol;Acc:HGNC:5318]	9	115019575	115118257	-1
ENSG00000146147.14	-0.575652	5.78898	26.2677	2.97221e-07	0.000190593	ENSG00000146147	MLIP	90523	protein_coding	protein_coding	muscular LMNA interacting protein [Source:HGNC Symbol;Acc:HGNC:21355]	6	53929982	54266280	1
ENSG00000137198.9	0.829061	3.01167	25.7366	3.91338e-07	0.000244163	ENSG00000137198	GMPR	2766	protein_coding	protein_coding	guanosine monophosphate reductase [Source:HGNC Symbol;Acc:HGNC:4376]	6	16238587	16295549	1
ENSG00000116117.17	0.541859	4.46642	25.5819	4.24002e-07	0.000257581	ENSG00000116117	PARD3B	117583	protein_coding	nonsense_mediated_decay	par-3 family cell polarity regulator beta [Source:HGNC Symbol;Acc:HGNC:14446]	2	204545475	205620162	1
ENSG00000167858.12	1.39764	0.608865	25.2265	5.0976e-07	0.000301739	ENSG00000167858	TEKT1	83659	protein_coding	protein_coding	tektin 1 [Source:HGNC Symbol;Acc:HGNC:15534]	17	6789133	6831761	-1
ENSG00000244731.7	1.00117	6.43512	25.1499	5.30434e-07	0.000306126	ENSG00000244731	C4A	720	protein_coding	protein_coding	complement C4A (Rodgers blood group) [Source:HGNC Symbol;Acc:HGNC:1323]	6	31982057	32002681	1
ENSG00000103710.10	0.898917	3.91228	24.8654	6.14775e-07	0.000346148	ENSG00000103710	RASL12	51285	protein_coding	protein_coding	RAS like family 12 [Source:HGNC Symbol;Acc:HGNC:30289]	15	65053337	65076690	-1
ENSG00000049540.16	0.783955	3.2144	24.7194	6.63119e-07	0.000347911	ENSG00000049540	ELN	2006	protein_coding	protein_coding	elastin [Source:HGNC Symbol;Acc:HGNC:3327]	7	74027789	74069907	1
ENSG00000165801.9	0.55633	5.0155	24.7283	6.60085e-07	0.000347911	ENSG00000165801	ARHGEF40	55701	protein_coding	protein_coding	Rho guanine nucleotide exchange factor 40 [Source:HGNC Symbol;Acc:HGNC:25516]	14	21070273	21090248	1
ENSG00000119042.16	-0.4715	6.59585	24.7401	6.56058e-07	0.000347911	ENSG00000119042	SATB2	23314	protein_coding	protein_coding	SATB homeobox 2 [Source:HGNC Symbol;Acc:HGNC:21637]	2	199269500	199471266	-1
ENSG00000115155.16	0.933983	1.83124	24.5337	7.30219e-07	0.000374602	ENSG00000115155	OTOF	9381	protein_coding	protein_coding	otoferlin [Source:HGNC Symbol;Acc:HGNC:8515]	2	26457203	26558756	-1
ENSG00000196154.11	1.27218	1.36856	24.4676	7.55709e-07	0.000379251	ENSG00000196154	S100A4	6275	protein_coding	protein_coding	S100 calcium binding protein A4 [Source:HGNC Symbol;Acc:HGNC:10494]	1	153543613	153550136	-1
ENSG00000158816.15	1.28159	0.00299401	24.3843	7.89086e-07	0.000387575	ENSG00000158816	VWA5B1	127731	protein_coding	nonsense_mediated_decay	von Willebrand factor A domain containing 5B1 [Source:HGNC Symbol;Acc:HGNC:26538]	1	20290919	20354894	1
ENSG00000183379.8	1.24224	1.70405	24.3186	8.1646e-07	0.000392666	ENSG00000183379	SYNDIG1L	646658	protein_coding	protein_coding	synapse differentiation inducing 1 like [Source:HGNC Symbol;Acc:HGNC:32388]	14	74405894	74426210	-1
ENSG00000249307.5	1.05269	1.93652	24.1223	9.04071e-07	0.000425928	ENSG00000249307	LINC01088	NA	lncRNA	lncRNA	long intergenic non-protein coding RNA 1088 [Source:HGNC Symbol;Acc:HGNC:49148]	4	78939485	79309673	1
ENSG00000206538.8	1.14472	1.63561	24.0215	9.52663e-07	0.000439845	ENSG00000206538	VGLL3	389136	protein_coding	nonsense_mediated_decay	vestigial like family member 3 [Source:HGNC Symbol;Acc:HGNC:24327]	3	86876388	86991149	-1
ENSG00000162598.13	1.34172	0.65176	23.8525	1.04005e-06	0.000461724	ENSG00000162598	C1orf87	127795	protein_coding	processed_transcript	chromosome 1 open reading frame 87 [Source:HGNC Symbol;Acc:HGNC:28547]	1	59987269	60073770	-1
ENSG00000198467.13	1.07951	4.04533	23.858	1.03712e-06	0.000461724	ENSG00000198467	TPM2	7169	protein_coding	protein_coding	tropomyosin 2 [Source:HGNC Symbol;Acc:HGNC:12011]	9	35681992	35690056	-1
ENSG00000267519.5	0.988963	0.68458	23.7396	1.10291e-06	0.00046292	ENSG00000267519	MIR23AHG	NA	lncRNA	lncRNA	miR-23a/27a/24-2 cluster host gene [Source:HGNC Symbol;Acc:HGNC:27620]	19	13823880	13842928	-1
ENSG00000165309.13	0.811002	2.37047	23.7465	1.09898e-06	0.00046292	ENSG00000165309	ARMC3	219681	protein_coding	protein_coding	armadillo repeat containing 3 [Source:HGNC Symbol;Acc:HGNC:30964]	10	22928024	23038523	1
ENSG00000171509.15	-0.686828	4.88715	23.7578	1.09252e-06	0.00046292	ENSG00000171509	RXFP1	59350	protein_coding	protein_coding	relaxin family peptide receptor 1 [Source:HGNC Symbol;Acc:HGNC:19718]	4	158315311	158653372	1
ENSG00000144191.11	0.900783	0.950361	23.6353	1.16435e-06	0.000479982	ENSG00000144191	CNGA3	1261	protein_coding	protein_coding	cyclic nucleotide gated channel subunit alpha 3 [Source:HGNC Symbol;Acc:HGNC:2150]	2	98346188	98398601	1
ENSG00000106624.10	0.970751	4.83561	23.3646	1.34025e-06	0.000525077	ENSG00000106624	AEBP1	165	protein_coding	protein_coding	AE binding protein 1 [Source:HGNC Symbol;Acc:HGNC:303]	7	44104345	44114562	1
ENSG00000140839.11	0.904223	1.43029	23.3298	1.36472e-06	0.000525077	ENSG00000140839	CLEC18B	497190	protein_coding	protein_coding	C-type lectin domain family 18 member B [Source:HGNC Symbol;Acc:HGNC:33849]	16	74408270	74421953	-1
ENSG00000228382.1	0.882387	0.492483	23.3466	1.35283e-06	0.000525077	ENSG00000228382	ITPKB-IT1	NA	lncRNA	lncRNA	ITPKB intronic transcript 1 [Source:HGNC Symbol;Acc:HGNC:41349]	1	226656640	226675067	-1
ENSG00000149451.17	0.771132	2.63905	23.3546	1.34721e-06	0.000525077	ENSG00000149451	ADAM33	80332	protein_coding	retained_intron	ADAM metallopeptidase domain 33 [Source:HGNC Symbol;Acc:HGNC:15478]	20	3667965	3682246	-1
ENSG00000168542.14	1.42703	2.41311	23.1447	1.50254e-06	0.000559452	ENSG00000168542	COL3A1	1281	protein_coding	protein_coding	collagen type III alpha 1 chain [Source:HGNC Symbol;Acc:HGNC:2201]	2	188974373	189012746	1
ENSG00000138134.11	-0.354414	5.3099	23.166	1.486e-06	0.000559452	ENSG00000138134	STAMBPL1	57559	protein_coding	protein_coding	STAM binding protein like 1 [Source:HGNC Symbol;Acc:HGNC:24105]	10	88879734	88975153	1
ENSG00000130592.15	0.89013	0.987277	23.0265	1.59787e-06	0.000585506	ENSG00000130592	LSP1	4046	protein_coding	protein_coding	lymphocyte specific protein 1 [Source:HGNC Symbol;Acc:HGNC:6707]	11	1850904	1892267	1
ENSG00000166592.11	1.1504	0.744122	22.865	1.73791e-06	0.000626871	ENSG00000166592	RRAD	6236	protein_coding	protein_coding	RRAD, Ras related glycolysis inhibitor and calcium channel regulator [Source:HGNC Symbol;Acc:HGNC:10446]	16	66921679	66925536	-1
ENSG00000105877.17	0.923412	3.23732	22.7642	1.83147e-06	0.000640599	ENSG00000105877	DNAH11	8701	protein_coding	protein_coding	dynein axonemal heavy chain 11 [Source:HGNC Symbol;Acc:HGNC:2942]	7	21543039	21901839	1
ENSG00000169302.14	0.544971	4.33386	22.789	1.80801e-06	0.000640599	ENSG00000169302	STK32A	202374	protein_coding	retained_intron	serine/threonine kinase 32A [Source:HGNC Symbol;Acc:HGNC:28317]	5	147234963	147387855	1
ENSG00000163431.12	0.868937	3.78809	22.583	2.01254e-06	0.000683229	ENSG00000163431	LMOD1	25802	protein_coding	protein_coding	leiomodin 1 [Source:HGNC Symbol;Acc:HGNC:6647]	1	201896456	201946588	-1
ENSG00000263878.1	-0.720666	1.49641	22.6049	1.98973e-06	0.000683229	ENSG00000263878	DLGAP1-AS4	NA	lncRNA	lncRNA	DLGAP1 antisense RNA 4 [Source:HGNC Symbol;Acc:HGNC:44333]	18	3962353	4024150	1
ENSG00000169403.11	0.599737	2.91744	22.5217	2.07787e-06	0.000695184	ENSG00000169403	PTAFR	5724	protein_coding	protein_coding	platelet activating factor receptor [Source:HGNC Symbol;Acc:HGNC:9582]	1	28147166	28193936	-1
ENSG00000003402.19	0.318726	6.62673	22.4751	2.12884e-06	0.000702061	ENSG00000003402	CFLAR	8837	protein_coding	protein_coding	CASP8 and FADD like apoptosis regulator [Source:HGNC Symbol;Acc:HGNC:1876]	2	201116154	201176687	1
ENSG00000108830.9	0.534167	4.71267	22.405	2.20802e-06	0.000717916	ENSG00000108830	RND2	8153	protein_coding	retained_intron	Rho family GTPase 2 [Source:HGNC Symbol;Acc:HGNC:18315]	17	43025231	43032041	1
ENSG00000133636.10	3.00169	-0.0112616	22.2823	2.35361e-06	0.000754626	ENSG00000133636	NTS	4922	protein_coding	protein_coding	neurotensin [Source:HGNC Symbol;Acc:HGNC:8038]	12	85874295	85882992	1
ENSG00000174963.17	0.991963	1.59004	22.0442	2.6644e-06	0.00084257	ENSG00000174963	ZIC4	84107	protein_coding	protein_coding	Zic family member 4 [Source:HGNC Symbol;Acc:HGNC:20393]	3	147386046	147406809	-1
ENSG00000205835.8	1.43012	0.657321	21.9598	2.78418e-06	0.000843435	ENSG00000205835	GMNC	647309	protein_coding	retained_intron	geminin coiled-coil domain containing [Source:HGNC Symbol;Acc:HGNC:40049]	3	190852737	190892429	-1
ENSG00000138964.16	0.674254	2.87186	21.9809	2.75378e-06	0.000843435	ENSG00000138964	PARVG	64098	protein_coding	processed_transcript	parvin gamma [Source:HGNC Symbol;Acc:HGNC:14654]	22	44172956	44219533	1
ENSG00000215483.10	0.561656	1.80804	22.0017	2.72406e-06	0.000843435	ENSG00000215483	LINC00598	400123	lncRNA	lncRNA	long intergenic non-protein coding RNA 598 [Source:HGNC Symbol;Acc:HGNC:42770]	13	40079106	40535807	-1
ENSG00000003147.17	-0.393177	5.40381	21.9399	2.81328e-06	0.000843435	ENSG00000003147	ICA1	3382	protein_coding	protein_coding	islet cell autoantigen 1 [Source:HGNC Symbol;Acc:HGNC:5343]	7	8113184	8262687	-1
ENSG00000162595.5	0.866303	2.38014	21.8763	2.90808e-06	0.00086068	ENSG00000162595	DIRAS3	9077	protein_coding	protein_coding	DIRAS family GTPase 3 [Source:HGNC Symbol;Acc:HGNC:687]	1	68045886	68051631	-1
ENSG00000165272.14	1.26154	0.294983	21.8053	3.0177e-06	0.000881818	ENSG00000165272	AQP3	360	protein_coding	protein_coding	aquaporin 3 (Gill blood group) [Source:HGNC Symbol;Acc:HGNC:636]	9	33441156	33447596	-1
ENSG00000142227.10	0.723136	1.98525	21.6312	3.30424e-06	0.000953481	ENSG00000142227	EMP3	2014	protein_coding	protein_coding	epithelial membrane protein 3 [Source:HGNC Symbol;Acc:HGNC:3335]	19	48321509	48330553	1
ENSG00000105479.15	1.12567	0.238199	21.5928	3.37113e-06	0.000960009	ENSG00000105479	CCDC114	93233	protein_coding	protein_coding	coiled-coil domain containing 114 [Source:HGNC Symbol;Acc:HGNC:26560]	19	48296457	48321971	-1
ENSG00000112539.14	0.98262	0.704364	21.5708	3.41004e-06	0.000960009	ENSG00000112539	C6orf118	168090	protein_coding	processed_transcript	chromosome 6 open reading frame 118 [Source:HGNC Symbol;Acc:HGNC:21233]	6	165279664	165309605	-1
ENSG00000187955.11	1.10904	2.57606	21.3445	3.83713e-06	0.000962827	ENSG00000187955	COL14A1	7373	protein_coding	nonsense_mediated_decay	collagen type XIV alpha 1 chain [Source:HGNC Symbol;Acc:HGNC:2191]	8	120059780	120373573	1
ENSG00000184730.10	0.811227	0.305624	21.5324	3.47892e-06	0.000962827	ENSG00000184730	APOBR	55911	protein_coding	protein_coding	apolipoprotein B receptor [Source:HGNC Symbol;Acc:HGNC:24087]	16	28494643	28498970	1
ENSG00000065320.8	0.633803	2.87706	21.4	3.72766e-06	0.000962827	ENSG00000065320	NTN1	9423	protein_coding	protein_coding	netrin 1 [Source:HGNC Symbol;Acc:HGNC:8029]	17	9021510	9244000	1
ENSG00000197748.12	0.632746	3.7196	21.4065	3.7151e-06	0.000962827	ENSG00000197748	CFAP43	80217	protein_coding	protein_coding	cilia and flagella associated protein 43 [Source:HGNC Symbol;Acc:HGNC:26684]	10	104129888	104232364	-1
ENSG00000188596.10	0.623596	4.6169	21.4855	3.56506e-06	0.000962827	ENSG00000188596	CFAP54	144535	protein_coding	retained_intron	cilia and flagella associated protein 54 [Source:HGNC Symbol;Acc:HGNC:26456]	12	96489571	96875555	1
ENSG00000087266.15	0.585911	4.72232	21.4032	3.72145e-06	0.000962827	ENSG00000087266	SH3BP2	6452	protein_coding	protein_coding	SH3 domain binding protein 2 [Source:HGNC Symbol;Acc:HGNC:10825]	4	2793071	2841098	1
ENSG00000103742.11	0.537321	3.82804	21.3859	3.75518e-06	0.000962827	ENSG00000103742	IGDCC4	57722	protein_coding	protein_coding	immunoglobulin superfamily DCC subclass member 4 [Source:HGNC Symbol;Acc:HGNC:13770]	15	65381484	65422947	-1
ENSG00000245848.2	0.465076	3.6056	21.4313	3.66739e-06	0.000962827	ENSG00000245848	CEBPA	1050	protein_coding	protein_coding	CCAAT enhancer binding protein alpha [Source:HGNC Symbol;Acc:HGNC:1833]	19	33299934	33302534	-1
ENSG00000101004.14	0.440851	3.59958	21.3508	3.82452e-06	0.000962827	ENSG00000101004	NINL	22981	protein_coding	protein_coding	ninein like [Source:HGNC Symbol;Acc:HGNC:29163]	20	25452697	25585531	-1
ENSG00000040731.10	-0.379313	5.46344	21.4598	3.61327e-06	0.000962827	ENSG00000040731	CDH10	1008	protein_coding	protein_coding	cadherin 10 [Source:HGNC Symbol;Acc:HGNC:1749]	5	24487100	24644978	-1
ENSG00000128262.8	1.06325	0.274536	21.2902	3.94752e-06	0.000979875	ENSG00000128262	POM121L9P	29774	transcribed_unprocessed_pseudogene	processed_transcript	POM121 transmembrane nucleoporin like 9, pseudogene [Source:HGNC Symbol;Acc:HGNC:30080]	22	24251828	24265525	1
ENSG00000114204.14	0.811085	1.63076	21.1752	4.19154e-06	0.00102938	ENSG00000114204	SERPINI2	5276	protein_coding	protein_coding	serpin family I member 2 [Source:HGNC Symbol;Acc:HGNC:8945]	3	167441789	167479004	-1
ENSG00000154553.13	0.498465	4.03862	21.0728	4.42153e-06	0.00107443	ENSG00000154553	PDLIM3	27295	protein_coding	protein_coding	PDZ and LIM domain 3 [Source:HGNC Symbol;Acc:HGNC:20767]	4	185500660	185535507	-1
ENSG00000183943.5	0.567127	4.60896	21.0256	4.53196e-06	0.0010898	ENSG00000183943	PRKX	5613	protein_coding	protein_coding	protein kinase X-linked [Source:HGNC Symbol;Acc:HGNC:9441]	X	3604340	3713649	-1
ENSG00000018408.14	0.695388	5.48217	20.858	4.94618e-06	0.00116541	ENSG00000018408	WWTR1	25937	protein_coding	protein_coding	WW domain containing transcription regulator 1 [Source:HGNC Symbol;Acc:HGNC:24042]	3	149517235	149736714	-1
ENSG00000125355.15	0.641518	2.69864	20.8434	4.98396e-06	0.00116541	ENSG00000125355	TMEM255A	55026	protein_coding	protein_coding	transmembrane protein 255A [Source:HGNC Symbol;Acc:HGNC:26086]	X	120258650	120311556	-1
ENSG00000148498.15	0.41599	5.45756	20.8381	4.99785e-06	0.00116541	ENSG00000148498	PARD3	56288	protein_coding	protein_coding	par-3 family cell polarity regulator [Source:HGNC Symbol;Acc:HGNC:16051]	10	34109560	34815325	-1
ENSG00000165029.15	0.563939	6.57327	20.7678	5.18465e-06	0.00119688	ENSG00000165029	ABCA1	19	protein_coding	protein_coding	ATP binding cassette subfamily A member 1 [Source:HGNC Symbol;Acc:HGNC:29]	9	104781006	104928155	-1
ENSG00000197943.9	0.510002	2.98915	20.7461	5.24387e-06	0.00119856	ENSG00000197943	PLCG2	5336	protein_coding	protein_coding	phospholipase C gamma 2 [Source:HGNC Symbol;Acc:HGNC:9066]	16	81739097	81962685	1
ENSG00000140678.16	0.637549	3.47154	20.6084	5.63491e-06	0.00127531	ENSG00000140678	ITGAX	3687	protein_coding	retained_intron	integrin subunit alpha X [Source:HGNC Symbol;Acc:HGNC:6152]	16	31355134	31382999	1
ENSG00000082781.11	0.543184	4.68577	20.5797	5.71983e-06	0.00128196	ENSG00000082781	ITGB5	3693	protein_coding	protein_coding	integrin subunit beta 5 [Source:HGNC Symbol;Acc:HGNC:6160]	3	124761948	124901418	-1
ENSG00000141506.13	0.600776	2.1476	20.5323	5.86325e-06	0.00130147	ENSG00000141506	PIK3R5	23533	protein_coding	nonsense_mediated_decay	phosphoinositide-3-kinase regulatory subunit 5 [Source:HGNC Symbol;Acc:HGNC:30035]	17	8878911	8965712	-1
ENSG00000136732.14	0.591379	2.17384	20.4721	6.05061e-06	0.00130993	ENSG00000136732	GYPC	2995	protein_coding	protein_coding	glycophorin C (Gerbich blood group) [Source:HGNC Symbol;Acc:HGNC:4704]	2	126656133	126696667	1
ENSG00000126561.16	0.527047	2.9265	20.4742	6.04398e-06	0.00130993	ENSG00000126561	STAT5A	6776	protein_coding	protein_coding	signal transducer and activator of transcription 5A [Source:HGNC Symbol;Acc:HGNC:11366]	17	42287547	42311943	1
ENSG00000074706.13	-0.646582	6.7612	20.4655	6.0716e-06	0.00130993	ENSG00000074706	IPCEF1	26034	protein_coding	processed_transcript	interaction protein for cytohesin exchange factors 1 [Source:HGNC Symbol;Acc:HGNC:21204]	6	154154496	154356792	-1
ENSG00000173641.17	1.00269	0.568273	20.4312	6.18123e-06	0.00132124	ENSG00000173641	HSPB7	27129	protein_coding	protein_coding	heat shock protein family B (small) member 7 [Source:HGNC Symbol;Acc:HGNC:5249]	1	16014028	16019594	-1
ENSG00000112837.16	0.856296	2.56187	20.3249	6.53436e-06	0.00138391	ENSG00000112837	TBX18	9096	protein_coding	retained_intron	T-box transcription factor 18 [Source:HGNC Symbol;Acc:HGNC:11595]	6	84687351	84764598	-1
ENSG00000128610.11	1.15923	-0.194064	20.2237	6.88925e-06	0.001412	ENSG00000128610	FEZF1	389549	protein_coding	protein_coding	FEZ family zinc finger 1 [Source:HGNC Symbol;Acc:HGNC:22788]	7	122301303	122310691	-1
ENSG00000279933.1	0.685812	1.7548	20.2354	6.84749e-06	0.001412	ENSG00000279933		NA	TEC	TEC	TEC	22	44183031	44187739	-1
ENSG00000259375.1	0.523474	1.53973	20.2175	6.91168e-06	0.001412	ENSG00000259375		NA	lncRNA	lncRNA	novel transcript, antisense to AKAP13	15	85579046	85580178	-1
ENSG00000140022.9	0.490105	7.04992	20.2282	6.87329e-06	0.001412	ENSG00000140022	STON2	85439	protein_coding	protein_coding	stonin 2 [Source:HGNC Symbol;Acc:HGNC:30652]	14	81260656	81436465	-1
ENSG00000174776.10	0.740314	4.33004	20.1889	7.01578e-06	0.0014207	ENSG00000174776	WDR49	151790	protein_coding	protein_coding	WD repeat domain 49 [Source:HGNC Symbol;Acc:HGNC:26587]	3	167478684	167653983	-1
ENSG00000163536.12	-0.55548	7.27611	20.1655	7.10239e-06	0.00142573	ENSG00000163536	SERPINI1	5274	protein_coding	protein_coding	serpin family I member 1 [Source:HGNC Symbol;Acc:HGNC:8943]	3	167735243	167825569	1
ENSG00000197471.11	0.676598	1.87346	20.1358	7.21354e-06	0.00143119	ENSG00000197471	SPN	6693	protein_coding	protein_coding	sialophorin [Source:HGNC Symbol;Acc:HGNC:11249]	16	29662979	29670876	1
ENSG00000124523.15	-0.213142	5.01377	20.1252	7.2536e-06	0.00143119	ENSG00000124523	SIRT5	23408	protein_coding	protein_coding	sirtuin 5 [Source:HGNC Symbol;Acc:HGNC:14933]	6	13574227	13615158	1
ENSG00000115414.18	0.693423	6.90293	20.0996	7.3512e-06	0.00143816	ENSG00000115414	FN1	2335	protein_coding	protein_coding	fibronectin 1 [Source:HGNC Symbol;Acc:HGNC:3778]	2	215360440	215436073	-1
ENSG00000162367.11	0.530227	2.84806	20.0592	7.50801e-06	0.00145649	ENSG00000162367	TAL1	6886	protein_coding	protein_coding	TAL bHLH transcription factor 1, erythroid differentiation factor [Source:HGNC Symbol;Acc:HGNC:11556]	1	47216290	47232220	-1
ENSG00000059377.16	0.518752	3.02115	19.996	7.76049e-06	0.00149292	ENSG00000059377	TBXAS1	6916	protein_coding	processed_transcript	thromboxane A synthase 1 [Source:HGNC Symbol;Acc:HGNC:11609]	7	139777051	140020325	1
ENSG00000244040.5	-0.764329	0.368075	19.9756	7.84367e-06	0.00149646	ENSG00000244040	IL12A-AS1	101928376	lncRNA	lncRNA	IL12A antisense RNA 1 [Source:HGNC Symbol;Acc:HGNC:49094]	3	159902045	160225299	-1
ENSG00000198523.5	1.16611	3.08386	19.9403	7.98996e-06	0.00151187	ENSG00000198523	PLN	5350	protein_coding	protein_coding	phospholamban [Source:HGNC Symbol;Acc:HGNC:9080]	6	118548296	118561716	1
ENSG00000079689.13	1.31011	0.0308479	19.8472	8.38852e-06	0.00157438	ENSG00000079689	SCGN	10590	protein_coding	protein_coding	secretagogin, EF-hand calcium binding protein [Source:HGNC Symbol;Acc:HGNC:16941]	6	25652201	25701783	1
ENSG00000165899.10	-0.591021	3.7655	19.7229	8.95217e-06	0.00166662	ENSG00000165899	OTOGL	283310	protein_coding	retained_intron	otogelin like [Source:HGNC Symbol;Acc:HGNC:26901]	12	80099537	80380880	1
ENSG00000106823.12	0.77631	3.58045	19.5977	9.5586e-06	0.00172355	ENSG00000106823	ECM2	1842	protein_coding	protein_coding	extracellular matrix protein 2 [Source:HGNC Symbol;Acc:HGNC:3154]	9	92493554	92536655	-1
ENSG00000120457.11	0.648114	1.58955	19.6367	9.36509e-06	0.00172355	ENSG00000120457	KCNJ5	3762	protein_coding	protein_coding	potassium inwardly rectifying channel subfamily J member 5 [Source:HGNC Symbol;Acc:HGNC:6266]	11	128891356	128921163	1
ENSG00000235162.8	0.613387	1.85885	19.599	9.55192e-06	0.00172355	ENSG00000235162	C12orf75	387882	protein_coding	processed_transcript	chromosome 12 open reading frame 75 [Source:HGNC Symbol;Acc:HGNC:35164]	12	105235290	105396097	1
ENSG00000155760.2	0.585683	2.69273	19.5735	9.6803e-06	0.00172355	ENSG00000155760	FZD7	8324	protein_coding	protein_coding	frizzled class receptor 7 [Source:HGNC Symbol;Acc:HGNC:4045]	2	202033855	202038441	1
ENSG00000186517.13	0.472751	2.65215	19.6141	9.47671e-06	0.00172355	ENSG00000186517	ARHGAP30	257106	protein_coding	retained_intron	Rho GTPase activating protein 30 [Source:HGNC Symbol;Acc:HGNC:27414]	1	161046946	161069970	-1
ENSG00000205730.6	0.437643	4.93521	19.5684	9.70595e-06	0.00172355	ENSG00000205730	ITPRIPL2	162073	protein_coding	processed_transcript	ITPRIP like 2 [Source:HGNC Symbol;Acc:HGNC:27257]	16	19113932	19121629	1
ENSG00000101405.3	5.54857	0.846605	19.5301	9.90258e-06	0.00173154	ENSG00000101405	OXT	5020	protein_coding	protein_coding	oxytocin/neurophysin I prepropeptide [Source:HGNC Symbol;Acc:HGNC:8528]	20	3071620	3072517	1
ENSG00000153347.9	1.0833	0.320162	19.5133	9.99032e-06	0.00173154	ENSG00000153347	FAM81B	153643	protein_coding	protein_coding	family with sequence similarity 81 member B [Source:HGNC Symbol;Acc:HGNC:26335]	5	95391366	95450454	1
ENSG00000185046.18	-0.238081	7.69029	19.5338	9.8833e-06	0.00173154	ENSG00000185046	ANKS1B	56899	protein_coding	nonsense_mediated_decay	ankyrin repeat and sterile alpha motif domain containing 1B [Source:HGNC Symbol;Acc:HGNC:24600]	12	98726457	99984654	-1
ENSG00000109670.13	-0.448101	8.10844	19.4999	1.00603e-05	0.00173154	ENSG00000109670	FBXW7	55294	protein_coding	protein_coding	F-box and WD repeat domain containing 7 [Source:HGNC Symbol;Acc:HGNC:16712]	4	152320544	152536092	-1
ENSG00000166510.13	-0.559018	2.87487	19.4875	1.01259e-05	0.00173154	ENSG00000166510	CCDC68	80323	protein_coding	protein_coding	coiled-coil domain containing 68 [Source:HGNC Symbol;Acc:HGNC:24350]	18	54901509	54959461	-1
ENSG00000167081.16	0.476631	3.31617	19.4434	1.03624e-05	0.00175895	ENSG00000167081	PBX3	5090	protein_coding	protein_coding	PBX homeobox 3 [Source:HGNC Symbol;Acc:HGNC:8634]	9	125747345	125967377	1
ENSG00000131044.16	0.458554	2.3108	19.413	1.0529e-05	0.00177418	ENSG00000131044	TTLL9	164395	protein_coding	protein_coding	tubulin tyrosine ligase like 9 [Source:HGNC Symbol;Acc:HGNC:16118]	20	31870702	31944963	1
ENSG00000124782.19	0.427955	3.7751	19.3925	1.06423e-05	0.00178027	ENSG00000124782	RREB1	6239	protein_coding	protein_coding	ras responsive element binding protein 1 [Source:HGNC Symbol;Acc:HGNC:10449]	6	7107597	7251980	1
ENSG00000132840.9	0.56991	2.04257	19.2761	1.13111e-05	0.00186511	ENSG00000132840	BHMT2	23743	protein_coding	protein_coding	betaine--homocysteine S-methyltransferase 2 [Source:HGNC Symbol;Acc:HGNC:1048]	5	79069767	79090069	1
ENSG00000236333.3	-0.439649	3.99963	19.2811	1.12818e-05	0.00186511	ENSG00000236333	TRHDE-AS1	NA	lncRNA	retained_intron	TRHDE antisense RNA 1 [Source:HGNC Symbol;Acc:HGNC:27471]	12	72249964	72276954	-1
ENSG00000121281.12	0.308168	4.56566	19.2497	1.1469e-05	0.00187775	ENSG00000121281	ADCY7	113	protein_coding	protein_coding	adenylate cyclase 7 [Source:HGNC Symbol;Acc:HGNC:238]	16	50246137	50318135	1
ENSG00000135736.5	0.865712	0.344954	19.2088	1.17172e-05	0.00190488	ENSG00000135736	CCDC102A	92922	protein_coding	protein_coding	coiled-coil domain containing 102A [Source:HGNC Symbol;Acc:HGNC:28097]	16	57512181	57536571	-1
ENSG00000204175.5	0.880849	0.096035	19.1517	1.20731e-05	0.00192211	ENSG00000204175	GPRIN2	9721	protein_coding	protein_coding	G protein regulated inducer of neurite outgrowth 2 [Source:HGNC Symbol;Acc:HGNC:23730]	10	46549044	46555530	-1
ENSG00000138080.13	0.626192	3.04431	19.1607	1.20162e-05	0.00192211	ENSG00000138080	EMILIN1	11117	protein_coding	protein_coding	elastin microfibril interfacer 1 [Source:HGNC Symbol;Acc:HGNC:19880]	2	27078615	27086403	1
ENSG00000125730.16	0.602975	7.25735	19.1579	1.20337e-05	0.00192211	ENSG00000125730	C3	718	protein_coding	protein_coding	complement C3 [Source:HGNC Symbol;Acc:HGNC:1318]	19	6677704	6730562	-1
ENSG00000007174.17	0.537825	4.16173	19.0753	1.25662e-05	0.00198692	ENSG00000007174	DNAH9	1770	protein_coding	protein_coding	dynein axonemal heavy chain 9 [Source:HGNC Symbol;Acc:HGNC:2953]	17	11598470	11969748	1
ENSG00000110324.10	0.590867	3.42126	18.9474	1.34373e-05	0.0021015	ENSG00000110324	IL10RA	3587	protein_coding	retained_intron	interleukin 10 receptor subunit alpha [Source:HGNC Symbol;Acc:HGNC:5964]	11	117986370	118003037	1
ENSG00000164619.8	-0.432366	4.05721	18.9423	1.34729e-05	0.0021015	ENSG00000164619	BMPER	168667	protein_coding	processed_transcript	BMP binding endothelial regulator [Source:HGNC Symbol;Acc:HGNC:24154]	7	33904308	34156427	1
ENSG00000276127.1	1.22678	0.138844	18.9079	1.37185e-05	0.00212544	ENSG00000276127		NA	processed_pseudogene	processed_pseudogene	coiled-coil domain containing 112 (CCDC112) pseudogene	6	71251758	71252988	1
ENSG00000112214.10	0.933513	3.10814	18.88	1.39207e-05	0.00213281	ENSG00000112214	FHL5	9457	protein_coding	protein_coding	four and a half LIM domains 5 [Source:HGNC Symbol;Acc:HGNC:17371]	6	96562548	96616636	1
ENSG00000138378.17	-0.742531	4.43417	18.8758	1.39508e-05	0.00213281	ENSG00000138378	STAT4	6775	protein_coding	protein_coding	signal transducer and activator of transcription 4 [Source:HGNC Symbol;Acc:HGNC:11365]	2	191029576	191151596	-1
ENSG00000127241.16	0.696089	3.64814	18.86	1.40674e-05	0.00213649	ENSG00000127241	MASP1	5648	protein_coding	protein_coding	mannan binding lectin serine peptidase 1 [Source:HGNC Symbol;Acc:HGNC:6901]	3	187217282	187291980	-1
ENSG00000166783.21	-0.293103	7.19985	18.8454	1.41749e-05	0.00213875	ENSG00000166783	MARF1	9665	protein_coding	protein_coding	meiosis regulator and mRNA stability factor 1 [Source:HGNC Symbol;Acc:HGNC:29562]	16	15594387	15643154	-1
ENSG00000145012.13	0.499933	7.33858	18.8065	1.44674e-05	0.00216869	ENSG00000145012	LPP	4026	protein_coding	protein_coding	LIM domain containing preferred translocation partner in lipoma [Source:HGNC Symbol;Acc:HGNC:6679]	3	188153284	188890671	1
ENSG00000124942.13	0.514578	9.98215	18.7437	1.49517e-05	0.0022265	ENSG00000124942	AHNAK	79026	protein_coding	protein_coding	AHNAK nucleoprotein [Source:HGNC Symbol;Acc:HGNC:347]	11	62433542	62556235	-1
ENSG00000101096.19	0.493125	3.09549	18.7195	1.51423e-05	0.0022265	ENSG00000101096	NFATC2	4773	protein_coding	protein_coding	nuclear factor of activated T cells 2 [Source:HGNC Symbol;Acc:HGNC:7776]	20	51386957	51562831	-1
ENSG00000134986.13	-0.442082	5.09331	18.7252	1.50978e-05	0.0022265	ENSG00000134986	NREP	9315	protein_coding	nonsense_mediated_decay	neuronal regeneration related protein [Source:HGNC Symbol;Acc:HGNC:16834]	5	111662621	111997464	-1
ENSG00000183853.17	0.557761	2.59296	18.6872	1.5401e-05	0.0022502	ENSG00000183853	KIRREL1	55243	protein_coding	protein_coding	kirre like nephrin family adhesion molecule 1 [Source:HGNC Symbol;Acc:HGNC:15734]	1	157993273	158100262	1
ENSG00000137764.19	-0.202571	4.38745	18.6336	1.58403e-05	0.00229835	ENSG00000137764	MAP2K5	5607	protein_coding	protein_coding	mitogen-activated protein kinase kinase 5 [Source:HGNC Symbol;Acc:HGNC:6845]	15	67542703	67807117	1
ENSG00000276070.4	-1.78621	0.415202	18.6229	1.59296e-05	0.00229835	ENSG00000276070	CCL4L2	9560	protein_coding	protein_coding	C-C motif chemokine ligand 4 like 2 [Source:HGNC Symbol;Acc:HGNC:24066]	17	36210924	36212878	1
ENSG00000099994.10	0.972534	0.533275	18.6049	1.60807e-05	0.00230573	ENSG00000099994	SUSD2	56241	protein_coding	protein_coding	sushi domain containing 2 [Source:HGNC Symbol;Acc:HGNC:30667]	22	24181487	24189106	1
ENSG00000163820.14	0.420331	4.79355	18.5612	1.64536e-05	0.00234464	ENSG00000163820	FYCO1	79443	protein_coding	protein_coding	FYVE and coiled-coil domain autophagy adaptor 1 [Source:HGNC Symbol;Acc:HGNC:14673]	3	45917899	45995824	-1
ENSG00000177469.12	0.651751	4.91089	18.5384	1.66515e-05	0.00235828	ENSG00000177469	CAVIN1	284119	protein_coding	protein_coding	caveolae associated protein 1 [Source:HGNC Symbol;Acc:HGNC:9688]	17	42402449	42423256	-1
ENSG00000142173.14	0.857525	3.36294	18.4827	1.71455e-05	0.00241344	ENSG00000142173	COL6A2	1292	protein_coding	protein_coding	collagen type VI alpha 2 chain [Source:HGNC Symbol;Acc:HGNC:2212]	21	46098112	46132848	1
ENSG00000124107.5	1.83002	1.1156	18.408	1.7831e-05	0.00249146	ENSG00000124107	SLPI	6590	protein_coding	protein_coding	secretory leukocyte peptidase inhibitor [Source:HGNC Symbol;Acc:HGNC:11092]	20	45252239	45254564	-1
ENSG00000173918.14	0.838202	2.15086	18.3875	1.80235e-05	0.00249146	ENSG00000173918	C1QTNF1	114897	protein_coding	protein_coding	C1q and TNF related 1 [Source:HGNC Symbol;Acc:HGNC:14324]	17	79022814	79049788	1
ENSG00000165164.13	0.816102	3.17868	18.389	1.80099e-05	0.00249146	ENSG00000165164	CFAP47	286464	protein_coding	protein_coding	cilia and flagella associated protein 47 [Source:HGNC Symbol;Acc:HGNC:26708]	X	35919734	36385317	1
ENSG00000133392.17	1.18594	5.17034	18.3337	1.85399e-05	0.00254758	ENSG00000133392	MYH11	4629	protein_coding	protein_coding	myosin heavy chain 11 [Source:HGNC Symbol;Acc:HGNC:7569]	16	15703135	15857028	-1
ENSG00000161638.10	0.73404	3.41529	18.2727	1.91431e-05	0.00261491	ENSG00000161638	ITGA5	3678	protein_coding	retained_intron	integrin subunit alpha 5 [Source:HGNC Symbol;Acc:HGNC:6141]	12	54395261	54419266	-1
ENSG00000149591.16	1.06789	5.11543	18.2488	1.93853e-05	0.0026321	ENSG00000149591	TAGLN	6876	protein_coding	protein_coding	transgelin [Source:HGNC Symbol;Acc:HGNC:11553]	11	117199370	117207464	1
ENSG00000127603.24	0.222355	10.6326	18.2378	1.9497e-05	0.0026321	ENSG00000127603	MACF1	23499	protein_coding	protein_coding	microtubule actin crosslinking factor 1 [Source:HGNC Symbol;Acc:HGNC:13664]	1	39081316	39487177	1
ENSG00000146535.13	0.379267	5.96947	18.2145	1.97372e-05	0.00264903	ENSG00000146535	GNA12	2768	protein_coding	protein_coding	G protein subunit alpha 12 [Source:HGNC Symbol;Acc:HGNC:4380]	7	2728105	2844308	-1
ENSG00000144749.13	0.398658	7.31825	18.1953	1.99366e-05	0.00266033	ENSG00000144749	LRIG1	26018	protein_coding	protein_coding	leucine rich repeats and immunoglobulin like domains 1 [Source:HGNC Symbol;Acc:HGNC:17360]	3	66378797	66501263	-1
ENSG00000279159.1	0.18418	6.74059	18.1379	2.05468e-05	0.00272599	ENSG00000279159		NA	lncRNA	lncRNA	novel transcript, antisense to MTMR3	22	29978950	30028236	-1
ENSG00000196924.14	0.704938	7.14361	18.1221	2.07179e-05	0.00273299	ENSG00000196924	FLNA	2316	protein_coding	nonsense_mediated_decay	filamin A [Source:HGNC Symbol;Acc:HGNC:3754]	X	154348524	154374634	-1
ENSG00000198846.5	-0.384527	4.54063	18.1091	2.08607e-05	0.00273619	ENSG00000198846	TOX	9760	protein_coding	protein_coding	thymocyte selection associated high mobility group box [Source:HGNC Symbol;Acc:HGNC:18988]	8	58805412	59119147	-1
ENSG00000091986.15	0.713175	3.4644	18.0894	2.10773e-05	0.00274897	ENSG00000091986	CCDC80	151887	protein_coding	protein_coding	coiled-coil domain containing 80 [Source:HGNC Symbol;Acc:HGNC:30649]	3	112596797	112649530	-1
ENSG00000183908.5	0.438806	3.82385	18.0772	2.12125e-05	0.00275107	ENSG00000183908	LRRC55	219527	protein_coding	protein_coding	leucine rich repeat containing 55 [Source:HGNC Symbol;Acc:HGNC:32324]	11	57181747	57191717	1
ENSG00000131471.6	1.05769	0.800442	18.0363	2.16727e-05	0.00279505	ENSG00000131471	AOC3	8639	protein_coding	protein_coding	amine oxidase copper containing 3 [Source:HGNC Symbol;Acc:HGNC:550]	17	42851184	42858130	1
ENSG00000104894.11	0.494756	2.08976	17.9313	2.29023e-05	0.00293722	ENSG00000104894	CD37	951	protein_coding	nonsense_mediated_decay	CD37 molecule [Source:HGNC Symbol;Acc:HGNC:1666]	19	49335171	49343335	1
ENSG00000153944.10	0.306657	7.25571	17.8825	2.34978e-05	0.00299694	ENSG00000153944	MSI2	124540	protein_coding	protein_coding	musashi RNA binding protein 2 [Source:HGNC Symbol;Acc:HGNC:18585]	17	57255851	57684689	1
ENSG00000147481.14	-0.332547	5.2797	17.852	2.38768e-05	0.00302855	ENSG00000147481	SNTG1	54212	protein_coding	protein_coding	syntrophin gamma 1 [Source:HGNC Symbol;Acc:HGNC:13740]	8	49909789	50796692	1
ENSG00000157227.12	0.6304	2.86059	17.8151	2.4345e-05	0.00306937	ENSG00000157227	MMP14	4323	protein_coding	retained_intron	matrix metallopeptidase 14 [Source:HGNC Symbol;Acc:HGNC:7160]	14	22836560	22849041	1
ENSG00000101605.12	0.476461	4.02	17.8057	2.44645e-05	0.00306937	ENSG00000101605	MYOM1	8736	protein_coding	protein_coding	myomesin 1 [Source:HGNC Symbol;Acc:HGNC:7613]	18	3066807	3219968	-1
ENSG00000144331.18	-0.485386	4.00203	17.7929	2.46297e-05	0.00307339	ENSG00000144331	ZNF385B	151126	protein_coding	processed_transcript	zinc finger protein 385B [Source:HGNC Symbol;Acc:HGNC:26332]	2	179441982	179861612	-1
ENSG00000162733.16	0.499424	6.06676	17.7522	2.5163e-05	0.00312306	ENSG00000162733	DDR2	4921	protein_coding	protein_coding	discoidin domain receptor tyrosine kinase 2 [Source:HGNC Symbol;Acc:HGNC:2731]	1	162631373	162787405	1
ENSG00000145675.14	-0.29543	8.532	17.7201	2.55903e-05	0.0031591	ENSG00000145675	PIK3R1	5295	protein_coding	protein_coding	phosphoinositide-3-kinase regulatory subunit 1 [Source:HGNC Symbol;Acc:HGNC:8979]	5	68215756	68301821	1
ENSG00000196616.13	0.923881	2.77902	17.6024	2.72249e-05	0.00324197	ENSG00000196616	ADH1B	125	protein_coding	protein_coding	alcohol dehydrogenase 1B (class I), beta polypeptide [Source:HGNC Symbol;Acc:HGNC:250]	4	99304971	99352760	-1
ENSG00000231768.1	0.704709	2.66798	17.6318	2.68073e-05	0.00324197	ENSG00000231768	LINC01354	100506795	lncRNA	lncRNA	long intergenic non-protein coding RNA 1354 [Source:HGNC Symbol;Acc:HGNC:50581]	1	234527887	234531803	-1
ENSG00000102575.10	0.693647	0.375939	17.601	2.72446e-05	0.00324197	ENSG00000102575	ACP5	54	protein_coding	protein_coding	acid phosphatase 5, tartrate resistant [Source:HGNC Symbol;Acc:HGNC:124]	19	11574660	11579008	-1
ENSG00000115461.4	0.509143	6.84649	17.6285	2.68535e-05	0.00324197	ENSG00000115461	IGFBP5	3488	protein_coding	protein_coding	insulin like growth factor binding protein 5 [Source:HGNC Symbol;Acc:HGNC:5474]	2	216672105	216695549	-1
ENSG00000143013.12	-0.4164	7.32984	17.6093	2.71261e-05	0.00324197	ENSG00000143013	LMO4	8543	protein_coding	protein_coding	LIM domain only 4 [Source:HGNC Symbol;Acc:HGNC:6644]	1	87328880	87348923	1
ENSG00000248905.8	-0.468008	6.62028	17.6461	2.66058e-05	0.00324197	ENSG00000248905	FMN1	342184	protein_coding	protein_coding	formin 1 [Source:HGNC Symbol;Acc:HGNC:3768]	15	32765544	33194714	-1
ENSG00000149305.6	-0.713044	2.21128	17.6599	2.64137e-05	0.00324197	ENSG00000149305	HTR3B	9177	protein_coding	protein_coding	5-hydroxytryptamine receptor 3B [Source:HGNC Symbol;Acc:HGNC:5298]	11	113904677	113949078	1
ENSG00000120907.17	0.379632	4.09882	17.5615	2.78159e-05	0.00327617	ENSG00000120907	ADRA1A	148	protein_coding	protein_coding	adrenoceptor alpha 1A [Source:HGNC Symbol;Acc:HGNC:277]	8	26748150	26867278	-1
ENSG00000078549.14	0.347328	7.69341	17.5689	2.77081e-05	0.00327617	ENSG00000078549	ADCYAP1R1	117	protein_coding	protein_coding	ADCYAP receptor type I [Source:HGNC Symbol;Acc:HGNC:242]	7	31052308	31111479	1
ENSG00000259275.2	0.940611	0.232201	17.5209	2.84164e-05	0.00329206	ENSG00000259275		NA	lncRNA	lncRNA	novel transcript	15	96354237	96405235	1
ENSG00000135063.17	0.50893	3.86946	17.5239	2.83723e-05	0.00329206	ENSG00000135063	FAM189A2	9413	protein_coding	protein_coding	family with sequence similarity 189 member A2 [Source:HGNC Symbol;Acc:HGNC:24820]	9	69324567	69392558	1
ENSG00000198331.10	-0.340844	2.66644	17.5139	2.85212e-05	0.00329206	ENSG00000198331	HYLS1	219844	protein_coding	protein_coding	HYLS1 centriolar and ciliogenesis associated [Source:HGNC Symbol;Acc:HGNC:26558]	11	125883614	125900646	1
ENSG00000152931.7	-0.693405	5.07876	17.5152	2.85021e-05	0.00329206	ENSG00000152931	PART1	25859	lncRNA	lncRNA	prostate androgen-regulated transcript 1 [Source:HGNC Symbol;Acc:HGNC:17263]	5	60487713	60548813	1
ENSG00000264456.1	0.672289	0.200792	17.4678	2.9221e-05	0.00335606	ENSG00000264456		NA	lncRNA	lncRNA	novel transcript, sense intronic RNF135	17	30971652	30973312	1
ENSG00000164949.7	0.727286	3.54503	17.3893	3.04534e-05	0.00336372	ENSG00000164949	GEM	2669	protein_coding	protein_coding	GTP binding protein overexpressed in skeletal muscle [Source:HGNC Symbol;Acc:HGNC:4234]	8	94249253	94262350	-1
ENSG00000154330.12	0.628744	2.60946	17.3944	3.03712e-05	0.00336372	ENSG00000154330	PGM5	5239	protein_coding	processed_transcript	phosphoglucomutase 5 [Source:HGNC Symbol;Acc:HGNC:8908]	9	68328308	68531061	1
ENSG00000158270.11	0.599436	4.76296	17.4319	2.97793e-05	0.00336372	ENSG00000158270	COLEC12	81035	protein_coding	processed_transcript	collectin subfamily member 12 [Source:HGNC Symbol;Acc:HGNC:16016]	18	316737	500722	-1
ENSG00000100968.13	0.594015	3.59068	17.4399	2.96536e-05	0.00336372	ENSG00000100968	NFATC4	4776	protein_coding	processed_transcript	nuclear factor of activated T cells 4 [Source:HGNC Symbol;Acc:HGNC:7778]	14	24365673	24379604	1
ENSG00000119535.17	0.573023	3.04152	17.4216	2.9941e-05	0.00336372	ENSG00000119535	CSF3R	1441	protein_coding	protein_coding	colony stimulating factor 3 receptor [Source:HGNC Symbol;Acc:HGNC:2439]	1	36466043	36483278	-1
ENSG00000175538.10	0.561565	1.8292	17.4089	3.01411e-05	0.00336372	ENSG00000175538	KCNE3	10008	protein_coding	protein_coding	potassium voltage-gated channel subfamily E regulatory subunit 3 [Source:HGNC Symbol;Acc:HGNC:6243]	11	74454841	74467729	-1
ENSG00000176148.15	-0.224205	5.5296	17.4416	2.96267e-05	0.00336372	ENSG00000176148	TCP11L1	55346	protein_coding	retained_intron	t-complex 11 like 1 [Source:HGNC Symbol;Acc:HGNC:25655]	11	33039417	33105943	1
ENSG00000197860.9	-0.357402	6.91342	17.4036	3.02246e-05	0.00336372	ENSG00000197860	SGTB	54557	protein_coding	protein_coding	small glutamine rich tetratricopeptide repeat containing beta [Source:HGNC Symbol;Acc:HGNC:23567]	5	65665928	65723035	-1
ENSG00000172243.17	0.660878	2.94299	17.3769	3.06523e-05	0.00336957	ENSG00000172243	CLEC7A	64581	protein_coding	protein_coding	C-type lectin domain containing 7A [Source:HGNC Symbol;Acc:HGNC:14558]	12	10116777	10130258	-1
ENSG00000180044.5	-0.590808	3.69698	17.3653	3.08408e-05	0.00337422	ENSG00000180044	C3orf80	401097	protein_coding	protein_coding	chromosome 3 open reading frame 80 [Source:HGNC Symbol;Acc:HGNC:40048]	3	160225422	160228213	1
ENSG00000162643.12	1.16742	0.320658	17.3128	3.17049e-05	0.00340915	ENSG00000162643	DNAI3	126820	protein_coding	protein_coding	dynein axonemal intermediate chain 3 [Source:HGNC Symbol;Acc:HGNC:30711]	1	84999147	85133138	1
ENSG00000070404.9	0.563669	2.70881	17.3218	3.15545e-05	0.00340915	ENSG00000070404	FSTL3	10272	protein_coding	protein_coding	follistatin like 3 [Source:HGNC Symbol;Acc:HGNC:3973]	19	676392	683392	1
ENSG00000169604.19	0.537628	5.87894	17.3056	3.18241e-05	0.00340915	ENSG00000169604	ANTXR1	84168	protein_coding	retained_intron	ANTXR cell adhesion molecule 1 [Source:HGNC Symbol;Acc:HGNC:21014]	2	69013176	69249327	1
ENSG00000047936.10	-0.817931	3.67397	17.3012	3.18984e-05	0.00340915	ENSG00000047936	ROS1	6098	protein_coding	protein_coding	ROS proto-oncogene 1, receptor tyrosine kinase [Source:HGNC Symbol;Acc:HGNC:10261]	6	117287353	117425942	-1
ENSG00000236714.1	-0.85114	0.0209057	17.3329	3.13712e-05	0.00340915	ENSG00000236714	LINC01844	NA	lncRNA	lncRNA	long intergenic non-protein coding RNA 1844 [Source:HGNC Symbol;Acc:HGNC:52660]	5	142716229	142761035	1
ENSG00000134955.11	0.441099	2.33499	17.289	3.21043e-05	0.00341534	ENSG00000134955	SLC37A2	219855	protein_coding	protein_coding	solute carrier family 37 member 2 [Source:HGNC Symbol;Acc:HGNC:20644]	11	125063302	125090516	1
ENSG00000267727.1	0.547243	0.918264	17.2736	3.23657e-05	0.00342735	ENSG00000267727		NA	lncRNA	lncRNA	novel transcript	19	33301279	33301940	1
ENSG00000154188.9	0.805134	3.78247	17.2638	3.25331e-05	0.00342935	ENSG00000154188	ANGPT1	284	protein_coding	protein_coding	angiopoietin 1 [Source:HGNC Symbol;Acc:HGNC:484]	8	107249482	107498055	-1
ENSG00000182103.4	0.403028	4.62593	17.2423	3.29027e-05	0.00345254	ENSG00000182103	FAM181B	220382	protein_coding	protein_coding	family with sequence similarity 181 member B [Source:HGNC Symbol;Acc:HGNC:28512]	11	82729940	82733864	-1
ENSG00000103657.13	-0.216033	9.01148	17.2237	3.32262e-05	0.00347071	ENSG00000103657	HERC1	8925	protein_coding	protein_coding	HECT and RLD domain containing E3 ubiquitin protein ligase family member 1 [Source:HGNC Symbol;Acc:HGNC:4867]	15	63608618	63833948	-1
ENSG00000138756.17	0.3765	6.60661	17.1928	3.37708e-05	0.00351171	ENSG00000138756	BMP2K	55589	protein_coding	nonsense_mediated_decay	BMP2 inducible kinase [Source:HGNC Symbol;Acc:HGNC:18041]	4	78776342	78916365	1
ENSG00000177697.17	0.594362	4.3829	17.1092	3.52915e-05	0.0036139	ENSG00000177697	CD151	977	protein_coding	protein_coding	CD151 molecule (Raph blood group) [Source:HGNC Symbol;Acc:HGNC:1630]	11	832887	839831	1
ENSG00000095303.14	0.471368	2.87655	17.1201	3.5089e-05	0.0036139	ENSG00000095303	PTGS1	5742	protein_coding	protein_coding	prostaglandin-endoperoxide synthase 1 [Source:HGNC Symbol;Acc:HGNC:9604]	9	122370530	122395703	1
ENSG00000072657.8	-0.484383	6.01341	17.096	3.55363e-05	0.0036139	ENSG00000072657	TRHDE	29953	protein_coding	processed_transcript	thyrotropin releasing hormone degrading enzyme [Source:HGNC Symbol;Acc:HGNC:30748]	12	72087266	72670758	1
ENSG00000157470.11	-0.534729	5.29466	17.1028	3.54103e-05	0.0036139	ENSG00000157470	FAM81A	145773	protein_coding	protein_coding	family with sequence similarity 81 member A [Source:HGNC Symbol;Acc:HGNC:28379]	15	59372693	59523555	1
ENSG00000139144.9	-0.740847	0.158784	17.1245	3.50083e-05	0.0036139	ENSG00000139144	PIK3C2G	5288	protein_coding	protein_coding	phosphatidylinositol-4-phosphate 3-kinase catalytic subunit type 2 gamma [Source:HGNC Symbol;Acc:HGNC:8973]	12	18242961	18648416	1
ENSG00000118492.16	1.56479	-0.0179782	17.0577	3.62606e-05	0.00367138	ENSG00000118492	ADGB	79747	protein_coding	nonsense_mediated_decay	androglobin [Source:HGNC Symbol;Acc:HGNC:21212]	6	146598967	146815462	1
ENSG00000163885.11	0.839515	0.431798	17.0489	3.64296e-05	0.00367239	ENSG00000163885	CFAP100	348807	protein_coding	protein_coding	cilia and flagella associated protein 100 [Source:HGNC Symbol;Acc:HGNC:26842]	3	126394909	126436556	1
ENSG00000079308.16	0.527064	6.75904	17.0265	3.68615e-05	0.0036991	ENSG00000079308	TNS1	7145	protein_coding	protein_coding	tensin 1 [Source:HGNC Symbol;Acc:HGNC:11973]	2	217799588	218033982	-1
ENSG00000160219.11	0.511721	2.46042	17.0186	3.70151e-05	0.0036991	ENSG00000160219	GAB3	139716	protein_coding	processed_transcript	GRB2 associated binding protein 3 [Source:HGNC Symbol;Acc:HGNC:17515]	X	154675249	154751583	-1
ENSG00000134313.15	-0.205852	8.88818	16.978	3.7815e-05	0.00376275	ENSG00000134313	KIDINS220	57498	protein_coding	nonsense_mediated_decay	kinase D interacting substrate 220 [Source:HGNC Symbol;Acc:HGNC:29508]	2	8721081	8837630	-1
ENSG00000166900.16	-0.217562	4.28751	16.9496	3.8386e-05	0.00380318	ENSG00000166900	STX3	6809	protein_coding	protein_coding	syntaxin 3 [Source:HGNC Symbol;Acc:HGNC:11438]	11	59713456	59805882	1
ENSG00000198901.13	-0.284014	3.64791	16.9264	3.88567e-05	0.00383336	ENSG00000198901	PRC1	9055	protein_coding	protein_coding	protein regulator of cytokinesis 1 [Source:HGNC Symbol;Acc:HGNC:9341]	15	90966040	90995629	-1
ENSG00000214688.5	0.816428	3.61144	16.8856	3.97009e-05	0.00389998	ENSG00000214688	C10orf105	414152	protein_coding	protein_coding	chromosome 10 open reading frame 105 [Source:HGNC Symbol;Acc:HGNC:20304]	10	71711701	71737824	-1
ENSG00000245532.7	0.698288	10.2769	16.8733	3.99606e-05	0.00390418	ENSG00000245532	NEAT1	283131	lncRNA	lncRNA	nuclear paraspeckle assembly transcript 1 [Source:HGNC Symbol;Acc:HGNC:30815]	11	65422774	65445540	1
ENSG00000106538.9	0.572303	2.91311	16.8675	4.00819e-05	0.00390418	ENSG00000106538	RARRES2	5919	protein_coding	retained_intron	retinoic acid receptor responder 2 [Source:HGNC Symbol;Acc:HGNC:9868]	7	150338317	150341662	-1
ENSG00000182568.16	-0.326993	7.02926	16.8436	4.05889e-05	0.00392864	ENSG00000182568	SATB1	6304	protein_coding	protein_coding	SATB homeobox 1 [Source:HGNC Symbol;Acc:HGNC:10541]	3	18345377	18445588	-1
ENSG00000236922.9	-0.717518	1.22214	16.8397	4.06734e-05	0.00392864	ENSG00000236922	LINC01378	NA	lncRNA	lncRNA	long intergenic non-protein coding RNA 1378 [Source:HGNC Symbol;Acc:HGNC:50645]	4	117406166	117691188	1
ENSG00000158163.14	0.388897	2.15015	16.815	4.12065e-05	0.00396355	ENSG00000158163	DZIP1L	199221	protein_coding	protein_coding	DAZ interacting zinc finger protein 1 like [Source:HGNC Symbol;Acc:HGNC:26551]	3	138061990	138115818	-1
ENSG00000135298.13	-0.25636	7.82404	16.794	4.16654e-05	0.0039775	ENSG00000135298	ADGRB3	577	protein_coding	protein_coding	adhesion G protein-coupled receptor B3 [Source:HGNC Symbol;Acc:HGNC:945]	6	68635282	69389506	1
ENSG00000096063.15	-0.267729	5.68586	16.7926	4.16961e-05	0.0039775	ENSG00000096063	SRPK1	6732	protein_coding	protein_coding	SRSF protein kinase 1 [Source:HGNC Symbol;Acc:HGNC:11305]	6	35832966	35921342	-1
ENSG00000244509.3	0.604019	0.95645	16.751	4.26207e-05	0.00400284	ENSG00000244509	APOBEC3C	27350	protein_coding	protein_coding	apolipoprotein B mRNA editing enzyme catalytic subunit 3C [Source:HGNC Symbol;Acc:HGNC:17353]	22	39014257	39020352	1
ENSG00000261490.1	0.542433	1.38206	16.7686	4.22262e-05	0.00400284	ENSG00000261490		NA	lncRNA	lncRNA	novel transcript, overlapping WDR1	4	10068089	10073019	-1
ENSG00000100330.15	0.187977	6.55782	16.7494	4.26554e-05	0.00400284	ENSG00000100330	MTMR3	8897	protein_coding	protein_coding	myotubularin related protein 3 [Source:HGNC Symbol;Acc:HGNC:7451]	22	29883169	30030868	1
ENSG00000114805.16	-0.330519	5.07982	16.762	4.23732e-05	0.00400284	ENSG00000114805	PLCH1	23007	protein_coding	protein_coding	phospholipase C eta 1 [Source:HGNC Symbol;Acc:HGNC:29185]	3	155375580	155745071	-1
ENSG00000168743.12	0.697861	3.54621	16.7131	4.34803e-05	0.0040311	ENSG00000168743	NPNT	255743	protein_coding	protein_coding	nephronectin [Source:HGNC Symbol;Acc:HGNC:27405]	4	105894775	106004027	1
ENSG00000213398.7	0.529959	2.08977	16.723	4.32537e-05	0.0040311	ENSG00000213398	LCAT	3931	protein_coding	protein_coding	lecithin-cholesterol acyltransferase [Source:HGNC Symbol;Acc:HGNC:6522]	16	67939750	67944131	-1
ENSG00000087095.12	-0.351623	7.00545	16.7175	4.3379e-05	0.0040311	ENSG00000087095	NLK	51701	protein_coding	processed_transcript	nemo like kinase [Source:HGNC Symbol;Acc:HGNC:29858]	17	28041737	28196381	1
ENSG00000154175.16	0.579802	3.15924	16.6529	4.48806e-05	0.00412776	ENSG00000154175	ABI3BP	25890	protein_coding	protein_coding	ABI family member 3 binding protein [Source:HGNC Symbol;Acc:HGNC:17265]	3	100749156	100993515	-1
ENSG00000164010.13	0.345008	3.23936	16.6565	4.47976e-05	0.00412776	ENSG00000164010	ERMAP	114625	protein_coding	protein_coding	erythroblast membrane associated protein (Scianna blood group) [Source:HGNC Symbol;Acc:HGNC:15743]	1	42817122	42844991	1
ENSG00000169871.12	0.467775	4.64824	16.6287	4.5458e-05	0.00416428	ENSG00000169871	TRIM56	81844	protein_coding	protein_coding	tripartite motif containing 56 [Source:HGNC Symbol;Acc:HGNC:19028]	7	101085481	101097967	1
ENSG00000249436.1	-0.713892	1.89837	16.6101	4.59069e-05	0.00418877	ENSG00000249436		100996645	lncRNA	lncRNA	uncharacterized LincR-0003 [Source:NCBI gene (formerly Entrezgene);Acc:100996645]	5	57574027	57619816	1
ENSG00000169126.15	0.676556	1.10531	16.5327	4.78185e-05	0.00429812	ENSG00000169126	ARMC4	55130	protein_coding	nonsense_mediated_decay	armadillo repeat containing 4 [Source:HGNC Symbol;Acc:HGNC:25583]	10	27775186	27999079	-1
ENSG00000213694.3	0.500228	3.69894	16.5314	4.785e-05	0.00429812	ENSG00000213694	S1PR3	1903	protein_coding	processed_transcript	sphingosine-1-phosphate receptor 3 [Source:HGNC Symbol;Acc:HGNC:3167]	9	88990863	89005155	1
ENSG00000162552.14	0.494512	1.21307	16.538	4.76859e-05	0.00429812	ENSG00000162552	WNT4	54361	protein_coding	protein_coding	Wnt family member 4 [Source:HGNC Symbol;Acc:HGNC:12783]	1	22117313	22143969	-1
ENSG00000183255.11	0.378398	6.91621	16.5332	4.78067e-05	0.00429812	ENSG00000183255	PTTG1IP	754	protein_coding	protein_coding	PTTG1 interacting protein [Source:HGNC Symbol;Acc:HGNC:13524]	21	44849585	44873903	-1
ENSG00000146386.7	-0.396828	2.48593	16.522	4.80882e-05	0.00430277	ENSG00000146386	ABRACL	58527	protein_coding	protein_coding	ABRA C-terminal like [Source:HGNC Symbol;Acc:HGNC:21230]	6	139028745	139043302	1
ENSG00000197057.9	1.05541	1.26342	16.4907	4.88895e-05	0.00430769	ENSG00000197057	DTHD1	401124	protein_coding	protein_coding	death domain containing 1 [Source:HGNC Symbol;Acc:HGNC:37261]	4	36281616	36347511	1
ENSG00000066294.14	0.586549	3.93413	16.4951	4.87765e-05	0.00430769	ENSG00000066294	CD84	8832	protein_coding	protein_coding	CD84 molecule [Source:HGNC Symbol;Acc:HGNC:1704]	1	160541095	160579516	-1
ENSG00000042493.15	0.53087	3.81696	16.5027	4.858e-05	0.00430769	ENSG00000042493	CAPG	822	protein_coding	protein_coding	capping actin protein, gelsolin like [Source:HGNC Symbol;Acc:HGNC:1474]	2	85394753	85418432	-1
ENSG00000112992.16	-0.255715	6.79545	16.512	4.83428e-05	0.00430769	ENSG00000112992	NNT	23530	protein_coding	protein_coding	nicotinamide nucleotide transhydrogenase [Source:HGNC Symbol;Acc:HGNC:7863]	5	43602692	43707405	1
ENSG00000118707.9	0.490276	1.63157	16.4724	4.93643e-05	0.00433298	ENSG00000118707	TGIF2	60436	protein_coding	protein_coding	TGFB induced factor homeobox 2 [Source:HGNC Symbol;Acc:HGNC:15764]	20	36573488	36593950	1
ENSG00000177425.10	0.507755	4.17483	16.4573	4.97585e-05	0.00433462	ENSG00000177425	PAWR	5074	protein_coding	processed_transcript	pro-apoptotic WT1 regulator [Source:HGNC Symbol;Acc:HGNC:8614]	12	79574979	79690964	-1
ENSG00000134207.15	0.472831	1.92759	16.4629	4.96115e-05	0.00433462	ENSG00000134207	SYT6	148281	protein_coding	nonsense_mediated_decay	synaptotagmin 6 [Source:HGNC Symbol;Acc:HGNC:18638]	1	114089291	114153880	-1
ENSG00000166689.15	0.483495	3.20858	16.4042	5.11707e-05	0.00444088	ENSG00000166689	PLEKHA7	144100	protein_coding	protein_coding	pleckstrin homology domain containing A7 [Source:HGNC Symbol;Acc:HGNC:27049]	11	16777297	17014414	-1
ENSG00000204257.14	0.506794	2.59897	16.3848	5.16973e-05	0.00446025	ENSG00000204257	HLA-DMA	3108	protein_coding	retained_intron	major histocompatibility complex, class II, DM alpha [Source:HGNC Symbol;Acc:HGNC:4934]	6	32948613	32969094	-1
ENSG00000107104.18	0.315935	6.51718	16.3818	5.17802e-05	0.00446025	ENSG00000107104	KANK1	23189	protein_coding	protein_coding	KN motif and ankyrin repeat domains 1 [Source:HGNC Symbol;Acc:HGNC:19309]	9	470291	746106	1
ENSG00000104365.13	0.27431	4.79657	16.3637	5.22762e-05	0.00448623	ENSG00000104365	IKBKB	3551	protein_coding	nonsense_mediated_decay	inhibitor of nuclear factor kappa B kinase subunit beta [Source:HGNC Symbol;Acc:HGNC:5960]	8	42271302	42332460	1
ENSG00000203865.9	-0.346752	3.53615	16.3351	5.30706e-05	0.00453754	ENSG00000203865	ATP1A1-AS1	84852	lncRNA	lncRNA	ATP1A1 antisense RNA 1 [Source:HGNC Symbol;Acc:HGNC:28262]	1	116378437	116421301	-1
ENSG00000233452.6	-0.395142	4.03257	16.2907	5.43295e-05	0.00462803	ENSG00000233452	STXBP5-AS1	NA	lncRNA	lncRNA	STXBP5 antisense RNA 1 [Source:HGNC Symbol;Acc:HGNC:44183]	6	146824539	147204614	-1
ENSG00000136830.11	0.561031	4.64085	16.2607	5.51982e-05	0.00468474	ENSG00000136830	NIBAN2	64855	protein_coding	protein_coding	niban apoptosis regulator 2 [Source:HGNC Symbol;Acc:HGNC:25282]	9	127505339	127578989	-1
ENSG00000136378.14	0.681593	0.617291	16.2181	5.64512e-05	0.00475815	ENSG00000136378	ADAMTS7	11173	protein_coding	protein_coding	ADAM metallopeptidase with thrombospondin type 1 motif 7 [Source:HGNC Symbol;Acc:HGNC:223]	15	78759206	78811464	-1
ENSG00000112769.18	0.384419	5.05968	16.2173	5.64753e-05	0.00475815	ENSG00000112769	LAMA4	3910	protein_coding	protein_coding	laminin subunit alpha 4 [Source:HGNC Symbol;Acc:HGNC:6484]	6	112107931	112254939	-1
ENSG00000151320.10	-0.251739	8.75606	16.2021	5.69315e-05	0.00477501	ENSG00000151320	AKAP6	9472	protein_coding	protein_coding	A-kinase anchoring protein 6 [Source:HGNC Symbol;Acc:HGNC:376]	14	32329298	32837684	1
ENSG00000081803.15	-0.454687	6.90838	16.1968	5.70892e-05	0.00477501	ENSG00000081803	CADPS2	93664	protein_coding	protein_coding	calcium dependent secretion activator 2 [Source:HGNC Symbol;Acc:HGNC:16018]	7	122318411	122886759	-1
ENSG00000048991.16	-0.360866	7.29868	16.16	5.82108e-05	0.00485125	ENSG00000048991	R3HDM1	23518	protein_coding	processed_transcript	R3H domain containing 1 [Source:HGNC Symbol;Acc:HGNC:9757]	2	135531455	135725270	1
ENSG00000174099.10	0.456969	4.80799	16.1171	5.95428e-05	0.00494441	ENSG00000174099	MSRB3	253827	protein_coding	protein_coding	methionine sulfoxide reductase B3 [Source:HGNC Symbol;Acc:HGNC:27375]	12	65278643	65491430	1
ENSG00000004487.15	-0.15484	5.98543	16.0898	6.04094e-05	0.00499839	ENSG00000004487	KDM1A	23028	protein_coding	protein_coding	lysine demethylase 1A [Source:HGNC Symbol;Acc:HGNC:29079]	1	23019443	23083689	1
ENSG00000149596.6	1.02425	0.604647	16.079	6.07554e-05	0.00500907	ENSG00000149596	JPH2	57158	protein_coding	protein_coding	junctophilin 2 [Source:HGNC Symbol;Acc:HGNC:14202]	20	44106590	44187188	-1
ENSG00000020577.13	0.415486	6.45879	16.0264	6.24641e-05	0.00509534	ENSG00000020577	SAMD4A	23034	protein_coding	processed_transcript	sterile alpha motif domain containing 4A [Source:HGNC Symbol;Acc:HGNC:23023]	14	54566117	54793315	1
ENSG00000157445.14	-0.314119	5.5767	16.0303	6.23383e-05	0.00509534	ENSG00000157445	CACNA2D3	55799	protein_coding	protein_coding	calcium voltage-gated channel auxiliary subunit alpha2delta 3 [Source:HGNC Symbol;Acc:HGNC:15460]	3	54122547	55074557	1
ENSG00000104361.9	-0.495693	5.27739	16.0338	6.22213e-05	0.00509534	ENSG00000104361	NIPAL2	79815	protein_coding	protein_coding	NIPA like domain containing 2 [Source:HGNC Symbol;Acc:HGNC:25854]	8	98189826	98294393	-1
ENSG00000168234.12	-0.317778	5.12896	16.0006	6.33211e-05	0.00514707	ENSG00000168234	TTC39C	125488	protein_coding	protein_coding	tetratricopeptide repeat domain 39C [Source:HGNC Symbol;Acc:HGNC:26595]	18	23992773	24135610	1
ENSG00000049323.15	0.506951	4.70384	15.9485	6.50878e-05	0.0052172	ENSG00000049323	LTBP1	4052	protein_coding	protein_coding	latent transforming growth factor beta binding protein 1 [Source:HGNC Symbol;Acc:HGNC:6714]	2	32946953	33399509	1
ENSG00000182179.12	0.486749	3.13106	15.9508	6.50118e-05	0.0052172	ENSG00000182179	UBA7	7318	protein_coding	protein_coding	ubiquitin like modifier activating enzyme 7 [Source:HGNC Symbol;Acc:HGNC:12471]	3	49805209	49813953	-1
ENSG00000050748.17	-0.299234	7.07996	15.9613	6.46502e-05	0.0052172	ENSG00000050748	MAPK9	5601	protein_coding	protein_coding	mitogen-activated protein kinase 9 [Source:HGNC Symbol;Acc:HGNC:6886]	5	180233143	180292099	-1
ENSG00000135426.15	-0.706673	5.51834	15.955	6.48663e-05	0.0052172	ENSG00000135426	TESPA1	9840	protein_coding	protein_coding	thymocyte expressed, positive selection associated 1 [Source:HGNC Symbol;Acc:HGNC:29109]	12	54948015	54984762	-1
ENSG00000064763.10	-0.289388	5.07364	15.9394	6.54029e-05	0.00522431	ENSG00000064763	FAR2	55711	protein_coding	protein_coding	fatty acyl-CoA reductase 2 [Source:HGNC Symbol;Acc:HGNC:25531]	12	29149103	29340980	1
ENSG00000132664.11	-0.294714	4.00886	15.9242	6.59311e-05	0.00524834	ENSG00000132664	POLR3F	10621	protein_coding	protein_coding	RNA polymerase III subunit F [Source:HGNC Symbol;Acc:HGNC:15763]	20	18467389	18484646	1
ENSG00000141968.7	0.50577	2.05754	15.8939	6.69937e-05	0.0053146	ENSG00000141968	VAV1	7409	protein_coding	protein_coding	vav guanine nucleotide exchange factor 1 [Source:HGNC Symbol;Acc:HGNC:12657]	19	6772708	6857366	1
ENSG00000198774.4	1.29428	1.57078	15.8805	6.74689e-05	0.00532853	ENSG00000198774	RASSF9	9182	protein_coding	protein_coding	Ras association domain family member 9 [Source:HGNC Symbol;Acc:HGNC:15739]	12	85800703	85836409	-1
ENSG00000155858.5	-0.357607	5.31584	15.876	6.76309e-05	0.00532853	ENSG00000155858	LSM11	134353	protein_coding	protein_coding	LSM11, U7 small nuclear RNA associated [Source:HGNC Symbol;Acc:HGNC:30860]	5	157743712	157760709	1
ENSG00000247556.6	-0.341797	9.05078	15.8668	6.79599e-05	0.00533624	ENSG00000247556	OIP5-AS1	729082	lncRNA	retained_intron	OIP5 antisense RNA 1 [Source:HGNC Symbol;Acc:HGNC:43563]	15	41283990	41309737	1
ENSG00000232759.1	0.604328	0.156995	15.8467	6.86868e-05	0.00537504	ENSG00000232759		100506178	lncRNA	lncRNA	novel transcript, antisense to STEAP1B	7	22563337	22573996	1
ENSG00000107796.13	0.998084	4.59403	15.8187	6.97087e-05	0.00539708	ENSG00000107796	ACTA2	59	protein_coding	protein_coding	actin alpha 2, smooth muscle [Source:HGNC Symbol;Acc:HGNC:130]	10	88935074	88991339	-1
ENSG00000205517.12	0.583019	1.83458	15.8291	6.93279e-05	0.00539708	ENSG00000205517	RGL3	57139	protein_coding	nonsense_mediated_decay	ral guanine nucleotide dissociation stimulator like 3 [Source:HGNC Symbol;Acc:HGNC:30282]	19	11384341	11419328	-1
ENSG00000115170.13	0.326541	3.97168	15.8135	6.99036e-05	0.00539708	ENSG00000115170	ACVR1	90	protein_coding	protein_coding	activin A receptor type 1 [Source:HGNC Symbol;Acc:HGNC:171]	2	157736444	157876330	-1
ENSG00000156502.13	-0.224058	4.40978	15.8203	6.9652e-05	0.00539708	ENSG00000156502	SUPV3L1	6832	protein_coding	protein_coding	Suv3 like RNA helicase [Source:HGNC Symbol;Acc:HGNC:11471]	10	69180234	69209099	1
ENSG00000164830.18	-0.410745	7.87074	15.7946	7.0604e-05	0.00543298	ENSG00000164830	OXR1	55074	protein_coding	processed_transcript	oxidation resistance 1 [Source:HGNC Symbol;Acc:HGNC:15822]	8	106270144	106752694	1
ENSG00000166927.12	0.64311	3.41796	15.7467	7.24137e-05	0.00552682	ENSG00000166927	MS4A7	58475	protein_coding	protein_coding	membrane spanning 4-domains A7 [Source:HGNC Symbol;Acc:HGNC:13378]	11	60378485	60395951	1
ENSG00000155465.18	0.480983	2.08185	15.7354	7.28475e-05	0.00552682	ENSG00000155465	SLC7A7	9056	protein_coding	protein_coding	solute carrier family 7 member 7 [Source:HGNC Symbol;Acc:HGNC:11065]	14	22773222	22829820	-1
ENSG00000129566.12	0.34084	4.61887	15.7398	7.2677e-05	0.00552682	ENSG00000129566	TEP1	7011	protein_coding	nonsense_mediated_decay	telomerase associated protein 1 [Source:HGNC Symbol;Acc:HGNC:11726]	14	20365667	20413501	-1
ENSG00000113657.12	0.337122	7.10272	15.7434	7.25421e-05	0.00552682	ENSG00000113657	DPYSL3	1809	protein_coding	protein_coding	dihydropyrimidinase like 3 [Source:HGNC Symbol;Acc:HGNC:3015]	5	147390808	147510068	-1
ENSG00000141668.9	-0.520704	5.24319	15.7309	7.30206e-05	0.00552682	ENSG00000141668	CBLN2	147381	protein_coding	protein_coding	cerebellin 2 precursor [Source:HGNC Symbol;Acc:HGNC:1544]	18	72536680	72638521	-1
ENSG00000169744.12	-0.481752	5.89888	15.7246	7.32659e-05	0.00552727	ENSG00000169744	LDB2	9079	protein_coding	protein_coding	LIM domain binding 2 [Source:HGNC Symbol;Acc:HGNC:6533]	4	16501541	16898678	-1
ENSG00000141052.17	0.863385	1.03498	15.6839	7.48598e-05	0.00553891	ENSG00000141052	MYOCD	93649	protein_coding	nonsense_mediated_decay	myocardin [Source:HGNC Symbol;Acc:HGNC:16067]	17	12665890	12768949	1
ENSG00000153404.14	0.807599	0.577164	15.7021	7.41413e-05	0.00553891	ENSG00000153404	PLEKHG4B	153478	protein_coding	protein_coding	pleckstrin homology and RhoGEF domain containing G4B [Source:HGNC Symbol;Acc:HGNC:29399]	5	92151	189972	1
ENSG00000196209.12	0.658327	1.52143	15.699	7.4264e-05	0.00553891	ENSG00000196209	SIRPB2	284759	protein_coding	nonsense_mediated_decay	signal regulatory protein beta 2 [Source:HGNC Symbol;Acc:HGNC:16247]	20	1470741	1491587	-1
ENSG00000242574.8	0.598631	3.451	15.6918	7.45461e-05	0.00553891	ENSG00000242574	HLA-DMB	3109	protein_coding	retained_intron	major histocompatibility complex, class II, DM beta [Source:HGNC Symbol;Acc:HGNC:4935]	6	32934629	32941028	-1
ENSG00000188039.13	0.554629	5.2975	15.6925	7.45196e-05	0.00553891	ENSG00000188039	NWD1	284434	protein_coding	retained_intron	NACHT and WD repeat domain containing 1 [Source:HGNC Symbol;Acc:HGNC:27619]	19	16719847	16817963	1
ENSG00000174600.13	0.549442	2.61299	15.6873	7.47251e-05	0.00553891	ENSG00000174600	CMKLR1	1240	protein_coding	protein_coding	chemerin chemokine-like receptor 1 [Source:HGNC Symbol;Acc:HGNC:2121]	12	108288044	108339317	-1
ENSG00000143164.15	-0.27279	6.87098	15.6602	7.58018e-05	0.00559069	ENSG00000143164	DCAF6	55827	protein_coding	processed_transcript	DDB1 and CUL4 associated factor 6 [Source:HGNC Symbol;Acc:HGNC:30002]	1	167935783	168075843	1
ENSG00000179813.6	1.46572	0.431376	15.6283	7.70912e-05	0.00566767	ENSG00000179813	FAM216B	144809	protein_coding	protein_coding	family with sequence similarity 216 member B [Source:HGNC Symbol;Acc:HGNC:26883]	13	42781550	42791549	1
ENSG00000108370.16	0.461231	3.01661	15.5728	7.93905e-05	0.00581819	ENSG00000108370	RGS9	8787	protein_coding	processed_transcript	regulator of G protein signaling 9 [Source:HGNC Symbol;Acc:HGNC:10004]	17	65100812	65227703	1
ENSG00000124225.15	0.364443	4.94553	15.5665	7.96531e-05	0.00581897	ENSG00000124225	PMEPA1	56937	protein_coding	protein_coding	prostate transmembrane protein, androgen induced 1 [Source:HGNC Symbol;Acc:HGNC:14107]	20	57648392	57711536	-1
ENSG00000087077.13	0.49249	3.74924	15.5504	8.03351e-05	0.00585027	ENSG00000087077	TRIP6	7205	protein_coding	retained_intron	thyroid hormone receptor interactor 6 [Source:HGNC Symbol;Acc:HGNC:12311]	7	100867387	100873454	1
ENSG00000138411.10	-0.225822	6.8265	15.5348	8.10017e-05	0.00588026	ENSG00000138411	HECW2	57520	protein_coding	processed_transcript	HECT, C2 and WW domain containing E3 ubiquitin protein ligase 2 [Source:HGNC Symbol;Acc:HGNC:29853]	2	196189099	196593684	-1
ENSG00000101955.14	0.647862	2.02994	15.5139	8.19012e-05	0.00589094	ENSG00000101955	SRPX	8406	protein_coding	protein_coding	sushi repeat containing protein X-linked [Source:HGNC Symbol;Acc:HGNC:11309]	X	38149336	38220924	-1
ENSG00000133640.18	0.582683	2.66357	15.5108	8.2034e-05	0.00589094	ENSG00000133640	LRRIQ1	84125	protein_coding	retained_intron	leucine rich repeats and IQ motif containing 1 [Source:HGNC Symbol;Acc:HGNC:25708]	12	85036314	85264457	1
ENSG00000128815.19	0.475361	3.63599	15.5077	8.21694e-05	0.00589094	ENSG00000128815	WDFY4	57705	protein_coding	protein_coding	WDFY family member 4 [Source:HGNC Symbol;Acc:HGNC:29323]	10	48684876	48982956	1
ENSG00000117152.13	-0.688638	7.91834	15.5176	8.17411e-05	0.00589094	ENSG00000117152	RGS4	5999	protein_coding	protein_coding	regulator of G protein signaling 4 [Source:HGNC Symbol;Acc:HGNC:10000]	1	163068775	163076802	1
ENSG00000130176.7	1.08194	1.47903	15.4675	8.39352e-05	0.00598893	ENSG00000130176	CNN1	1264	protein_coding	protein_coding	calponin 1 [Source:HGNC Symbol;Acc:HGNC:2155]	19	11538767	11550323	1
ENSG00000197256.10	0.547327	4.37174	15.4532	8.4574e-05	0.00598893	ENSG00000197256	KANK2	25959	protein_coding	protein_coding	KN motif and ankyrin repeat domains 2 [Source:HGNC Symbol;Acc:HGNC:29300]	19	11164270	11197791	-1
ENSG00000115107.19	0.532273	2.79436	15.4564	8.44302e-05	0.00598893	ENSG00000115107	STEAP3	55240	protein_coding	protein_coding	STEAP3 metalloreductase [Source:HGNC Symbol;Acc:HGNC:24592]	2	119223831	119265652	1
ENSG00000134250.19	0.359328	7.60875	15.457	8.44022e-05	0.00598893	ENSG00000134250	NOTCH2	4853	protein_coding	protein_coding	notch receptor 2 [Source:HGNC Symbol;Acc:HGNC:7882]	1	119911553	120100779	-1
ENSG00000129116.17	0.441035	6.22345	15.4402	8.51588e-05	0.0060119	ENSG00000129116	PALLD	23022	protein_coding	protein_coding	palladin, cytoskeletal associated protein [Source:HGNC Symbol;Acc:HGNC:17068]	4	168497052	168928457	1
ENSG00000114405.10	-0.324339	4.92198	15.4253	8.58318e-05	0.00604094	ENSG00000114405	C3orf14	57415	protein_coding	protein_coding	chromosome 3 open reading frame 14 [Source:HGNC Symbol;Acc:HGNC:25024]	3	62319015	62336213	1
ENSG00000148702.14	-0.686643	0.0451006	15.4097	8.65408e-05	0.00607232	ENSG00000148702	HABP2	3026	protein_coding	protein_coding	hyaluronan binding protein 2 [Source:HGNC Symbol;Acc:HGNC:4798]	10	113550837	113589602	1
ENSG00000276085.1	-1.12105	0.794588	15.3873	8.7574e-05	0.0061262	ENSG00000276085	CCL3L1	6349	protein_coding	retained_intron	C-C motif chemokine ligand 3 like 3 [Source:HGNC Symbol;Acc:HGNC:30554]	17	36194869	36196758	-1
ENSG00000159212.12	1.4919	0.544481	15.3723	8.82718e-05	0.00613782	ENSG00000159212	CLIC6	54102	protein_coding	protein_coding	chloride intracellular channel 6 [Source:HGNC Symbol;Acc:HGNC:2065]	21	34668994	34718227	1
ENSG00000223865.10	0.620427	3.65326	15.3737	8.82085e-05	0.00613782	ENSG00000223865	HLA-DPB1	3115	protein_coding	protein_coding	major histocompatibility complex, class II, DP beta 1 [Source:HGNC Symbol;Acc:HGNC:4940]	6	33075990	33089696	1
ENSG00000119681.11	0.50769	3.34054	15.3544	8.91154e-05	0.00617787	ENSG00000119681	LTBP2	4053	protein_coding	protein_coding	latent transforming growth factor beta binding protein 2 [Source:HGNC Symbol;Acc:HGNC:6715]	14	74498183	74612378	-1
ENSG00000166801.15	0.466847	3.91147	15.3416	8.97206e-05	0.0062012	ENSG00000166801	FAM111A	63901	protein_coding	protein_coding	family with sequence similarity 111 member A [Source:HGNC Symbol;Acc:HGNC:24725]	11	59142748	59155039	1
ENSG00000176406.22	-0.319823	7.82094	15.3294	9.02993e-05	0.00622257	ENSG00000176406	RIMS2	9699	protein_coding	protein_coding	regulating synaptic membrane exocytosis 2 [Source:HGNC Symbol;Acc:HGNC:17283]	8	103500696	104256094	1
ENSG00000148204.11	0.542835	5.26357	15.3044	9.15039e-05	0.0062868	ENSG00000148204	CRB2	286204	protein_coding	protein_coding	crumbs cell polarity complex component 2 [Source:HGNC Symbol;Acc:HGNC:18688]	9	123356170	123380324	1
ENSG00000198963.10	-0.488142	7.21418	15.2975	9.18394e-05	0.00629113	ENSG00000198963	RORB	6096	protein_coding	protein_coding	RAR related orphan receptor B [Source:HGNC Symbol;Acc:HGNC:10259]	9	74497335	74693177	1
ENSG00000181722.16	0.365667	8.95203	15.2822	9.25839e-05	0.00632337	ENSG00000181722	ZBTB20	26137	protein_coding	protein_coding	zinc finger and BTB domain containing 20 [Source:HGNC Symbol;Acc:HGNC:13503]	3	114314500	115147288	-1
ENSG00000184156.16	-0.358633	7.6495	15.2619	9.35876e-05	0.00637307	ENSG00000184156	KCNQ3	3786	protein_coding	protein_coding	potassium voltage-gated channel subfamily Q member 3 [Source:HGNC Symbol;Acc:HGNC:6297]	8	132120859	132481095	-1
ENSG00000248455.5	-0.567004	1.07791	15.2451	9.442e-05	0.00641084	ENSG00000248455	LINC02217	101929544	lncRNA	lncRNA	long intergenic non-protein coding RNA 2217 [Source:HGNC Symbol;Acc:HGNC:53084]	5	17403889	17443619	1
ENSG00000186818.12	0.502687	1.95964	15.2303	9.51622e-05	0.00644228	ENSG00000186818	LILRB4	11006	protein_coding	processed_transcript	leukocyte immunoglobulin like receptor B4 [Source:HGNC Symbol;Acc:HGNC:6608]	19	54643889	54670359	1
ENSG00000233123.1	-0.839703	1.8489	15.1886	9.72867e-05	0.00656686	ENSG00000233123	LINC01007	100506527	lncRNA	lncRNA	long intergenic non-protein coding RNA 1007 [Source:HGNC Symbol;Acc:HGNC:48973]	7	101562779	101569006	-1
ENSG00000109339.20	-0.308374	8.94886	15.1773	9.78746e-05	0.00658727	ENSG00000109339	MAPK10	5602	protein_coding	protein_coding	mitogen-activated protein kinase 10 [Source:HGNC Symbol;Acc:HGNC:6872]	4	85990007	86594625	-1
ENSG00000196227.10	-0.267192	6.53228	15.1709	9.82039e-05	0.00659023	ENSG00000196227	FAM217B	63939	protein_coding	protein_coding	family with sequence similarity 217 member B [Source:HGNC Symbol;Acc:HGNC:16170]	20	59933764	59948680	1
ENSG00000003400.14	0.475851	2.54528	15.142	9.97192e-05	0.00667252	ENSG00000003400	CASP10	843	protein_coding	protein_coding	caspase 10 [Source:HGNC Symbol;Acc:HGNC:1500]	2	201182898	201229406	1
ENSG00000104881.15	0.591213	1.47541	15.0788	0.000103114	0.00682312	ENSG00000104881	PPP1R13L	10848	protein_coding	protein_coding	protein phosphatase 1 regulatory subunit 13 like [Source:HGNC Symbol;Acc:HGNC:18838]	19	45379638	45406349	-1
ENSG00000067177.14	0.367959	4.41068	15.0781	0.000103152	0.00682312	ENSG00000067177	PHKA1	5255	protein_coding	protein_coding	phosphorylase kinase regulatory subunit alpha 1 [Source:HGNC Symbol;Acc:HGNC:8925]	X	72578814	72714319	-1
ENSG00000091157.13	-0.210197	7.52131	15.0872	0.000102654	0.00682312	ENSG00000091157	WDR7	23335	protein_coding	protein_coding	WD repeat domain 7 [Source:HGNC Symbol;Acc:HGNC:13490]	18	56651343	57029811	1
ENSG00000169085.11	-0.247603	7.39086	15.0912	0.00010244	0.00682312	ENSG00000169085	VXN	254778	protein_coding	protein_coding	vexin [Source:HGNC Symbol;Acc:HGNC:28498]	8	66493520	66518524	1
ENSG00000174370.9	0.487021	1.03968	15.0584	0.000104235	0.00686179	ENSG00000174370	C11orf45	NA	protein_coding	protein_coding	chromosome 11 open reading frame 45 [Source:HGNC Symbol;Acc:HGNC:28584]	11	128899565	128906035	-1
ENSG00000246363.2	-0.668761	0.791715	15.0567	0.000104331	0.00686179	ENSG00000246363	LINC02458	NA	lncRNA	lncRNA	long intergenic non-protein coding RNA 2458 [Source:HGNC Symbol;Acc:HGNC:53394]	12	89010681	89309566	-1
ENSG00000185650.9	0.493391	5.83834	15.0189	0.000106439	0.00694602	ENSG00000185650	ZFP36L1	677	protein_coding	protein_coding	ZFP36 ring finger protein like 1 [Source:HGNC Symbol;Acc:HGNC:1107]	14	68787660	68796253	-1
ENSG00000154319.14	0.451019	5.05852	15.0123	0.000106816	0.00694602	ENSG00000154319	FAM167A	83648	protein_coding	protein_coding	family with sequence similarity 167 member A [Source:HGNC Symbol;Acc:HGNC:15549]	8	11421476	11475908	-1
ENSG00000148218.15	0.262223	5.65903	15.0236	0.000106176	0.00694602	ENSG00000148218	ALAD	210	protein_coding	protein_coding	aminolevulinate dehydratase [Source:HGNC Symbol;Acc:HGNC:395]	9	113386312	113401290	-1
ENSG00000168438.14	-0.291887	5.82266	15.0159	0.000106608	0.00694602	ENSG00000168438	CDC40	51362	protein_coding	retained_intron	cell division cycle 40 [Source:HGNC Symbol;Acc:HGNC:17350]	6	110180141	110254275	1
ENSG00000074319.12	-0.329741	4.48946	14.9987	0.000107585	0.00697643	ENSG00000074319	TSG101	7251	protein_coding	protein_coding	tumor susceptibility 101 [Source:HGNC Symbol;Acc:HGNC:15971]	11	18468336	18526951	-1
ENSG00000162458.12	0.784335	1.38714	14.9767	0.000108848	0.00703852	ENSG00000162458	FBLIM1	54751	protein_coding	protein_coding	filamin binding LIM protein 1 [Source:HGNC Symbol;Acc:HGNC:24686]	1	15756607	15786594	1
ENSG00000124134.8	-0.708962	4.96634	14.9641	0.000109574	0.00706567	ENSG00000124134	KCNS1	3787	protein_coding	protein_coding	potassium voltage-gated channel modifier subfamily S member 1 [Source:HGNC Symbol;Acc:HGNC:6300]	20	45091214	45101127	-1
ENSG00000158486.13	1.0905	0.484056	14.9526	0.000110244	0.00708185	ENSG00000158486	DNAH3	55567	protein_coding	protein_coding	dynein axonemal heavy chain 3 [Source:HGNC Symbol;Acc:HGNC:2949]	16	20933111	21159441	-1
ENSG00000143127.12	0.595065	2.39707	14.9493	0.000110438	0.00708185	ENSG00000143127	ITGA10	8515	protein_coding	protein_coding	integrin subunit alpha 10 [Source:HGNC Symbol;Acc:HGNC:6135]	1	145891208	145910111	-1
ENSG00000205929.10	0.613261	0.89001	14.9323	0.000111438	0.0070869	ENSG00000205929	C21orf62	56245	protein_coding	protein_coding	chromosome 21 open reading frame 62 [Source:HGNC Symbol;Acc:HGNC:1305]	21	32790673	32813743	-1
ENSG00000134909.18	-0.292287	8.33084	14.9381	0.000111095	0.0070869	ENSG00000134909	ARHGAP32	9743	protein_coding	protein_coding	Rho GTPase activating protein 32 [Source:HGNC Symbol;Acc:HGNC:17399]	11	128965060	129279324	-1
ENSG00000085377.13	-0.308182	4.64074	14.936	0.000111223	0.0070869	ENSG00000085377	PREP	5550	protein_coding	protein_coding	prolyl endopeptidase [Source:HGNC Symbol;Acc:HGNC:9358]	6	105273218	105454062	-1
ENSG00000125863.18	-0.309101	5.53269	14.872	0.000115061	0.00729722	ENSG00000125863	MKKS	8195	protein_coding	protein_coding	McKusick-Kaufman syndrome [Source:HGNC Symbol;Acc:HGNC:7108]	20	10401009	10434222	-1
ENSG00000138193.15	0.34613	5.59945	14.8527	0.000116239	0.00733652	ENSG00000138193	PLCE1	51196	protein_coding	protein_coding	phospholipase C epsilon 1 [Source:HGNC Symbol;Acc:HGNC:17175]	10	93993931	94332823	1
ENSG00000101493.10	0.288432	5.07663	14.8515	0.000116316	0.00733652	ENSG00000101493	ZNF516	9658	protein_coding	protein_coding	zinc finger protein 516 [Source:HGNC Symbol;Acc:HGNC:28990]	18	76357682	76495242	-1
ENSG00000104112.8	-0.367868	7.36154	14.8429	0.000116846	0.00734985	ENSG00000104112	SCG3	29106	protein_coding	protein_coding	secretogranin III [Source:HGNC Symbol;Acc:HGNC:13707]	15	51681492	51721026	1
ENSG00000128656.13	-0.564626	9.04839	14.831	0.000117589	0.00737646	ENSG00000128656	CHN1	1123	protein_coding	protein_coding	chimerin 1 [Source:HGNC Symbol;Acc:HGNC:1943]	2	174798809	175005381	-1
ENSG00000225953.2	-0.577227	1.8884	14.8226	0.000118109	0.00738899	ENSG00000225953	SATB2-AS1	150538	lncRNA	lncRNA	SATB2 antisense RNA 1 [Source:HGNC Symbol;Acc:HGNC:26490]	2	199457700	199476935	1
ENSG00000225864.1	0.578912	0.738407	14.791	0.000120107	0.00747957	ENSG00000225864		NA	unprocessed_pseudogene	unprocessed_pseudogene	HLA complex group 4 pseudogene 11	6	29722981	29723971	-1
ENSG00000213853.9	0.447375	4.30833	14.7895	0.000120205	0.00747957	ENSG00000213853	EMP2	2013	protein_coding	protein_coding	epithelial membrane protein 2 [Source:HGNC Symbol;Acc:HGNC:3334]	16	10528422	10580632	-1
ENSG00000242759.6	-0.249527	4.03447	14.7836	0.000120582	0.00748287	ENSG00000242759	LINC00882	NA	lncRNA	lncRNA	long intergenic non-protein coding RNA 882 [Source:HGNC Symbol;Acc:HGNC:48568]	3	106449775	107240671	-1
ENSG00000198739.10	-0.304063	5.9511	14.7638	0.000121853	0.00754148	ENSG00000198739	LRRTM3	347731	protein_coding	protein_coding	leucine rich repeat transmembrane neuronal 3 [Source:HGNC Symbol;Acc:HGNC:19410]	10	66926036	67101551	1
ENSG00000184384.13	0.378391	4.95722	14.746	0.000123006	0.00759247	ENSG00000184384	MAML2	84441	protein_coding	protein_coding	mastermind like transcriptional coactivator 2 [Source:HGNC Symbol;Acc:HGNC:16259]	11	95976598	96343195	-1
ENSG00000125347.13	0.537028	3.66581	14.7257	0.000124339	0.00765429	ENSG00000125347	IRF1	3659	protein_coding	processed_transcript	interferon regulatory factor 1 [Source:HGNC Symbol;Acc:HGNC:6116]	5	132440440	132508719	-1
ENSG00000095970.16	0.623016	3.04328	14.7106	0.000125342	0.00769554	ENSG00000095970	TREM2	54209	protein_coding	protein_coding	triggering receptor expressed on myeloid cells 2 [Source:HGNC Symbol;Acc:HGNC:17761]	6	41158506	41163186	-1
ENSG00000093072.15	0.378452	3.4753	14.6876	0.000126879	0.00776922	ENSG00000093072	ADA2	51816	protein_coding	protein_coding	adenosine deaminase 2 [Source:HGNC Symbol;Acc:HGNC:1839]	22	17178790	17258235	-1
ENSG00000179954.15	0.648297	1.34273	14.6812	0.000127311	0.00777506	ENSG00000179954	SSC5D	284297	protein_coding	protein_coding	scavenger receptor cysteine rich family member with 5 domains [Source:HGNC Symbol;Acc:HGNC:26641]	19	55488404	55519099	1
ENSG00000171388.11	0.563642	3.98618	14.6741	0.00012779	0.00778372	ENSG00000171388	APLN	8862	protein_coding	protein_coding	apelin [Source:HGNC Symbol;Acc:HGNC:16665]	X	129645259	129654956	-1
ENSG00000100442.10	-0.259528	5.85237	14.668	0.000128204	0.00778839	ENSG00000100442	FKBP3	2287	protein_coding	protein_coding	FKBP prolyl isomerase 3 [Source:HGNC Symbol;Acc:HGNC:3719]	14	45115599	45135319	-1
ENSG00000163297.16	0.437471	3.49724	14.6595	0.000128786	0.00780323	ENSG00000163297	ANTXR2	118429	protein_coding	protein_coding	ANTXR cell adhesion molecule 2 [Source:HGNC Symbol;Acc:HGNC:21732]	4	79901146	80125454	-1
ENSG00000179583.18	0.32376	4.5276	14.598	0.000133055	0.00801979	ENSG00000179583	CIITA	4261	protein_coding	protein_coding	class II major histocompatibility complex transactivator [Source:HGNC Symbol;Acc:HGNC:7067]	16	10866222	10943021	1
ENSG00000164465.18	-0.287185	3.9655	14.6014	0.000132817	0.00801979	ENSG00000164465	DCBLD1	285761	protein_coding	processed_transcript	discoidin, CUB and LCCL domain containing 1 [Source:HGNC Symbol;Acc:HGNC:21479]	6	117453817	117569858	1
ENSG00000173947.13	0.600117	2.70929	14.5558	0.000136071	0.00810201	ENSG00000173947	PIFO	128344	protein_coding	protein_coding	primary cilia formation [Source:HGNC Symbol;Acc:HGNC:27009]	1	111346600	111353013	1
ENSG00000090776.5	0.442564	2.6814	14.5599	0.000135775	0.00810201	ENSG00000090776	EFNB1	1947	protein_coding	protein_coding	ephrin B1 [Source:HGNC Symbol;Acc:HGNC:3226]	X	68829021	68842160	1
ENSG00000112983.17	-0.164487	5.66907	14.5591	0.000135834	0.00810201	ENSG00000112983	BRD8	10902	protein_coding	protein_coding	bromodomain containing 8 [Source:HGNC Symbol;Acc:HGNC:19874]	5	138139770	138178953	-1
ENSG00000196950.13	-0.396839	7.70656	14.5542	0.000136183	0.00810201	ENSG00000196950	SLC39A10	57181	protein_coding	protein_coding	solute carrier family 39 member 10 [Source:HGNC Symbol;Acc:HGNC:20861]	2	195575977	195737702	1
ENSG00000172031.6	-0.490529	3.08518	14.5489	0.000136565	0.00810201	ENSG00000172031	EPHX4	253152	protein_coding	protein_coding	epoxide hydrolase 4 [Source:HGNC Symbol;Acc:HGNC:23758]	1	92029985	92063538	1
ENSG00000081189.15	-0.49141	8.6448	14.5447	0.000136876	0.00810201	ENSG00000081189	MEF2C	4208	protein_coding	protein_coding	myocyte enhancer factor 2C [Source:HGNC Symbol;Acc:HGNC:6996]	5	88717117	88904257	-1
ENSG00000223812.6	-0.651421	2.13268	14.5709	0.000134984	0.00810201	ENSG00000223812		NA	lncRNA	lncRNA	novel transcript	3	191425493	191591097	1
ENSG00000111341.9	0.912744	3.92911	14.512	0.000139268	0.00820151	ENSG00000111341	MGP	4256	protein_coding	protein_coding	matrix Gla protein [Source:HGNC Symbol;Acc:HGNC:7060]	12	14880864	14885857	-1
ENSG00000104321.10	-0.506107	1.64421	14.5157	0.000138994	0.00820151	ENSG00000104321	TRPA1	8989	protein_coding	protein_coding	transient receptor potential cation channel subfamily A member 1 [Source:HGNC Symbol;Acc:HGNC:497]	8	72019917	72075584	-1
ENSG00000182326.14	0.487369	4.75972	14.5063	0.000139694	0.00820568	ENSG00000182326	C1S	716	protein_coding	protein_coding	complement C1s [Source:HGNC Symbol;Acc:HGNC:1247]	12	6988259	7071032	1
ENSG00000009844.15	-0.299144	5.39667	14.4935	0.000140643	0.00824045	ENSG00000009844	VTA1	51534	protein_coding	protein_coding	vesicle trafficking 1 [Source:HGNC Symbol;Acc:HGNC:20954]	6	142147162	142224685	1
ENSG00000137098.13	0.389647	2.2601	14.4845	0.00014132	0.00825919	ENSG00000137098	SPAG8	26206	protein_coding	retained_intron	sperm associated antigen 8 [Source:HGNC Symbol;Acc:HGNC:14105]	9	35808045	35812272	-1
ENSG00000137076.20	0.437393	7.22461	14.4769	0.000141887	0.00826649	ENSG00000137076	TLN1	7094	protein_coding	protein_coding	talin 1 [Source:HGNC Symbol;Acc:HGNC:11845]	9	35696948	35732195	-1
ENSG00000254635.5	-0.262466	4.41061	14.4733	0.000142161	0.00826649	ENSG00000254635	WAC-AS1	NA	lncRNA	lncRNA	WAC antisense RNA 1 (head to head) [Source:HGNC Symbol;Acc:HGNC:27347]	10	28522652	28533066	-1
ENSG00000239961.2	0.91412	0.470403	14.4445	0.000144354	0.00836906	ENSG00000239961	LILRA4	23547	protein_coding	protein_coding	leukocyte immunoglobulin like receptor A4 [Source:HGNC Symbol;Acc:HGNC:15503]	19	54333185	54339162	-1
ENSG00000115318.11	0.289979	3.07196	14.4406	0.00014465	0.00836906	ENSG00000115318	LOXL3	84695	protein_coding	protein_coding	lysyl oxidase like 3 [Source:HGNC Symbol;Acc:HGNC:13869]	2	74532258	74555690	-1
ENSG00000077150.18	0.651832	1.99614	14.4177	0.000146419	0.00838728	ENSG00000077150	NFKB2	4791	protein_coding	protein_coding	nuclear factor kappa B subunit 2 [Source:HGNC Symbol;Acc:HGNC:7795]	10	102394110	102402524	1
ENSG00000138823.13	0.618666	1.34644	14.4216	0.000146117	0.00838728	ENSG00000138823	MTTP	4547	protein_coding	protein_coding	microsomal triglyceride transfer protein [Source:HGNC Symbol;Acc:HGNC:7467]	4	99564081	99623997	1
ENSG00000164647.8	-0.508143	1.12892	14.4206	0.000146197	0.00838728	ENSG00000164647	STEAP1	26872	protein_coding	protein_coding	STEAP family member 1 [Source:HGNC Symbol;Acc:HGNC:11378]	7	90154456	90164829	1
ENSG00000236451.2	-0.531165	2.0102	14.4226	0.000146038	0.00838728	ENSG00000236451		NA	lncRNA	lncRNA	novel transcript	2	220450679	220741493	1
ENSG00000233221.6	0.683362	0.209569	14.4011	0.000147713	0.00839891	ENSG00000233221		NA	lncRNA	lncRNA	novel transcript, antisense to ARHGEF4	2	130830978	130836994	-1
ENSG00000271009.3	0.56966	0.480855	14.4054	0.000147377	0.00839891	ENSG00000271009		NA	lncRNA	lncRNA	novel transcript	16	73060245	73062316	1
ENSG00000168961.16	0.504106	2.33531	14.4095	0.00014706	0.00839891	ENSG00000168961	LGALS9	3965	protein_coding	protein_coding	galectin 9 [Source:HGNC Symbol;Acc:HGNC:6570]	17	27629798	27649560	1
ENSG00000170899.10	-0.299637	5.07357	14.3911	0.000148501	0.00842298	ENSG00000170899	GSTA4	2941	protein_coding	processed_transcript	glutathione S-transferase alpha 4 [Source:HGNC Symbol;Acc:HGNC:4629]	6	52977948	52995304	-1
ENSG00000173805.15	0.623167	3.63476	14.3823	0.000149195	0.00844157	ENSG00000173805	HAP1	9001	protein_coding	protein_coding	huntingtin associated protein 1 [Source:HGNC Symbol;Acc:HGNC:4812]	17	41717742	41734644	-1
ENSG00000108821.13	0.942239	1.13903	14.3518	0.000151636	0.00855873	ENSG00000108821	COL1A1	1277	protein_coding	protein_coding	collagen type I alpha 1 chain [Source:HGNC Symbol;Acc:HGNC:2197]	17	50184101	50201632	-1
ENSG00000269825.1	0.52157	2.7236	14.3226	0.000154008	0.00860843	ENSG00000269825		NA	protein_coding	protein_coding	novel zinc finger protein	19	52650447	52690533	-1
ENSG00000104728.15	0.352971	5.71667	14.3279	0.000153569	0.00860843	ENSG00000104728	ARHGEF10	9639	protein_coding	protein_coding	Rho guanine nucleotide exchange factor 10 [Source:HGNC Symbol;Acc:HGNC:14103]	8	1823926	1958641	1
ENSG00000139668.8	0.223007	5.89686	14.3333	0.000153135	0.00860843	ENSG00000139668	WDFY2	115825	protein_coding	protein_coding	WD repeat and FYVE domain containing 2 [Source:HGNC Symbol;Acc:HGNC:20482]	13	51584455	51767709	1
ENSG00000116106.11	-0.435962	7.49906	14.3254	0.000153773	0.00860843	ENSG00000116106	EPHA4	2043	protein_coding	processed_transcript	EPH receptor A4 [Source:HGNC Symbol;Acc:HGNC:3388]	2	221418027	221574202	-1
ENSG00000132688.10	0.458046	4.83114	14.3144	0.000154674	0.00862473	ENSG00000132688	NES	10763	protein_coding	protein_coding	nestin [Source:HGNC Symbol;Acc:HGNC:7756]	1	156668763	156677407	-1
ENSG00000158321.15	0.219833	5.32292	14.3062	0.000155353	0.00864175	ENSG00000158321	AUTS2	26053	protein_coding	protein_coding	activator of transcription and developmental regulator AUTS2 [Source:HGNC Symbol;Acc:HGNC:14262]	7	69598296	70793506	1
ENSG00000176601.12	0.906575	0.994326	14.2982	0.000156017	0.00865783	ENSG00000176601	MAP3K19	80122	protein_coding	protein_coding	mitogen-activated protein kinase kinase kinase 19 [Source:HGNC Symbol;Acc:HGNC:26249]	2	134964485	135047468	-1
ENSG00000275894.1	0.812867	-0.117011	14.2878	0.000156878	0.00868473	ENSG00000275894		NA	lncRNA	lncRNA	novel transcript, sense intronic to SDC4	20	45345115	45345823	-1
ENSG00000134516.15	0.449987	4.18541	14.283	0.000157282	0.00868624	ENSG00000134516	DOCK2	1794	protein_coding	retained_intron	dedicator of cytokinesis 2 [Source:HGNC Symbol;Acc:HGNC:2988]	5	169637268	170083382	1
ENSG00000197956.9	0.478717	5.45524	14.2664	0.000158675	0.00872107	ENSG00000197956	S100A6	6277	protein_coding	protein_coding	S100 calcium binding protein A6 [Source:HGNC Symbol;Acc:HGNC:10496]	1	153534599	153536244	-1
ENSG00000026297.15	0.305192	5.18694	14.262	0.000159046	0.00872107	ENSG00000026297	RNASET2	8635	protein_coding	protein_coding	ribonuclease T2 [Source:HGNC Symbol;Acc:HGNC:21686]	6	166922113	166957191	-1
ENSG00000239911.2	-0.459133	2.21953	14.2668	0.00015864	0.00872107	ENSG00000239911	PRKAG2-AS1	NA	lncRNA	lncRNA	PRKAG2 antisense RNA 1 [Source:HGNC Symbol;Acc:HGNC:40468]	7	151877042	151879223	1
ENSG00000205035.8	-0.419736	3.58689	14.2381	0.000161078	0.00881155	ENSG00000205035		440040	transcribed_unprocessed_pseudogene	processed_transcript	glutamate receptor, metabotropic 5 (GRM5) pseudogene	11	49558546	49810419	1
ENSG00000189350.12	0.668568	2.68339	14.2306	0.000161722	0.00882592	ENSG00000189350	TOGARAM2	165186	protein_coding	protein_coding	TOG array regulator of axonemal microtubules 2 [Source:HGNC Symbol;Acc:HGNC:33715]	2	28956611	29052230	1
ENSG00000130208.9	0.683402	3.24287	14.2244	0.000162253	0.00882687	ENSG00000130208	APOC1	341	protein_coding	protein_coding	apolipoprotein C1 [Source:HGNC Symbol;Acc:HGNC:607]	19	44914247	44919349	1
ENSG00000275673.1	0.633574	-0.169427	14.2171	0.000162887	0.00882687	NA	NA	NA	NA	NA	NA	NA	NA	NA	NA
ENSG00000183778.17	0.420393	3.15349	14.2171	0.00016288	0.00882687	ENSG00000183778	B3GALT5	10317	protein_coding	protein_coding	beta-1,3-galactosyltransferase 5 [Source:HGNC Symbol;Acc:HGNC:920]	21	39556442	39673137	1
ENSG00000176971.3	0.392001	3.79583	14.1932	0.000164961	0.00891835	ENSG00000176971	FIBIN	387758	protein_coding	protein_coding	fin bud initiation factor homolog [Source:HGNC Symbol;Acc:HGNC:33747]	11	26994112	26997087	1
ENSG00000197565.15	0.673858	0.723806	14.1751	0.000166562	0.00896338	ENSG00000197565	COL4A6	1288	protein_coding	protein_coding	collagen type IV alpha 6 chain [Source:HGNC Symbol;Acc:HGNC:2208]	X	108155607	108439497	-1
ENSG00000156218.12	0.384887	4.00024	14.175	0.000166571	0.00896338	ENSG00000156218	ADAMTSL3	57188	protein_coding	protein_coding	ADAMTS like 3 [Source:HGNC Symbol;Acc:HGNC:14633]	15	83654088	84039842	1
ENSG00000008086.11	-0.326041	7.80544	14.1699	0.000167019	0.00896659	ENSG00000008086	CDKL5	6792	protein_coding	protein_coding	cyclin dependent kinase like 5 [Source:HGNC Symbol;Acc:HGNC:11411]	X	18425583	18653629	1
ENSG00000083067.22	0.343307	6.84259	14.1625	0.000167677	0.00898104	ENSG00000083067	TRPM3	80036	protein_coding	protein_coding	transient receptor potential cation channel subfamily M member 3 [Source:HGNC Symbol;Acc:HGNC:17992]	9	70529060	71446904	-1
ENSG00000140931.19	0.415217	2.69703	14.1406	0.000169646	0.00900079	ENSG00000140931	CMTM3	123920	protein_coding	protein_coding	CKLF like MARVEL transmembrane domain containing 3 [Source:HGNC Symbol;Acc:HGNC:19174]	16	66603874	66613892	1
ENSG00000163083.5	0.404266	2.3699	14.1393	0.000169763	0.00900079	ENSG00000163083	INHBB	3625	protein_coding	protein_coding	inhibin subunit beta B [Source:HGNC Symbol;Acc:HGNC:6067]	2	120346136	120351803	1
ENSG00000162374.16	-0.479575	6.33664	14.1367	0.000169996	0.00900079	ENSG00000162374	ELAVL4	1996	protein_coding	nonsense_mediated_decay	ELAV like RNA binding protein 4 [Source:HGNC Symbol;Acc:HGNC:3315]	1	50024029	50203772	1
ENSG00000267272.5	-0.536692	1.97654	14.1401	0.000169687	0.00900079	ENSG00000267272	LINC01140	339524	lncRNA	lncRNA	long intergenic non-protein coding RNA 1140 [Source:HGNC Symbol;Acc:HGNC:27922]	1	87129765	87169198	1
ENSG00000188729.6	-0.58586	0.687961	14.1525	0.000168572	0.00900079	ENSG00000188729	OSTN	344901	protein_coding	protein_coding	osteocrin [Source:HGNC Symbol;Acc:HGNC:29961]	3	191199241	191265615	1
ENSG00000005243.9	0.467291	1.35763	14.1027	0.000173096	0.00912312	ENSG00000005243	COPZ2	51226	protein_coding	retained_intron	COPI coat complex subunit zeta 2 [Source:HGNC Symbol;Acc:HGNC:19356]	17	48026167	48038030	-1
ENSG00000234465.10	0.376421	1.70739	14.1033	0.000173039	0.00912312	ENSG00000234465	PINLYP	390940	protein_coding	protein_coding	phospholipase A2 inhibitor and LY6/PLAUR domain containing [Source:HGNC Symbol;Acc:HGNC:44206]	19	43575801	43583964	1
ENSG00000150782.11	0.508508	2.3282	14.0878	0.00017447	0.00913705	ENSG00000150782	IL18	3606	protein_coding	protein_coding	interleukin 18 [Source:HGNC Symbol;Acc:HGNC:5986]	11	112143253	112164096	-1
ENSG00000176438.12	0.395062	4.88138	14.087	0.000174548	0.00913705	ENSG00000176438	SYNE3	161176	protein_coding	protein_coding	spectrin repeat containing nuclear envelope family member 3 [Source:HGNC Symbol;Acc:HGNC:19861]	14	95407266	95475836	-1
ENSG00000137936.16	0.324892	3.89995	14.0903	0.000174242	0.00913705	ENSG00000137936	BCAR3	8412	protein_coding	protein_coding	BCAR3 adaptor protein, NSP family member [Source:HGNC Symbol;Acc:HGNC:973]	1	93561741	93847150	-1
ENSG00000106034.17	0.606667	3.20868	14.0553	0.000177517	0.00916123	ENSG00000106034	CPED1	79974	protein_coding	protein_coding	cadherin like and PC-esterase domain containing 1 [Source:HGNC Symbol;Acc:HGNC:26159]	7	120988697	121297442	1
ENSG00000166483.10	0.557353	2.08578	14.0565	0.000177397	0.00916123	ENSG00000166483	WEE1	7465	protein_coding	nonsense_mediated_decay	WEE1 G2 checkpoint kinase [Source:HGNC Symbol;Acc:HGNC:12761]	11	9573670	9593457	1
ENSG00000213203.2	0.517383	1.80696	14.0721	0.000175937	0.00916123	ENSG00000213203	GIMAP1	170575	protein_coding	retained_intron	GTPase, IMAP family member 1 [Source:HGNC Symbol;Acc:HGNC:23237]	7	150716606	150724284	1
ENSG00000237441.9	0.369947	4.64226	14.0598	0.00017709	0.00916123	ENSG00000237441	RGL2	5863	protein_coding	processed_transcript	ral guanine nucleotide dissociation stimulator like 2 [Source:HGNC Symbol;Acc:HGNC:9769]	6	33291654	33298942	-1
ENSG00000181481.13	0.364991	2.05449	14.0524	0.000177788	0.00916123	ENSG00000181481	RNF135	84282	protein_coding	protein_coding	ring finger protein 135 [Source:HGNC Symbol;Acc:HGNC:21158]	17	30970984	30999911	1
ENSG00000180611.6	-0.358678	3.43404	14.0526	0.000177769	0.00916123	ENSG00000180611	MB21D2	151963	protein_coding	protein_coding	Mab-21 domain containing 2 [Source:HGNC Symbol;Acc:HGNC:30438]	3	192796815	192917856	-1
ENSG00000162621.6	-0.470971	1.53741	14.0736	0.000175792	0.00916123	ENSG00000162621	LRRC53	105378803	protein_coding	protein_coding	leucine rich repeat containing 53 [Source:HGNC Symbol;Acc:HGNC:25255]	1	74469376	74512611	-1
ENSG00000172296.12	0.693564	2.44773	14.0418	0.000178795	0.00919263	ENSG00000172296	SPTLC3	55304	protein_coding	processed_transcript	serine palmitoyltransferase long chain base subunit 3 [Source:HGNC Symbol;Acc:HGNC:16253]	20	13008972	13169103	1
ENSG00000131773.13	-0.318217	6.46866	14.0244	0.000180451	0.00925712	ENSG00000131773	KHDRBS3	10656	protein_coding	protein_coding	KH RNA binding domain containing, signal transduction associated 3 [Source:HGNC Symbol;Acc:HGNC:18117]	8	135457456	135656722	1
ENSG00000116132.11	0.516662	4.50517	14.0173	0.00018114	0.00925992	ENSG00000116132	PRRX1	5396	protein_coding	processed_transcript	paired related homeobox 1 [Source:HGNC Symbol;Acc:HGNC:9142]	1	170662728	170739421	1
ENSG00000170540.14	-0.331956	8.43216	14.0114	0.000181709	0.00925992	ENSG00000170540	ARL6IP1	23204	protein_coding	protein_coding	ADP ribosylation factor like GTPase 6 interacting protein 1 [Source:HGNC Symbol;Acc:HGNC:697]	16	18791669	18801572	-1
ENSG00000164100.8	-0.359877	5.34042	14.0143	0.000181428	0.00925992	ENSG00000164100	NDST3	9348	protein_coding	retained_intron	N-deacetylase and N-sulfotransferase 3 [Source:HGNC Symbol;Acc:HGNC:7682]	4	118033618	118258634	1
ENSG00000177045.7	0.639867	1.24647	14.0028	0.000182535	0.00926112	ENSG00000177045	SIX5	147912	protein_coding	protein_coding	SIX homeobox 5 [Source:HGNC Symbol;Acc:HGNC:10891]	19	45764785	45769252	-1
ENSG00000117009.11	-0.504448	3.74563	14.0047	0.000182356	0.00926112	ENSG00000117009	KMO	8564	protein_coding	protein_coding	kynurenine 3-monooxygenase [Source:HGNC Symbol;Acc:HGNC:6381]	1	241532134	241595642	1
ENSG00000172578.11	0.624134	2.35045	13.9981	0.000182999	0.00926431	ENSG00000172578	KLHL6	89857	protein_coding	protein_coding	kelch like family member 6 [Source:HGNC Symbol;Acc:HGNC:18653]	3	183487551	183555706	-1
ENSG00000162267.12	0.878437	0.617617	13.9809	0.000184676	0.00932109	ENSG00000162267	ITIH3	3699	protein_coding	retained_intron	inter-alpha-trypsin inhibitor heavy chain 3 [Source:HGNC Symbol;Acc:HGNC:6168]	3	52794768	52809009	1
ENSG00000237807.3	0.63929	1.23549	13.9742	0.000185332	0.00932109	ENSG00000237807		100507516	lncRNA	lncRNA	novel transcript	8	53493523	53524336	-1
ENSG00000148180.19	0.457782	7.55917	13.9763	0.000185126	0.00932109	ENSG00000148180	GSN	2934	protein_coding	processed_transcript	gelsolin [Source:HGNC Symbol;Acc:HGNC:4620]	9	121207794	121332843	1
ENSG00000108828.15	0.421124	4.76859	13.9667	0.000186076	0.00932247	ENSG00000108828	VAT1	10493	protein_coding	protein_coding	vesicle amine transport 1 [Source:HGNC Symbol;Acc:HGNC:16919]	17	43014607	43025123	-1
ENSG00000170525.19	0.376511	6.72339	13.9617	0.00018657	0.00932247	ENSG00000170525	PFKFB3	5209	protein_coding	protein_coding	6-phosphofructo-2-kinase/fructose-2,6-biphosphatase 3 [Source:HGNC Symbol;Acc:HGNC:8874]	10	6144934	6254644	1
ENSG00000145087.12	-0.409282	7.68285	13.9629	0.000186458	0.00932247	ENSG00000145087	STXBP5L	9515	protein_coding	protein_coding	syntaxin binding protein 5 like [Source:HGNC Symbol;Acc:HGNC:30757]	3	120908072	121424761	1
ENSG00000223953.5	0.573473	2.27018	13.9322	0.000189528	0.00940033	ENSG00000223953	C1QTNF5	114902	protein_coding	protein_coding	C1q and TNF related 5 [Source:HGNC Symbol;Acc:HGNC:14344]	11	119338942	119340940	-1
ENSG00000185811.17	0.484559	3.17466	13.9302	0.000189723	0.00940033	ENSG00000185811	IKZF1	10320	protein_coding	protein_coding	IKAROS family zinc finger 1 [Source:HGNC Symbol;Acc:HGNC:13176]	7	50304068	50405101	1
ENSG00000213722.8	0.45289	3.72577	13.9299	0.000189758	0.00940033	ENSG00000213722	DDAH2	23564	protein_coding	protein_coding	dimethylarginine dimethylaminohydrolase 2 [Source:HGNC Symbol;Acc:HGNC:2716]	6	31727038	31730617	-1
ENSG00000109576.13	-0.24335	3.22639	13.9301	0.000189731	0.00940033	ENSG00000109576	AADAT	51166	protein_coding	protein_coding	aminoadipate aminotransferase [Source:HGNC Symbol;Acc:HGNC:17929]	4	170060222	170091699	-1
ENSG00000134121.9	-0.323166	9.01298	13.9238	0.000190377	0.00941081	ENSG00000134121	CHL1	10752	protein_coding	protein_coding	cell adhesion molecule L1 like [Source:HGNC Symbol;Acc:HGNC:1939]	3	196763	409417	1
ENSG00000074590.13	-0.371733	6.91766	13.9143	0.000191338	0.00943811	ENSG00000074590	NUAK1	9891	protein_coding	protein_coding	NUAK family kinase 1 [Source:HGNC Symbol;Acc:HGNC:14311]	12	106063345	106138954	-1
ENSG00000142961.14	0.362198	3.41807	13.9063	0.000192153	0.00945812	ENSG00000142961	MOB3C	148932	protein_coding	protein_coding	MOB kinase activator 3C [Source:HGNC Symbol;Acc:HGNC:29800]	1	46607715	46616884	-1
ENSG00000069712.12	-0.461205	7.46465	13.8759	0.000195281	0.00959164	NA	NA	NA	NA	NA	NA	NA	NA	NA	NA
ENSG00000106560.10	0.546145	1.94108	13.8654	0.000196382	0.00961278	ENSG00000106560	GIMAP2	26157	protein_coding	retained_intron	GTPase, IMAP family member 2 [Source:HGNC Symbol;Acc:HGNC:21789]	7	150685697	150693641	1
ENSG00000167601.11	0.326537	5.23087	13.8638	0.000196545	0.00961278	ENSG00000167601	AXL	558	protein_coding	protein_coding	AXL receptor tyrosine kinase [Source:HGNC Symbol;Acc:HGNC:905]	19	41219223	41261766	1
ENSG00000229776.1	0.654118	1.04327	13.8463	0.000198385	0.00965937	ENSG00000229776	C4B-AS1	102060414	lncRNA	lncRNA	C4B antisense RNA 1 [Source:HGNC Symbol;Acc:HGNC:39752]	6	32032713	32036258	-1
ENSG00000233627.2	0.654118	1.04327	13.8463	0.000198385	0.00965937	ENSG00000233627	C4A-AS1	NA	lncRNA	lncRNA	C4A antisense RNA 1 [Source:HGNC Symbol;Acc:HGNC:39753]	6	31999976	32003521	-1
ENSG00000198838.13	0.319676	7.50806	13.8428	0.000198752	0.00965937	ENSG00000198838	RYR3	6263	protein_coding	protein_coding	ryanodine receptor 3 [Source:HGNC Symbol;Acc:HGNC:10485]	15	33310962	33866121	1
ENSG00000176170.13	0.659002	1.45373	13.8098	0.000202278	0.0098048	ENSG00000176170	SPHK1	8877	protein_coding	protein_coding	sphingosine kinase 1 [Source:HGNC Symbol;Acc:HGNC:11240]	17	76376584	76387860	1
ENSG00000124067.16	0.472722	4.2554	13.8009	0.000203241	0.0098048	ENSG00000124067	SLC12A4	6560	protein_coding	protein_coding	solute carrier family 12 member 4 [Source:HGNC Symbol;Acc:HGNC:10913]	16	67943474	67969601	-1
ENSG00000152818.18	0.323052	7.45156	13.799	0.000203444	0.0098048	ENSG00000152818	UTRN	7402	protein_coding	protein_coding	utrophin [Source:HGNC Symbol;Acc:HGNC:12635]	6	144285701	144853034	1
ENSG00000177570.13	-0.330191	6.88674	13.7998	0.000203357	0.0098048	ENSG00000177570	SAMD12	401474	protein_coding	protein_coding	sterile alpha motif domain containing 12 [Source:HGNC Symbol;Acc:HGNC:31750]	8	118189455	118622112	-1
ENSG00000159314.11	0.389338	3.27387	13.785	0.000204964	0.0098575	ENSG00000159314	ARHGAP27	201176	protein_coding	protein_coding	Rho GTPase activating protein 27 [Source:HGNC Symbol;Acc:HGNC:31813]	17	45393902	45434421	-1
ENSG00000114861.18	-0.240063	6.01966	13.7798	0.000205531	0.00986421	ENSG00000114861	FOXP1	27086	protein_coding	protein_coding	forkhead box P1 [Source:HGNC Symbol;Acc:HGNC:3823]	3	70954708	71583989	-1
ENSG00000040341.17	-0.284195	6.87686	13.7688	0.000206745	0.00990191	ENSG00000040341	STAU2	27067	protein_coding	protein_coding	staufen double-stranded RNA binding protein 2 [Source:HGNC Symbol;Acc:HGNC:11371]	8	73420369	73747708	-1
ENSG00000196767.6	0.545369	1.69433	13.7568	0.000208063	0.00993241	ENSG00000196767	POU3F4	5456	protein_coding	protein_coding	POU class 3 homeobox 4 [Source:HGNC Symbol;Acc:HGNC:9217]	X	83508290	83512127	1
ENSG00000152990.13	0.363425	6.11459	13.7552	0.000208243	0.00993241	ENSG00000152990	ADGRA3	166647	protein_coding	nonsense_mediated_decay	adhesion G protein-coupled receptor A3 [Source:HGNC Symbol;Acc:HGNC:13839]	4	22345071	22516066	-1
ENSG00000161405.16	-0.524258	2.0447	13.7505	0.000208763	0.00993669	ENSG00000161405	IKZF3	22806	protein_coding	protein_coding	IKAROS family zinc finger 3 [Source:HGNC Symbol;Acc:HGNC:13178]	17	39757718	39864312	-1
ENSG00000104870.12	0.45888	4.14795	13.7328	0.000210739	0.0100101	ENSG00000104870	FCGRT	2217	protein_coding	retained_intron	Fc fragment of IgG receptor and transporter [Source:HGNC Symbol;Acc:HGNC:3621]	19	49506816	49526428	1
ENSG00000104447.12	0.293914	7.05638	13.7279	0.000211296	0.010016	ENSG00000104447	TRPS1	7227	protein_coding	protein_coding	transcriptional repressor GATA binding 1 [Source:HGNC Symbol;Acc:HGNC:12340]	8	115408496	115809673	-1
ENSG00000172361.5	0.461073	1.4363	13.7222	0.000211933	0.0100256	ENSG00000172361	CFAP53	220136	protein_coding	protein_coding	cilia and flagella associated protein 53 [Source:HGNC Symbol;Acc:HGNC:26530]	18	50227193	50266495	-1
ENSG00000054654.16	0.390412	6.5914	13.7166	0.00021257	0.0100351	ENSG00000054654	SYNE2	23224	protein_coding	protein_coding	spectrin repeat containing nuclear envelope protein 2 [Source:HGNC Symbol;Acc:HGNC:17084]	14	63761899	64226433	1
ENSG00000157423.17	0.267934	5.59964	13.6979	0.000214694	0.0101147	ENSG00000157423	HYDIN	54768	protein_coding	protein_coding	HYDIN axonemal central pair apparatus protein [Source:HGNC Symbol;Acc:HGNC:19368]	16	70802084	71230722	-1
ENSG00000133124.11	0.498022	1.7475	13.6893	0.000215685	0.0101407	ENSG00000133124	IRS4	8471	protein_coding	protein_coding	insulin receptor substrate 4 [Source:HGNC Symbol;Acc:HGNC:6128]	X	108719946	108736563	-1
ENSG00000112773.15	0.602026	3.0733	13.6541	0.000219763	0.0102904	ENSG00000112773	TENT5A	55603	protein_coding	protein_coding	terminal nucleotidyltransferase 5A [Source:HGNC Symbol;Acc:HGNC:18345]	6	81491439	81752774	-1
ENSG00000213064.9	0.34425	6.82749	13.6541	0.00021976	0.0102904	ENSG00000213064	SFT2D2	375035	protein_coding	processed_transcript	SFT2 domain containing 2 [Source:HGNC Symbol;Acc:HGNC:25140]	1	168225938	168253021	1
ENSG00000183807.7	-0.471162	1.94472	13.6503	0.000220206	0.0102904	ENSG00000183807	FAM162B	221303	protein_coding	protein_coding	family with sequence similarity 162 member B [Source:HGNC Symbol;Acc:HGNC:21549]	6	116752197	116765719	-1
ENSG00000148925.10	-0.28295	6.53295	13.6441	0.000220931	0.0103034	ENSG00000148925	BTBD10	84280	protein_coding	protein_coding	BTB domain containing 10 [Source:HGNC Symbol;Acc:HGNC:21445]	11	13388008	13463297	-1
ENSG00000152936.10	0.747783	0.707872	13.6283	0.000222798	0.0103279	ENSG00000152936	LMNTD1	160492	protein_coding	protein_coding	lamin tail domain containing 1 [Source:HGNC Symbol;Acc:HGNC:26683]	12	25409307	25648579	-1
ENSG00000102034.16	0.549144	0.867407	13.6304	0.000222552	0.0103279	ENSG00000102034	ELF4	2000	protein_coding	protein_coding	E74 like ETS transcription factor 4 [Source:HGNC Symbol;Acc:HGNC:3319]	X	130063955	130110716	-1
ENSG00000214447.4	0.444814	2.65226	13.6343	0.000222093	0.0103279	ENSG00000214447	FAM187A	100528020	protein_coding	protein_coding	family with sequence similarity 187 member A [Source:HGNC Symbol;Acc:HGNC:35153]	17	44899712	44905390	1
ENSG00000186951.16	0.325439	5.49683	13.6133	0.000224587	0.0103692	ENSG00000186951	PPARA	5465	protein_coding	protein_coding	peroxisome proliferator activated receptor alpha [Source:HGNC Symbol;Acc:HGNC:9232]	22	46150521	46243756	1
ENSG00000271892.1	-0.578986	0.504245	13.615	0.000224383	0.0103692	ENSG00000271892		NA	lncRNA	lncRNA	novel transcript	5	17107360	17107789	-1
ENSG00000083720.12	-0.334379	6.92584	13.5979	0.000226444	0.010434	ENSG00000083720	OXCT1	5019	protein_coding	protein_coding	3-oxoacid CoA-transferase 1 [Source:HGNC Symbol;Acc:HGNC:8527]	5	41730065	41870425	-1
ENSG00000152049.6	0.733916	3.15951	13.5867	0.000227792	0.010464	ENSG00000152049	KCNE4	23704	protein_coding	protein_coding	potassium voltage-gated channel subfamily E regulatory subunit 4 [Source:HGNC Symbol;Acc:HGNC:6244]	2	223051814	223198399	1
ENSG00000121207.11	0.624583	2.37218	13.5745	0.000229277	0.010464	ENSG00000121207	LRAT	9227	protein_coding	processed_transcript	lecithin retinol acyltransferase [Source:HGNC Symbol;Acc:HGNC:6685]	4	154626945	154753120	1
ENSG00000138119.16	0.445821	4.11534	13.5738	0.000229359	0.010464	ENSG00000138119	MYOF	26509	protein_coding	nonsense_mediated_decay	myoferlin [Source:HGNC Symbol;Acc:HGNC:3656]	10	93306429	93482334	-1
ENSG00000144893.12	-0.193282	6.25643	13.571	0.000229704	0.010464	ENSG00000144893	MED12L	116931	protein_coding	processed_transcript	mediator complex subunit 12L [Source:HGNC Symbol;Acc:HGNC:16050]	3	151085697	151437072	1
ENSG00000157680.15	-0.318617	7.3976	13.5701	0.000229814	0.010464	ENSG00000157680	DGKI	9162	protein_coding	protein_coding	diacylglycerol kinase iota [Source:HGNC Symbol;Acc:HGNC:2855]	7	137381037	137847092	-1
ENSG00000229425.2	-0.667798	3.26425	13.5736	0.000229387	0.010464	ENSG00000229425		101927745	lncRNA	lncRNA	novel transcript	21	15368966	15627342	-1
ENSG00000095777.14	0.956296	-0.0490288	13.5578	0.000231331	0.0105123	ENSG00000095777	MYO3A	53904	protein_coding	retained_intron	myosin IIIA [Source:HGNC Symbol;Acc:HGNC:7601]	10	25934229	26212532	1
ENSG00000184988.8	0.449094	1.8145	13.5481	0.000232524	0.0105458	ENSG00000184988	TMEM106A	113277	protein_coding	protein_coding	transmembrane protein 106A [Source:HGNC Symbol;Acc:HGNC:28288]	17	43211835	43220041	1
ENSG00000279281.1	0.486228	1.55969	13.5345	0.000234212	0.0105843	ENSG00000279281		NA	TEC	TEC	TEC	17	57448218	57450291	1
ENSG00000132669.12	0.293015	5.56901	13.5305	0.000234718	0.0105843	ENSG00000132669	RIN2	54453	protein_coding	processed_transcript	Ras and Rab interactor 2 [Source:HGNC Symbol;Acc:HGNC:18750]	20	19757606	20002457	1
ENSG00000216863.9	-0.44987	4.08331	13.5303	0.000234749	0.0105843	ENSG00000216863	LY86-AS1	285780	lncRNA	lncRNA	LY86 antisense RNA 1 [Source:HGNC Symbol;Acc:HGNC:26593]	6	6346465	6622771	-1
ENSG00000254166.2	0.682669	0.442204	13.5092	0.000237395	0.0106207	ENSG00000254166	CASC19	103164619	lncRNA	lncRNA	cancer susceptibility 19 [Source:HGNC Symbol;Acc:HGNC:49476]	8	127072694	127227541	-1
ENSG00000108405.3	0.651879	0.0918691	13.5194	0.000236112	0.0106207	ENSG00000108405	P2RX1	5023	protein_coding	retained_intron	purinergic receptor P2X 1 [Source:HGNC Symbol;Acc:HGNC:8533]	17	3896592	3916476	-1
ENSG00000027075.14	0.418177	3.5479	13.5093	0.00023738	0.0106207	ENSG00000027075	PRKCH	5583	protein_coding	protein_coding	protein kinase C eta [Source:HGNC Symbol;Acc:HGNC:9403]	14	61187559	61550976	1
ENSG00000138311.15	-0.395754	7.12164	13.5162	0.000236513	0.0106207	ENSG00000138311	ZNF365	22891	protein_coding	protein_coding	zinc finger protein 365 [Source:HGNC Symbol;Acc:HGNC:18194]	10	62374192	62480288	1
ENSG00000087245.12	0.565324	1.5098	13.5007	0.000238473	0.0106483	ENSG00000087245	MMP2	4313	protein_coding	protein_coding	matrix metallopeptidase 2 [Source:HGNC Symbol;Acc:HGNC:7166]	16	55389700	55506691	1
ENSG00000091436.16	0.387439	5.32112	13.4937	0.00023937	0.0106611	ENSG00000091436	MAP3K20	51776	protein_coding	protein_coding	mitogen-activated protein kinase kinase kinase 20 [Source:HGNC Symbol;Acc:HGNC:17797]	2	173075435	173268015	1
ENSG00000165209.18	-0.351086	6.26676	13.4912	0.000239685	0.0106611	ENSG00000165209	STRBP	55342	protein_coding	processed_transcript	spermatid perinuclear RNA binding protein [Source:HGNC Symbol;Acc:HGNC:16462]	9	123109500	123268586	-1
ENSG00000215244.2	0.528421	2.38171	13.4811	0.000240974	0.0106978	ENSG00000215244	LINC02649	399715	lncRNA	lncRNA	long intergenic non-protein coding RNA 2649 [Source:HGNC Symbol;Acc:HGNC:54134]	10	6271169	6353827	1
ENSG00000158006.13	0.26287	2.98399	13.4767	0.000241548	0.0107028	ENSG00000158006	PAFAH2	5051	protein_coding	protein_coding	platelet activating factor acetylhydrolase 2 [Source:HGNC Symbol;Acc:HGNC:8579]	1	25959767	25998117	-1
ENSG00000162779.21	0.716889	-0.0485953	13.4533	0.000244579	0.0108163	ENSG00000162779	AXDND1	126859	protein_coding	protein_coding	axonemal dynein light chain domain containing 1 [Source:HGNC Symbol;Acc:HGNC:26564]	1	179365720	179554735	1
ENSG00000231312.6	-0.290962	4.17963	13.44	0.000246311	0.0108721	ENSG00000231312	MAP4K3-DT	NA	lncRNA	lncRNA	MAP4K3 divergent transcript [Source:HGNC Symbol;Acc:HGNC:54056]	2	39436530	39665343	1
ENSG00000203472.3	0.662595	0.989056	13.4324	0.000247316	0.0108956	ENSG00000203472		NA	lncRNA	lncRNA	novel transcript, antisense to CHST6	16	75475896	75495407	1
ENSG00000173221.13	-0.421327	4.15975	13.3939	0.000252449	0.0111005	ENSG00000173221	GLRX	2745	protein_coding	protein_coding	glutaredoxin [Source:HGNC Symbol;Acc:HGNC:4330]	5	95751319	95822726	-1
ENSG00000072786.12	0.352364	3.23235	13.3831	0.000253908	0.0111223	ENSG00000072786	STK10	6793	protein_coding	protein_coding	serine/threonine kinase 10 [Source:HGNC Symbol;Acc:HGNC:11388]	5	172042079	172188224	-1
ENSG00000136267.13	-0.350323	7.32407	13.3866	0.000253427	0.0111223	ENSG00000136267	DGKB	1607	protein_coding	protein_coding	diacylglycerol kinase beta [Source:HGNC Symbol;Acc:HGNC:2850]	7	14145049	14974777	-1
ENSG00000261359.2	0.609556	0.00371453	13.3717	0.000255451	0.0111476	ENSG00000261359	PYCARD-AS1	100652740	lncRNA	lncRNA	PYCARD antisense RNA 1 [Source:HGNC Symbol;Acc:HGNC:45036]	16	31201885	31203452	1
ENSG00000170786.12	-0.4891	2.35548	13.3747	0.000255047	0.0111476	ENSG00000170786	SDR16C5	195814	protein_coding	protein_coding	short chain dehydrogenase/reductase family 16C member 5 [Source:HGNC Symbol;Acc:HGNC:30311]	8	56300005	56320776	-1
ENSG00000163453.11	0.504411	6.18605	13.3578	0.000257344	0.0112027	ENSG00000163453	IGFBP7	3490	protein_coding	processed_transcript	insulin like growth factor binding protein 7 [Source:HGNC Symbol;Acc:HGNC:5476]	4	57030773	57110385	-1
ENSG00000178385.14	-0.188527	6.95241	13.3518	0.00025817	0.0112027	ENSG00000178385	PLEKHM3	389072	protein_coding	protein_coding	pleckstrin homology domain containing M3 [Source:HGNC Symbol;Acc:HGNC:34006]	2	207821288	208025527	-1
ENSG00000256193.5	-0.862192	3.26121	13.3551	0.000257724	0.0112027	ENSG00000256193	LINC00507	100862680	lncRNA	lncRNA	long intergenic non-protein coding RNA 507 [Source:HGNC Symbol;Acc:HGNC:43558]	12	127914707	127960028	1
ENSG00000174844.14	0.670252	2.13073	13.3477	0.000258735	0.0112033	ENSG00000174844	DNAH12	201625	protein_coding	protein_coding	dynein axonemal heavy chain 12 [Source:HGNC Symbol;Acc:HGNC:2943]	3	57293699	57544344	-1
ENSG00000107518.16	-0.482331	9.86021	13.3447	0.000259153	0.0112033	ENSG00000107518	ATRNL1	26033	protein_coding	nonsense_mediated_decay	attractin like 1 [Source:HGNC Symbol;Acc:HGNC:29063]	10	115093365	115948999	1
ENSG00000188916.8	0.306488	3.42383	13.3231	0.000262152	0.0112894	ENSG00000188916	INSYN2A	642938	protein_coding	protein_coding	inhibitory synaptic factor 2A [Source:HGNC Symbol;Acc:HGNC:33859]	10	127135426	127196591	-1
ENSG00000140718.20	-0.176756	7.08288	13.3193	0.00026269	0.0112894	ENSG00000140718	FTO	79068	protein_coding	protein_coding	FTO alpha-ketoglutarate dependent dioxygenase [Source:HGNC Symbol;Acc:HGNC:24678]	16	53701692	54158512	1
ENSG00000145819.15	-0.228674	7.66747	13.3224	0.000262258	0.0112894	ENSG00000145819	ARHGAP26	23092	protein_coding	protein_coding	Rho GTPase activating protein 26 [Source:HGNC Symbol;Acc:HGNC:17073]	5	142770377	143229011	1
ENSG00000156411.9	-0.360604	5.48827	13.3142	0.0002634	0.0112894	ENSG00000156411	ATP5MPL	9556	protein_coding	protein_coding	ATP synthase membrane subunit 6.8PL [Source:HGNC Symbol;Acc:HGNC:1188]	14	103912288	103928269	-1
ENSG00000170579.16	-0.399051	7.65216	13.3129	0.00026359	0.0112894	ENSG00000170579	DLGAP1	9229	protein_coding	protein_coding	DLG associated protein 1 [Source:HGNC Symbol;Acc:HGNC:2905]	18	3496032	4455307	-1
ENSG00000197291.8	0.444063	1.5598	13.2943	0.000266218	0.0113426	ENSG00000197291	RAMP2-AS1	100190938	lncRNA	lncRNA	RAMP2 antisense RNA 1 [Source:HGNC Symbol;Acc:HGNC:44358]	17	42753914	42761257	-1
ENSG00000111783.12	0.36662	5.42205	13.2911	0.000266662	0.0113426	ENSG00000111783	RFX4	5992	protein_coding	protein_coding	regulatory factor X4 [Source:HGNC Symbol;Acc:HGNC:9985]	12	106583004	106762803	1
ENSG00000106536.19	-0.354379	3.32217	13.2939	0.000266271	0.0113426	ENSG00000106536	POU6F2	11281	protein_coding	protein_coding	POU class 6 homeobox 2 [Source:HGNC Symbol;Acc:HGNC:21694]	7	38977909	39493095	1
ENSG00000223930.5	-0.821307	0.338497	13.2902	0.000266799	0.0113426	ENSG00000223930		NA	lncRNA	lncRNA	novel transcript, antisense to KCNMB2	3	178164008	178385479	-1
ENSG00000175287.18	0.525601	3.43168	13.2828	0.000267847	0.0113454	ENSG00000175287	PHYHD1	254295	protein_coding	protein_coding	phytanoyl-CoA dioxygenase domain containing 1 [Source:HGNC Symbol;Acc:HGNC:23396]	9	128920966	128942041	1
ENSG00000071127.16	0.303886	6.04841	13.2844	0.000267625	0.0113454	ENSG00000071127	WDR1	9948	protein_coding	protein_coding	WD repeat domain 1 [Source:HGNC Symbol;Acc:HGNC:12754]	4	10074339	10116949	-1
ENSG00000013392.7	-0.252001	4.22637	13.2773	0.000268643	0.0113583	ENSG00000013392	RWDD2A	112611	protein_coding	protein_coding	RWD domain containing 2A [Source:HGNC Symbol;Acc:HGNC:21385]	6	83193357	83198935	1
ENSG00000137766.16	-0.350853	7.60911	13.2662	0.00027023	0.0113837	ENSG00000137766	UNC13C	440279	protein_coding	protein_coding	unc-13 homolog C [Source:HGNC Symbol;Acc:HGNC:23149]	15	53978201	54633414	1
ENSG00000182621.17	-0.373901	7.54715	13.2677	0.000270015	0.0113837	ENSG00000182621	PLCB1	23236	protein_coding	protein_coding	phospholipase C beta 1 [Source:HGNC Symbol;Acc:HGNC:15917]	20	8077251	8968360	1
ENSG00000136205.16	0.415214	6.95914	13.2549	0.000271865	0.0114317	ENSG00000136205	TNS3	64759	protein_coding	protein_coding	tensin 3 [Source:HGNC Symbol;Acc:HGNC:21616]	7	47275154	47582558	-1
ENSG00000108950.11	0.385773	2.84705	13.2373	0.000274437	0.0114771	ENSG00000108950	FAM20A	54757	protein_coding	processed_transcript	FAM20A golgi associated secretory pathway pseudokinase [Source:HGNC Symbol;Acc:HGNC:23015]	17	68535113	68601367	-1
ENSG00000198954.7	-0.240776	5.73196	13.2397	0.000274081	0.0114771	ENSG00000198954	KIFBP	26128	protein_coding	retained_intron	kinesin family binding protein [Source:HGNC Symbol;Acc:HGNC:23419]	10	68988803	69043544	1
ENSG00000054277.13	-0.506537	4.13307	13.2412	0.000273863	0.0114771	ENSG00000054277	OPN3	23596	protein_coding	processed_transcript	opsin 3 [Source:HGNC Symbol;Acc:HGNC:14007]	1	241590102	241677376	-1
ENSG00000117318.8	0.550384	4.21995	13.2174	0.000277366	0.0115787	ENSG00000117318	ID3	3399	protein_coding	protein_coding	inhibitor of DNA binding 3, HLH protein [Source:HGNC Symbol;Acc:HGNC:5362]	1	23557926	23559501	-1
ENSG00000259780.3	0.59508	1.28325	13.179	0.000283108	0.011797	ENSG00000259780		NA	lncRNA	lncRNA	novel transcript	16	2235689	2236913	-1
ENSG00000183160.8	0.476031	3.0283	13.1689	0.000284628	0.011839	ENSG00000183160	TMEM119	338773	protein_coding	protein_coding	transmembrane protein 119 [Source:HGNC Symbol;Acc:HGNC:27884]	12	108589851	108598320	-1
ENSG00000245832.6	0.727323	0.223378	13.1456	0.000288193	0.0119657	ENSG00000245832	MIR4300HG	101928989	lncRNA	lncRNA	MIR4300 host gene [Source:HGNC Symbol;Acc:HGNC:52003]	11	81821272	82718299	-1
ENSG00000115380.19	0.550593	6.24358	13.1382	0.000289332	0.0119914	ENSG00000115380	EFEMP1	2202	protein_coding	protein_coding	EGF containing fibulin extracellular matrix protein 1 [Source:HGNC Symbol;Acc:HGNC:3218]	2	55865967	55924139	-1
ENSG00000115165.9	0.69171	1.17093	13.1327	0.000290192	0.0120055	ENSG00000115165	CYTIP	9595	protein_coding	protein_coding	cytohesin 1 interacting protein [Source:HGNC Symbol;Acc:HGNC:9506]	2	157414619	157488961	-1
ENSG00000048052.21	-0.225505	5.92097	13.1276	0.000290983	0.0120167	ENSG00000048052	HDAC9	9734	protein_coding	protein_coding	histone deacetylase 9 [Source:HGNC Symbol;Acc:HGNC:14065]	7	18086949	19002416	1
ENSG00000158517.13	0.651626	0.443056	13.1118	0.000293444	0.0120752	ENSG00000158517	NCF1	653361	protein_coding	protein_coding	neutrophil cytosolic factor 1 [Source:HGNC Symbol;Acc:HGNC:7660]	7	74773962	74789376	1
ENSG00000107758.15	-0.347405	7.3488	13.1119	0.000293422	0.0120752	ENSG00000107758	PPP3CB	5532	protein_coding	protein_coding	protein phosphatase 3 catalytic subunit beta [Source:HGNC Symbol;Acc:HGNC:9315]	10	73436433	73496024	-1
ENSG00000237187.8	-0.21527	5.71874	13.1023	0.00029494	0.0121151	ENSG00000237187	NR2F1-AS1	441094	lncRNA	lncRNA	NR2F1 antisense RNA 1 [Source:HGNC Symbol;Acc:HGNC:48622]	5	93360779	93585649	-1
ENSG00000108846.15	0.637749	0.695262	13.0982	0.000295579	0.0121198	ENSG00000108846	ABCC3	8714	protein_coding	protein_coding	ATP binding cassette subfamily C member 3 [Source:HGNC Symbol;Acc:HGNC:54]	17	50634777	50692253	1
ENSG00000002746.14	-0.438221	6.49432	13.0621	0.000301337	0.012334	ENSG00000002746	HECW1	23072	protein_coding	protein_coding	HECT, C2 and WW domain containing E3 ubiquitin protein ligase 1 [Source:HGNC Symbol;Acc:HGNC:22195]	7	43112629	43566001	1
ENSG00000250742.2	0.590405	0.362336	13.0566	0.000302223	0.0123483	ENSG00000250742	LINC02381	400043	lncRNA	lncRNA	long intergenic non-protein coding RNA 2381 [Source:HGNC Symbol;Acc:HGNC:53304]	12	54126082	54147485	1
ENSG00000258818.3	0.646969	2.08967	13.0429	0.000304437	0.0124169	ENSG00000258818	RNASE4	6038	protein_coding	protein_coding	ribonuclease A family member 4 [Source:HGNC Symbol;Acc:HGNC:10047]	14	20684560	20701216	1
ENSG00000173821.19	0.267564	7.55932	13.023	0.000307697	0.0125276	ENSG00000173821	RNF213	57674	protein_coding	protein_coding	ring finger protein 213 [Source:HGNC Symbol;Acc:HGNC:14539]	17	80260866	80398786	1
ENSG00000151500.14	-0.237621	4.90925	13.019	0.00030835	0.0125322	ENSG00000151500	THYN1	29087	protein_coding	protein_coding	thymocyte nuclear protein 1 [Source:HGNC Symbol;Acc:HGNC:29560]	11	134248279	134253370	-1
ENSG00000282608.1	0.530419	3.09834	12.9925	0.000312748	0.012681	ENSG00000282608	ADORA3	140	protein_coding	protein_coding	adenosine A3 receptor [Source:HGNC Symbol;Acc:HGNC:268]	1	111499429	111503633	-1
ENSG00000137501.17	-0.3612	7.81031	12.9903	0.000313111	0.012681	ENSG00000137501	SYTL2	54843	protein_coding	protein_coding	synaptotagmin like 2 [Source:HGNC Symbol;Acc:HGNC:15585]	11	85694224	85811159	-1
ENSG00000184305.14	-0.326485	5.55938	12.9819	0.000314508	0.0127153	ENSG00000184305	CCSER1	401145	protein_coding	nonsense_mediated_decay	coiled-coil serine rich protein 1 [Source:HGNC Symbol;Acc:HGNC:29349]	4	90127535	91601913	1
ENSG00000153107.11	-0.158905	6.05841	12.9725	0.000316095	0.0127571	ENSG00000153107	ANAPC1	64682	protein_coding	nonsense_mediated_decay	anaphase promoting complex subunit 1 [Source:HGNC Symbol;Acc:HGNC:19988]	2	111611639	111884690	-1
ENSG00000240583.11	0.670586	6.84626	12.9678	0.000316891	0.012763	ENSG00000240583	AQP1	358	protein_coding	protein_coding	aquaporin 1 (Colton blood group) [Source:HGNC Symbol;Acc:HGNC:633]	7	30911853	30925517	1
ENSG00000109756.8	-0.244942	7.97755	12.9651	0.000317347	0.012763	ENSG00000109756	RAPGEF2	9693	protein_coding	protein_coding	Rap guanine nucleotide exchange factor 2 [Source:HGNC Symbol;Acc:HGNC:16854]	4	159103013	159360174	1
ENSG00000226963.1	0.653747	-0.0735198	12.938	0.000321971	0.0128313	ENSG00000226963		NA	lncRNA	lncRNA	novel transcript	2	172427774	172428603	-1
ENSG00000185215.8	0.437642	3.69504	12.926	0.000324047	0.0128313	ENSG00000185215	TNFAIP2	7127	protein_coding	protein_coding	TNF alpha induced protein 2 [Source:HGNC Symbol;Acc:HGNC:11895]	14	103121476	103137439	1
ENSG00000197321.14	0.36627	4.12469	12.9289	0.000323553	0.0128313	ENSG00000197321	SVIL	6840	protein_coding	protein_coding	supervillin [Source:HGNC Symbol;Acc:HGNC:11480]	10	29457338	29736959	-1
ENSG00000092820.17	0.338643	6.60451	12.9328	0.000322872	0.0128313	ENSG00000092820	EZR	7430	protein_coding	protein_coding	ezrin [Source:HGNC Symbol;Acc:HGNC:12691]	6	158765741	158819368	-1
ENSG00000167202.11	0.213799	5.19411	12.9344	0.000322607	0.0128313	ENSG00000167202	TBC1D2B	23102	protein_coding	protein_coding	TBC1 domain family member 2B [Source:HGNC Symbol;Acc:HGNC:29183]	15	77984036	78077724	-1
ENSG00000173611.17	-0.29926	6.88614	12.9513	0.000319708	0.0128313	ENSG00000173611	SCAI	286205	protein_coding	protein_coding	suppressor of cancer cell invasion [Source:HGNC Symbol;Acc:HGNC:26709]	9	124942608	125143528	-1
ENSG00000085433.15	-0.311253	7.38086	12.927	0.000323869	0.0128313	ENSG00000085433	WDR47	22911	protein_coding	protein_coding	WD repeat domain 47 [Source:HGNC Symbol;Acc:HGNC:29141]	1	108970214	109042113	-1
ENSG00000134333.13	-0.33415	7.18134	12.9355	0.000322404	0.0128313	ENSG00000134333	LDHA	3939	protein_coding	protein_coding	lactate dehydrogenase A [Source:HGNC Symbol;Acc:HGNC:6535]	11	18394560	18408425	1
ENSG00000203668.2	-0.401463	5.70433	12.9285	0.000323612	0.0128313	ENSG00000203668	CHML	1122	protein_coding	protein_coding	CHM like Rab escort protein [Source:HGNC Symbol;Acc:HGNC:1941]	1	241628851	241640369	-1
ENSG00000131386.17	0.578879	6.56416	12.8785	0.000332375	0.0131364	ENSG00000131386	GALNT15	117248	protein_coding	protein_coding	polypeptide N-acetylgalactosaminyltransferase 15 [Source:HGNC Symbol;Acc:HGNC:21531]	3	16174680	16231992	1
ENSG00000171714.10	-0.319747	6.41884	12.8724	0.00033346	0.0131364	ENSG00000171714	ANO5	203859	protein_coding	processed_transcript	anoctamin 5 [Source:HGNC Symbol;Acc:HGNC:27337]	11	21799934	22283357	1
ENSG00000114279.13	-0.467133	7.20611	12.8733	0.000333311	0.0131364	ENSG00000114279	FGF12	2257	protein_coding	protein_coding	fibroblast growth factor 12 [Source:HGNC Symbol;Acc:HGNC:3668]	3	192139390	192767764	-1
ENSG00000124198.8	-0.207898	7.26724	12.8588	0.000335892	0.0132044	ENSG00000124198	ARFGEF2	10564	protein_coding	protein_coding	ADP ribosylation factor guanine nucleotide exchange factor 2 [Source:HGNC Symbol;Acc:HGNC:15853]	20	48921711	49036693	1
ENSG00000174145.7	-0.490492	4.91578	12.8564	0.000336331	0.0132044	ENSG00000174145	NWD2	57495	protein_coding	protein_coding	NACHT and WD repeat domain containing 2 [Source:HGNC Symbol;Acc:HGNC:29229]	4	37244743	37449463	1
ENSG00000223773.7	0.551188	0.0584353	12.8497	0.000337537	0.0132069	ENSG00000223773	CD99P1	401577	transcribed_unprocessed_pseudogene	processed_transcript	CD99 molecule pseudogene 1 [Source:HGNC Symbol;Acc:HGNC:7083]	X	2609348	2657229	1
ENSG00000223773.7_PAR_Y	0.551188	0.0584353	12.8497	0.000337537	0.0132069	ENSG00000223773	CD99P1	401577	transcribed_unprocessed_pseudogene	processed_transcript	CD99 molecule pseudogene 1 [Source:HGNC Symbol;Acc:HGNC:7083]	X	2609348	2657229	1
ENSG00000104324.15	0.345664	4.55612	12.8318	0.000340774	0.0132885	ENSG00000104324	CPQ	10404	protein_coding	protein_coding	carboxypeptidase Q [Source:HGNC Symbol;Acc:HGNC:16910]	8	96645242	97149654	1
ENSG00000140740.10	-0.247732	6.80415	12.8333	0.000340504	0.0132885	ENSG00000140740	UQCRC2	7385	protein_coding	protein_coding	ubiquinol-cytochrome c reductase core protein 2 [Source:HGNC Symbol;Acc:HGNC:12586]	16	21953288	21983660	1
ENSG00000182240.15	0.415505	3.42877	12.8174	0.00034341	0.0133687	ENSG00000182240	BACE2	25825	protein_coding	protein_coding	beta-secretase 2 [Source:HGNC Symbol;Acc:HGNC:934]	21	41167801	41282530	1
ENSG00000162630.5	-0.346016	5.8006	12.7997	0.000346668	0.0134728	ENSG00000162630	B3GALT2	8707	protein_coding	protein_coding	beta-1,3-galactosyltransferase 2 [Source:HGNC Symbol;Acc:HGNC:917]	1	193178730	193186613	-1
ENSG00000117114.19	-0.30254	6.72528	12.796	0.000347364	0.0134771	ENSG00000117114	ADGRL2	23266	protein_coding	processed_transcript	adhesion G protein-coupled receptor L2 [Source:HGNC Symbol;Acc:HGNC:18582]	1	81306147	81992436	1
ENSG00000250208.6	0.776365	0.700076	12.7909	0.000348312	0.0134913	ENSG00000250208	FZD10-AS1	440119	lncRNA	lncRNA	FZD10 antisense divergent transcript [Source:HGNC Symbol;Acc:HGNC:48632]	12	130144315	130162256	-1
ENSG00000169752.16	-0.308701	3.14355	12.787	0.000349044	0.013497	ENSG00000169752	NRG4	145957	protein_coding	processed_transcript	neuregulin 4 [Source:HGNC Symbol;Acc:HGNC:29862]	15	75935969	76059795	-1
ENSG00000135378.3	0.662008	1.01505	12.783	0.000349787	0.0135031	ENSG00000135378	PRRG4	79056	protein_coding	protein_coding	proline rich and Gla domain 4 [Source:HGNC Symbol;Acc:HGNC:30799]	11	32829927	32858120	1
ENSG00000158985.13	-0.253029	7.08118	12.7675	0.000352699	0.0135928	ENSG00000158985	CDC42SE2	56990	protein_coding	protein_coding	CDC42 small effector 2 [Source:HGNC Symbol;Acc:HGNC:18547]	5	131245493	131398447	1
ENSG00000010671.15	0.496234	1.86959	12.7634	0.000353469	0.0135997	ENSG00000010671	BTK	695	protein_coding	protein_coding	Bruton tyrosine kinase [Source:HGNC Symbol;Acc:HGNC:1133]	X	101349447	101390796	-1
ENSG00000228408.6	0.80515	4.83516	12.7566	0.000354753	0.0136216	ENSG00000228408		NA	lncRNA	lncRNA	novel transcript	6	149217926	149245554	1
ENSG00000164951.15	-0.424007	7.80131	12.7542	0.000355217	0.0136216	ENSG00000164951	PDP1	54704	protein_coding	processed_transcript	pyruvate dehyrogenase phosphatase catalytic subunit 1 [Source:HGNC Symbol;Acc:HGNC:9279]	8	93857807	93926068	1
ENSG00000188133.5	0.728311	0.880466	12.7491	0.000356182	0.0136359	ENSG00000188133	TMEM215	401498	protein_coding	protein_coding	transmembrane protein 215 [Source:HGNC Symbol;Acc:HGNC:33816]	9	32783540	32789201	1
ENSG00000257027.1	0.444197	2.37338	12.7349	0.000358904	0.0137174	ENSG00000257027		NA	lncRNA	lncRNA	novel transcript	12	9658567	9662085	1
ENSG00000213145.9	0.874231	0.484058	12.7102	0.000363669	0.0138308	ENSG00000213145	CRIP1	1396	protein_coding	retained_intron	cysteine rich protein 1 [Source:HGNC Symbol;Acc:HGNC:2360]	14	105486317	105488947	1
ENSG00000275620.1	0.671739	2.39917	12.711	0.000363515	0.0138308	ENSG00000275620		100192386	lncRNA	lncRNA	uncharacterized LOC100192386 [Source:NCBI gene (formerly Entrezgene);Acc:100192386]	20	63253978	63261615	1
ENSG00000100060.17	0.522939	1.7113	12.7118	0.000363348	0.0138308	ENSG00000100060	MFNG	4242	protein_coding	protein_coding	MFNG O-fucosylpeptide 3-beta-N-acetylglucosaminyltransferase [Source:HGNC Symbol;Acc:HGNC:7038]	22	37469063	37486393	-1
ENSG00000006453.13	0.405492	1.39195	12.6988	0.000365885	0.0138789	ENSG00000006453	BAIAP2L1	55971	protein_coding	protein_coding	BAR/IMD domain containing adaptor protein 2 like 1 [Source:HGNC Symbol;Acc:HGNC:21649]	7	98291650	98401090	-1
ENSG00000151090.17	-0.368458	6.90613	12.6963	0.000366376	0.0138789	ENSG00000151090	THRB	7068	protein_coding	protein_coding	thyroid hormone receptor beta [Source:HGNC Symbol;Acc:HGNC:11799]	3	24117153	24495756	-1
ENSG00000278962.1	-0.695253	1.13011	12.6945	0.000366738	0.0138789	ENSG00000278962		NA	TEC	TEC	TEC	2	112188364	112190635	1
ENSG00000152977.9	0.70045	3.34078	12.6871	0.000368185	0.0139076	ENSG00000152977	ZIC1	7545	protein_coding	processed_transcript	Zic family member 1 [Source:HGNC Symbol;Acc:HGNC:12872]	3	147393422	147510293	1
ENSG00000233705.6	-0.43596	5.64152	12.6814	0.000369303	0.0139076	ENSG00000233705	SLC26A4-AS1	NA	lncRNA	lncRNA	SLC26A4 antisense RNA 1 [Source:HGNC Symbol;Acc:HGNC:22385]	7	107650260	107662204	-1
ENSG00000176928.5	-0.464795	4.15663	12.6829	0.000369023	0.0139076	ENSG00000176928	GCNT4	51301	protein_coding	protein_coding	glucosaminyl (N-acetyl) transferase 4 [Source:HGNC Symbol;Acc:HGNC:17973]	5	75025346	75052558	-1
ENSG00000179915.22	-0.274392	9.02632	12.6772	0.000370136	0.0139163	ENSG00000179915	NRXN1	9378	protein_coding	protein_coding	neurexin 1 [Source:HGNC Symbol;Acc:HGNC:8008]	2	49918503	51225575	-1
ENSG00000279013.1	-0.518725	1.18605	12.6656	0.00037244	0.0139801	ENSG00000279013		NA	TEC	TEC	tec	4	91603275	91605292	1
ENSG00000249669.9	0.703729	3.47238	12.662	0.000373156	0.0139843	ENSG00000249669	CARMN	NA	lncRNA	lncRNA	cardiac mesoderm enhancer-associated non-coding RNA [Source:HGNC Symbol;Acc:HGNC:42872]	5	149406689	149432835	1
ENSG00000272688.1	0.620588	0.158754	12.6457	0.000376433	0.0139996	ENSG00000272688		NA	lncRNA	lncRNA	novel transcript	18	3246401	3247086	-1
ENSG00000056998.19	0.503834	3.10977	12.6449	0.000376597	0.0139996	ENSG00000056998	GYG2	8908	protein_coding	protein_coding	glycogenin 2 [Source:HGNC Symbol;Acc:HGNC:4700]	X	2828822	2882820	1
ENSG00000175471.19	-0.287232	6.83143	12.6555	0.000374465	0.0139996	ENSG00000175471	MCTP1	79772	protein_coding	processed_transcript	multiple C2 and transmembrane domain containing 1 [Source:HGNC Symbol;Acc:HGNC:26183]	5	94703741	95284575	-1
ENSG00000108924.13	-0.339502	7.21649	12.6535	0.000374863	0.0139996	ENSG00000108924	HLF	3131	protein_coding	protein_coding	HLF transcription factor, PAR bZIP family member [Source:HGNC Symbol;Acc:HGNC:4977]	17	55264960	55325187	1
ENSG00000147036.11	-0.427911	3.88636	12.6453	0.000376501	0.0139996	ENSG00000147036	LANCL3	347404	protein_coding	protein_coding	LanC like 3 [Source:HGNC Symbol;Acc:HGNC:24767]	X	37571569	37684463	1
ENSG00000104490.17	-0.496339	6.8644	12.6355	0.000378497	0.0140476	ENSG00000104490	NCALD	83988	protein_coding	protein_coding	neurocalcin delta [Source:HGNC Symbol;Acc:HGNC:7655]	8	101686542	102124907	-1
ENSG00000204252.13	0.597932	2.41701	12.6309	0.000379425	0.0140514	ENSG00000204252	HLA-DOA	3111	protein_coding	protein_coding	major histocompatibility complex, class II, DO alpha [Source:HGNC Symbol;Acc:HGNC:4936]	6	33004182	33009591	-1
ENSG00000176171.11	-0.222197	6.73652	12.629	0.000379817	0.0140514	ENSG00000176171	BNIP3	664	protein_coding	protein_coding	BCL2 interacting protein 3 [Source:HGNC Symbol;Acc:HGNC:1084]	10	131966455	131982013	-1
ENSG00000181195.10	1.07395	1.4743	12.6218	0.000381265	0.0140558	ENSG00000181195	PENK	5179	protein_coding	protein_coding	proenkephalin [Source:HGNC Symbol;Acc:HGNC:8831]	8	56436674	56446671	-1
ENSG00000140853.15	0.516481	3.14429	12.6241	0.00038081	0.0140558	ENSG00000140853	NLRC5	84166	protein_coding	nonsense_mediated_decay	NLR family CARD domain containing 5 [Source:HGNC Symbol;Acc:HGNC:29933]	16	56989485	57083531	1
ENSG00000115840.13	-0.365041	6.26745	12.6194	0.000381763	0.0140558	ENSG00000115840	SLC25A12	8604	protein_coding	protein_coding	solute carrier family 25 member 12 [Source:HGNC Symbol;Acc:HGNC:10982]	2	171783405	171999859	-1
ENSG00000072818.11	0.406845	2.50875	12.6152	0.000382627	0.0140652	ENSG00000072818	ACAP1	9744	protein_coding	protein_coding	ArfGAP with coiled-coil, ankyrin repeat and PH domains 1 [Source:HGNC Symbol;Acc:HGNC:16467]	17	7336529	7351477	1
ENSG00000120693.13	0.364545	5.53248	12.605	0.000384724	0.0141198	ENSG00000120693	SMAD9	4093	protein_coding	protein_coding	SMAD family member 9 [Source:HGNC Symbol;Acc:HGNC:6774]	13	36844831	36920765	-1
ENSG00000250033.5	0.510728	4.2572	12.6008	0.000385581	0.0141288	ENSG00000250033	SLC7A11-AS1	641364	lncRNA	lncRNA	SLC7A11 antisense RNA 1 [Source:HGNC Symbol;Acc:HGNC:44064]	4	138057464	138178177	1
ENSG00000168904.14	-0.20887	4.93292	12.5778	0.00039035	0.0142809	ENSG00000168904	LRRC28	123355	protein_coding	protein_coding	leucine rich repeat containing 28 [Source:HGNC Symbol;Acc:HGNC:28355]	15	99251362	99390729	1
ENSG00000165023.6	-0.427075	7.89049	12.5713	0.000391726	0.0143085	ENSG00000165023	DIRAS2	54769	protein_coding	protein_coding	DIRAS family GTPase 2 [Source:HGNC Symbol;Acc:HGNC:19323]	9	90609832	90642862	-1
ENSG00000135218.17	0.790372	1.38518	12.5564	0.000394859	0.0143932	ENSG00000135218	CD36	948	protein_coding	protein_coding	CD36 molecule [Source:HGNC Symbol;Acc:HGNC:1663]	7	80369575	80679277	1
ENSG00000152583.12	-0.305832	11.0415	12.5543	0.000395291	0.0143932	ENSG00000152583	SPARCL1	8404	protein_coding	protein_coding	SPARC like 1 [Source:HGNC Symbol;Acc:HGNC:11220]	4	87473335	87531061	-1
ENSG00000177426.20	0.445162	2.89654	12.5506	0.000396079	0.0143992	ENSG00000177426	TGIF1	7050	protein_coding	protein_coding	TGFB induced factor homeobox 1 [Source:HGNC Symbol;Acc:HGNC:11776]	18	3411608	3459978	1
ENSG00000164530.13	0.606553	2.96007	12.5455	0.00039716	0.0144147	ENSG00000164530	PI16	221476	protein_coding	protein_coding	peptidase inhibitor 16 [Source:HGNC Symbol;Acc:HGNC:21245]	6	36948263	36964837	1
ENSG00000145428.14	-0.331895	3.80915	12.5427	0.000397754	0.0144147	ENSG00000145428	RNF175	285533	protein_coding	protein_coding	ring finger protein 175 [Source:HGNC Symbol;Acc:HGNC:27735]	4	153710160	153760024	-1
ENSG00000228058.1	0.748185	0.914904	12.5312	0.000400209	0.0144368	ENSG00000228058	LINC01736	NA	lncRNA	lncRNA	long intergenic non-protein coding RNA 1736 [Source:HGNC Symbol;Acc:HGNC:52524]	1	230002372	230007195	1
ENSG00000169116.11	-0.419531	6.46244	12.5356	0.000399263	0.0144368	ENSG00000169116	PARM1	25849	protein_coding	protein_coding	prostate androgen-regulated mucin-like protein 1 [Source:HGNC Symbol;Acc:HGNC:24536]	4	74933095	75050115	1
ENSG00000144290.16	-0.433555	7.89116	12.5311	0.000400242	0.0144368	ENSG00000144290	SLC4A10	57282	protein_coding	processed_transcript	solute carrier family 4 member 10 [Source:HGNC Symbol;Acc:HGNC:13811]	2	161424332	161985282	1
ENSG00000240875.5	0.520478	0.759505	12.5223	0.000402129	0.0144373	ENSG00000240875	LINC00886	730091	lncRNA	lncRNA	long intergenic non-protein coding RNA 886 [Source:HGNC Symbol;Acc:HGNC:48572]	3	156747343	156817062	-1
ENSG00000170464.9	-0.173135	6.00217	12.5249	0.000401557	0.0144373	ENSG00000170464	DNAJC18	202052	protein_coding	nonsense_mediated_decay	DnaJ heat shock protein family (Hsp40) member C18 [Source:HGNC Symbol;Acc:HGNC:28429]	5	139408588	139444491	-1
ENSG00000155158.20	-0.294366	5.88256	12.5258	0.000401373	0.0144373	ENSG00000155158	TTC39B	158219	protein_coding	protein_coding	tetratricopeptide repeat domain 39B [Source:HGNC Symbol;Acc:HGNC:23704]	9	15163622	15307360	-1
ENSG00000204147.9	-0.385722	3.24812	12.519	0.000402844	0.0144404	ENSG00000204147	ASAH2B	653308	protein_coding	protein_coding	N-acylsphingosine amidohydrolase 2B [Source:HGNC Symbol;Acc:HGNC:23456]	10	50739318	50816495	1
ENSG00000137691.12	0.639342	0.64324	12.5089	0.000405013	0.0144957	ENSG00000137691	CFAP300	85016	protein_coding	protein_coding	cilia and flagella associated protein 300 [Source:HGNC Symbol;Acc:HGNC:28188]	11	102047437	102084554	1
ENSG00000164889.13	0.497271	4.07548	12.4862	0.000409977	0.0146507	ENSG00000164889	SLC4A2	6522	protein_coding	protein_coding	solute carrier family 4 member 2 [Source:HGNC Symbol;Acc:HGNC:11028]	7	151057210	151076526	1
ENSG00000072840.12	0.407332	3.19269	12.4821	0.000410869	0.0146581	ENSG00000072840	EVC	2121	protein_coding	protein_coding	EvC ciliary complex subunit 1 [Source:HGNC Symbol;Acc:HGNC:3497]	4	5711201	5814305	1
ENSG00000184349.12	-0.382363	4.59835	12.4794	0.000411455	0.0146581	ENSG00000184349	EFNA5	1946	protein_coding	protein_coding	ephrin A5 [Source:HGNC Symbol;Acc:HGNC:3225]	5	107376894	107670937	-1
ENSG00000026025.15	0.473632	7.73382	12.461	0.000415548	0.0147475	ENSG00000026025	VIM	7431	protein_coding	protein_coding	vimentin [Source:HGNC Symbol;Acc:HGNC:12692]	10	17228241	17237593	1
ENSG00000179604.9	0.402859	5.99407	12.459	0.000415978	0.0147475	ENSG00000179604	CDC42EP4	23580	protein_coding	protein_coding	CDC42 effector protein 4 [Source:HGNC Symbol;Acc:HGNC:17147]	17	73283624	73312005	-1
ENSG00000137364.4	-0.234769	4.57755	12.4558	0.000416685	0.0147475	ENSG00000137364	TPMT	7172	protein_coding	protein_coding	thiopurine S-methyltransferase [Source:HGNC Symbol;Acc:HGNC:12014]	6	18128311	18155077	-1
ENSG00000174842.16	-0.307118	3.8779	12.4538	0.000417148	0.0147475	ENSG00000174842	GLMN	11146	protein_coding	protein_coding	glomulin, FKBP associated protein [Source:HGNC Symbol;Acc:HGNC:14373]	1	92246402	92298987	-1
ENSG00000185742.6	-0.43635	6.4564	12.4537	0.000417158	0.0147475	ENSG00000185742	C11orf87	399947	protein_coding	protein_coding	chromosome 11 open reading frame 87 [Source:HGNC Symbol;Acc:HGNC:33788]	11	109422190	109429167	1
ENSG00000232973.11	-0.361816	2.71344	12.4451	0.000419083	0.0147928	ENSG00000232973	CYP1B1-AS1	285154	lncRNA	lncRNA	CYP1B1 antisense RNA 1 [Source:HGNC Symbol;Acc:HGNC:28543]	2	38073447	38231651	1
ENSG00000042062.11	0.482013	2.16648	12.4401	0.000420202	0.0147948	ENSG00000042062	RIPOR3	140876	protein_coding	protein_coding	RIPOR family member 3 [Source:HGNC Symbol;Acc:HGNC:16168]	20	50586108	50691542	-1
ENSG00000259583.2	-0.339177	4.03066	12.4392	0.00042042	0.0147948	ENSG00000259583		101927751	lncRNA	lncRNA	novel transcript, antisense to LRRK1 and ALDH1A3	15	100892343	100919391	-1
ENSG00000198879.11	0.213545	5.7255	12.4283	0.000422876	0.0148586	ENSG00000198879	SFMBT2	57713	protein_coding	protein_coding	Scm like with four mbt domains 2 [Source:HGNC Symbol;Acc:HGNC:20256]	10	7158624	7411486	-1
ENSG00000185052.11	0.504596	3.34845	12.4183	0.000425139	0.014899	ENSG00000185052	SLC24A3	57419	protein_coding	protein_coding	solute carrier family 24 member 3 [Source:HGNC Symbol;Acc:HGNC:10977]	20	19212642	19722926	1
ENSG00000197959.13	-0.234146	8.17	12.4176	0.000425318	0.014899	ENSG00000197959	DNM3	26052	protein_coding	protein_coding	dynamin 3 [Source:HGNC Symbol;Acc:HGNC:29125]	1	171841498	172418466	1
ENSG00000178685.13	0.425969	3.43626	12.4063	0.000427895	0.0149666	ENSG00000178685	PARP10	84875	protein_coding	retained_intron	poly(ADP-ribose) polymerase family member 10 [Source:HGNC Symbol;Acc:HGNC:25895]	8	143977153	144012772	-1
ENSG00000082175.14	0.60763	2.56815	12.3986	0.000429648	0.0150052	ENSG00000082175	PGR	5241	protein_coding	protein_coding	progesterone receptor [Source:HGNC Symbol;Acc:HGNC:8910]	11	101029624	101129813	-1
ENSG00000280172.1	1.52321	0.108488	12.3809	0.000433758	0.0151258	ENSG00000280172		NA	processed_pseudogene	processed_pseudogene	fem-1 homolog a (C. elegans) (FEM1A) pseudogene	21	6897291	6899280	1
ENSG00000141510.16	0.440365	2.52183	12.3724	0.000435726	0.0151715	ENSG00000141510	TP53	7157	protein_coding	protein_coding	tumor protein p53 [Source:HGNC Symbol;Acc:HGNC:11998]	17	7661779	7687538	-1
ENSG00000184956.15	0.797243	0.954768	12.362	0.000438165	0.0151877	ENSG00000184956	MUC6	4588	protein_coding	protein_coding	mucin 6, oligomeric mucus/gel-forming [Source:HGNC Symbol;Acc:HGNC:7517]	11	1012823	1036718	-1
ENSG00000112343.10	0.401278	3.25231	12.3632	0.00043789	0.0151877	ENSG00000112343	TRIM38	10475	protein_coding	protein_coding	tripartite motif containing 38 [Source:HGNC Symbol;Acc:HGNC:10059]	6	25962802	25991231	1
ENSG00000182541.17	0.380633	5.14266	12.3647	0.000437522	0.0151877	ENSG00000182541	LIMK2	3985	protein_coding	retained_intron	LIM domain kinase 2 [Source:HGNC Symbol;Acc:HGNC:6614]	22	31212239	31280080	1
ENSG00000163346.16	0.426063	7.1268	12.3518	0.000440562	0.0152154	ENSG00000163346	PBXIP1	57326	protein_coding	protein_coding	PBX homeobox interacting protein 1 [Source:HGNC Symbol;Acc:HGNC:21199]	1	154944076	154956123	-1
ENSG00000135678.11	0.416955	4.85038	12.354	0.000440048	0.0152154	ENSG00000135678	CPM	1368	protein_coding	nonsense_mediated_decay	carboxypeptidase M [Source:HGNC Symbol;Acc:HGNC:2311]	12	68842197	68971570	-1
ENSG00000107643.15	-0.256597	6.77809	12.3474	0.0004416	0.0152154	ENSG00000107643	MAPK8	5599	protein_coding	protein_coding	mitogen-activated protein kinase 8 [Source:HGNC Symbol;Acc:HGNC:6881]	10	48306639	48439360	1
ENSG00000070718.11	-0.266022	6.26028	12.3479	0.000441486	0.0152154	ENSG00000070718	AP3M2	10947	protein_coding	protein_coding	adaptor related protein complex 3 subunit mu 2 [Source:HGNC Symbol;Acc:HGNC:570]	8	42152946	42171673	1
ENSG00000196739.14	0.480749	3.42556	12.3344	0.000444683	0.0152534	ENSG00000196739	COL27A1	85301	protein_coding	protein_coding	collagen type XXVII alpha 1 chain [Source:HGNC Symbol;Acc:HGNC:22986]	9	114155537	114312511	1
ENSG00000255750.5	0.445169	2.47749	12.3348	0.000444583	0.0152534	ENSG00000255750		NA	lncRNA	lncRNA	novel transcript, antisense to SSPN	12	26229548	26319720	-1
ENSG00000079841.18	-0.257346	7.48151	12.3397	0.000443418	0.0152534	ENSG00000079841	RIMS1	22999	protein_coding	retained_intron	regulating synaptic membrane exocytosis 1 [Source:HGNC Symbol;Acc:HGNC:17282]	6	71886703	72403143	1
ENSG00000128849.10	0.396767	5.6037	12.3282	0.000446165	0.0152731	ENSG00000128849	CGNL1	84952	protein_coding	processed_transcript	cingulin like 1 [Source:HGNC Symbol;Acc:HGNC:25931]	15	57375967	57550717	1
ENSG00000155097.11	-0.328943	7.69993	12.3265	0.000446583	0.0152731	ENSG00000155097	ATP6V1C1	528	protein_coding	protein_coding	ATPase H+ transporting V1 subunit C1 [Source:HGNC Symbol;Acc:HGNC:856]	8	103021063	103073051	1
ENSG00000159403.15	0.536051	4.19077	12.32	0.000448123	0.0153031	ENSG00000159403	C1R	715	protein_coding	retained_intron	complement C1r [Source:HGNC Symbol;Acc:HGNC:1246]	12	7080214	7092540	-1
ENSG00000173926.5	0.479816	2.65939	12.3137	0.000449641	0.0153323	ENSG00000173926	MARCHF3	115123	protein_coding	protein_coding	membrane associated ring-CH-type finger 3 [Source:HGNC Symbol;Acc:HGNC:28728]	5	126867714	127030558	-1
ENSG00000128881.16	-0.244083	7.72405	12.3094	0.00045069	0.0153454	ENSG00000128881	TTBK2	146057	protein_coding	protein_coding	tau tubulin kinase 2 [Source:HGNC Symbol;Acc:HGNC:19141]	15	42738730	42920809	-1
ENSG00000145936.8	0.516981	1.30133	12.2954	0.000454081	0.0154294	ENSG00000145936	KCNMB1	3779	protein_coding	protein_coding	potassium calcium-activated channel subfamily M regulatory beta subunit 1 [Source:HGNC Symbol;Acc:HGNC:6285]	5	170374671	170389634	-1
ENSG00000160712.12	0.348683	3.91362	12.2909	0.000455163	0.0154294	ENSG00000160712	IL6R	3570	protein_coding	protein_coding	interleukin 6 receptor [Source:HGNC Symbol;Acc:HGNC:6019]	1	154405193	154469450	1
ENSG00000128872.9	-0.243627	9.67117	12.2926	0.00045475	0.0154294	ENSG00000128872	TMOD2	29767	protein_coding	protein_coding	tropomodulin 2 [Source:HGNC Symbol;Acc:HGNC:11872]	15	51751597	51816363	1
ENSG00000157766.15	0.579914	2.20919	12.2853	0.000456547	0.015431	ENSG00000157766	ACAN	176	protein_coding	protein_coding	aggrecan [Source:HGNC Symbol;Acc:HGNC:319]	15	88803436	88875353	1
ENSG00000156687.10	-0.394869	5.88488	12.2858	0.000456414	0.015431	ENSG00000156687	UNC5D	137970	protein_coding	protein_coding	unc-5 netrin receptor D [Source:HGNC Symbol;Acc:HGNC:18634]	8	35235475	35796550	1
ENSG00000138449.10	0.476144	4.10083	12.2732	0.00045951	0.01549	ENSG00000138449	SLC40A1	30061	protein_coding	protein_coding	solute carrier family 40 member 1 [Source:HGNC Symbol;Acc:HGNC:10909]	2	189560590	189583758	-1
ENSG00000102144.13	-0.303587	7.83638	12.2727	0.000459635	0.01549	ENSG00000102144	PGK1	5230	protein_coding	protein_coding	phosphoglycerate kinase 1 [Source:HGNC Symbol;Acc:HGNC:8896]	X	77910739	78129295	1
ENSG00000132256.18	0.433132	2.61145	12.2677	0.000460874	0.0155092	ENSG00000132256	TRIM5	85363	protein_coding	protein_coding	tripartite motif containing 5 [Source:HGNC Symbol;Acc:HGNC:16276]	11	5663195	5938619	-1
ENSG00000162636.15	-0.313178	6.16519	12.2512	0.000464958	0.0156238	ENSG00000162636	FAM102B	284611	protein_coding	protein_coding	family with sequence similarity 102 member B [Source:HGNC Symbol;Acc:HGNC:27637]	1	108560089	108644900	1
ENSG00000066405.12	0.465354	0.860587	12.2454	0.000466417	0.0156274	ENSG00000066405	CLDN18	51208	protein_coding	protein_coding	claudin 18 [Source:HGNC Symbol;Acc:HGNC:2039]	3	137998735	138033655	1
ENSG00000115183.14	0.315854	5.54596	12.2471	0.00046598	0.0156274	ENSG00000115183	TANC1	85461	protein_coding	protein_coding	tetratricopeptide repeat, ankyrin repeat and coiled-coil containing 1 [Source:HGNC Symbol;Acc:HGNC:29364]	2	158968640	159232659	1
ENSG00000106483.11	0.684986	0.878304	12.2356	0.000468856	0.0156636	ENSG00000106483	SFRP4	6424	protein_coding	protein_coding	secreted frizzled related protein 4 [Source:HGNC Symbol;Acc:HGNC:10778]	7	37905932	38025695	-1
ENSG00000103811.15	0.356462	5.102	12.2362	0.000468702	0.0156636	ENSG00000103811	CTSH	1512	protein_coding	nonsense_mediated_decay	cathepsin H [Source:HGNC Symbol;Acc:HGNC:2535]	15	78921058	78949574	-1
ENSG00000101849.15	0.35655	4.43892	12.2275	0.000470901	0.0157092	ENSG00000101849	TBL1X	6907	protein_coding	protein_coding	transducin beta like 1 X-linked [Source:HGNC Symbol;Acc:HGNC:11585]	X	9463295	9741037	1
ENSG00000228741.2	0.766432	0.132642	12.2147	0.000474154	0.0157494	ENSG00000228741		221178	lncRNA	lncRNA	spermatogenesis associated 13 [Source:NCBI gene (formerly Entrezgene);Acc:221178]	13	23979810	24035027	1
ENSG00000116731.22	-0.250866	6.8324	12.2172	0.000473501	0.0157494	ENSG00000116731	PRDM2	7799	protein_coding	protein_coding	PR/SET domain 2 [Source:HGNC Symbol;Acc:HGNC:9347]	1	13700198	13825079	1
ENSG00000188674.10	-0.492537	3.91758	12.2167	0.000473633	0.0157494	ENSG00000188674	C2orf80	389073	protein_coding	protein_coding	chromosome 2 open reading frame 80 [Source:HGNC Symbol;Acc:HGNC:34352]	2	208165343	208190030	-1
ENSG00000237737.5	-0.361983	2.43648	12.208	0.000475858	0.0157833	ENSG00000237737	DCTN1-AS1	100189589	lncRNA	lncRNA	DCTN1 antisense RNA 1 [Source:HGNC Symbol;Acc:HGNC:44151]	2	74385474	74393882	1
ENSG00000116774.11	0.509803	2.12721	12.1788	0.000483352	0.0159859	ENSG00000116774	OLFML3	56944	protein_coding	protein_coding	olfactomedin like 3 [Source:HGNC Symbol;Acc:HGNC:24956]	1	113979391	114035572	1
ENSG00000214353.7	0.408825	2.61949	12.1806	0.000482889	0.0159859	ENSG00000214353	VAC14-AS1	100130894	lncRNA	lncRNA	VAC14 antisense RNA 1 [Source:HGNC Symbol;Acc:HGNC:48605]	16	70755035	70773251	1
ENSG00000188786.9	0.174488	4.59186	12.1725	0.000484998	0.0159945	ENSG00000188786	MTF1	4520	protein_coding	protein_coding	metal regulatory transcription factor 1 [Source:HGNC Symbol;Acc:HGNC:7428]	1	37809574	37859592	-1
ENSG00000172260.14	-0.438001	7.74429	12.1733	0.000484774	0.0159945	ENSG00000172260	NEGR1	257194	protein_coding	protein_coding	neuronal growth regulator 1 [Source:HGNC Symbol;Acc:HGNC:17302]	1	71395943	72282539	-1
ENSG00000111731.12	-0.247165	6.71334	12.1638	0.000487257	0.0160461	ENSG00000111731	C2CD5	9847	protein_coding	protein_coding	C2 calcium dependent domain containing 5 [Source:HGNC Symbol;Acc:HGNC:29062]	12	22448583	22544546	-1
ENSG00000117153.15	-0.224233	5.37707	12.1606	0.00048809	0.0160507	ENSG00000117153	KLHL12	59349	protein_coding	protein_coding	kelch like family member 12 [Source:HGNC Symbol;Acc:HGNC:19360]	1	202891116	202928636	-1
ENSG00000109180.14	-0.249228	6.78572	12.1411	0.000493214	0.0161961	ENSG00000109180	OCIAD1	54940	protein_coding	protein_coding	OCIA domain containing 1 [Source:HGNC Symbol;Acc:HGNC:16074]	4	48805212	48861817	1
ENSG00000110092.3	0.403929	4.52271	12.1362	0.000494533	0.0162163	ENSG00000110092	CCND1	595	protein_coding	protein_coding	cyclin D1 [Source:HGNC Symbol;Acc:HGNC:1582]	11	69641156	69654474	1
ENSG00000185414.19	-0.202027	5.33639	12.1326	0.000495482	0.0162244	ENSG00000185414	MRPL30	51263	protein_coding	processed_transcript	mitochondrial ribosomal protein L30 [Source:HGNC Symbol;Acc:HGNC:14036]	2	99181152	99199561	1
ENSG00000083857.13	0.298313	7.70186	12.1253	0.00049743	0.0162651	ENSG00000083857	FAT1	2195	protein_coding	protein_coding	FAT atypical cadherin 1 [Source:HGNC Symbol;Acc:HGNC:3595]	4	186587794	186726722	-1
ENSG00000250979.1	-0.669902	-0.20116	12.1204	0.000498738	0.0162848	ENSG00000250979		NA	unprocessed_pseudogene	unprocessed_pseudogene	transient receptor potential cation channel, subfamily A, member 1 (TRPA1) pseudogene	8	72202751	72251565	-1
ENSG00000088538.12	-0.27038	7.60737	12.1027	0.000503494	0.0164169	ENSG00000088538	DOCK3	1795	protein_coding	protein_coding	dedicator of cytokinesis 3 [Source:HGNC Symbol;Acc:HGNC:2989]	3	50674927	51384198	1
ENSG00000241644.2	0.803474	1.00487	12.0803	0.000509583	0.0164758	ENSG00000241644	INMT	11185	protein_coding	processed_transcript	indolethylamine N-methyltransferase [Source:HGNC Symbol;Acc:HGNC:6069]	7	30697985	30757602	1
ENSG00000124532.14	-0.180868	4.92551	12.0817	0.000509197	0.0164758	ENSG00000124532	MRS2	57380	protein_coding	protein_coding	magnesium transporter MRS2 [Source:HGNC Symbol;Acc:HGNC:13785]	6	24402908	24426194	1
ENSG00000006715.15	-0.216579	7.06514	12.0847	0.000508371	0.0164758	ENSG00000006715	VPS41	27072	protein_coding	protein_coding	VPS41 subunit of HOPS complex [Source:HGNC Symbol;Acc:HGNC:12713]	7	38722974	38932394	-1
ENSG00000165678.20	-0.28612	7.73024	12.0881	0.000507445	0.0164758	ENSG00000165678	GHITM	27069	protein_coding	protein_coding	growth hormone inducible transmembrane protein [Source:HGNC Symbol;Acc:HGNC:17281]	10	84139509	84153568	1
ENSG00000131100.12	-0.334936	7.22581	12.083	0.000508827	0.0164758	ENSG00000131100	ATP6V1E1	529	protein_coding	protein_coding	ATPase H+ transporting V1 subunit E1 [Source:HGNC Symbol;Acc:HGNC:857]	22	17592136	17628749	-1
ENSG00000072201.13	-0.345117	5.84105	12.086	0.000508025	0.0164758	ENSG00000072201	LNX1	84708	protein_coding	protein_coding	ligand of numb-protein X 1 [Source:HGNC Symbol;Acc:HGNC:6657]	4	53459301	53701405	-1
ENSG00000104518.10	0.525348	2.85489	12.0736	0.00051141	0.016493	ENSG00000104518	GSDMD	79792	protein_coding	protein_coding	gasdermin D [Source:HGNC Symbol;Acc:HGNC:25697]	8	143553207	143563062	1
ENSG00000116729.13	0.283203	6.16126	12.0731	0.000511542	0.016493	ENSG00000116729	WLS	79971	protein_coding	protein_coding	Wnt ligand secretion mediator [Source:HGNC Symbol;Acc:HGNC:30238]	1	68098473	68233120	-1
ENSG00000249035.6	0.74458	-0.00237395	12.0662	0.000513441	0.0165081	ENSG00000249035	CLMAT3	101927096	lncRNA	lncRNA	colorectal liver metastasis associated transcript 3 [Source:HGNC Symbol;Acc:HGNC:52287]	5	151676945	151725473	1
ENSG00000174442.11	-0.302569	3.17312	12.067	0.000513215	0.0165081	ENSG00000174442	ZWILCH	55055	protein_coding	protein_coding	zwilch kinetochore protein [Source:HGNC Symbol;Acc:HGNC:25468]	15	66504959	66550130	1
ENSG00000164794.8	-0.518591	5.79999	12.0613	0.000514792	0.0165285	ENSG00000164794	KCNV1	27012	protein_coding	protein_coding	potassium voltage-gated channel modifier subfamily V member 1 [Source:HGNC Symbol;Acc:HGNC:18861]	8	109963636	109975771	-1
ENSG00000010818.9	-0.245914	7.57445	12.0362	0.000521762	0.016729	ENSG00000010818	HIVEP2	3097	protein_coding	protein_coding	HIVEP zinc finger 2 [Source:HGNC Symbol;Acc:HGNC:4921]	6	142751469	142956698	-1
ENSG00000067066.16	0.395348	4.17852	12.0255	0.000524774	0.0167562	ENSG00000067066	SP100	6672	protein_coding	protein_coding	SP100 nuclear antigen [Source:HGNC Symbol;Acc:HGNC:11206]	2	230415942	230545606	1
ENSG00000156042.17	0.363323	4.56881	12.0255	0.000524787	0.0167562	ENSG00000156042	CFAP70	118491	protein_coding	processed_transcript	cilia and flagella associated protein 70 [Source:HGNC Symbol;Acc:HGNC:30726]	10	73253759	73358859	-1
ENSG00000177663.13	0.326708	4.45385	12.026	0.000524623	0.0167562	ENSG00000177663	IL17RA	23765	protein_coding	processed_transcript	interleukin 17 receptor A [Source:HGNC Symbol;Acc:HGNC:5985]	22	17084954	17115694	1
ENSG00000172037.13	0.476955	5.4076	12.0213	0.000525966	0.0167706	ENSG00000172037	LAMB2	3913	protein_coding	retained_intron	laminin subunit beta 2 [Source:HGNC Symbol;Acc:HGNC:6487]	3	49121114	49133118	-1
ENSG00000114757.18	-0.243438	8.18842	12.0015	0.00053159	0.0169266	ENSG00000114757	PEX5L	51555	protein_coding	protein_coding	peroxisomal biogenesis factor 5 like [Source:HGNC Symbol;Acc:HGNC:30024]	3	179794958	180037053	-1
ENSG00000164045.11	0.474408	0.575741	11.988	0.000535454	0.016956	ENSG00000164045	CDC25A	993	protein_coding	protein_coding	cell division cycle 25A [Source:HGNC Symbol;Acc:HGNC:1725]	3	48157146	48188417	-1
ENSG00000131196.17	0.441119	2.13317	11.99	0.00053488	0.016956	ENSG00000131196	NFATC1	4772	protein_coding	protein_coding	nuclear factor of activated T cells 1 [Source:HGNC Symbol;Acc:HGNC:7775]	18	79395856	79529325	1
ENSG00000223804.5	0.369625	2.48786	11.9947	0.00053351	0.016956	ENSG00000223804		NA	transcribed_unprocessed_pseudogene	processed_transcript	Poly [ADP-ribose] polymerase 8 (PARP8) pseudogene	1	120267334	120341871	-1
ENSG00000198961.9	-0.300469	9.30364	11.9887	0.00053524	0.016956	ENSG00000198961	PJA2	9867	protein_coding	protein_coding	praja ring finger ubiquitin ligase 2 [Source:HGNC Symbol;Acc:HGNC:17481]	5	109334713	109409974	-1
ENSG00000230316.6	0.860735	0.497659	11.9498	0.000546546	0.0169812	ENSG00000230316	FEZF1-AS1	154860	lncRNA	lncRNA	FEZF1 antisense RNA 1 [Source:HGNC Symbol;Acc:HGNC:41001]	7	122303658	122310119	1
ENSG00000166482.11	0.627421	1.59255	11.9594	0.000543725	0.0169812	ENSG00000166482	MFAP4	4239	protein_coding	protein_coding	microfibril associated protein 4 [Source:HGNC Symbol;Acc:HGNC:7035]	17	19383442	19387190	-1
ENSG00000074047.21	0.582218	1.40595	11.969	0.000540924	0.0169812	ENSG00000074047	GLI2	2736	protein_coding	protein_coding	GLI family zinc finger 2 [Source:HGNC Symbol;Acc:HGNC:4318]	2	120735623	120992653	1
ENSG00000257017.8	0.544368	1.25102	11.96	0.000543562	0.0169812	ENSG00000257017	HP	3240	protein_coding	protein_coding	haptoglobin [Source:HGNC Symbol;Acc:HGNC:5141]	16	72054505	72061055	1
ENSG00000237149.5	0.441613	0.5964	11.9752	0.000539121	0.0169812	ENSG00000237149	ZNF503-AS2	100131213	lncRNA	lncRNA	ZNF503 antisense RNA 2 [Source:HGNC Symbol;Acc:HGNC:23525]	10	75401519	75408982	1
ENSG00000131724.10	0.435533	5.19708	11.9713	0.00054025	0.0169812	ENSG00000131724	IL13RA1	3597	protein_coding	protein_coding	interleukin 13 receptor subunit alpha 1 [Source:HGNC Symbol;Acc:HGNC:5974]	X	118727133	118794535	1
ENSG00000137094.14	0.416034	3.67823	11.9813	0.000537377	0.0169812	ENSG00000137094	DNAJB5	25822	protein_coding	protein_coding	DnaJ heat shock protein family (Hsp40) member B5 [Source:HGNC Symbol;Acc:HGNC:14887]	9	34989641	34998900	1
ENSG00000124788.17	-0.14291	7.76779	11.9535	0.000545461	0.0169812	ENSG00000124788	ATXN1	6310	protein_coding	protein_coding	ataxin 1 [Source:HGNC Symbol;Acc:HGNC:10548]	6	16299112	16761491	-1
ENSG00000003393.14	-0.178833	6.39454	11.9553	0.000544915	0.0169812	ENSG00000003393	ALS2	57679	protein_coding	nonsense_mediated_decay	alsin Rho guanine nucleotide exchange factor ALS2 [Source:HGNC Symbol;Acc:HGNC:443]	2	201700267	201782112	-1
ENSG00000122512.14	-0.204505	4.89307	11.9507	0.000546282	0.0169812	ENSG00000122512	PMS2	5395	protein_coding	protein_coding	PMS1 homolog 2, mismatch repair system component [Source:HGNC Symbol;Acc:HGNC:9122]	7	5970925	6009106	-1
ENSG00000117020.16	-0.252807	8.5222	11.9533	0.000545519	0.0169812	ENSG00000117020	AKT3	10000	protein_coding	protein_coding	AKT serine/threonine kinase 3 [Source:HGNC Symbol;Acc:HGNC:393]	1	243488233	243851079	-1
ENSG00000185774.14	-0.359802	6.0649	11.965	0.000542082	0.0169812	ENSG00000185774	KCNIP4	80333	protein_coding	protein_coding	potassium voltage-gated channel interacting protein 4 [Source:HGNC Symbol;Acc:HGNC:30083]	4	20728606	21948772	-1
ENSG00000250686.2	-0.372228	4.78608	11.9673	0.000541427	0.0169812	ENSG00000250686	KHDRBS2-OT1	NA	lncRNA	lncRNA	KHDRBS2 3'UTR overlapping transcript 1 [Source:HGNC Symbol;Acc:HGNC:53911]	6	61630233	61681049	-1
ENSG00000123119.11	-0.43568	8.2217	11.9701	0.000540613	0.0169812	ENSG00000123119	NECAB1	64168	protein_coding	protein_coding	N-terminal EF-hand calcium binding protein 1 [Source:HGNC Symbol;Acc:HGNC:20983]	8	90791741	90959393	1
ENSG00000128602.9	0.483513	2.70181	11.9311	0.000552036	0.0171247	ENSG00000128602	SMO	6608	protein_coding	protein_coding	smoothened, frizzled class receptor [Source:HGNC Symbol;Acc:HGNC:11119]	7	129188633	129213545	1
ENSG00000023287.12	-0.275799	8.25831	11.9291	0.000552651	0.0171247	ENSG00000023287	RB1CC1	9821	protein_coding	protein_coding	RB1 inducible coiled-coil 1 [Source:HGNC Symbol;Acc:HGNC:15574]	8	52622458	52745843	-1
ENSG00000119630.13	0.61641	1.07031	11.9093	0.000558538	0.017284	ENSG00000119630	PGF	5228	protein_coding	protein_coding	placental growth factor [Source:HGNC Symbol;Acc:HGNC:8893]	14	74941834	74955626	-1
ENSG00000260604.2	0.659822	0.47866	11.9048	0.000559886	0.0173025	ENSG00000260604		NA	lncRNA	lncRNA	novel transcript	6	3904920	3911979	-1
ENSG00000118508.4	0.485311	1.75151	11.9019	0.000560773	0.0173067	ENSG00000118508	RAB32	10981	protein_coding	protein_coding	RAB32, member RAS oncogene family [Source:HGNC Symbol;Acc:HGNC:9772]	6	146543833	146554953	1
ENSG00000135540.11	0.356106	4.67983	11.8963	0.00056247	0.0173128	ENSG00000135540	NHSL1	57224	protein_coding	protein_coding	NHS like 1 [Source:HGNC Symbol;Acc:HGNC:21021]	6	138422043	138692571	-1
ENSG00000274767.1	-0.738652	0.721156	11.8964	0.000562424	0.0173128	ENSG00000274767		NA	lncRNA	lncRNA	novel transcript, antisense CCL3L3	17	36183235	36196471	1
ENSG00000168404.12	0.54393	2.10874	11.8907	0.000564153	0.0173415	ENSG00000168404	MLKL	197259	protein_coding	protein_coding	mixed lineage kinase domain like pseudokinase [Source:HGNC Symbol;Acc:HGNC:26617]	16	74671855	74700960	-1
ENSG00000170959.14	0.441935	2.54333	11.8773	0.000568211	0.017443	ENSG00000170959	DCDC1	341019	protein_coding	nonsense_mediated_decay	doublecortin domain containing 1 [Source:HGNC Symbol;Acc:HGNC:20625]	11	30830369	31369810	-1
ENSG00000177234.7	0.513929	1.99732	11.8621	0.000572868	0.0175626	ENSG00000177234	LINC01561	404216	lncRNA	lncRNA	long intergenic non-protein coding RNA 1561 [Source:HGNC Symbol;Acc:HGNC:31365]	10	120597949	120600124	1
ENSG00000134440.11	-0.248842	7.04115	11.8565	0.000574617	0.0175929	ENSG00000134440	NARS1	4677	protein_coding	protein_coding	asparaginyl-tRNA synthetase 1 [Source:HGNC Symbol;Acc:HGNC:7643]	18	57600656	57622213	-1
ENSG00000273691.1	0.486527	0.609298	11.8409	0.00057945	0.0176939	ENSG00000273691		NA	lncRNA	lncRNA	novel transcript, sense intronic to ZNF710	15	90024955	90026003	1
ENSG00000101911.12	-0.333694	4.12934	11.8421	0.000579066	0.0176939	ENSG00000101911	PRPS2	5634	protein_coding	protein_coding	phosphoribosyl pyrophosphate synthetase 2 [Source:HGNC Symbol;Acc:HGNC:9465]	X	12791355	12824222	1
ENSG00000188549.12	0.47022	3.09337	11.8381	0.000580308	0.0176967	ENSG00000188549	CCDC9B	388115	protein_coding	protein_coding	coiled-coil domain containing 9B [Source:HGNC Symbol;Acc:HGNC:33488]	15	40331452	40340967	-1
ENSG00000175084.11	1.50364	2.05053	11.8219	0.000585373	0.0177517	ENSG00000175084	DES	1674	protein_coding	protein_coding	desmin [Source:HGNC Symbol;Acc:HGNC:2770]	2	219418377	219426734	1
ENSG00000155363.18	0.372529	3.33326	11.8214	0.000585538	0.0177517	ENSG00000155363	MOV10	4343	protein_coding	processed_transcript	Mov10 RISC complex RNA helicase [Source:HGNC Symbol;Acc:HGNC:7200]	1	112673141	112700746	1
ENSG00000040531.14	0.313721	3.18714	11.8176	0.000586726	0.0177517	ENSG00000040531	CTNS	1497	protein_coding	protein_coding	cystinosin, lysosomal cystine transporter [Source:HGNC Symbol;Acc:HGNC:2518]	17	3636459	3663103	1
ENSG00000162909.17	0.237718	6.6393	11.8222	0.000585302	0.0177517	ENSG00000162909	CAPN2	824	protein_coding	protein_coding	calpain 2 [Source:HGNC Symbol;Acc:HGNC:1479]	1	223701593	223776018	1
ENSG00000166501.12	-0.393685	8.67585	11.8194	0.000586168	0.0177517	ENSG00000166501	PRKCB	5579	protein_coding	protein_coding	protein kinase C beta [Source:HGNC Symbol;Acc:HGNC:9395]	16	23835983	24220611	1
ENSG00000224404.1	-0.617036	0.363648	11.8184	0.000586493	0.0177517	ENSG00000224404		NA	lncRNA	lncRNA	novel transcript	22	34191194	34210564	-1
ENSG00000168918.13	0.386494	4.1594	11.8109	0.000588841	0.0177924	ENSG00000168918	INPP5D	3635	protein_coding	protein_coding	inositol polyphosphate-5-phosphatase D [Source:HGNC Symbol;Acc:HGNC:6079]	2	233059967	233207903	1
ENSG00000197935.6	0.503325	0.626461	11.8044	0.00059091	0.0178105	ENSG00000197935	ZNF311	282890	protein_coding	protein_coding	zinc finger protein 311 [Source:HGNC Symbol;Acc:HGNC:13847]	6	28994785	29005316	-1
ENSG00000179603.17	-0.310648	3.8303	11.8017	0.000591756	0.0178105	ENSG00000179603	GRM8	2918	protein_coding	protein_coding	glutamate metabotropic receptor 8 [Source:HGNC Symbol;Acc:HGNC:4600]	7	126438598	127253093	-1
ENSG00000156298.12	-0.338756	7.94236	11.8033	0.000591272	0.0178105	ENSG00000156298	TSPAN7	7102	protein_coding	protein_coding	tetraspanin 7 [Source:HGNC Symbol;Acc:HGNC:11854]	X	38561542	38688920	1
ENSG00000172348.14	-0.452204	6.91315	11.7947	0.000594009	0.0178551	ENSG00000172348	RCAN2	10231	protein_coding	protein_coding	regulator of calcineurin 2 [Source:HGNC Symbol;Acc:HGNC:3041]	6	46220736	46491972	-1
ENSG00000245571.6	0.39192	0.856835	11.7817	0.000598145	0.017956	ENSG00000245571	FAM111A-DT	101927204	lncRNA	lncRNA	FAM111A divergent transcript [Source:HGNC Symbol;Acc:HGNC:53752]	11	59130133	59143015	-1
ENSG00000118257.16	0.357857	5.11634	11.7719	0.000601322	0.017958	ENSG00000118257	NRP2	8828	protein_coding	processed_transcript	neuropilin 2 [Source:HGNC Symbol;Acc:HGNC:8005]	2	205681990	205798133	1
ENSG00000016391.10	0.265667	5.4275	11.7768	0.000599747	0.017958	ENSG00000016391	CHDH	55349	protein_coding	protein_coding	choline dehydrogenase [Source:HGNC Symbol;Acc:HGNC:24288]	3	53812335	53846419	-1
ENSG00000272462.2	-0.237513	2.83109	11.7748	0.00060038	0.017958	ENSG00000272462		NA	lncRNA	lncRNA	novel transcript	6	25992641	26001775	1
ENSG00000279958.1	-0.590317	-0.0242489	11.7742	0.000600588	0.017958	ENSG00000279958		NA	TEC	TEC	TEC	15	33105758	33106236	-1
ENSG00000263874.2	-0.263541	4.66184	11.7409	0.00061143	0.0182362	ENSG00000263874	LINC00672	NA	protein_coding	protein_coding	long intergenic non-protein coding RNA 672 [Source:HGNC Symbol;Acc:HGNC:44353]	17	38925168	38929384	1
ENSG00000232300.1	0.482553	3.23464	11.7182	0.000618913	0.0183542	ENSG00000232300	FAM215B	NA	lncRNA	lncRNA	family with sequence similarity 215 member B [Source:HGNC Symbol;Acc:HGNC:43639]	17	46558830	46562795	-1
ENSG00000077942.18	0.477606	3.72872	11.7237	0.000617087	0.0183542	ENSG00000077942	FBLN1	2192	protein_coding	protein_coding	fibulin 1 [Source:HGNC Symbol;Acc:HGNC:3600]	22	45502238	45601135	1
ENSG00000137491.14	0.364235	5.98851	11.7204	0.000618177	0.0183542	ENSG00000137491	SLCO2B1	11309	protein_coding	processed_transcript	solute carrier organic anion transporter family member 2B1 [Source:HGNC Symbol;Acc:HGNC:10962]	11	75100563	75206549	1
ENSG00000139597.17	-0.189446	5.59838	11.7169	0.000619361	0.0183542	ENSG00000139597	N4BP2L1	90634	protein_coding	protein_coding	NEDD4 binding protein 2 like 1 [Source:HGNC Symbol;Acc:HGNC:25037]	13	32400723	32428311	-1
ENSG00000145864.12	-0.487643	8.23273	11.722	0.000617643	0.0183542	ENSG00000145864	GABRB2	2561	protein_coding	protein_coding	gamma-aminobutyric acid type A receptor subunit beta2 [Source:HGNC Symbol;Acc:HGNC:4082]	5	161288429	161549044	-1
ENSG00000152642.10	-0.249958	6.17827	11.7144	0.000620182	0.018355	ENSG00000152642	GPD1L	23171	protein_coding	protein_coding	glycerol-3-phosphate dehydrogenase 1 like [Source:HGNC Symbol;Acc:HGNC:28956]	3	32105689	32168709	1
ENSG00000110077.14	0.684778	3.76428	11.7102	0.0006216	0.0183734	ENSG00000110077	MS4A6A	64231	protein_coding	protein_coding	membrane spanning 4-domains A6A [Source:HGNC Symbol;Acc:HGNC:13375]	11	60172014	60184666	-1
ENSG00000280789.1	0.32918	3.42762	11.7069	0.000622695	0.0183823	ENSG00000280789	PAGR1	79447	protein_coding	protein_coding	PAXIP1 associated glutamate rich protein 1 [Source:HGNC Symbol;Acc:HGNC:28707]	16	29816152	29822489	1
ENSG00000163001.11	-0.235683	5.4458	11.6942	0.000626945	0.0184841	ENSG00000163001	CFAP36	112942	protein_coding	protein_coding	cilia and flagella associated protein 36 [Source:HGNC Symbol;Acc:HGNC:30540]	2	55519604	55545079	1
ENSG00000225924.2	0.813543	1.82208	11.6894	0.000628569	0.0185083	ENSG00000225924	TAB2-AS1	105378049	lncRNA	lncRNA	TAB2 antisense RNA 1 [Source:HGNC Symbol;Acc:HGNC:53508]	6	149243299	149257551	-1
ENSG00000165376.10	0.736136	-0.0767877	11.6769	0.000632816	0.0185153	ENSG00000165376	CLDN2	9075	protein_coding	protein_coding	claudin 2 [Source:HGNC Symbol;Acc:HGNC:2041]	X	106900164	106930861	1
ENSG00000162337.11	0.50667	2.8512	11.6841	0.000630363	0.0185153	ENSG00000162337	LRP5	4041	protein_coding	protein_coding	LDL receptor related protein 5 [Source:HGNC Symbol;Acc:HGNC:6697]	11	68312591	68449275	1
ENSG00000235560.3	0.431841	0.579509	11.6772	0.000632714	0.0185153	ENSG00000235560		107984875	lncRNA	lncRNA	novel transcript, antisense to ZNF747	16	30534752	30537149	1
ENSG00000155897.9	0.295012	4.67694	11.68	0.000631764	0.0185153	ENSG00000155897	ADCY8	114	protein_coding	protein_coding	adenylate cyclase 8 [Source:HGNC Symbol;Acc:HGNC:239]	8	130780301	131040909	-1
ENSG00000047597.5	-0.41229	4.68593	11.6785	0.000632251	0.0185153	ENSG00000047597	XK	7504	protein_coding	protein_coding	X-linked Kx blood group [Source:HGNC Symbol;Acc:HGNC:12811]	X	37685791	37732130	1
ENSG00000197535.14	-0.287399	9.22647	11.673	0.000634144	0.0185306	ENSG00000197535	MYO5A	4644	protein_coding	protein_coding	myosin VA [Source:HGNC Symbol;Acc:HGNC:7602]	15	52307283	52529050	-1
ENSG00000197208.5	0.303999	2.17702	11.665	0.000636877	0.018587	ENSG00000197208	SLC22A4	6583	protein_coding	protein_coding	solute carrier family 22 member 4 [Source:HGNC Symbol;Acc:HGNC:10968]	5	132294394	132344190	1
ENSG00000067182.7	0.408752	4.02727	11.6586	0.000639054	0.0186035	ENSG00000067182	TNFRSF1A	7132	protein_coding	nonsense_mediated_decay	TNF receptor superfamily member 1A [Source:HGNC Symbol;Acc:HGNC:11916]	12	6328757	6342114	-1
ENSG00000185518.11	-0.438023	8.95584	11.6598	0.00063864	0.0186035	ENSG00000185518	SV2B	9899	protein_coding	protein_coding	synaptic vesicle glycoprotein 2B [Source:HGNC Symbol;Acc:HGNC:16874]	15	91099950	91302565	1
ENSG00000106524.8	-0.280846	5.4677	11.6526	0.000641117	0.01864	ENSG00000106524	ANKMY2	57037	protein_coding	protein_coding	ankyrin repeat and MYND domain containing 2 [Source:HGNC Symbol;Acc:HGNC:25370]	7	16599779	16645817	-1
ENSG00000229124.6	0.5737	5.47574	11.6431	0.000644412	0.0186943	ENSG00000229124	VIM-AS1	100507347	lncRNA	lncRNA	VIM antisense RNA 1 [Source:HGNC Symbol;Acc:HGNC:44879]	10	17214239	17229985	-1
ENSG00000106066.14	0.500544	3.16413	11.6402	0.000645413	0.0186943	ENSG00000106066	CPVL	54504	protein_coding	protein_coding	carboxypeptidase vitellogenic like [Source:HGNC Symbol;Acc:HGNC:14399]	7	28995235	29195451	-1
ENSG00000175445.14	-0.417946	4.7188	11.6405	0.000645329	0.0186943	ENSG00000175445	LPL	4023	protein_coding	protein_coding	lipoprotein lipase [Source:HGNC Symbol;Acc:HGNC:6677]	8	19901717	19967259	1
ENSG00000265798.6	0.493386	0.295189	11.6288	0.000649377	0.0187107	ENSG00000265798		NA	transcribed_unprocessed_pseudogene	transcribed_unprocessed_pseudogene	leucine rich repeat containing 37B (LRRC37B) pseudogene	17	31038575	31059121	-1
ENSG00000112367.10	-0.216671	5.10213	11.627	0.000650011	0.0187107	ENSG00000112367	FIG4	9896	protein_coding	protein_coding	FIG4 phosphoinositide 5-phosphatase [Source:HGNC Symbol;Acc:HGNC:16873]	6	109690609	109878098	1
ENSG00000157693.14	-0.288601	5.78328	11.6347	0.000647335	0.0187107	ENSG00000157693	TMEM268	203197	protein_coding	protein_coding	transmembrane protein 268 [Source:HGNC Symbol;Acc:HGNC:24513]	9	114611206	114646422	1
ENSG00000133985.2	-0.29505	4.39455	11.6329	0.000647957	0.0187107	ENSG00000133985	TTC9	23508	protein_coding	protein_coding	tetratricopeptide repeat domain 9 [Source:HGNC Symbol;Acc:HGNC:20267]	14	70641916	70675366	1
ENSG00000177301.14	-0.351813	8.08232	11.627	0.000650031	0.0187107	ENSG00000177301	KCNA2	3737	protein_coding	processed_transcript	potassium voltage-gated channel subfamily A member 2 [Source:HGNC Symbol;Acc:HGNC:6220]	1	110519837	110631474	-1
ENSG00000182400.14	-0.261844	6.12068	11.615	0.00065421	0.0188075	ENSG00000182400	TRAPPC6B	122553	protein_coding	retained_intron	trafficking protein particle complex 6B [Source:HGNC Symbol;Acc:HGNC:23066]	14	39147811	39170532	-1
ENSG00000120708.16	0.695039	2.54037	11.6121	0.000655225	0.0188133	ENSG00000120708	TGFBI	7045	protein_coding	protein_coding	transforming growth factor beta induced [Source:HGNC Symbol;Acc:HGNC:11771]	5	136028988	136063818	1
ENSG00000197872.11	-0.310032	7.27727	11.6064	0.000657251	0.018848	ENSG00000197872	CYRIA	81553	protein_coding	protein_coding	CYFIP related Rac1 interactor A [Source:HGNC Symbol;Acc:HGNC:25373]	2	16549459	16666331	-1
ENSG00000140067.6	0.482489	2.07446	11.5977	0.000660334	0.0189129	ENSG00000140067	FAM181A	90050	protein_coding	protein_coding	family with sequence similarity 181 member A [Source:HGNC Symbol;Acc:HGNC:20491]	14	93918894	93929608	1
ENSG00000165025.14	0.428814	3.55596	11.5863	0.000664406	0.0189831	ENSG00000165025	SYK	6850	protein_coding	protein_coding	spleen associated tyrosine kinase [Source:HGNC Symbol;Acc:HGNC:11491]	9	90801787	90898549	1
ENSG00000148841.15	0.415868	2.97575	11.5862	0.000664429	0.0189831	ENSG00000148841	ITPRIP	85450	protein_coding	protein_coding	inositol 1,4,5-trisphosphate receptor interacting protein [Source:HGNC Symbol;Acc:HGNC:29370]	10	104309698	104338465	-1
ENSG00000177119.15	0.37714	5.70047	11.5823	0.000665823	0.0189994	ENSG00000177119	ANO6	196527	protein_coding	processed_transcript	anoctamin 6 [Source:HGNC Symbol;Acc:HGNC:25240]	12	45215987	45482280	1
ENSG00000111912.19	-0.268685	7.35267	11.5728	0.000669223	0.0190729	ENSG00000111912	NCOA7	135112	protein_coding	protein_coding	nuclear receptor coactivator 7 [Source:HGNC Symbol;Acc:HGNC:21081]	6	125781161	125932034	1
ENSG00000270629.5	0.321473	5.96197	11.5668	0.000671413	0.0190971	ENSG00000270629	NBPF14	25832	protein_coding	protein_coding	NBPF member 14 [Source:HGNC Symbol;Acc:HGNC:25232]	1	148531385	148679742	-1
ENSG00000115977.18	-0.232568	8.22866	11.5659	0.00067173	0.0190971	ENSG00000115977	AAK1	22848	protein_coding	protein_coding	AP2 associated kinase 1 [Source:HGNC Symbol;Acc:HGNC:19679]	2	69457997	69674349	-1
ENSG00000008869.11	-0.181242	6.48319	11.5545	0.000675861	0.0191674	ENSG00000008869	HEATR5B	54497	protein_coding	protein_coding	HEAT repeat containing 5B [Source:HGNC Symbol;Acc:HGNC:29273]	2	36968383	37084372	-1
ENSG00000152234.15	-0.242333	8.1184	11.5549	0.000675724	0.0191674	ENSG00000152234	ATP5F1A	498	protein_coding	protein_coding	ATP synthase F1 subunit alpha [Source:HGNC Symbol;Acc:HGNC:823]	18	46080248	46104334	-1
ENSG00000280776.1	-0.80444	0.789828	11.5517	0.000676869	0.0191724	ENSG00000280776	LINC01202	NA	lncRNA	lncRNA	long intergenic non-protein coding RNA 1202 [Source:HGNC Symbol;Acc:HGNC:49633]	5	161907111	162001536	-1
ENSG00000187922.13	0.944127	-0.106061	11.5377	0.000681993	0.0192703	ENSG00000187922	LCN10	414332	protein_coding	retained_intron	lipocalin 10 [Source:HGNC Symbol;Acc:HGNC:20892]	9	136738167	136743356	-1
ENSG00000165379.13	-0.337616	5.90092	11.5387	0.000681615	0.0192703	ENSG00000165379	LRFN5	145581	protein_coding	protein_coding	leucine rich repeat and fibronectin type III domain containing 5 [Source:HGNC Symbol;Acc:HGNC:20360]	14	41606876	41904549	1
ENSG00000279176.1	0.571262	0.405307	11.5289	0.000685231	0.0193359	ENSG00000279176		NA	TEC	TEC	TEC	12	104552073	104553447	1
ENSG00000117115.12	0.377997	7.02052	11.5268	0.000685992	0.0193359	ENSG00000117115	PADI2	11240	protein_coding	protein_coding	peptidyl arginine deiminase 2 [Source:HGNC Symbol;Acc:HGNC:18341]	1	17066761	17119451	-1
ENSG00000128284.19	0.433032	2.68337	11.5235	0.000687207	0.0193377	ENSG00000128284	APOL3	80833	protein_coding	protein_coding	apolipoprotein L3 [Source:HGNC Symbol;Acc:HGNC:14868]	22	36140330	36166177	-1
ENSG00000104774.12	0.347179	3.41636	11.5221	0.000687731	0.0193377	ENSG00000104774	MAN2B1	4125	protein_coding	retained_intron	mannosidase alpha class 2B member 1 [Source:HGNC Symbol;Acc:HGNC:6826]	19	12646511	12666742	-1
ENSG00000005810.17	-0.244211	9.30758	11.5173	0.000689532	0.0193648	ENSG00000005810	MYCBP2	23077	protein_coding	protein_coding	MYC binding protein 2 [Source:HGNC Symbol;Acc:HGNC:23386]	13	77044657	77327094	-1
ENSG00000111052.7	-0.337684	6.03695	11.5119	0.000691503	0.0193965	ENSG00000111052	LIN7A	8825	protein_coding	protein_coding	lin-7 homolog A, crumbs cell polarity complex component [Source:HGNC Symbol;Acc:HGNC:17787]	12	80792520	80937934	-1
ENSG00000153558.13	-0.247672	5.35476	11.5019	0.00069524	0.0194541	ENSG00000153558	FBXL2	25827	protein_coding	processed_transcript	F-box and leucine rich repeat protein 2 [Source:HGNC Symbol;Acc:HGNC:13598]	3	33277025	33403662	1
ENSG00000168348.3	-0.484932	1.54145	11.502	0.000695228	0.0194541	ENSG00000168348	INSM2	84684	protein_coding	protein_coding	INSM transcriptional repressor 2 [Source:HGNC Symbol;Acc:HGNC:17539]	14	35534164	35537054	1
ENSG00000176204.13	-0.344643	5.82842	11.4937	0.000698317	0.0195165	ENSG00000176204	LRRTM4	80059	protein_coding	protein_coding	leucine rich repeat transmembrane neuronal 4 [Source:HGNC Symbol;Acc:HGNC:19411]	2	76747685	77593319	-1
ENSG00000135046.13	0.584299	4.68795	11.4902	0.000699641	0.0195299	ENSG00000135046	ANXA1	301	protein_coding	protein_coding	annexin A1 [Source:HGNC Symbol;Acc:HGNC:533]	9	73151865	73170393	1
ENSG00000184925.11	0.552935	1.25958	11.4806	0.000703248	0.0196068	ENSG00000184925	LCN12	286256	protein_coding	processed_transcript	lipocalin 12 [Source:HGNC Symbol;Acc:HGNC:28733]	9	136949551	136955497	1
ENSG00000237686.6	-0.619064	-0.141881	11.4775	0.000704455	0.0196168	ENSG00000237686		101929705	lncRNA	lncRNA	novel transcript, antisense to C6orf223	6	43995723	44074652	-1
ENSG00000113068.9	-0.198717	4.89917	11.4625	0.000710129	0.019751	ENSG00000113068	PFDN1	5201	protein_coding	protein_coding	prefoldin subunit 1 [Source:HGNC Symbol;Acc:HGNC:8866]	5	140245035	140303113	-1
ENSG00000279778.1	-0.570187	0.106459	11.4469	0.000716128	0.0198939	ENSG00000279778		NA	TEC	TEC	TEC	1	87805286	87808372	-1
ENSG00000172572.6	0.404974	3.86536	11.4414	0.000718268	0.0199051	ENSG00000172572	PDE3A	5139	protein_coding	protein_coding	phosphodiesterase 3A [Source:HGNC Symbol;Acc:HGNC:8778]	12	20368537	20688583	1
ENSG00000137693.13	0.402902	5.62284	11.4378	0.000719642	0.0199051	ENSG00000137693	YAP1	10413	protein_coding	protein_coding	Yes1 associated transcriptional regulator [Source:HGNC Symbol;Acc:HGNC:16262]	11	102110447	102233424	1
ENSG00000121310.16	0.26894	4.66685	11.4369	0.000719982	0.0199051	ENSG00000121310	ECHDC2	55268	protein_coding	protein_coding	enoyl-CoA hydratase domain containing 2 [Source:HGNC Symbol;Acc:HGNC:23408]	1	52895910	52927212	-1
ENSG00000150995.18	-0.331218	8.34024	11.4435	0.00071743	0.0199051	ENSG00000150995	ITPR1	3708	protein_coding	retained_intron	inositol 1,4,5-trisphosphate receptor type 1 [Source:HGNC Symbol;Acc:HGNC:6180]	3	4493345	4847840	1
ENSG00000088812.17	-0.174434	7.18067	11.4326	0.000721648	0.0199273	ENSG00000088812	ATRN	8455	protein_coding	protein_coding	attractin [Source:HGNC Symbol;Acc:HGNC:885]	20	3471018	3651118	1
ENSG00000163032.11	-0.528071	8.87436	11.427	0.000723833	0.0199638	ENSG00000163032	VSNL1	7447	protein_coding	protein_coding	visinin like 1 [Source:HGNC Symbol;Acc:HGNC:12722]	2	17539126	17657018	1
ENSG00000167065.13	0.275739	3.1287	11.424	0.000725031	0.019973	ENSG00000167065	DUSP18	150290	protein_coding	nonsense_mediated_decay	dual specificity phosphatase 18 [Source:HGNC Symbol;Acc:HGNC:18484]	22	30652051	30667887	-1
ENSG00000112796.9	-0.33255	5.56523	11.4184	0.000727183	0.0200084	ENSG00000112796	ENPP5	59084	protein_coding	protein_coding	ectonucleotide pyrophosphatase/phosphodiesterase family member 5 [Source:HGNC Symbol;Acc:HGNC:13717]	6	46159185	46170980	-1
ENSG00000151743.10	-0.282878	5.2055	11.406	0.000732088	0.0201193	ENSG00000151743	AMN1	196394	protein_coding	protein_coding	antagonist of mitotic exit network 1 homolog [Source:HGNC Symbol;Acc:HGNC:27281]	12	31671142	31729121	-1
ENSG00000151491.12	0.365146	5.18421	11.4024	0.000733483	0.0201263	ENSG00000151491	EPS8	2059	protein_coding	protein_coding	epidermal growth factor receptor pathway substrate 8 [Source:HGNC Symbol;Acc:HGNC:3420]	12	15620134	15882329	-1
ENSG00000129675.15	0.310044	6.05412	11.3943	0.000736701	0.0201263	ENSG00000129675	ARHGEF6	9459	protein_coding	protein_coding	Rac/Cdc42 guanine nucleotide exchange factor 6 [Source:HGNC Symbol;Acc:HGNC:685]	X	136665547	136780932	-1
ENSG00000145246.13	0.236739	4.89584	11.3958	0.000736103	0.0201263	ENSG00000145246	ATP10D	57205	protein_coding	protein_coding	ATPase phospholipid transporting 10D (putative) [Source:HGNC Symbol;Acc:HGNC:13549]	4	47485275	47593486	1
ENSG00000141376.22	-0.165308	5.44984	11.3962	0.000735949	0.0201263	ENSG00000141376	BCAS3	54828	protein_coding	protein_coding	BCAS3 microtubule associated cell migration factor [Source:HGNC Symbol;Acc:HGNC:14347]	17	60677453	61392838	1
ENSG00000117632.22	-0.480244	8.07066	11.3965	0.000735844	0.0201263	ENSG00000117632	STMN1	3925	protein_coding	processed_transcript	stathmin 1 [Source:HGNC Symbol;Acc:HGNC:6510]	1	25884181	25906991	-1
ENSG00000107736.19	0.503218	4.49869	11.3901	0.000738385	0.0201485	ENSG00000107736	CDH23	64072	protein_coding	protein_coding	cadherin related 23 [Source:HGNC Symbol;Acc:HGNC:13733]	10	71396920	71815947	1
ENSG00000251432.6	0.419663	1.47822	11.3859	0.00074002	0.0201693	ENSG00000251432	LINC02615	100507487	lncRNA	lncRNA	long intergenic non-protein coding RNA 2615 [Source:HGNC Symbol;Acc:HGNC:53402]	4	128292751	128519398	1
ENSG00000139329.4	0.839076	0.829995	11.3661	0.000747968	0.0203618	ENSG00000139329	LUM	4060	protein_coding	protein_coding	lumican [Source:HGNC Symbol;Acc:HGNC:6724]	12	91102629	91111494	-1
ENSG00000183688.4	0.445224	3.07985	11.3584	0.000751091	0.0204228	ENSG00000183688	RFLNB	359845	protein_coding	protein_coding	refilin B [Source:HGNC Symbol;Acc:HGNC:28705]	17	439978	445939	-1
ENSG00000102468.10	-0.456998	6.09411	11.3415	0.000757926	0.0205844	ENSG00000102468	HTR2A	3356	protein_coding	protein_coding	5-hydroxytryptamine receptor 2A [Source:HGNC Symbol;Acc:HGNC:5293]	13	46831546	46897076	-1
ENSG00000168658.18	0.686474	1.12442	11.32	0.000766773	0.0207379	ENSG00000168658	VWA3B	200403	protein_coding	nonsense_mediated_decay	von Willebrand factor A domain containing 3B [Source:HGNC Symbol;Acc:HGNC:28385]	2	98087116	98313299	1
ENSG00000120262.9	0.484043	2.2677	11.3225	0.000765717	0.0207379	ENSG00000120262	CCDC170	80129	protein_coding	protein_coding	coiled-coil domain containing 170 [Source:HGNC Symbol;Acc:HGNC:21177]	6	151494017	151621193	1
ENSG00000135249.7	-0.241298	4.22112	11.3171	0.000767963	0.0207379	ENSG00000135249	RINT1	60561	protein_coding	protein_coding	RAD50 interactor 1 [Source:HGNC Symbol;Acc:HGNC:21876]	7	105532169	105567677	1
ENSG00000110955.8	-0.348176	7.73585	11.3168	0.00076807	0.0207379	ENSG00000110955	ATP5F1B	506	protein_coding	processed_transcript	ATP synthase F1 subunit beta [Source:HGNC Symbol;Acc:HGNC:830]	12	56638175	56645984	-1
ENSG00000224714.2	-0.687054	-0.0379291	11.3185	0.000767382	0.0207379	ENSG00000224714	LINC02671	101928887	lncRNA	lncRNA	long intergenic non-protein coding RNA 2671 [Source:HGNC Symbol;Acc:HGNC:54158]	10	64901136	65017639	-1
ENSG00000157764.12	-0.218428	7.247	11.3138	0.000769337	0.0207478	ENSG00000157764	BRAF	673	protein_coding	protein_coding	B-Raf proto-oncogene, serine/threonine kinase [Source:HGNC Symbol;Acc:HGNC:1097]	7	140719327	140924929	-1
ENSG00000130055.13	0.5183	2.10598	11.3039	0.000773463	0.0207621	ENSG00000130055	GDPD2	54857	protein_coding	protein_coding	glycerophosphodiester phosphodiesterase domain containing 2 [Source:HGNC Symbol;Acc:HGNC:25974]	X	70423031	70433390	1
ENSG00000105122.12	0.514706	1.11293	11.3065	0.000772355	0.0207621	ENSG00000105122	RASAL3	64926	protein_coding	protein_coding	RAS protein activator like 3 [Source:HGNC Symbol;Acc:HGNC:26129]	19	15451624	15464544	-1
ENSG00000073803.13	-0.173974	5.58266	11.3077	0.000771875	0.0207621	ENSG00000073803	MAP3K13	9175	protein_coding	protein_coding	mitogen-activated protein kinase kinase kinase 13 [Source:HGNC Symbol;Acc:HGNC:6852]	3	185282941	185489094	1
ENSG00000169139.11	-0.345903	6.17982	11.3039	0.000773424	0.0207621	ENSG00000169139	UBE2V2	7336	protein_coding	protein_coding	ubiquitin conjugating enzyme E2 V2 [Source:HGNC Symbol;Acc:HGNC:12495]	8	48008415	48064708	1
ENSG00000187824.8	0.298529	2.69372	11.2974	0.000776168	0.0208105	ENSG00000187824	TMEM220	388335	protein_coding	protein_coding	transmembrane protein 220 [Source:HGNC Symbol;Acc:HGNC:33757]	17	10699015	10730023	-1
ENSG00000140368.12	0.41607	0.972627	11.2848	0.000781443	0.0208967	ENSG00000140368	PSTPIP1	9051	protein_coding	protein_coding	proline-serine-threonine phosphatase interacting protein 1 [Source:HGNC Symbol;Acc:HGNC:9580]	15	76993359	77037475	1
ENSG00000196376.10	-0.261023	6.29935	11.284	0.000781791	0.0208967	ENSG00000196376	SLC35F1	222553	protein_coding	protein_coding	solute carrier family 35 member F1 [Source:HGNC Symbol;Acc:HGNC:21483]	6	117907264	118317676	1
ENSG00000138757.14	-0.325318	7.92934	11.2832	0.000782097	0.0208967	ENSG00000138757	G3BP2	9908	protein_coding	protein_coding	G3BP stress granule assembly factor 2 [Source:HGNC Symbol;Acc:HGNC:30291]	4	75641849	75724589	-1
ENSG00000102032.12	0.417429	2.18716	11.2782	0.000784231	0.0209295	ENSG00000102032	RENBP	5973	protein_coding	protein_coding	renin binding protein [Source:HGNC Symbol;Acc:HGNC:9959]	X	153935269	153944687	-1
ENSG00000132423.11	-0.326853	2.39386	11.2739	0.000786057	0.020954	ENSG00000132423	COQ3	51805	protein_coding	protein_coding	coenzyme Q3, methyltransferase [Source:HGNC Symbol;Acc:HGNC:18175]	6	99369401	99394195	-1
ENSG00000172209.5	-0.460259	5.53686	11.2704	0.000787507	0.0209684	ENSG00000172209	GPR22	2845	protein_coding	processed_transcript	G protein-coupled receptor 22 [Source:HGNC Symbol;Acc:HGNC:4477]	7	107470018	107475684	1
ENSG00000152518.7	0.461321	5.02038	11.2664	0.000789207	0.0209895	ENSG00000152518	ZFP36L2	678	protein_coding	protein_coding	ZFP36 ring finger protein like 2 [Source:HGNC Symbol;Acc:HGNC:1108]	2	43222402	43226606	-1
ENSG00000233932.4	-0.39794	1.81945	11.2512	0.0007957	0.0211378	ENSG00000233932	CTXN2	399697	protein_coding	protein_coding	cortexin 2 [Source:HGNC Symbol;Acc:HGNC:31109]	15	48178122	48203758	1
ENSG00000115325.13	0.423504	1.99546	11.2448	0.000798472	0.0211547	ENSG00000115325	DOK1	1796	protein_coding	protein_coding	docking protein 1 [Source:HGNC Symbol;Acc:HGNC:2990]	2	74549026	74557551	1
ENSG00000154380.17	0.274269	7.64284	11.2446	0.000798535	0.0211547	ENSG00000154380	ENAH	55740	protein_coding	protein_coding	ENAH actin regulator [Source:HGNC Symbol;Acc:HGNC:18271]	1	225486835	225653142	-1
ENSG00000085832.16	-0.242649	8.08081	11.2434	0.000799088	0.0211547	ENSG00000085832	EPS15	2060	protein_coding	protein_coding	epidermal growth factor receptor pathway substrate 15 [Source:HGNC Symbol;Acc:HGNC:3419]	1	51354263	51519266	-1
ENSG00000204852.15	0.181751	4.72779	11.2376	0.000801561	0.0211959	ENSG00000204852	TCTN1	79600	protein_coding	nonsense_mediated_decay	tectonic family member 1 [Source:HGNC Symbol;Acc:HGNC:26113]	12	110614027	110663431	1
ENSG00000136531.15	-0.403552	8.95909	11.2323	0.000803841	0.0212319	ENSG00000136531	SCN2A	6326	protein_coding	processed_transcript	sodium voltage-gated channel alpha subunit 2 [Source:HGNC Symbol;Acc:HGNC:10588]	2	165194993	165392310	1
ENSG00000171791.12	0.231353	6.17076	11.2288	0.000805385	0.0212324	ENSG00000171791	BCL2	596	protein_coding	processed_transcript	BCL2 apoptosis regulator [Source:HGNC Symbol;Acc:HGNC:990]	18	63123346	63320128	-1
ENSG00000109832.13	-0.271113	4.7494	11.2271	0.000806136	0.0212324	ENSG00000109832	DDX25	29118	protein_coding	nonsense_mediated_decay	DEAD-box helicase 25 [Source:HGNC Symbol;Acc:HGNC:18698]	11	125903348	125943702	1
ENSG00000182674.5	-0.438213	3.43039	11.2259	0.000806618	0.0212324	ENSG00000182674	KCNB2	9312	protein_coding	protein_coding	potassium voltage-gated channel subfamily B member 2 [Source:HGNC Symbol;Acc:HGNC:6232]	8	72537225	72938349	1
ENSG00000268089.2	0.74196	3.01527	11.2222	0.000808238	0.0212508	ENSG00000268089	GABRQ	55879	protein_coding	protein_coding	gamma-aminobutyric acid type A receptor subunit theta [Source:HGNC Symbol;Acc:HGNC:14454]	X	152637895	152657542	1
ENSG00000116752.5	-0.342317	4.81126	11.2167	0.000810626	0.0212731	ENSG00000116752	BCAS2	10286	protein_coding	protein_coding	BCAS2 pre-mRNA processing factor [Source:HGNC Symbol;Acc:HGNC:975]	1	114567557	114581629	-1
ENSG00000260653.5	-0.996149	0.0176858	11.216	0.000810931	0.0212731	ENSG00000260653		NA	lncRNA	lncRNA	novel transcript	7	57404172	57419535	1
ENSG00000181541.5	0.346639	1.20259	11.198	0.000818876	0.0214086	ENSG00000181541	MAB21L2	10586	protein_coding	protein_coding	mab-21 like 2 [Source:HGNC Symbol;Acc:HGNC:6758]	4	150582151	150584693	1
ENSG00000204271.12	-0.187499	5.36357	11.1992	0.000818329	0.0214086	ENSG00000204271	SPIN3	169981	protein_coding	nonsense_mediated_decay	spindlin family member 3 [Source:HGNC Symbol;Acc:HGNC:27272]	X	56818298	56995827	-1
ENSG00000178974.9	-0.282819	5.96331	11.2	0.000817967	0.0214086	ENSG00000178974	FBXO34	55030	protein_coding	protein_coding	F-box protein 34 [Source:HGNC Symbol;Acc:HGNC:20201]	14	55271344	55370053	1
ENSG00000198836.8	-0.253702	7.71219	11.1912	0.000821864	0.0214624	ENSG00000198836	OPA1	4976	protein_coding	protein_coding	OPA1 mitochondrial dynamin like GTPase [Source:HGNC Symbol;Acc:HGNC:8140]	3	193593144	193697811	1
ENSG00000168792.4	0.349866	2.53606	11.1877	0.000823428	0.0214765	ENSG00000168792	ABHD15	116236	protein_coding	protein_coding	abhydrolase domain containing 15 [Source:HGNC Symbol;Acc:HGNC:26971]	17	29560547	29567037	-1
ENSG00000105483.17	0.305523	4.66178	11.1858	0.000824265	0.0214765	ENSG00000105483	CARD8	22900	protein_coding	processed_transcript	caspase recruitment domain family member 8 [Source:HGNC Symbol;Acc:HGNC:17057]	19	48180770	48255946	-1
ENSG00000196353.11	-0.448896	4.64941	11.1815	0.000826161	0.0215016	ENSG00000196353	CPNE4	131034	protein_coding	retained_intron	copine 4 [Source:HGNC Symbol;Acc:HGNC:2317]	3	131533555	132285410	-1
ENSG00000110719.9	0.498783	2.61735	11.1761	0.000828555	0.0215154	ENSG00000110719	TCIRG1	10312	protein_coding	protein_coding	T cell immune regulator 1, ATPase H+ transporting V0 subunit a3 [Source:HGNC Symbol;Acc:HGNC:11647]	11	68039025	68050895	1
ENSG00000204580.13	0.423666	6.81341	11.1762	0.000828522	0.0215154	ENSG00000204580	DDR1	780	protein_coding	protein_coding	discoidin domain receptor tyrosine kinase 1 [Source:HGNC Symbol;Acc:HGNC:2730]	6	30876421	30900156	1
ENSG00000054179.11	0.603789	2.32609	11.1704	0.000831146	0.0215342	ENSG00000054179	ENTPD2	954	protein_coding	retained_intron	ectonucleoside triphosphate diphosphohydrolase 2 [Source:HGNC Symbol;Acc:HGNC:3364]	9	137048107	137054061	-1
ENSG00000120509.10	-0.261123	3.75549	11.1704	0.000831108	0.0215342	ENSG00000120509	PDZD11	51248	protein_coding	protein_coding	PDZ domain containing 11 [Source:HGNC Symbol;Acc:HGNC:28034]	X	70286595	70290514	-1
ENSG00000231389.7	0.477565	5.01674	11.1588	0.00083634	0.0216362	ENSG00000231389	HLA-DPA1	3113	protein_coding	protein_coding	major histocompatibility complex, class II, DP alpha 1 [Source:HGNC Symbol;Acc:HGNC:4938]	6	33064569	33080775	-1
ENSG00000029153.14	-0.266109	5.0615	11.1574	0.000836955	0.0216362	ENSG00000029153	ARNTL2	56938	protein_coding	protein_coding	aryl hydrocarbon receptor nuclear translocator like 2 [Source:HGNC Symbol;Acc:HGNC:18984]	12	27332854	27425289	1
ENSG00000269958.1	0.369134	2.49304	11.1441	0.00084301	0.0217683	ENSG00000269958		NA	lncRNA	lncRNA	novel transcript, sense intronic to KLC1	14	103696353	103697163	1
ENSG00000152782.16	-0.287155	3.90898	11.1406	0.000844583	0.0217846	ENSG00000152782	PANK1	53354	protein_coding	protein_coding	pantothenate kinase 1 [Source:HGNC Symbol;Acc:HGNC:8598]	10	89579497	89645572	-1
ENSG00000004866.20	-0.191005	4.52279	11.136	0.000846705	0.0218078	ENSG00000004866	ST7	7982	protein_coding	protein_coding	suppression of tumorigenicity 7 [Source:HGNC Symbol;Acc:HGNC:11351]	7	116953238	117230176	1
ENSG00000167863.11	-0.286035	5.79659	11.1345	0.000847372	0.0218078	ENSG00000167863	ATP5PD	10476	protein_coding	retained_intron	ATP synthase peripheral stalk subunit d [Source:HGNC Symbol;Acc:HGNC:845]	17	75038863	75046985	-1
ENSG00000251364.6	0.323397	2.57908	11.1255	0.000851495	0.021881	ENSG00000251364		100506258	lncRNA	lncRNA	novel transcript, antisense to OLFML1	11	7418826	7513644	-1
ENSG00000111961.17	0.260528	7.51512	11.118	0.000854956	0.021881	ENSG00000111961	SASH1	23328	protein_coding	retained_intron	SAM and SH3 domain containing 1 [Source:HGNC Symbol;Acc:HGNC:19182]	6	148272304	148552048	1
ENSG00000075391.16	-0.229787	7.13153	11.1181	0.000854886	0.021881	ENSG00000075391	RASAL2	9462	protein_coding	protein_coding	RAS protein activator like 2 [Source:HGNC Symbol;Acc:HGNC:9874]	1	178094104	178484147	1
ENSG00000111110.11	-0.234271	6.39558	11.121	0.000853568	0.021881	ENSG00000111110	PPM1H	57460	protein_coding	protein_coding	protein phosphatase, Mg2+/Mn2+ dependent 1H [Source:HGNC Symbol;Acc:HGNC:18583]	12	62643994	62935150	-1
ENSG00000128045.6	-0.492618	3.43356	11.119	0.000854469	0.021881	ENSG00000128045	RASL11B	65997	protein_coding	protein_coding	RAS like family 11 member B [Source:HGNC Symbol;Acc:HGNC:23804]	4	52862317	52866835	1
ENSG00000181804.14	0.290087	4.78099	11.1148	0.000856426	0.0218943	ENSG00000181804	SLC9A9	285195	protein_coding	protein_coding	solute carrier family 9 member A9 [Source:HGNC Symbol;Acc:HGNC:20653]	3	143265222	143848485	-1
ENSG00000088280.18	0.321938	4.45982	11.1098	0.000858713	0.0219285	ENSG00000088280	ASAP3	55616	protein_coding	protein_coding	ArfGAP with SH3 domain, ankyrin repeat and PH domain 3 [Source:HGNC Symbol;Acc:HGNC:14987]	1	23428563	23484568	-1
ENSG00000105976.14	-0.512815	5.57116	11.106	0.000860501	0.0219499	ENSG00000105976	MET	4233	protein_coding	protein_coding	MET proto-oncogene, receptor tyrosine kinase [Source:HGNC Symbol;Acc:HGNC:7029]	7	116672196	116798377	1
ENSG00000257045.1	-0.453437	0.966862	11.103	0.000861896	0.0219612	ENSG00000257045		NA	lncRNA	lncRNA	novel transcript, antisense to SATB homeobox 2	2	199325310	199329362	1
ENSG00000271503.5	0.722187	0.151628	11.0923	0.000866886	0.0220397	ENSG00000271503	CCL5	6352	protein_coding	protein_coding	C-C motif chemokine ligand 5 [Source:HGNC Symbol;Acc:HGNC:10632]	17	35871491	35880793	-1
ENSG00000186462.8	-0.439984	6.27056	11.0923	0.000866864	0.0220397	ENSG00000186462	NAP1L2	4674	protein_coding	protein_coding	nucleosome assembly protein 1 like 2 [Source:HGNC Symbol;Acc:HGNC:7638]	X	73212299	73214851	-1
ENSG00000167107.12	0.334718	2.95311	11.0859	0.000869855	0.0220909	ENSG00000167107	ACSF2	80221	protein_coding	nonsense_mediated_decay	acyl-CoA synthetase family member 2 [Source:HGNC Symbol;Acc:HGNC:26101]	17	50426158	50474845	1
ENSG00000223764.2	0.693535	0.435093	11.0771	0.000873984	0.0221268	ENSG00000223764	LINC02593	100130417	lncRNA	retained_intron	long intergenic non-protein coding RNA 2593 [Source:HGNC Symbol;Acc:HGNC:53933]	1	916865	921016	-1
ENSG00000150907.7	0.331407	5.22249	11.0768	0.000874146	0.0221268	ENSG00000150907	FOXO1	2308	protein_coding	protein_coding	forkhead box O1 [Source:HGNC Symbol;Acc:HGNC:3819]	13	40555667	40666641	-1
ENSG00000186212.3	-0.55638	2.91289	11.0797	0.000872767	0.0221268	ENSG00000186212	SOWAHB	345079	protein_coding	protein_coding	sosondowah ankyrin repeat domain family member B [Source:HGNC Symbol;Acc:HGNC:32958]	4	76894152	76898144	-1
ENSG00000141447.17	-0.241489	7.39887	11.0623	0.000881018	0.0222764	ENSG00000141447	OSBPL1A	114876	protein_coding	protein_coding	oxysterol binding protein like 1A [Source:HGNC Symbol;Acc:HGNC:16398]	18	24162045	24397880	-1
ENSG00000258548.5	0.913696	0.37368	11.0442	0.000889635	0.0224304	ENSG00000258548	LINC00645	100505967	lncRNA	lncRNA	long intergenic non-protein coding RNA 645 [Source:HGNC Symbol;Acc:HGNC:44299]	14	27612577	27639636	1
ENSG00000261701.6	0.695795	2.41281	11.0471	0.000888264	0.0224304	ENSG00000261701	HPR	3250	protein_coding	nonsense_mediated_decay	haptoglobin-related protein [Source:HGNC Symbol;Acc:HGNC:5156]	16	72063148	72077246	1
ENSG00000164761.8	0.622632	2.24808	11.0414	0.000890997	0.0224304	ENSG00000164761	TNFRSF11B	4982	protein_coding	protein_coding	TNF receptor superfamily member 11b [Source:HGNC Symbol;Acc:HGNC:11909]	8	118923557	118951885	-1
ENSG00000102678.6	-0.447358	3.39893	11.0417	0.000890865	0.0224304	ENSG00000102678	FGF9	2254	protein_coding	protein_coding	fibroblast growth factor 9 [Source:HGNC Symbol;Acc:HGNC:3687]	13	21671073	21704498	1
ENSG00000163596.16	-0.194469	6.26106	11.0322	0.000895442	0.0225177	ENSG00000163596	ICA1L	130026	protein_coding	protein_coding	islet cell autoantigen 1 like [Source:HGNC Symbol;Acc:HGNC:14442]	2	202773150	202871766	-1
ENSG00000068912.13	-0.281012	5.91348	11.0288	0.00089708	0.0225344	ENSG00000068912	ERLEC1	27248	protein_coding	processed_transcript	endoplasmic reticulum lectin 1 [Source:HGNC Symbol;Acc:HGNC:25222]	2	53787044	53818819	1
ENSG00000162692.10	0.842803	3.36792	11.0163	0.000903131	0.0225903	ENSG00000162692	VCAM1	7412	protein_coding	protein_coding	vascular cell adhesion molecule 1 [Source:HGNC Symbol;Acc:HGNC:12663]	1	100719742	100739045	1
ENSG00000167244.18	0.70454	3.22133	11.0209	0.000900919	0.0225903	ENSG00000167244	IGF2	3481	protein_coding	protein_coding	insulin like growth factor 2 [Source:HGNC Symbol;Acc:HGNC:5466]	11	2129112	2141238	-1
ENSG00000170633.16	-0.12986	5.20774	11.0121	0.000905177	0.0225903	ENSG00000170633	RNF34	80196	protein_coding	protein_coding	ring finger protein 34 [Source:HGNC Symbol;Acc:HGNC:17297]	12	121400041	121430623	1
ENSG00000107959.15	-0.186692	6.16031	11.0142	0.000904183	0.0225903	ENSG00000107959	PITRM1	10531	protein_coding	processed_transcript	pitrilysin metallopeptidase 1 [Source:HGNC Symbol;Acc:HGNC:17663]	10	3137728	3172841	-1
ENSG00000251141.5	-0.31762	2.85302	11.0199	0.000901369	0.0225903	ENSG00000251141	MRPS30-DT	NA	lncRNA	lncRNA	MRPS30 divergent transcript [Source:HGNC Symbol;Acc:HGNC:53420]	5	44742420	44808777	-1
ENSG00000119866.20	-0.337879	4.82485	11.0123	0.000905077	0.0225903	ENSG00000119866	BCL11A	53335	protein_coding	protein_coding	BAF chromatin remodeling complex subunit BCL11A [Source:HGNC Symbol;Acc:HGNC:13221]	2	60450520	60554467	-1
ENSG00000259433.2	0.79612	0.561994	11.0045	0.000908911	0.022659	ENSG00000259433		NA	processed_pseudogene	processed_pseudogene	protein-kinase, interferon-inducible double stranded RNA dependent inhibitor, repressor of (P58 repressor) (PRKRIR) pseudogene	15	45330209	45332634	-1
ENSG00000058091.16	-0.326146	7.20734	10.9993	0.000911485	0.0226986	ENSG00000058091	CDK14	5218	protein_coding	protein_coding	cyclin dependent kinase 14 [Source:HGNC Symbol;Acc:HGNC:8883]	7	90466424	91210590	1
ENSG00000164330.16	0.538244	2.37656	10.9893	0.000916416	0.0227234	ENSG00000164330	EBF1	1879	protein_coding	retained_intron	EBF transcription factor 1 [Source:HGNC Symbol;Acc:HGNC:3126]	5	158695916	159099916	-1
ENSG00000167131.16	0.432682	2.64593	10.9913	0.000915418	0.0227234	ENSG00000167131	CCDC103	388389	protein_coding	protein_coding	coiled-coil domain containing 103 [Source:HGNC Symbol;Acc:HGNC:32700]	17	44899142	44905390	1
ENSG00000116478.11	0.247061	4.2358	10.9942	0.000913969	0.0227234	ENSG00000116478	HDAC1	3065	protein_coding	protein_coding	histone deacetylase 1 [Source:HGNC Symbol;Acc:HGNC:4852]	1	32292083	32333635	1
ENSG00000149269.9	-0.453073	7.46344	10.9905	0.000915808	0.0227234	ENSG00000149269	PAK1	5058	protein_coding	protein_coding	p21 (RAC1) activated kinase 1 [Source:HGNC Symbol;Acc:HGNC:8590]	11	77322017	77474635	-1
ENSG00000280670.2	0.539611	2.17767	10.9848	0.000918643	0.022725	ENSG00000280670	CCDC163	126661	protein_coding	protein_coding	coiled-coil domain containing 163 [Source:HGNC Symbol;Acc:HGNC:27003]	1	45493866	45500079	-1
ENSG00000148848.14	0.342043	2.54755	10.9812	0.0009204	0.022725	ENSG00000148848	ADAM12	8038	protein_coding	protein_coding	ADAM metallopeptidase domain 12 [Source:HGNC Symbol;Acc:HGNC:190]	10	126012381	126388455	-1
ENSG00000144959.9	-0.309137	6.2967	10.9829	0.000919578	0.022725	ENSG00000144959	NCEH1	57552	protein_coding	protein_coding	neutral cholesterol ester hydrolase 1 [Source:HGNC Symbol;Acc:HGNC:29260]	3	172630249	172711218	-1
ENSG00000230133.1	-0.63447	0.0660715	10.9812	0.000920419	0.022725	ENSG00000230133	LINC01721	400839	lncRNA	lncRNA	long intergenic non-protein coding RNA 1721 [Source:HGNC Symbol;Acc:HGNC:52508]	20	24063255	24226013	1
ENSG00000120251.18	-0.295463	9.24327	10.9771	0.000922429	0.0227394	ENSG00000120251	GRIA2	2891	protein_coding	processed_transcript	glutamate ionotropic receptor AMPA type subunit 2 [Source:HGNC Symbol;Acc:HGNC:4572]	4	157204182	157366075	1
ENSG00000108395.13	-0.322331	7.29535	10.976	0.000922974	0.0227394	ENSG00000108395	TRIM37	4591	protein_coding	protein_coding	tripartite motif containing 37 [Source:HGNC Symbol;Acc:HGNC:7523]	17	58982638	59106921	-1
ENSG00000280153.1	0.405213	1.62975	10.969	0.000926497	0.0227719	ENSG00000280153		NA	TEC	TEC	TEC	16	10933903	10936280	1
ENSG00000152382.5	-0.204865	4.26563	10.9625	0.000929738	0.0227719	ENSG00000152382	TADA1	117143	protein_coding	processed_transcript	transcriptional adaptor 1 [Source:HGNC Symbol;Acc:HGNC:30631]	1	166856510	166876264	-1
ENSG00000120265.16	-0.311303	7.06669	10.962	0.00093001	0.0227719	ENSG00000120265	PCMT1	5110	protein_coding	protein_coding	protein-L-isoaspartate (D-aspartate) O-methyltransferase [Source:HGNC Symbol;Acc:HGNC:8728]	6	149749443	149811420	1
ENSG00000006468.13	-0.313495	5.62404	10.9621	0.000929944	0.0227719	ENSG00000006468	ETV1	2115	protein_coding	protein_coding	ETS variant transcription factor 1 [Source:HGNC Symbol;Acc:HGNC:3490]	7	13891229	13991425	-1
ENSG00000205562.2	-0.358393	2.35124	10.9695	0.00092625	0.0227719	ENSG00000205562		NA	lncRNA	lncRNA	novel transcript	14	85518871	85531585	-1
ENSG00000255595.2	-0.578066	2.23156	10.9616	0.000930209	0.0227719	ENSG00000255595		101927531	lncRNA	lncRNA	uncharacterized LOC101927531 [Source:NCBI gene (formerly Entrezgene);Acc:101927531]	12	126191151	126434227	1
ENSG00000269967.1	0.561383	0.473474	10.9594	0.000931295	0.0227743	ENSG00000269967		NA	lncRNA	lncRNA	novel transcript	1	31851913	31921841	-1
ENSG00000236383.8	0.509928	0.763527	10.9509	0.000935594	0.0228552	ENSG00000236383	CCDC200	100874261	protein_coding	nonsense_mediated_decay	coiled-coil domain containing 200 [Source:HGNC Symbol;Acc:HGNC:43658]	17	43216941	43305397	-1
ENSG00000164050.12	0.430328	7.03221	10.9475	0.000937323	0.0228733	ENSG00000164050	PLXNB1	5364	protein_coding	protein_coding	plexin B1 [Source:HGNC Symbol;Acc:HGNC:9103]	3	48403854	48430086	-1
ENSG00000143499.13	-0.327617	5.16476	10.9417	0.000940235	0.0229201	ENSG00000143499	SMYD2	56950	protein_coding	processed_transcript	SET and MYND domain containing 2 [Source:HGNC Symbol;Acc:HGNC:20982]	1	214281102	214337131	1
ENSG00000002586.18	0.500353	3.31547	10.9308	0.000945779	0.0229347	ENSG00000002586	CD99	4267	protein_coding	protein_coding	CD99 molecule (Xg blood group) [Source:HGNC Symbol;Acc:HGNC:7082]	X	2691187	2741309	1
ENSG00000160613.12	0.315967	5.78734	10.9355	0.000943408	0.0229347	ENSG00000160613	PCSK7	9159	protein_coding	protein_coding	proprotein convertase subtilisin/kexin type 7 [Source:HGNC Symbol;Acc:HGNC:8748]	11	117204337	117232525	-1
ENSG00000197170.9	-0.244924	6.24184	10.9357	0.000943284	0.0229347	ENSG00000197170	PSMD12	5718	protein_coding	protein_coding	proteasome 26S subunit, non-ATPase 12 [Source:HGNC Symbol;Acc:HGNC:9557]	17	67337916	67366605	-1
ENSG00000091972.18	-0.400682	5.39848	10.9308	0.000945801	0.0229347	ENSG00000091972	CD200	4345	protein_coding	protein_coding	CD200 molecule [Source:HGNC Symbol;Acc:HGNC:7203]	3	112332347	112362812	1
ENSG00000145147.19	-0.306549	5.61906	10.9283	0.000947055	0.022941	ENSG00000145147	SLIT2	9353	protein_coding	protein_coding	slit guidance ligand 2 [Source:HGNC Symbol;Acc:HGNC:11086]	4	20251905	20620561	1
ENSG00000161791.13	0.268899	5.90219	10.9255	0.000948485	0.0229515	ENSG00000161791	FMNL3	91010	protein_coding	protein_coding	formin like 3 [Source:HGNC Symbol;Acc:HGNC:23698]	12	49636499	49708165	-1
ENSG00000132470.13	0.580669	5.94379	10.9184	0.000952154	0.0230162	ENSG00000132470	ITGB4	3691	protein_coding	protein_coding	integrin subunit beta 4 [Source:HGNC Symbol;Acc:HGNC:6158]	17	75721328	75757818	1
ENSG00000130414.11	-0.152859	6.82887	10.9157	0.000953538	0.0230228	ENSG00000130414	NDUFA10	4705	protein_coding	nonsense_mediated_decay	NADH:ubiquinone oxidoreductase subunit A10 [Source:HGNC Symbol;Acc:HGNC:7684]	2	239892450	240025743	-1
ENSG00000116141.15	-0.24647	5.42797	10.912	0.000955417	0.0230228	ENSG00000116141	MARK1	4139	protein_coding	protein_coding	microtubule affinity regulating kinase 1 [Source:HGNC Symbol;Acc:HGNC:6896]	1	220528136	220664461	1
ENSG00000175395.15	-0.278378	6.76589	10.912	0.000955418	0.0230228	ENSG00000175395	ZNF25	219749	protein_coding	protein_coding	zinc finger protein 25 [Source:HGNC Symbol;Acc:HGNC:13043]	10	37949573	37976647	-1
ENSG00000136521.12	-0.260708	6.37559	10.9098	0.000956569	0.0230265	ENSG00000136521	NDUFB5	4711	protein_coding	retained_intron	NADH:ubiquinone oxidoreductase subunit B5 [Source:HGNC Symbol;Acc:HGNC:7700]	3	179604690	179627647	1
ENSG00000114023.15	-0.261835	5.62728	10.9037	0.000959706	0.0230539	ENSG00000114023	FAM162A	26355	protein_coding	protein_coding	family with sequence similarity 162 member A [Source:HGNC Symbol;Acc:HGNC:17865]	3	122384176	122412334	1
ENSG00000166006.12	-0.421107	6.85952	10.9048	0.00095913	0.0230539	ENSG00000166006	KCNC2	3747	protein_coding	protein_coding	potassium voltage-gated channel subfamily C member 2 [Source:HGNC Symbol;Acc:HGNC:6234]	12	75040077	75209839	-1
ENSG00000134871.17	0.48164	4.61592	10.8971	0.000963174	0.0230652	ENSG00000134871	COL4A2	1284	protein_coding	protein_coding	collagen type IV alpha 2 chain [Source:HGNC Symbol;Acc:HGNC:2203]	13	110305812	110513209	1
ENSG00000213654.9	0.449153	1.39438	10.8974	0.000962971	0.0230652	ENSG00000213654	GPSM3	63940	protein_coding	protein_coding	G protein signaling modulator 3 [Source:HGNC Symbol;Acc:HGNC:13945]	6	32190766	32195523	-1
ENSG00000181754.6	-0.269613	5.65615	10.8983	0.00096252	0.0230652	ENSG00000181754	AMIGO1	57463	protein_coding	protein_coding	adhesion molecule with Ig like domain 1 [Source:HGNC Symbol;Acc:HGNC:20824]	1	109504178	109509738	-1
ENSG00000150760.12	0.276417	7.02939	10.882	0.000971014	0.0232289	ENSG00000150760	DOCK1	1793	protein_coding	protein_coding	dedicator of cytokinesis 1 [Source:HGNC Symbol;Acc:HGNC:2987]	10	126905409	127452517	1
ENSG00000099337.4	0.38859	1.48969	10.8752	0.000974607	0.0232907	ENSG00000099337	KCNK6	9424	protein_coding	protein_coding	potassium two pore domain channel subfamily K member 6 [Source:HGNC Symbol;Acc:HGNC:6281]	19	38319845	38332076	1
ENSG00000186204.14	0.833662	1.26093	10.8713	0.000976641	0.0233152	ENSG00000186204	CYP4F12	66002	protein_coding	protein_coding	cytochrome P450 family 4 subfamily F member 12 [Source:HGNC Symbol;Acc:HGNC:18857]	19	15673018	15697174	1
ENSG00000228209.1	-0.813763	0.210168	10.8678	0.000978494	0.0233353	ENSG00000228209	PNPP1	NA	processed_pseudogene	processed_pseudogene	PNP pseudogene 1 [Source:HGNC Symbol;Acc:HGNC:54649]	2	76258034	76258897	-1
ENSG00000185561.9	0.432538	1.63713	10.8625	0.000981305	0.0233561	ENSG00000185561	TLCD2	727910	protein_coding	protein_coding	TLC domain containing 2 [Source:HGNC Symbol;Acc:HGNC:33522]	17	1702816	1710377	-1
ENSG00000164024.11	-0.236739	4.3849	10.8623	0.000981392	0.0233561	ENSG00000164024	METAP1	23173	protein_coding	protein_coding	methionyl aminopeptidase 1 [Source:HGNC Symbol;Acc:HGNC:15789]	4	98995659	99062809	1
ENSG00000184060.10	0.355542	2.79273	10.8566	0.000984421	0.02338	ENSG00000184060	ADAP2	55803	protein_coding	processed_transcript	ArfGAP with dual PH domains 2 [Source:HGNC Symbol;Acc:HGNC:16487]	17	30906344	30959322	1
ENSG00000156639.11	0.225741	4.97176	10.8573	0.000984093	0.02338	ENSG00000156639	ZFAND3	60685	protein_coding	protein_coding	zinc finger AN1-type containing 3 [Source:HGNC Symbol;Acc:HGNC:18019]	6	37819727	38154624	1
ENSG00000135424.15	0.385599	5.25728	10.8494	0.000988279	0.0234475	ENSG00000135424	ITGA7	3679	protein_coding	protein_coding	integrin subunit alpha 7 [Source:HGNC Symbol;Acc:HGNC:6143]	12	55684568	55716043	-1
ENSG00000152034.10	-0.50962	2.84727	10.8471	0.000989503	0.0234524	ENSG00000152034	MCHR2	84539	protein_coding	protein_coding	melanin concentrating hormone receptor 2 [Source:HGNC Symbol;Acc:HGNC:20867]	6	99918519	99994247	-1
ENSG00000187479.5	0.740243	2.5659	10.8422	0.000992105	0.0234659	ENSG00000187479	C11orf96	387763	protein_coding	protein_coding	chromosome 11 open reading frame 96 [Source:HGNC Symbol;Acc:HGNC:38675]	11	43925342	43943878	1
ENSG00000131437.15	-0.248515	7.58043	10.8434	0.000991498	0.0234659	ENSG00000131437	KIF3A	11127	protein_coding	protein_coding	kinesin family member 3A [Source:HGNC Symbol;Acc:HGNC:6319]	5	132692628	132737638	-1
ENSG00000123338.12	0.386698	4.18538	10.8348	0.000996081	0.0235118	ENSG00000123338	NCKAP1L	3071	protein_coding	protein_coding	NCK associated protein 1 like [Source:HGNC Symbol;Acc:HGNC:4862]	12	54497752	54548243	1
ENSG00000164609.9	-0.228425	6.11126	10.8362	0.000995354	0.0235118	ENSG00000164609	SLU7	10569	protein_coding	protein_coding	SLU7 homolog, splicing factor [Source:HGNC Symbol;Acc:HGNC:16939]	5	160401641	160421711	-1
ENSG00000061918.12	-0.357964	6.87538	10.8328	0.00099717	0.0235134	ENSG00000061918	GUCY1B1	2983	protein_coding	protein_coding	guanylate cyclase 1 soluble subunit beta 1 [Source:HGNC Symbol;Acc:HGNC:4687]	4	155758992	155807811	1
ENSG00000103187.7	0.29332	4.74931	10.8308	0.000998277	0.0235155	ENSG00000103187	COTL1	23406	protein_coding	protein_coding	coactosin like F-actin binding protein 1 [Source:HGNC Symbol;Acc:HGNC:18304]	16	84565596	84618078	-1
ENSG00000132000.11	0.549664	0.122569	10.8276	0.000999981	0.0235317	ENSG00000132000	PODNL1	79883	protein_coding	protein_coding	podocan like 1 [Source:HGNC Symbol;Acc:HGNC:26275]	19	13931187	13953392	-1
ENSG00000132819.16	0.364526	2.9345	10.8244	0.00100172	0.0235486	ENSG00000132819	RBM38	55544	protein_coding	protein_coding	RNA binding motif protein 38 [Source:HGNC Symbol;Acc:HGNC:15818]	20	57391396	57409333	1
ENSG00000165449.11	0.469685	5.04975	10.8165	0.00100601	0.0236079	ENSG00000165449	SLC16A9	220963	protein_coding	protein_coding	solute carrier family 16 member 9 [Source:HGNC Symbol;Acc:HGNC:23520]	10	59650764	59736002	-1
ENSG00000108094.14	-0.234224	5.46579	10.816	0.00100629	0.0236079	ENSG00000108094	CUL2	8453	protein_coding	protein_coding	cullin 2 [Source:HGNC Symbol;Acc:HGNC:2552]	10	35008551	35090642	-1
ENSG00000279873.2	0.528711	-0.027972	10.8001	0.00101496	0.023623	ENSG00000279873	LINC01126	100129726	lncRNA	lncRNA	long intergenic non-protein coding RNA 1126 [Source:HGNC Symbol;Acc:HGNC:49275]	2	43227210	43228855	1
ENSG00000206337.10	0.40878	2.2505	10.7962	0.00101708	0.023623	ENSG00000206337	HCP5	10866	lncRNA	lncRNA	HLA complex P5 [Source:HGNC Symbol;Acc:HGNC:21659]	6	31463170	31478936	1
ENSG00000255690.2	0.386048	6.03854	10.7961	0.00101716	0.023623	ENSG00000255690	TRIL	9865	protein_coding	protein_coding	TLR4 interactor with leucine rich repeats [Source:HGNC Symbol;Acc:HGNC:22200]	7	28953358	28958330	-1
ENSG00000136383.6	0.321652	2.77022	10.8054	0.00101202	0.023623	ENSG00000136383	ALPK3	57538	protein_coding	protein_coding	alpha kinase 3 [Source:HGNC Symbol;Acc:HGNC:17574]	15	84817356	84873479	1
ENSG00000157191.19	0.237534	4.51334	10.8001	0.00101496	0.023623	ENSG00000157191	NECAP2	55707	protein_coding	protein_coding	NECAP endocytosis associated 2 [Source:HGNC Symbol;Acc:HGNC:25528]	1	16440721	16460078	1
ENSG00000180488.14	-0.229123	6.93236	10.7976	0.00101631	0.023623	ENSG00000180488	MIGA1	374986	protein_coding	protein_coding	mitoguardin 1 [Source:HGNC Symbol;Acc:HGNC:24741]	1	77779624	77879539	1
ENSG00000038274.16	-0.262399	5.76205	10.7967	0.00101683	0.023623	ENSG00000038274	MAT2B	27430	protein_coding	protein_coding	methionine adenosyltransferase 2B [Source:HGNC Symbol;Acc:HGNC:6905]	5	163503114	163519354	1
ENSG00000078668.13	-0.26797	6.32142	10.797	0.00101666	0.023623	ENSG00000078668	VDAC3	7419	protein_coding	protein_coding	voltage dependent anion channel 3 [Source:HGNC Symbol;Acc:HGNC:12674]	8	42391624	42405937	1
ENSG00000148082.9	-0.286034	8.508	10.8106	0.00100919	0.023623	ENSG00000148082	SHC3	53358	protein_coding	protein_coding	SHC adaptor protein 3 [Source:HGNC Symbol;Acc:HGNC:18181]	9	89005771	89178818	-1
ENSG00000183090.5	-0.539345	2.9345	10.7982	0.00101601	0.023623	ENSG00000183090	FREM3	166752	protein_coding	protein_coding	FRAS1 related extracellular matrix 3 [Source:HGNC Symbol;Acc:HGNC:25172]	4	143577302	143700675	-1
ENSG00000203780.10	0.368769	1.39178	10.784	0.00102383	0.0237539	ENSG00000203780	FANK1	92565	protein_coding	protein_coding	fibronectin type III and ankyrin repeat domains 1 [Source:HGNC Symbol;Acc:HGNC:23527]	10	125896564	126009592	1
ENSG00000188511.12	0.542662	0.810379	10.7795	0.00102632	0.0237878	ENSG00000188511	C22orf34	348645	lncRNA	lncRNA	chromosome 22 putative open reading frame 34 [Source:HGNC Symbol;Acc:HGNC:28010]	22	49414524	49657542	-1
ENSG00000105329.9	0.44624	2.47267	10.776	0.00102825	0.0238	ENSG00000105329	TGFB1	7040	protein_coding	processed_transcript	transforming growth factor beta 1 [Source:HGNC Symbol;Acc:HGNC:11766]	19	41301587	41353922	-1
ENSG00000065978.18	0.2634	5.75172	10.7748	0.00102891	0.0238	ENSG00000065978	YBX1	4904	protein_coding	protein_coding	Y-box binding protein 1 [Source:HGNC Symbol;Acc:HGNC:8014]	1	42682418	42703805	1
ENSG00000205403.12	0.631651	2.78408	10.7294	0.00105448	0.0240065	ENSG00000205403	CFI	3426	protein_coding	retained_intron	complement factor I [Source:HGNC Symbol;Acc:HGNC:5394]	4	109740694	109801999	-1
ENSG00000132357.13	0.463516	2.09731	10.7477	0.00104411	0.0240065	ENSG00000132357	CARD6	84674	protein_coding	protein_coding	caspase recruitment domain family member 6 [Source:HGNC Symbol;Acc:HGNC:16394]	5	40841308	40860175	1
ENSG00000131080.14	0.426523	1.72997	10.7355	0.00105098	0.0240065	ENSG00000131080	EDA2R	60401	protein_coding	protein_coding	ectodysplasin A2 receptor [Source:HGNC Symbol;Acc:HGNC:17756]	X	66595637	66639298	-1
ENSG00000101104.12	0.391674	2.25875	10.7392	0.00104888	0.0240065	ENSG00000101104	PABPC1L	80336	protein_coding	protein_coding	poly(A) binding protein cytoplasmic 1 like [Source:HGNC Symbol;Acc:HGNC:15797]	20	44910060	44959035	1
ENSG00000226312.7	0.38135	2.24161	10.7342	0.00105176	0.0240065	ENSG00000226312	CFLAR-AS1	65072	lncRNA	lncRNA	CFLAR antisense RNA 1 [Source:HGNC Symbol;Acc:HGNC:14437]	2	201140278	201157823	-1
ENSG00000132274.15	0.369276	5.09213	10.7395	0.00104871	0.0240065	ENSG00000132274	TRIM22	10346	protein_coding	protein_coding	tripartite motif containing 22 [Source:HGNC Symbol;Acc:HGNC:16379]	11	5689697	5737089	1
ENSG00000257918.1	0.358449	1.49103	10.7413	0.00104769	0.0240065	ENSG00000257918		NA	lncRNA	lncRNA	novel transcript, antisense to RFX4	12	106714924	106733066	-1
ENSG00000169252.5	0.332282	2.24368	10.755	0.00103995	0.0240065	ENSG00000169252	ADRB2	154	protein_coding	protein_coding	adrenoceptor beta 2 [Source:HGNC Symbol;Acc:HGNC:286]	5	148826611	148828623	1
ENSG00000185722.16	0.160213	6.62262	10.7325	0.00105267	0.0240065	ENSG00000185722	ANKFY1	51479	protein_coding	protein_coding	ankyrin repeat and FYVE domain containing 1 [Source:HGNC Symbol;Acc:HGNC:20763]	17	4163821	4263995	-1
ENSG00000134324.11	0.13005	6.66948	10.733	0.00105244	0.0240065	ENSG00000134324	LPIN1	23175	protein_coding	protein_coding	lipin 1 [Source:HGNC Symbol;Acc:HGNC:13345]	2	11677595	11827409	1
ENSG00000111445.13	-0.168897	3.91318	10.7424	0.00104706	0.0240065	ENSG00000111445	RFC5	5985	protein_coding	protein_coding	replication factor C subunit 5 [Source:HGNC Symbol;Acc:HGNC:9973]	12	118013588	118033130	1
ENSG00000169891.17	-0.267094	7.54242	10.7307	0.00105372	0.0240065	ENSG00000169891	REPS2	9185	protein_coding	protein_coding	RALBP1 associated Eps domain containing 2 [Source:HGNC Symbol;Acc:HGNC:9963]	X	16946658	17153272	1
ENSG00000273841.4	-0.278212	4.70584	10.749	0.00104338	0.0240065	ENSG00000273841	TAF9	6880	protein_coding	protein_coding	TATA-box binding protein associated factor 9 [Source:HGNC Symbol;Acc:HGNC:11542]	5	69364743	69370013	-1
ENSG00000163170.11	-0.283958	2.99193	10.7386	0.00104921	0.0240065	ENSG00000163170	BOLA3	388962	protein_coding	protein_coding	bolA family member 3 [Source:HGNC Symbol;Acc:HGNC:24415]	2	74135400	74147912	-1
ENSG00000109738.10	-0.385828	6.19545	10.7568	0.00103895	0.0240065	ENSG00000109738	GLRB	2743	protein_coding	protein_coding	glycine receptor beta [Source:HGNC Symbol;Acc:HGNC:4329]	4	157076125	157172090	1
ENSG00000245864.2	-0.474543	3.13488	10.7468	0.0010446	0.0240065	ENSG00000245864	MEF2C-AS2	109729137	lncRNA	lncRNA	MEF2C antisense RNA 2 [Source:HGNC Symbol;Acc:HGNC:53115]	5	88676033	88779088	1
ENSG00000164574.15	0.258542	4.83447	10.7231	0.00105808	0.0240412	ENSG00000164574	GALNT10	55568	protein_coding	protein_coding	polypeptide N-acetylgalactosaminyltransferase 10 [Source:HGNC Symbol;Acc:HGNC:19873]	5	154190730	154420984	1
ENSG00000120327.6	-0.162133	4.29525	10.7247	0.00105715	0.0240412	ENSG00000120327	PCDHB14	56122	protein_coding	protein_coding	protocadherin beta 14 [Source:HGNC Symbol;Acc:HGNC:8685]	5	141223343	141227759	1
ENSG00000204789.4	-0.306753	5.28497	10.7197	0.00105998	0.0240607	ENSG00000204789	ZNF204P	NA	processed_pseudogene	processed_pseudogene	zinc finger protein 204, pseudogene [Source:HGNC Symbol;Acc:HGNC:12995]	6	27357825	27360221	-1
ENSG00000116783.14	-0.46821	2.77936	10.7123	0.00106425	0.0241338	ENSG00000116783	TNNI3K	51086	protein_coding	protein_coding	TNNI3 interacting kinase [Source:HGNC Symbol;Acc:HGNC:19661]	1	74235387	74544428	1
ENSG00000133067.17	0.943031	0.261042	10.7082	0.00106663	0.0241641	ENSG00000133067	LGR6	59352	protein_coding	protein_coding	leucine rich repeat containing G protein-coupled receptor 6 [Source:HGNC Symbol;Acc:HGNC:19719]	1	202193799	202319781	1
ENSG00000271605.5	0.492923	1.32459	10.7053	0.0010683	0.0241781	ENSG00000271605	MILR1	284021	protein_coding	protein_coding	mast cell immunoglobulin like receptor 1 [Source:HGNC Symbol;Acc:HGNC:27570]	17	64449037	64468643	1
ENSG00000188060.7	0.549759	0.0714851	10.6967	0.00107324	0.024262	ENSG00000188060	RAB42	115273	protein_coding	protein_coding	RAB42, member RAS oncogene family [Source:HGNC Symbol;Acc:HGNC:28702]	1	28592200	28595449	1
ENSG00000131626.16	0.14126	6.30165	10.6898	0.00107726	0.024262	ENSG00000131626	PPFIA1	8500	protein_coding	protein_coding	PTPRF interacting protein alpha 1 [Source:HGNC Symbol;Acc:HGNC:9245]	11	70270690	70385312	1
ENSG00000232119.7	-0.252603	4.06057	10.694	0.00107483	0.024262	ENSG00000232119	MCTS1	28985	protein_coding	processed_transcript	MCTS1 re-initiation and release factor [Source:HGNC Symbol;Acc:HGNC:23357]	X	120594010	120621159	1
ENSG00000138078.15	-0.359994	9.26335	10.691	0.00107658	0.024262	ENSG00000138078	PREPL	9581	protein_coding	nonsense_mediated_decay	prolyl endopeptidase like [Source:HGNC Symbol;Acc:HGNC:30228]	2	44316281	44361862	-1
ENSG00000196090.12	-0.385506	7.44041	10.6908	0.00107671	0.024262	ENSG00000196090	PTPRT	11122	protein_coding	protein_coding	protein tyrosine phosphatase receptor type T [Source:HGNC Symbol;Acc:HGNC:9682]	20	42072752	43189970	-1
ENSG00000120533.12	-0.212344	4.83453	10.6816	0.00108206	0.0243092	ENSG00000120533	ENY2	56943	protein_coding	nonsense_mediated_decay	ENY2 transcription and export complex 2 subunit [Source:HGNC Symbol;Acc:HGNC:24449]	8	109334324	109345954	1
ENSG00000101746.15	-0.243659	5.20568	10.6832	0.00108111	0.0243092	ENSG00000101746	NOL4	8715	protein_coding	protein_coding	nucleolar protein 4 [Source:HGNC Symbol;Acc:HGNC:7870]	18	33851100	34224952	-1
ENSG00000163634.11	-0.251883	4.6615	10.6808	0.00108252	0.0243092	ENSG00000163634	THOC7	80145	protein_coding	protein_coding	THO complex 7 [Source:HGNC Symbol;Acc:HGNC:29874]	3	63833870	63863868	-1
ENSG00000239775.1	1.17484	0.361142	10.6696	0.0010891	0.0244097	ENSG00000239775		NA	lncRNA	lncRNA	novel transcript, sense overlapping DBNL	7	44064908	44066079	1
ENSG00000171735.18	-0.254846	7.31149	10.6703	0.00108872	0.0244097	ENSG00000171735	CAMTA1	23261	protein_coding	protein_coding	calmodulin binding transcription activator 1 [Source:HGNC Symbol;Acc:HGNC:18806]	1	6785454	7769706	1
ENSG00000163513.17	0.38815	5.08391	10.662	0.00109362	0.0244397	ENSG00000163513	TGFBR2	7048	protein_coding	protein_coding	transforming growth factor beta receptor 2 [Source:HGNC Symbol;Acc:HGNC:11773]	3	30606601	30694142	1
ENSG00000072952.18	0.339104	6.99121	10.662	0.0010936	0.0244397	ENSG00000072952	IRAG1	10335	protein_coding	protein_coding	inositol 1,4,5-triphosphate receptor associated 1 [Source:HGNC Symbol;Acc:HGNC:7237]	11	10573091	10693988	-1
ENSG00000075790.10	-0.271089	6.56962	10.6623	0.00109339	0.0244397	ENSG00000075790	BCAP29	55973	protein_coding	protein_coding	B cell receptor associated protein 29 [Source:HGNC Symbol;Acc:HGNC:24131]	7	107580246	107629170	1
ENSG00000219669.1	0.913164	-0.0533608	10.6601	0.0010947	0.0244401	ENSG00000219669	BECN1P2	NA	processed_pseudogene	processed_pseudogene	beclin 1 pseudogene 2 [Source:HGNC Symbol;Acc:HGNC:51330]	6	71075564	71076375	1
ENSG00000119772.16	0.242341	5.94158	10.6552	0.00109764	0.0244822	ENSG00000119772	DNMT3A	1788	protein_coding	protein_coding	DNA methyltransferase 3 alpha [Source:HGNC Symbol;Acc:HGNC:2978]	2	25227855	25342590	-1
ENSG00000118729.11	0.813542	1.15256	10.6441	0.00110422	0.0244933	ENSG00000118729	CASQ2	845	protein_coding	protein_coding	calsequestrin 2 [Source:HGNC Symbol;Acc:HGNC:1513]	1	115700021	115768714	-1
ENSG00000105559.11	0.62458	1.07887	10.646	0.0011031	0.0244933	ENSG00000105559	PLEKHA4	57664	protein_coding	protein_coding	pleckstrin homology domain containing A4 [Source:HGNC Symbol;Acc:HGNC:14339]	19	48837097	48868617	-1
ENSG00000075275.16	0.576433	0.621768	10.6429	0.00110496	0.0244933	ENSG00000075275	CELSR1	9620	protein_coding	protein_coding	cadherin EGF LAG seven-pass G-type receptor 1 [Source:HGNC Symbol;Acc:HGNC:1850]	22	46360834	46537620	-1
ENSG00000100234.11	0.328036	6.91096	10.6419	0.00110557	0.0244933	ENSG00000100234	TIMP3	7078	protein_coding	protein_coding	TIMP metallopeptidase inhibitor 3 [Source:HGNC Symbol;Acc:HGNC:11822]	22	32801705	32863041	1
ENSG00000126249.7	-0.292088	1.83264	10.6481	0.00110186	0.0244933	ENSG00000126249	PDCD2L	84306	protein_coding	protein_coding	programmed cell death 2 like [Source:HGNC Symbol;Acc:HGNC:28194]	19	34404399	34426168	1
ENSG00000186377.7	-0.302827	3.90469	10.6489	0.00110134	0.0244933	ENSG00000186377	CYP4X1	260293	protein_coding	protein_coding	cytochrome P450 family 4 subfamily X member 1 [Source:HGNC Symbol;Acc:HGNC:20244]	1	47023669	47050751	1
ENSG00000235531.9	-0.439928	2.93959	10.6483	0.00110171	0.0244933	ENSG00000235531	MSC-AS1	100132891	lncRNA	lncRNA	MSC antisense RNA 1 [Source:HGNC Symbol;Acc:HGNC:48724]	8	71828167	72118393	1
ENSG00000147676.13	-0.47942	5.55354	10.6371	0.00110844	0.0245333	ENSG00000147676	MAL2	114569	protein_coding	protein_coding	mal, T cell differentiation protein 2 [Source:HGNC Symbol;Acc:HGNC:13634]	8	119165034	119245673	1
ENSG00000141294.9	0.531971	0.706185	10.6278	0.00111402	0.0246334	ENSG00000141294	LRRC46	90506	protein_coding	nonsense_mediated_decay	leucine rich repeat containing 46 [Source:HGNC Symbol;Acc:HGNC:25047]	17	47831634	47837719	1
ENSG00000148288.11	0.357602	2.45782	10.624	0.00111631	0.0246501	ENSG00000148288	GBGT1	26301	protein_coding	protein_coding	globoside alpha-1,3-N-acetylgalactosaminyltransferase 1 (FORS blood group) [Source:HGNC Symbol;Acc:HGNC:20460]	9	133152948	133163933	-1
ENSG00000131779.10	-0.229195	4.4784	10.6207	0.00111828	0.0246501	ENSG00000131779	PEX11B	8799	protein_coding	protein_coding	peroxisomal biogenesis factor 11 beta [Source:HGNC Symbol;Acc:HGNC:8853]	1	145911350	145918717	-1
ENSG00000150768.15	-0.242275	5.29679	10.6194	0.00111905	0.0246501	ENSG00000150768	DLAT	1737	protein_coding	nonsense_mediated_decay	dihydrolipoamide S-acetyltransferase [Source:HGNC Symbol;Acc:HGNC:2896]	11	112025408	112064404	1
ENSG00000155886.11	-0.327843	8.4603	10.6195	0.00111904	0.0246501	ENSG00000155886	SLC24A2	25769	protein_coding	protein_coding	solute carrier family 24 member 2 [Source:HGNC Symbol;Acc:HGNC:10976]	9	19507452	19786928	-1
ENSG00000117280.12	0.30729	4.44212	10.6119	0.0011236	0.0247032	ENSG00000117280	RAB29	8934	protein_coding	protein_coding	RAB29, member RAS oncogene family [Source:HGNC Symbol;Acc:HGNC:9789]	1	205767986	205775482	-1
ENSG00000153814.11	-0.257909	5.20012	10.6122	0.00112344	0.0247032	ENSG00000153814	JAZF1	221895	protein_coding	protein_coding	JAZF zinc finger 1 [Source:HGNC Symbol;Acc:HGNC:28917]	7	27830573	28180795	-1
ENSG00000183840.6	0.382091	3.13751	10.6098	0.00112492	0.0247087	ENSG00000183840	GPR39	2863	protein_coding	protein_coding	G protein-coupled receptor 39 [Source:HGNC Symbol;Acc:HGNC:4496]	2	132416805	132646582	1
ENSG00000175216.14	-0.18664	7.72196	10.6072	0.00112648	0.0247194	ENSG00000175216	CKAP5	9793	protein_coding	protein_coding	cytoskeleton associated protein 5 [Source:HGNC Symbol;Acc:HGNC:28959]	11	46743048	46846308	-1
ENSG00000137261.13	-0.238922	5.74639	10.6035	0.00112873	0.0247218	ENSG00000137261	KIAA0319	9856	protein_coding	protein_coding	KIAA0319 [Source:HGNC Symbol;Acc:HGNC:21580]	6	24544104	24646191	-1
ENSG00000182901.16	-0.393897	4.88424	10.6045	0.00112812	0.0247218	ENSG00000182901	RGS7	6000	protein_coding	protein_coding	regulator of G protein signaling 7 [Source:HGNC Symbol;Acc:HGNC:10003]	1	240775514	241357230	-1
ENSG00000163735.6	0.547791	0.913149	10.599	0.00113146	0.0247346	ENSG00000163735	CXCL5	6374	protein_coding	protein_coding	C-X-C motif chemokine ligand 5 [Source:HGNC Symbol;Acc:HGNC:10642]	4	73995642	73998677	-1
ENSG00000178404.9	0.403237	1.68423	10.6002	0.00113078	0.0247346	ENSG00000178404	CEP295NL	100653515	protein_coding	protein_coding	CEP295 N-terminal like [Source:HGNC Symbol;Acc:HGNC:44659]	17	78870910	78903217	-1
ENSG00000141569.10	0.264051	3.79723	10.5964	0.00113309	0.0247468	ENSG00000141569	TRIM65	201292	protein_coding	protein_coding	tripartite motif containing 65 [Source:HGNC Symbol;Acc:HGNC:27316]	17	75880335	75896951	-1
ENSG00000167261.13	0.680471	-0.00831427	10.5904	0.00113674	0.0248012	ENSG00000167261	DPEP2	64174	protein_coding	protein_coding	dipeptidase 2 [Source:HGNC Symbol;Acc:HGNC:23028]	16	67987394	68000586	-1
ENSG00000047621.11	-0.230589	5.12238	10.5888	0.00113773	0.0248012	ENSG00000047621	C12orf4	57102	protein_coding	protein_coding	chromosome 12 open reading frame 4 [Source:HGNC Symbol;Acc:HGNC:1184]	12	4487735	4538508	-1
ENSG00000140955.10	1.10576	0.246227	10.5831	0.00114127	0.0248316	ENSG00000140955	ADAD2	161931	protein_coding	protein_coding	adenosine deaminase domain containing 2 [Source:HGNC Symbol;Acc:HGNC:30714]	16	84191138	84197168	1
ENSG00000145863.10	-0.604704	0.140595	10.5846	0.00114036	0.0248316	ENSG00000145863	GABRA6	2559	protein_coding	processed_transcript	gamma-aminobutyric acid type A receptor subunit alpha6 [Source:HGNC Symbol;Acc:HGNC:4080]	5	161547063	161702593	1
ENSG00000070961.15	-0.362985	9.00541	10.5801	0.00114309	0.0248477	ENSG00000070961	ATP2B1	490	protein_coding	protein_coding	ATPase plasma membrane Ca2+ transporting 1 [Source:HGNC Symbol;Acc:HGNC:814]	12	89588049	89709300	-1
ENSG00000151150.21	-0.213662	9.02886	10.5672	0.00115111	0.0249984	ENSG00000151150	ANK3	288	protein_coding	protein_coding	ankyrin 3 [Source:HGNC Symbol;Acc:HGNC:494]	10	60026298	60733490	-1
ENSG00000184911.14	-0.378003	2.11044	10.5636	0.00115334	0.0250233	ENSG00000184911	DMRTC1B	728656	protein_coding	nonsense_mediated_decay	DMRT like family C1B [Source:HGNC Symbol;Acc:HGNC:31686]	X	72777009	72848802	1
ENSG00000147255.18	0.460855	2.4256	10.5597	0.0011558	0.0250531	ENSG00000147255	IGSF1	3547	protein_coding	protein_coding	immunoglobulin superfamily member 1 [Source:HGNC Symbol;Acc:HGNC:5948]	X	131273506	131578899	-1
ENSG00000182372.9	0.267324	5.57399	10.5532	0.00115985	0.0251174	ENSG00000182372	CLN8	2055	protein_coding	protein_coding	CLN8 transmembrane ER and ERGIC protein [Source:HGNC Symbol;Acc:HGNC:2079]	8	1755778	1801711	1
ENSG00000158019.20	-0.276661	4.35137	10.5506	0.0011615	0.0251296	ENSG00000158019	BABAM2	9577	protein_coding	protein_coding	BRISC and BRCA1 A complex member 2 [Source:HGNC Symbol;Acc:HGNC:1106]	2	27889941	28338901	1
ENSG00000254872.3	1.12268	-0.0766527	10.5422	0.00116679	0.0251741	ENSG00000254872	LINC02688	101927503	lncRNA	lncRNA	long intergenic non-protein coding RNA 2688 [Source:HGNC Symbol;Acc:HGNC:54184]	11	1049880	1055749	1
ENSG00000135363.11	0.395828	3.71976	10.5455	0.00116473	0.0251741	ENSG00000135363	LMO2	4005	protein_coding	retained_intron	LIM domain only 2 [Source:HGNC Symbol;Acc:HGNC:6642]	11	33858576	33892076	-1
ENSG00000126970.15	-0.194077	3.10689	10.5421	0.00116683	0.0251741	ENSG00000126970	ZC4H2	55906	protein_coding	protein_coding	zinc finger C4H2-type containing [Source:HGNC Symbol;Acc:HGNC:24931]	X	64915802	65034713	-1
ENSG00000158423.16	0.60427	0.23031	10.5373	0.00116991	0.0252171	ENSG00000158423	RIBC1	158787	protein_coding	protein_coding	RIB43A domain with coiled-coils 1 [Source:HGNC Symbol;Acc:HGNC:26537]	X	53422690	53431120	1
ENSG00000101938.14	-0.326306	4.86197	10.5307	0.00117408	0.0252598	ENSG00000101938	CHRDL1	91851	protein_coding	protein_coding	chordin like 1 [Source:HGNC Symbol;Acc:HGNC:29861]	X	110673856	110795819	-1
ENSG00000196937.10	-0.38309	6.54548	10.531	0.00117389	0.0252598	ENSG00000196937	FAM3C	10447	protein_coding	protein_coding	FAM3 metabolism regulating signaling molecule C [Source:HGNC Symbol;Acc:HGNC:18664]	7	121348878	121396364	-1
ENSG00000117155.16	-0.321633	7.2289	10.5262	0.00117697	0.0252983	ENSG00000117155	SSX2IP	117178	protein_coding	protein_coding	SSX family member 2 interacting protein [Source:HGNC Symbol;Acc:HGNC:16509]	1	84643706	84690803	-1
ENSG00000259354.5	0.596789	-0.010658	10.5199	0.00118098	0.0253478	ENSG00000259354		NA	lncRNA	lncRNA	novel transcript, antisense to SLC30A4	15	45448427	45513767	1
ENSG00000132554.19	0.433367	3.23359	10.5191	0.00118147	0.0253478	ENSG00000132554	RGS22	26166	protein_coding	protein_coding	regulator of G protein signaling 22 [Source:HGNC Symbol;Acc:HGNC:24499]	8	99960936	100131268	-1
ENSG00000222009.8	0.434111	1.59913	10.5108	0.00118676	0.0254113	ENSG00000222009	BTBD19	149478	protein_coding	protein_coding	BTB domain containing 19 [Source:HGNC Symbol;Acc:HGNC:27145]	1	44808482	44815585	1
ENSG00000267580.1	0.379866	2.01493	10.5106	0.00118694	0.0254113	ENSG00000267580		NA	lncRNA	lncRNA	novel transcript	19	33299934	33301168	1
ENSG00000023572.8	-0.326142	2.99902	10.5093	0.00118773	0.0254113	ENSG00000023572	GLRX2	51022	protein_coding	nonsense_mediated_decay	glutaredoxin 2 [Source:HGNC Symbol;Acc:HGNC:16065]	1	193090866	193106114	-1
ENSG00000170509.11	-0.521814	0.431805	10.5071	0.00118917	0.0254184	ENSG00000170509	HSD17B13	345275	protein_coding	protein_coding	hydroxysteroid 17-beta dehydrogenase 13 [Source:HGNC Symbol;Acc:HGNC:18685]	4	87303789	87322886	-1
ENSG00000167207.12	0.754338	0.267122	10.4972	0.00119553	0.0254647	ENSG00000167207	NOD2	64127	protein_coding	protein_coding	nucleotide binding oligomerization domain containing 2 [Source:HGNC Symbol;Acc:HGNC:5331]	16	50693588	50734041	1
ENSG00000110934.10	0.429988	1.71215	10.4971	0.00119565	0.0254647	ENSG00000110934	BIN2	51411	protein_coding	protein_coding	bridging integrator 2 [Source:HGNC Symbol;Acc:HGNC:1053]	12	51281038	51324668	-1
ENSG00000170324.20	0.426076	3.97533	10.5018	0.0011926	0.0254647	ENSG00000170324	FRMPD2	143162	protein_coding	retained_intron	FERM and PDZ domain containing 2 [Source:HGNC Symbol;Acc:HGNC:28572]	10	48153088	48274696	-1
ENSG00000118816.9	-0.253356	8.05325	10.4969	0.00119574	0.0254647	ENSG00000118816	CCNI	10983	protein_coding	protein_coding	cyclin I [Source:HGNC Symbol;Acc:HGNC:1595]	4	77047155	77076309	-1
ENSG00000044524.10	-0.272032	4.23754	10.4929	0.00119836	0.0254764	ENSG00000044524	EPHA3	2042	protein_coding	protein_coding	EPH receptor A3 [Source:HGNC Symbol;Acc:HGNC:3387]	3	89107621	89482134	1
ENSG00000146950.12	-0.278574	4.61128	10.4927	0.0011985	0.0254764	ENSG00000146950	SHROOM2	357	protein_coding	protein_coding	shroom family member 2 [Source:HGNC Symbol;Acc:HGNC:630]	X	9786429	9949443	1
ENSG00000022355.16	-0.51825	7.67671	10.4712	0.00121247	0.0257497	ENSG00000022355	GABRA1	2554	protein_coding	protein_coding	gamma-aminobutyric acid type A receptor subunit alpha1 [Source:HGNC Symbol;Acc:HGNC:4075]	5	161847063	161899981	1
ENSG00000160233.7	0.52509	0.805202	10.4592	0.00122039	0.0257884	ENSG00000160233	LRRC3	81543	protein_coding	protein_coding	leucine rich repeat containing 3 [Source:HGNC Symbol;Acc:HGNC:14965]	21	44455510	44462196	1
ENSG00000116977.18	-0.187806	6.14236	10.4582	0.00122106	0.0257884	ENSG00000116977	LGALS8	3964	protein_coding	protein_coding	galectin 8 [Source:HGNC Symbol;Acc:HGNC:6569]	1	236518000	236552981	1
ENSG00000228794.8	-0.245012	4.92176	10.4571	0.00122179	0.0257884	ENSG00000228794	LINC01128	643837	lncRNA	lncRNA	long intergenic non-protein coding RNA 1128 [Source:HGNC Symbol;Acc:HGNC:49377]	1	825138	859446	1
ENSG00000164332.7	-0.295955	4.82818	10.4631	0.00121786	0.0257884	ENSG00000164332	UBLCP1	134510	protein_coding	protein_coding	ubiquitin like domain containing CTD phosphatase 1 [Source:HGNC Symbol;Acc:HGNC:28110]	5	159263290	159286036	1
ENSG00000146151.12	-0.321227	5.09003	10.4602	0.00121977	0.0257884	ENSG00000146151	HMGCLL1	54511	protein_coding	protein_coding	3-hydroxymethyl-3-methylglutaryl-CoA lyase like 1 [Source:HGNC Symbol;Acc:HGNC:21359]	6	55434373	55579197	-1
ENSG00000183662.10	-0.426206	4.26117	10.4566	0.00122211	0.0257884	ENSG00000183662	TAFA1	407738	protein_coding	protein_coding	TAFA chemokine like family member 1 [Source:HGNC Symbol;Acc:HGNC:21587]	3	68004247	68545621	1
ENSG00000120053.10	-0.449028	6.26858	10.46	0.0012199	0.0257884	ENSG00000120053	GOT1	2805	protein_coding	protein_coding	glutamic-oxaloacetic transaminase 1 [Source:HGNC Symbol;Acc:HGNC:4432]	10	99396870	99430624	-1
ENSG00000154760.13	0.538004	1.07532	10.4529	0.00122454	0.0257924	ENSG00000154760	SLFN13	146857	protein_coding	protein_coding	schlafen family member 13 [Source:HGNC Symbol;Acc:HGNC:26481]	17	35435096	35448837	-1
ENSG00000179314.13	0.31888	4.98024	10.4535	0.0012242	0.0257924	ENSG00000179314	WSCD1	23302	protein_coding	processed_transcript	WSC domain containing 1 [Source:HGNC Symbol;Acc:HGNC:29060]	17	6057807	6124427	1
ENSG00000163110.14	0.310196	6.49758	10.443	0.00123116	0.0258914	ENSG00000163110	PDLIM5	10611	protein_coding	protein_coding	PDZ and LIM domain 5 [Source:HGNC Symbol;Acc:HGNC:17468]	4	94451857	94668227	1
ENSG00000255330.9	-0.28804	6.78154	10.4425	0.00123148	0.0258914	ENSG00000255330		NA	protein_coding	nonsense_mediated_decay	novel protein	6	127438406	127519001	-1
ENSG00000107105.14	-0.400177	6.50138	10.4304	0.00123959	0.026021	ENSG00000107105	ELAVL2	1993	protein_coding	protein_coding	ELAV like RNA binding protein 2 [Source:HGNC Symbol;Acc:HGNC:3313]	9	23690104	23826337	-1
ENSG00000104435.13	-0.526141	7.89098	10.4299	0.0012399	0.026021	ENSG00000104435	STMN2	11075	protein_coding	protein_coding	stathmin 2 [Source:HGNC Symbol;Acc:HGNC:10577]	8	79611117	79666158	1
ENSG00000169764.15	-0.270054	7.16301	10.4276	0.00124144	0.0260297	ENSG00000169764	UGP2	7360	protein_coding	protein_coding	UDP-glucose pyrophosphorylase 2 [Source:HGNC Symbol;Acc:HGNC:12527]	2	63840952	63891562	1
ENSG00000274331.1	0.906729	-0.144463	10.4164	0.00124898	0.0261638	ENSG00000274331		NA	lncRNA	lncRNA	novel transcript	13	109984858	109986565	-1
ENSG00000086730.16	0.475407	3.13813	10.4131	0.00125124	0.0261638	ENSG00000086730	LAT2	7462	protein_coding	protein_coding	linker for activation of T cells family member 2 [Source:HGNC Symbol;Acc:HGNC:12749]	7	74199652	74229834	1
ENSG00000164674.15	0.43556	1.20062	10.4133	0.00125108	0.0261638	ENSG00000164674	SYTL3	94120	protein_coding	protein_coding	synaptotagmin like 3 [Source:HGNC Symbol;Acc:HGNC:15587]	6	158650014	158764876	1
ENSG00000125354.22	-0.249895	4.57523	10.3982	0.00126136	0.0263419	ENSG00000125354	SEPTIN6	23157	protein_coding	protein_coding	septin 6 [Source:HGNC Symbol;Acc:HGNC:15848]	X	119615724	119693370	-1
ENSG00000129636.12	-0.294165	6.86529	10.3972	0.00126204	0.0263419	ENSG00000129636	ITFG1	81533	protein_coding	processed_transcript	integrin alpha FG-GAP repeat containing 1 [Source:HGNC Symbol;Acc:HGNC:30697]	16	47154387	47464149	-1
ENSG00000112559.13	0.532423	0.528527	10.3849	0.0012705	0.0264035	ENSG00000112559	MDFI	4188	protein_coding	protein_coding	MyoD family inhibitor [Source:HGNC Symbol;Acc:HGNC:6967]	6	41636882	41654244	1
ENSG00000070785.16	-0.192764	4.30907	10.3849	0.00127052	0.0264035	ENSG00000070785	EIF2B3	8891	protein_coding	protein_coding	eukaryotic translation initiation factor 2B subunit gamma [Source:HGNC Symbol;Acc:HGNC:3259]	1	44850522	44986722	-1
ENSG00000091129.19	-0.199009	9.13928	10.3874	0.00126881	0.0264035	ENSG00000091129	NRCAM	4897	protein_coding	processed_transcript	neuronal cell adhesion molecule [Source:HGNC Symbol;Acc:HGNC:7994]	7	108147623	108456717	-1
ENSG00000079785.14	-0.245659	6.45721	10.3864	0.0012695	0.0264035	ENSG00000079785	DDX1	1653	protein_coding	protein_coding	DEAD-box helicase 1 [Source:HGNC Symbol;Acc:HGNC:2734]	2	15591178	15634346	1
ENSG00000075945.12	-0.248833	7.20249	10.3829	0.00127185	0.0264035	ENSG00000075945	KIFAP3	22920	protein_coding	protein_coding	kinesin associated protein 3 [Source:HGNC Symbol;Acc:HGNC:17060]	1	169921326	170085208	-1
ENSG00000118733.16	-0.514076	5.88909	10.3831	0.00127171	0.0264035	ENSG00000118733	OLFM3	118427	protein_coding	protein_coding	olfactomedin 3 [Source:HGNC Symbol;Acc:HGNC:17990]	1	101802560	101996926	-1
ENSG00000105366.15	0.463606	2.89787	10.3805	0.00127355	0.026415	ENSG00000105366	SIGLEC8	27181	protein_coding	protein_coding	sialic acid binding Ig like lectin 8 [Source:HGNC Symbol;Acc:HGNC:10877]	19	51450847	51458456	-1
ENSG00000078328.20	-0.449516	7.0548	10.3787	0.00127474	0.026416	ENSG00000078328	RBFOX1	54715	protein_coding	processed_transcript	RNA binding fox-1 homolog 1 [Source:HGNC Symbol;Acc:HGNC:18222]	16	5239802	7713340	1
ENSG00000064692.18	0.332098	2.66683	10.3715	0.00127977	0.0264452	ENSG00000064692	SNCAIP	9627	protein_coding	protein_coding	synuclein alpha interacting protein [Source:HGNC Symbol;Acc:HGNC:11139]	5	122311354	122464219	1
ENSG00000077279.18	-0.263274	4.3793	10.3686	0.00128179	0.0264452	ENSG00000077279	DCX	1641	protein_coding	protein_coding	doublecortin [Source:HGNC Symbol;Acc:HGNC:2714]	X	111293779	111412429	-1
ENSG00000108018.15	-0.335169	5.71869	10.3684	0.00128188	0.0264452	ENSG00000108018	SORCS1	114815	protein_coding	protein_coding	sortilin related VPS10 domain containing receptor 1 [Source:HGNC Symbol;Acc:HGNC:16697]	10	106573663	107164534	-1
ENSG00000143318.12	-0.458102	2.72259	10.374	0.00127805	0.0264452	ENSG00000143318	CASQ1	844	protein_coding	protein_coding	calsequestrin 1 [Source:HGNC Symbol;Acc:HGNC:1512]	1	160190575	160201886	1
ENSG00000241956.9	-0.487905	2.0263	10.3716	0.0012797	0.0264452	ENSG00000241956		102546299	lncRNA	lncRNA	novel transcript	5	164296696	165171643	1
ENSG00000129625.12	-0.296792	7.69968	10.3564	0.00129027	0.0265945	ENSG00000129625	REEP5	7905	protein_coding	protein_coding	receptor accessory protein 5 [Source:HGNC Symbol;Acc:HGNC:30077]	5	112876385	112922289	-1
ENSG00000176046.8	0.552816	3.57821	10.3538	0.00129205	0.0266075	ENSG00000176046	NUPR1	26471	protein_coding	protein_coding	nuclear protein 1, transcriptional regulator [Source:HGNC Symbol;Acc:HGNC:29990]	16	28532708	28539008	-1
ENSG00000279361.1	0.544118	0.498006	10.3478	0.00129628	0.0266484	ENSG00000279361		NA	TEC	TEC	TEC	17	67637774	67638973	1
ENSG00000053918.15	0.477351	0.622625	10.3473	0.00129662	0.0266484	ENSG00000053918	KCNQ1	3784	protein_coding	protein_coding	potassium voltage-gated channel subfamily Q member 1 [Source:HGNC Symbol;Acc:HGNC:6294]	11	2444684	2849105	1
ENSG00000119139.17	0.395303	6.48	10.3456	0.00129782	0.0266484	ENSG00000119139	TJP2	9414	protein_coding	protein_coding	tight junction protein 2 [Source:HGNC Symbol;Acc:HGNC:11828]	9	69121264	69274615	1
ENSG00000164284.14	-0.263335	4.52913	10.3444	0.00129866	0.0266484	ENSG00000164284	GRPEL2	134266	protein_coding	protein_coding	GrpE like 2, mitochondrial [Source:HGNC Symbol;Acc:HGNC:21060]	5	149345430	149354583	1
ENSG00000233508.2	-0.427513	2.37461	10.3382	0.00130304	0.026691	ENSG00000233508		NA	lncRNA	lncRNA	novel transcript	20	43189998	43202599	1
ENSG00000060140.8	-0.478282	3.44619	10.3391	0.00130242	0.026691	ENSG00000060140	STYK1	55359	protein_coding	protein_coding	serine/threonine/tyrosine kinase 1 [Source:HGNC Symbol;Acc:HGNC:18889]	12	10618923	10674318	-1
ENSG00000135838.13	0.330639	4.26912	10.3311	0.00130807	0.0267464	ENSG00000135838	NPL	80896	protein_coding	processed_transcript	N-acetylneuraminate pyruvate lyase [Source:HGNC Symbol;Acc:HGNC:16781]	1	182789293	182830384	1
ENSG00000247157.6	-0.372223	3.06622	10.3314	0.00130788	0.0267464	ENSG00000247157	LINC01252	338817	lncRNA	lncRNA	long intergenic non-protein coding RNA 1252 [Source:HGNC Symbol;Acc:HGNC:27888]	12	11548030	11590369	1
ENSG00000185008.17	-0.329517	6.0564	10.3224	0.00131424	0.0268251	ENSG00000185008	ROBO2	6092	protein_coding	protein_coding	roundabout guidance receptor 2 [Source:HGNC Symbol;Acc:HGNC:10250]	3	75906695	77649964	1
ENSG00000179542.15	-0.384682	6.61587	10.3233	0.00131363	0.0268251	ENSG00000179542	SLITRK4	139065	protein_coding	protein_coding	SLIT and NTRK like family member 4 [Source:HGNC Symbol;Acc:HGNC:23502]	X	143622790	143636101	-1
ENSG00000258636.1	-0.453208	0.376187	10.3151	0.00131949	0.0269085	ENSG00000258636		NA	lncRNA	lncRNA	novel transcript	14	41583657	41604988	-1
ENSG00000260401.1	0.641479	0.287202	10.31	0.0013231	0.026942	ENSG00000260401		NA	lncRNA	lncRNA	novel transcript, overlapping to P2RY2	11	73238975	73242335	1
ENSG00000172201.11	0.396002	6.04271	10.3079	0.0013246	0.026942	ENSG00000172201	ID4	3400	protein_coding	protein_coding	inhibitor of DNA binding 4, HLH protein [Source:HGNC Symbol;Acc:HGNC:5363]	6	19837370	19842197	1
ENSG00000122033.14	-0.285107	3.99687	10.3079	0.00132463	0.026942	ENSG00000122033	MTIF3	219402	protein_coding	protein_coding	mitochondrial translational initiation factor 3 [Source:HGNC Symbol;Acc:HGNC:29788]	13	27435643	27450591	-1
ENSG00000155961.4	-0.265098	4.70338	10.3044	0.00132712	0.0269689	ENSG00000155961	RAB39B	116442	protein_coding	protein_coding	RAB39B, member RAS oncogene family [Source:HGNC Symbol;Acc:HGNC:16499]	X	155258235	155264491	-1
ENSG00000064300.8	0.82208	1.93563	10.301	0.00132961	0.0269957	ENSG00000064300	NGFR	4804	protein_coding	protein_coding	nerve growth factor receptor [Source:HGNC Symbol;Acc:HGNC:7809]	17	49495293	49515008	1
ENSG00000153317.14	-0.164882	6.2861	10.2987	0.00133127	0.0270055	ENSG00000153317	ASAP1	50807	protein_coding	protein_coding	ArfGAP with SH3 domain, ankyrin repeat and PH domain 1 [Source:HGNC Symbol;Acc:HGNC:2720]	8	130052104	130443674	-1
ENSG00000122679.8	0.525422	2.41677	10.2907	0.00133699	0.0270292	ENSG00000122679	RAMP3	10268	protein_coding	protein_coding	receptor activity modifying protein 3 [Source:HGNC Symbol;Acc:HGNC:9845]	7	45157791	45186302	1
ENSG00000273073.1	0.442453	1.49844	10.2929	0.00133543	0.0270292	ENSG00000273073		NA	lncRNA	lncRNA	novel transcript	2	131461821	131463615	-1
ENSG00000051128.18	0.408379	3.29685	10.2906	0.00133712	0.0270292	ENSG00000051128	HOMER3	9454	protein_coding	protein_coding	homer scaffold protein 3 [Source:HGNC Symbol;Acc:HGNC:17514]	19	18929201	18941261	-1
ENSG00000123096.11	0.380222	5.41575	10.2929	0.00133542	0.0270292	ENSG00000123096	SSPN	8082	protein_coding	protein_coding	sarcospan [Source:HGNC Symbol;Acc:HGNC:11322]	12	26121991	26299290	1
ENSG00000107771.15	-0.19197	7.4855	10.2828	0.00134277	0.0271198	ENSG00000107771	CCSER2	54462	protein_coding	protein_coding	coiled-coil serine rich protein 2 [Source:HGNC Symbol;Acc:HGNC:29197]	10	84328586	84518521	1
ENSG00000168827.14	-0.186517	6.02441	10.2779	0.00134635	0.0271682	ENSG00000168827	GFM1	85476	protein_coding	protein_coding	G elongation factor mitochondrial 1 [Source:HGNC Symbol;Acc:HGNC:13780]	3	158644527	158695581	1
ENSG00000175544.13	0.514305	-0.0263553	10.2667	0.00135451	0.0272358	ENSG00000175544	CABP4	57010	protein_coding	processed_transcript	calcium binding protein 4 [Source:HGNC Symbol;Acc:HGNC:1386]	11	67452406	67461752	1
ENSG00000110057.7	0.364945	2.57646	10.2652	0.00135559	0.0272358	ENSG00000110057	UNC93B1	81622	protein_coding	processed_transcript	unc-93 homolog B1, TLR signaling regulator [Source:HGNC Symbol;Acc:HGNC:13481]	11	67991100	68004982	-1
ENSG00000163590.13	-0.210453	7.37866	10.2687	0.00135304	0.0272358	ENSG00000163590	PPM1L	151742	protein_coding	protein_coding	protein phosphatase, Mg2+/Mn2+ dependent 1L [Source:HGNC Symbol;Acc:HGNC:16381]	3	160755602	161078902	1
ENSG00000106105.13	-0.25015	5.90358	10.2671	0.0013542	0.0272358	ENSG00000106105	GARS1	2617	protein_coding	nonsense_mediated_decay	glycyl-tRNA synthetase 1 [Source:HGNC Symbol;Acc:HGNC:4162]	7	30580533	30634033	1
ENSG00000153233.12	-0.334941	5.05071	10.2684	0.00135331	0.0272358	ENSG00000153233	PTPRR	5801	protein_coding	protein_coding	protein tyrosine phosphatase receptor type R [Source:HGNC Symbol;Acc:HGNC:9680]	12	70638073	70920738	-1
ENSG00000104081.13	0.519524	1.44427	10.2603	0.00135922	0.027285	ENSG00000104081	BMF	90427	protein_coding	protein_coding	Bcl2 modifying factor [Source:HGNC Symbol;Acc:HGNC:24132]	15	40087890	40108892	-1
ENSG00000197969.11	-0.228457	7.88765	10.258	0.00136095	0.0272958	ENSG00000197969	VPS13A	23230	protein_coding	protein_coding	vacuolar protein sorting 13 homolog A [Source:HGNC Symbol;Acc:HGNC:1908]	9	77177445	77421537	1
ENSG00000111490.12	-0.319223	5.12588	10.254	0.00136388	0.0273308	ENSG00000111490	TBC1D30	23329	protein_coding	protein_coding	TBC1 domain family member 30 [Source:HGNC Symbol;Acc:HGNC:29164]	12	64759484	64881033	1
ENSG00000074054.17	-0.132708	7.39746	10.2486	0.00136791	0.0273878	ENSG00000074054	CLASP1	23332	protein_coding	protein_coding	cytoplasmic linker associated protein 1 [Source:HGNC Symbol;Acc:HGNC:17088]	2	121337776	121649476	-1
ENSG00000165973.18	-0.399886	5.35835	10.2429	0.00137214	0.0274488	ENSG00000165973	NELL1	4745	protein_coding	protein_coding	neural EGFL like 1 [Source:HGNC Symbol;Acc:HGNC:7750]	11	20669551	21575686	1
ENSG00000157219.3	-0.407877	3.45256	10.2339	0.00137886	0.0275593	ENSG00000157219	HTR5A	3361	protein_coding	protein_coding	5-hydroxytryptamine receptor 5A [Source:HGNC Symbol;Acc:HGNC:5300]	7	155070324	155087392	1
ENSG00000279118.1	0.388962	4.528	10.2263	0.00138455	0.0276491	ENSG00000279118		NA	TEC	TEC	tec	5	126496279	126498604	1
ENSG00000086717.18	-0.460209	2.19876	10.2215	0.00138815	0.0276971	ENSG00000086717	PPEF1	5475	protein_coding	processed_transcript	protein phosphatase with EF-hand domain 1 [Source:HGNC Symbol;Acc:HGNC:9243]	X	18675909	18827921	1
ENSG00000170522.9	-0.223954	5.10297	10.2193	0.0013898	0.0277059	ENSG00000170522	ELOVL6	79071	protein_coding	protein_coding	ELOVL fatty acid elongase 6 [Source:HGNC Symbol;Acc:HGNC:15829]	4	110045846	110199199	-1
ENSG00000102359.6	0.5418	3.92709	10.2065	0.00139948	0.0277256	ENSG00000102359	SRPX2	27286	protein_coding	protein_coding	sushi repeat containing protein X-linked 2 [Source:HGNC Symbol;Acc:HGNC:30668]	X	100644195	100675788	1
ENSG00000173846.12	0.487119	2.07272	10.2037	0.0014016	0.0277256	ENSG00000173846	PLK3	1263	protein_coding	protein_coding	polo like kinase 3 [Source:HGNC Symbol;Acc:HGNC:2154]	1	44800377	44805990	1
ENSG00000105383.14	0.451476	1.02599	10.2112	0.00139588	0.0277256	ENSG00000105383	CD33	945	protein_coding	protein_coding	CD33 molecule [Source:HGNC Symbol;Acc:HGNC:1659]	19	51225064	51243860	1
ENSG00000187134.13	0.415274	3.7839	10.1974	0.0014064	0.0277256	ENSG00000187134	AKR1C1	1645	protein_coding	processed_transcript	aldo-keto reductase family 1 member C1 [Source:HGNC Symbol;Acc:HGNC:384]	10	4963253	4983283	1
ENSG00000198223.16	0.393621	1.67876	10.1983	0.00140569	0.0277256	ENSG00000198223	CSF2RA	1438	protein_coding	protein_coding	colony stimulating factor 2 receptor subunit alpha [Source:HGNC Symbol;Acc:HGNC:2435]	X	1268800	1310381	1
ENSG00000198223.16_PAR_Y	0.393621	1.67876	10.1983	0.00140569	0.0277256	ENSG00000198223	CSF2RA	1438	protein_coding	protein_coding	colony stimulating factor 2 receptor subunit alpha [Source:HGNC Symbol;Acc:HGNC:2435]	X	1268800	1310381	1
ENSG00000254894.1	0.328976	2.16754	10.2096	0.0013971	0.0277256	ENSG00000254894	NAV2-AS1	NA	lncRNA	lncRNA	NAV2 antisense RNA 1 [Source:HGNC Symbol;Acc:HGNC:40744]	11	20119684	20120632	-1
ENSG00000175356.12	0.30434	2.41569	10.2147	0.00139326	0.0277256	ENSG00000175356	SCUBE2	57758	protein_coding	protein_coding	signal peptide, CUB domain and EGF like domain containing 2 [Source:HGNC Symbol;Acc:HGNC:30425]	11	9019476	9138114	-1
ENSG00000069966.18	-0.257945	6.48352	10.2156	0.00139257	0.0277256	ENSG00000069966	GNB5	10681	protein_coding	protein_coding	G protein subunit beta 5 [Source:HGNC Symbol;Acc:HGNC:4401]	15	52115100	52191392	-1
ENSG00000154518.9	-0.269028	5.76356	10.2041	0.00140128	0.0277256	ENSG00000154518	ATP5MC3	518	protein_coding	protein_coding	ATP synthase membrane subunit c locus 3 [Source:HGNC Symbol;Acc:HGNC:843]	2	175176258	175181710	-1
ENSG00000156976.16	-0.31786	9.018	10.2102	0.00139665	0.0277256	ENSG00000156976	EIF4A2	1974	protein_coding	protein_coding	eukaryotic translation initiation factor 4A2 [Source:HGNC Symbol;Acc:HGNC:3284]	3	186783205	186789897	1
ENSG00000110427.14	-0.361598	8.0401	10.2058	0.0014	0.0277256	ENSG00000110427	KIAA1549L	25758	protein_coding	protein_coding	KIAA1549 like [Source:HGNC Symbol;Acc:HGNC:24836]	11	33376108	33674102	1
ENSG00000145335.15	-0.425472	7.01869	10.1998	0.00140454	0.0277256	ENSG00000145335	SNCA	6622	protein_coding	protein_coding	synuclein alpha [Source:HGNC Symbol;Acc:HGNC:11138]	4	89700345	89838315	-1
ENSG00000074219.13	0.569782	1.28307	10.1903	0.00141183	0.027738	ENSG00000074219	TEAD2	8463	protein_coding	protein_coding	TEA domain transcription factor 2 [Source:HGNC Symbol;Acc:HGNC:11715]	19	49340595	49362457	-1
ENSG00000100320.22	-0.233803	7.70096	10.1947	0.00140848	0.027738	ENSG00000100320	RBFOX2	23543	protein_coding	protein_coding	RNA binding fox-1 homolog 2 [Source:HGNC Symbol;Acc:HGNC:9906]	22	35738736	36028824	-1
ENSG00000253629.1	-0.4714	1.30621	10.1915	0.00141092	0.027738	ENSG00000253629		NA	lncRNA	lncRNA	novel transcript	8	101686547	101689093	1
ENSG00000259664.2	-0.478884	0.458906	10.1928	0.0014099	0.027738	ENSG00000259664	LINC02254	101927286	lncRNA	lncRNA	long intergenic non-protein coding RNA 2254 [Source:HGNC Symbol;Acc:HGNC:53152]	15	97339693	97523442	-1
ENSG00000136827.11	-0.16568	4.49727	10.1858	0.00141525	0.0277815	ENSG00000136827	TOR1A	1861	protein_coding	protein_coding	torsin family 1 member A [Source:HGNC Symbol;Acc:HGNC:3098]	9	129812942	129824244	-1
ENSG00000280809.2	0.732915	0.699231	10.1825	0.00141782	0.0278083	ENSG00000280809	LINC00836	101929052	lncRNA	lncRNA	long intergenic non-protein coding RNA 836 [Source:HGNC Symbol;Acc:HGNC:44915]	10	25651712	25732935	1
ENSG00000117016.9	-0.330598	8.20767	10.1709	0.00142678	0.0279603	ENSG00000117016	RIMS3	9783	protein_coding	protein_coding	regulating synaptic membrane exocytosis 3 [Source:HGNC Symbol;Acc:HGNC:21292]	1	40620680	40665682	-1
ENSG00000177674.15	0.415068	2.59218	10.1645	0.00143173	0.0280096	ENSG00000177674	AGTRAP	57085	protein_coding	protein_coding	angiotensin II receptor associated protein [Source:HGNC Symbol;Acc:HGNC:13539]	1	11736084	11754802	1
ENSG00000231638.1	-0.392926	2.53494	10.1647	0.00143154	0.0280096	ENSG00000231638	LUARIS	100506895	lncRNA	lncRNA	lncRNA upregulator of antiviral response interferon signaling [Source:HGNC Symbol;Acc:HGNC:40992]	7	43508728	43522542	-1
ENSG00000133794.17	-0.211342	5.08331	10.1608	0.00143461	0.0280168	ENSG00000133794	ARNTL	406	protein_coding	protein_coding	aryl hydrocarbon receptor nuclear translocator like [Source:HGNC Symbol;Acc:HGNC:701]	11	13276652	13387266	1
ENSG00000123570.3	-0.287335	5.09637	10.1578	0.00143695	0.0280168	ENSG00000123570	RAB9B	51209	protein_coding	protein_coding	RAB9B, member RAS oncogene family [Source:HGNC Symbol;Acc:HGNC:14090]	X	103822327	103832257	-1
ENSG00000178662.15	-0.332204	8.12962	10.1616	0.00143396	0.0280168	ENSG00000178662	CSRNP3	80034	protein_coding	protein_coding	cysteine and serine rich nuclear protein 3 [Source:HGNC Symbol;Acc:HGNC:30729]	2	165469647	165689407	1
ENSG00000277632.1	-1.4388	0.203955	10.1582	0.00143664	0.0280168	ENSG00000277632	CCL3	6348	protein_coding	protein_coding	C-C motif chemokine ligand 3 [Source:HGNC Symbol;Acc:HGNC:10627]	17	36088256	36090169	-1
ENSG00000089169.14	-0.546273	5.80762	10.1548	0.00143928	0.0280387	ENSG00000089169	RPH3A	22895	protein_coding	protein_coding	rabphilin 3A [Source:HGNC Symbol;Acc:HGNC:17056]	12	112570380	112898881	1
ENSG00000145779.7	0.56411	1.62863	10.1512	0.00144208	0.0280695	ENSG00000145779	TNFAIP8	25816	protein_coding	protein_coding	TNF alpha induced protein 8 [Source:HGNC Symbol;Acc:HGNC:17260]	5	119268692	119399688	1
ENSG00000259319.1	-0.300521	2.39615	10.1489	0.00144385	0.0280803	ENSG00000259319		NA	lncRNA	lncRNA	novel transcript, antisense to JDP2	14	75423683	75427741	-1
ENSG00000128274.15	0.641618	1.28711	10.1375	0.00145285	0.0281199	ENSG00000128274	A4GALT	53947	protein_coding	protein_coding	alpha 1,4-galactosyltransferase (P blood group) [Source:HGNC Symbol;Acc:HGNC:18149]	22	42692121	42721298	-1
ENSG00000140511.11	0.620187	0.592669	10.1371	0.00145317	0.0281199	ENSG00000140511	HAPLN3	145864	protein_coding	protein_coding	hyaluronan and proteoglycan link protein 3 [Source:HGNC Symbol;Acc:HGNC:21446]	15	88877294	88895597	-1
ENSG00000113048.16	-0.148421	5.39513	10.1369	0.00145327	0.0281199	ENSG00000113048	MRPS27	23107	protein_coding	protein_coding	mitochondrial ribosomal protein S27 [Source:HGNC Symbol;Acc:HGNC:14512]	5	72219403	72320646	-1
ENSG00000243943.9	-0.203558	5.13219	10.1339	0.00145563	0.0281199	ENSG00000243943	ZNF512	84450	protein_coding	protein_coding	zinc finger protein 512 [Source:HGNC Symbol;Acc:HGNC:29380]	2	27582969	27623217	1
ENSG00000074603.18	-0.215809	6.98915	10.1359	0.00145407	0.0281199	ENSG00000074603	DPP8	54878	protein_coding	protein_coding	dipeptidyl peptidase 8 [Source:HGNC Symbol;Acc:HGNC:16490]	15	65442463	65517704	-1
ENSG00000066382.16	-0.225837	4.26113	10.1346	0.00145514	0.0281199	ENSG00000066382	MPPED2	744	protein_coding	protein_coding	metallophosphoesterase domain containing 2 [Source:HGNC Symbol;Acc:HGNC:1180]	11	30384493	30586872	-1
ENSG00000138686.9	-0.250324	5.45885	10.1346	0.00145509	0.0281199	ENSG00000138686	BBS7	55212	protein_coding	protein_coding	Bardet-Biedl syndrome 7 [Source:HGNC Symbol;Acc:HGNC:18758]	4	121824329	121870487	-1
ENSG00000172115.8	-0.275753	7.03487	10.1404	0.00145053	0.0281199	ENSG00000172115	CYCS	54205	protein_coding	protein_coding	cytochrome c, somatic [Source:HGNC Symbol;Acc:HGNC:19986]	7	25118656	25125260	-1
ENSG00000091137.11	-0.388403	3.75151	10.1261	0.00146181	0.0282156	ENSG00000091137	SLC26A4	5172	protein_coding	protein_coding	solute carrier family 26 member 4 [Source:HGNC Symbol;Acc:HGNC:8818]	7	107660828	107717809	1
ENSG00000172935.8	0.721572	0.692185	10.1174	0.00146876	0.0283037	ENSG00000172935	MRGPRF	116535	protein_coding	protein_coding	MAS related GPR family member F [Source:HGNC Symbol;Acc:HGNC:24828]	11	69004395	69013382	-1
ENSG00000187672.12	-0.253723	7.32192	10.1173	0.00146883	0.0283037	ENSG00000187672	ERC2	26059	protein_coding	processed_transcript	ELKS/RAB6-interacting/CAST family member 2 [Source:HGNC Symbol;Acc:HGNC:31922]	3	55508311	56468467	-1
ENSG00000172888.11	0.241264	5.47741	10.1129	0.00147232	0.0283475	ENSG00000172888	ZNF621	285268	protein_coding	protein_coding	zinc finger protein 621 [Source:HGNC Symbol;Acc:HGNC:24787]	3	40524878	40574685	1
ENSG00000224383.7	0.478407	2.56457	10.1096	0.00147503	0.0283759	ENSG00000224383	PRR29	92340	protein_coding	protein_coding	proline rich 29 [Source:HGNC Symbol;Acc:HGNC:25673]	17	63998351	64004305	1
ENSG00000147421.17	0.204382	6.16808	10.1061	0.00147781	0.0284057	ENSG00000147421	HMBOX1	79618	protein_coding	protein_coding	homeobox containing 1 [Source:HGNC Symbol;Acc:HGNC:26137]	8	28890395	29064764	1
ENSG00000167393.17	0.341013	1.88362	10.1005	0.0014823	0.0284211	ENSG00000167393	PPP2R3B	28227	protein_coding	protein_coding	protein phosphatase 2 regulatory subunit B''beta [Source:HGNC Symbol;Acc:HGNC:13417]	X	333933	386955	-1
ENSG00000167393.17_PAR_Y	0.341013	1.88362	10.1005	0.0014823	0.0284211	ENSG00000167393	PPP2R3B	28227	protein_coding	protein_coding	protein phosphatase 2 regulatory subunit B''beta [Source:HGNC Symbol;Acc:HGNC:13417]	X	333933	386955	-1
ENSG00000070669.16	-0.31466	5.46252	10.1029	0.00148032	0.0284211	ENSG00000070669	ASNS	440	protein_coding	protein_coding	asparagine synthetase (glutamine-hydrolyzing) [Source:HGNC Symbol;Acc:HGNC:753]	7	97851677	97872542	-1
ENSG00000014257.15	0.683755	0.409078	10.0849	0.00149492	0.0286393	ENSG00000014257	ACP3	55	protein_coding	protein_coding	acid phosphatase 3 [Source:HGNC Symbol;Acc:HGNC:125]	3	132317369	132368298	1
ENSG00000088827.12	0.601465	0.948312	10.0778	0.00150068	0.0286759	ENSG00000088827	SIGLEC1	6614	protein_coding	protein_coding	sialic acid binding Ig like lectin 1 [Source:HGNC Symbol;Acc:HGNC:11127]	20	3686970	3712600	-1
ENSG00000170439.6	0.545689	1.10405	10.0799	0.00149899	0.0286759	ENSG00000170439	METTL7B	196410	protein_coding	protein_coding	methyltransferase like 7B [Source:HGNC Symbol;Acc:HGNC:28276]	12	55681678	55684611	1
ENSG00000154734.14	0.470789	5.51135	10.0749	0.00150305	0.0286759	ENSG00000154734	ADAMTS1	9510	protein_coding	protein_coding	ADAM metallopeptidase with thrombospondin type 1 motif 1 [Source:HGNC Symbol;Acc:HGNC:217]	21	26835755	26845409	-1
ENSG00000143727.15	-0.196117	5.5252	10.0777	0.00150074	0.0286759	ENSG00000143727	ACP1	52	protein_coding	processed_transcript	acid phosphatase 1 [Source:HGNC Symbol;Acc:HGNC:122]	2	264140	278283	1
ENSG00000074527.11	-0.299574	4.26962	10.0753	0.00150273	0.0286759	ENSG00000074527	NTN4	59277	protein_coding	protein_coding	netrin 4 [Source:HGNC Symbol;Acc:HGNC:13658]	12	95657807	95791189	-1
ENSG00000095951.16	-0.206435	6.00201	10.0709	0.00150632	0.0287147	ENSG00000095951	HIVEP1	3096	protein_coding	protein_coding	HIVEP zinc finger 1 [Source:HGNC Symbol;Acc:HGNC:4920]	6	12008762	12164999	1
ENSG00000244701.1	0.265735	2.1841	10.0674	0.00150917	0.0287452	ENSG00000244701		NA	lncRNA	lncRNA	novel transcript, antisense to AGK	7	141652381	141656810	-1
ENSG00000213445.9	0.42331	3.31763	10.0626	0.0015131	0.0287962	ENSG00000213445	SIPA1	6494	protein_coding	protein_coding	signal-induced proliferation-associated 1 [Source:HGNC Symbol;Acc:HGNC:10885]	11	65638101	65650918	1
ENSG00000156486.7	-0.439609	5.07344	10.0606	0.00151477	0.0288043	ENSG00000156486	KCNS2	3788	protein_coding	protein_coding	potassium voltage-gated channel modifier subfamily S member 2 [Source:HGNC Symbol;Acc:HGNC:6301]	8	98426958	98432853	1
ENSG00000164877.18	0.407943	5.04123	10.0576	0.00151725	0.0288277	ENSG00000164877	MICALL2	79778	protein_coding	retained_intron	MICAL like 2 [Source:HGNC Symbol;Acc:HGNC:29672]	7	1428465	1459470	-1
ENSG00000142798.17	0.596725	3.81906	10.0537	0.00152045	0.0288649	ENSG00000142798	HSPG2	3339	protein_coding	retained_intron	heparan sulfate proteoglycan 2 [Source:HGNC Symbol;Acc:HGNC:5273]	1	21822244	21937310	-1
ENSG00000257434.1	-0.457706	5.76387	10.0491	0.0015242	0.0289123	ENSG00000257434		NA	lncRNA	lncRNA	novel transcript, antisense to KCNC2	12	75020969	75044793	1
ENSG00000112902.11	0.292407	6.05856	10.0448	0.00152775	0.0289558	ENSG00000112902	SEMA5A	9037	protein_coding	protein_coding	semaphorin 5A [Source:HGNC Symbol;Acc:HGNC:10736]	5	9035033	9546075	-1
ENSG00000171476.21	-0.37576	6.71882	10.0386	0.0015329	0.0290295	ENSG00000171476	HOPX	84525	protein_coding	protein_coding	HOP homeobox [Source:HGNC Symbol;Acc:HGNC:24961]	4	56647988	56681899	-1
ENSG00000227155.7	0.594378	0.108583	10.0322	0.00153825	0.029107	ENSG00000227155		NA	lncRNA	lncRNA	novel transcript	9	452492	492248	-1
ENSG00000178015.4	-0.479254	1.39915	10.026	0.00154346	0.0291817	ENSG00000178015	GPR150	285601	protein_coding	protein_coding	G protein-coupled receptor 150 [Source:HGNC Symbol;Acc:HGNC:23628]	5	95620087	95622142	1
ENSG00000134531.9	0.607085	4.83803	10.0207	0.00154788	0.0292127	ENSG00000134531	EMP1	2012	protein_coding	protein_coding	epithelial membrane protein 1 [Source:HGNC Symbol;Acc:HGNC:3333]	12	13196723	13219941	1
ENSG00000212743.2	0.555443	2.09517	10.0192	0.00154914	0.0292127	ENSG00000212743	LINC02656	NA	lncRNA	lncRNA	long intergenic non-protein coding RNA 2656 [Source:HGNC Symbol;Acc:HGNC:54142]	10	6350316	6352762	1
ENSG00000166106.3	0.510716	0.430813	10.0165	0.00155143	0.0292127	ENSG00000166106	ADAMTS15	170689	protein_coding	protein_coding	ADAM metallopeptidase with thrombospondin type 1 motif 15 [Source:HGNC Symbol;Acc:HGNC:16305]	11	130448974	130476641	1
ENSG00000167895.14	0.473279	1.90782	10.0167	0.00155125	0.0292127	ENSG00000167895	TMC8	147138	protein_coding	protein_coding	transmembrane channel like 8 [Source:HGNC Symbol;Acc:HGNC:20474]	17	78130770	78142968	1
ENSG00000171889.3	-0.614634	1.48134	10.0197	0.00154874	0.0292127	ENSG00000171889	MIR31HG	554202	lncRNA	lncRNA	MIR31 host gene [Source:HGNC Symbol;Acc:HGNC:37187]	9	21453802	21559900	-1
ENSG00000177989.13	0.619111	0.573076	10.008	0.00155866	0.029301	ENSG00000177989	ODF3B	440836	protein_coding	retained_intron	outer dense fiber of sperm tails 3B [Source:HGNC Symbol;Acc:HGNC:34388]	22	50529710	50532580	-1
ENSG00000196071.5	-0.559192	2.1152	10.0084	0.00155826	0.029301	ENSG00000196071	OR2L13	284521	protein_coding	protein_coding	olfactory receptor family 2 subfamily L member 13 [Source:HGNC Symbol;Acc:HGNC:19578]	1	248095184	248101103	1
ENSG00000265399.1	0.462882	0.785802	10.004	0.001562	0.02934	ENSG00000265399		NA	lncRNA	lncRNA	novel transcript, antisense to MYOM1	18	3190397	3247277	1
ENSG00000128609.14	-0.324386	6.87603	10.0014	0.00156418	0.0293569	ENSG00000128609	NDUFA5	4698	protein_coding	protein_coding	NADH:ubiquinone oxidoreductase subunit A5 [Source:HGNC Symbol;Acc:HGNC:7688]	7	123536997	123557904	-1
ENSG00000141756.18	0.338552	3.47191	9.99959	0.00156575	0.0293576	ENSG00000141756	FKBP10	60681	protein_coding	protein_coding	FKBP prolyl isomerase 10 [Source:HGNC Symbol;Acc:HGNC:18169]	17	41812680	41823213	1
ENSG00000134504.12	-0.261733	5.0608	9.99841	0.00156676	0.0293576	ENSG00000134504	KCTD1	284252	protein_coding	protein_coding	potassium channel tetramerization domain containing 1 [Source:HGNC Symbol;Acc:HGNC:18249]	18	26454910	26657401	-1
ENSG00000103035.10	-0.176348	5.72486	9.99361	0.00157084	0.0294103	ENSG00000103035	PSMD7	5713	protein_coding	protein_coding	proteasome 26S subunit, non-ATPase 7 [Source:HGNC Symbol;Acc:HGNC:9565]	16	74296814	74306288	1
ENSG00000196139.13	0.428159	3.56716	9.99044	0.00157355	0.0294222	ENSG00000196139	AKR1C3	8644	protein_coding	processed_transcript	aldo-keto reductase family 1 member C3 [Source:HGNC Symbol;Acc:HGNC:386]	10	5035354	5107686	1
ENSG00000167550.10	-0.471218	1.03609	9.98988	0.00157403	0.0294222	ENSG00000167550	RHEBL1	121268	protein_coding	protein_coding	RHEB like 1 [Source:HGNC Symbol;Acc:HGNC:21166]	12	49064676	49070025	-1
ENSG00000185860.13	0.576341	1.37068	9.98046	0.0015821	0.0295351	ENSG00000185860	CCDC190	339512	protein_coding	processed_transcript	coiled-coil domain containing 190 [Source:HGNC Symbol;Acc:HGNC:28736]	1	162824458	162868815	-1
ENSG00000089820.15	0.395121	2.81836	9.97827	0.00158399	0.0295351	ENSG00000089820	ARHGAP4	393	protein_coding	protein_coding	Rho GTPase activating protein 4 [Source:HGNC Symbol;Acc:HGNC:674]	X	153907367	153934999	-1
ENSG00000178996.13	0.263725	5.11283	9.97621	0.00158576	0.0295351	ENSG00000178996	SNX18	112574	protein_coding	protein_coding	sorting nexin 18 [Source:HGNC Symbol;Acc:HGNC:19245]	5	54517759	54546586	1
ENSG00000105185.11	-0.199534	4.66312	9.97539	0.00158646	0.0295351	ENSG00000105185	PDCD5	9141	protein_coding	protein_coding	programmed cell death 5 [Source:HGNC Symbol;Acc:HGNC:8764]	19	32581190	32587453	1
ENSG00000162601.9	-0.228854	6.42301	9.97683	0.00158522	0.0295351	ENSG00000162601	MYSM1	114803	protein_coding	protein_coding	Myb like, SWIRM and MPN domains 1 [Source:HGNC Symbol;Acc:HGNC:29401]	1	58643440	58700077	-1
ENSG00000178502.5	-0.217556	5.07312	9.97012	0.00159101	0.029572	ENSG00000178502	KLHL11	55175	protein_coding	protein_coding	kelch like family member 11 [Source:HGNC Symbol;Acc:HGNC:19008]	17	41848518	41865423	-1
ENSG00000092201.9	-0.240385	6.38304	9.97096	0.00159028	0.029572	ENSG00000092201	SUPT16H	11198	protein_coding	protein_coding	SPT16 homolog, facilitates chromatin remodeling subunit [Source:HGNC Symbol;Acc:HGNC:11465]	14	21351476	21384019	-1
ENSG00000101079.20	-0.266761	6.72546	9.96415	0.00159618	0.0296443	ENSG00000101079	NDRG3	57446	protein_coding	protein_coding	NDRG family member 3 [Source:HGNC Symbol;Acc:HGNC:14462]	20	36651766	36746090	-1
ENSG00000123472.12	-0.22216	6.37263	9.9587	0.00160091	0.0296799	ENSG00000123472	ATPAF1	64756	protein_coding	protein_coding	ATP synthase mitochondrial F1 complex assembly factor 1 [Source:HGNC Symbol;Acc:HGNC:18803]	1	46632737	46673867	-1
ENSG00000248441.6	-0.277897	2.89853	9.95974	0.00160001	0.0296799	ENSG00000248441	LINC01197	400456	lncRNA	lncRNA	long intergenic non-protein coding RNA 1197 [Source:HGNC Symbol;Acc:HGNC:49597]	15	95186634	95327129	-1
ENSG00000077152.9	-0.403096	1.98128	9.9575	0.00160196	0.0296799	ENSG00000077152	UBE2T	29089	protein_coding	protein_coding	ubiquitin conjugating enzyme E2 T [Source:HGNC Symbol;Acc:HGNC:25009]	1	202331657	202341980	-1
ENSG00000186153.16	0.208602	4.14351	9.94071	0.00161663	0.029911	ENSG00000186153	WWOX	51741	protein_coding	protein_coding	WW domain containing oxidoreductase [Source:HGNC Symbol;Acc:HGNC:12799]	16	78099430	79212667	1
ENSG00000204178.9	-0.141991	5.37371	9.93879	0.00161832	0.029911	ENSG00000204178	MACO1	55219	protein_coding	protein_coding	macoilin 1 [Source:HGNC Symbol;Acc:HGNC:25572]	1	25430858	25500209	1
ENSG00000119705.9	-0.232398	4.33587	9.93938	0.0016178	0.029911	ENSG00000119705	SLIRP	81892	protein_coding	protein_coding	SRA stem-loop interacting RNA binding protein [Source:HGNC Symbol;Acc:HGNC:20495]	14	77708071	77761104	1
ENSG00000089159.16	0.325668	4.37665	9.93332	0.00162314	0.0299761	ENSG00000089159	PXN	5829	protein_coding	protein_coding	paxillin [Source:HGNC Symbol;Acc:HGNC:9718]	12	120210439	120265771	-1
ENSG00000261759.1	0.388464	2.17589	9.92616	0.00162946	0.0300688	ENSG00000261759		NA	lncRNA	lncRNA	novel transcript, antisense to ITPRIPL2	16	19119976	19121629	-1
ENSG00000164938.13	0.326745	4.58483	9.92205	0.00163311	0.030112	ENSG00000164938	TP53INP1	94241	protein_coding	protein_coding	tumor protein p53 inducible nuclear protein 1 [Source:HGNC Symbol;Acc:HGNC:18022]	8	94925972	94949378	-1
ENSG00000084444.13	-0.260633	6.54458	9.9155	0.00163893	0.0301952	ENSG00000084444	FAM234B	57613	protein_coding	protein_coding	family with sequence similarity 234 member B [Source:HGNC Symbol;Acc:HGNC:29288]	12	13044381	13142521	1
ENSG00000186340.14	0.377754	5.13542	9.906	0.00164741	0.0302836	ENSG00000186340	THBS2	7058	protein_coding	protein_coding	thrombospondin 2 [Source:HGNC Symbol;Acc:HGNC:11786]	6	169215780	169254050	-1
ENSG00000122584.12	-0.306381	3.96249	9.90837	0.00164528	0.0302836	ENSG00000122584	NXPH1	30010	protein_coding	protein_coding	neurexophilin 1 [Source:HGNC Symbol;Acc:HGNC:20693]	7	8433609	8752961	1
ENSG00000259343.6	-0.368317	1.22056	9.90572	0.00164766	0.0302836	ENSG00000259343	TMC3-AS1	NA	lncRNA	lncRNA	TMC3 antisense RNA 1 [Source:HGNC Symbol;Acc:HGNC:51424]	15	81324338	81518200	1
ENSG00000155254.12	0.364576	1.64419	9.90186	0.00165112	0.0303032	ENSG00000155254	MARVELD1	83742	protein_coding	processed_transcript	MARVEL domain containing 1 [Source:HGNC Symbol;Acc:HGNC:28674]	10	97713173	97718150	1
ENSG00000065548.17	-0.247859	5.95133	9.9016	0.00165135	0.0303032	ENSG00000065548	ZC3H15	55854	protein_coding	protein_coding	zinc finger CCCH-type containing 15 [Source:HGNC Symbol;Acc:HGNC:29528]	2	186486253	186509361	1
ENSG00000067715.13	-0.470068	9.85744	9.89995	0.00165283	0.0303063	ENSG00000067715	SYT1	6857	protein_coding	protein_coding	synaptotagmin 1 [Source:HGNC Symbol;Acc:HGNC:11509]	12	78863993	79452008	1
ENSG00000161618.9	0.348639	2.61002	9.89036	0.00166147	0.030312	ENSG00000161618	ALDH16A1	126133	protein_coding	protein_coding	aldehyde dehydrogenase 16 family member A1 [Source:HGNC Symbol;Acc:HGNC:28114]	19	49453225	49471050	1
ENSG00000258056.2	0.334883	2.60511	9.89369	0.00165847	0.030312	ENSG00000258056		105369779	lncRNA	lncRNA	novel transcript, antisense to CD63	12	55729104	55730852	1
ENSG00000186635.14	0.334636	5.61789	9.88795	0.00166365	0.030312	ENSG00000186635	ARAP1	116985	protein_coding	processed_transcript	ArfGAP with RhoGAP domain, ankyrin repeat and PH domain 1 [Source:HGNC Symbol;Acc:HGNC:16925]	11	72685069	72793599	-1
ENSG00000131373.14	-0.182938	4.20721	9.89233	0.00165969	0.030312	ENSG00000131373	HACL1	26061	protein_coding	protein_coding	2-hydroxyacyl-CoA lyase 1 [Source:HGNC Symbol;Acc:HGNC:17856]	3	15560699	15601852	-1
ENSG00000205089.7	-0.203212	5.03239	9.89579	0.00165657	0.030312	ENSG00000205089	CCNI2	645121	protein_coding	protein_coding	cyclin I family member 2 [Source:HGNC Symbol;Acc:HGNC:33869]	5	132747426	132754403	1
ENSG00000243232.4	-0.338443	5.29037	9.88863	0.00166303	0.030312	ENSG00000243232	PCDHAC2	56134	protein_coding	protein_coding	protocadherin alpha subfamily C, 2 [Source:HGNC Symbol;Acc:HGNC:8677]	5	140966470	141012347	1
ENSG00000278875.1	-0.393279	1.58058	9.88821	0.00166341	0.030312	ENSG00000278875		NA	TEC	TEC	TEC	19	31364297	31366098	1
ENSG00000163833.7	-0.44698	2.29484	9.89199	0.00166	0.030312	ENSG00000163833	FBXO40	51725	protein_coding	protein_coding	F-box protein 40 [Source:HGNC Symbol;Acc:HGNC:29816]	3	121593379	121630295	1
ENSG00000241313.2	0.622593	0.84577	9.87868	0.00167205	0.0303707	ENSG00000241313	WWTR1-AS1	100128025	lncRNA	lncRNA	WWTR1 antisense RNA 1 [Source:HGNC Symbol;Acc:HGNC:41035]	3	149656999	149661364	1
ENSG00000183549.10	0.475018	2.77225	9.87986	0.00167098	0.0303707	ENSG00000183549	ACSM5	54988	protein_coding	protein_coding	acyl-CoA synthetase medium chain family member 5 [Source:HGNC Symbol;Acc:HGNC:26060]	16	20409534	20441336	1
ENSG00000182389.19	-0.319324	7.7102	9.87859	0.00167213	0.0303707	ENSG00000182389	CACNB4	785	protein_coding	protein_coding	calcium voltage-gated channel auxiliary subunit beta 4 [Source:HGNC Symbol;Acc:HGNC:1404]	2	151832771	152099167	-1
ENSG00000136881.11	-0.445742	0.865461	9.88135	0.00166962	0.0303707	ENSG00000136881	BAAT	570	protein_coding	nonsense_mediated_decay	bile acid-CoA:amino acid N-acyltransferase [Source:HGNC Symbol;Acc:HGNC:932]	9	101354182	101385400	-1
ENSG00000234961.1	0.503092	3.27713	9.86799	0.00168179	0.0304219	ENSG00000234961		NA	lncRNA	lncRNA	novel transcript	10	17233325	17234833	-1
ENSG00000124749.16	0.322288	4.44419	9.86746	0.00168228	0.0304219	ENSG00000124749	COL21A1	81578	protein_coding	nonsense_mediated_decay	collagen type XXI alpha 1 chain [Source:HGNC Symbol;Acc:HGNC:17025]	6	56056590	56394094	-1
ENSG00000173258.12	-0.252708	8.37698	9.86682	0.00168286	0.0304219	ENSG00000173258	ZNF483	158399	protein_coding	protein_coding	zinc finger protein 483 [Source:HGNC Symbol;Acc:HGNC:23384]	9	111525159	111577844	1
ENSG00000105784.15	-0.27585	5.19462	9.87051	0.00167949	0.0304219	ENSG00000105784	RUNDC3B	154661	protein_coding	processed_transcript	RUN domain containing 3B [Source:HGNC Symbol;Acc:HGNC:30286]	7	87627548	87832296	1
ENSG00000214376.5	-0.342706	2.33656	9.86747	0.00168227	0.0304219	ENSG00000214376	VSTM5	387804	protein_coding	protein_coding	V-set and transmembrane domain containing 5 [Source:HGNC Symbol;Acc:HGNC:34443]	11	93818232	93850618	-1
ENSG00000165124.17	-0.365996	4.57769	9.87239	0.00167777	0.0304219	ENSG00000165124	SVEP1	79987	protein_coding	protein_coding	sushi, von Willebrand factor type A, EGF and pentraxin domain containing 1 [Source:HGNC Symbol;Acc:HGNC:15985]	9	110365248	110579880	-1
ENSG00000072694.20	0.708548	1.10644	9.86164	0.00168761	0.0304601	ENSG00000072694	FCGR2B	2213	protein_coding	protein_coding	Fc fragment of IgG receptor IIb [Source:HGNC Symbol;Acc:HGNC:3618]	1	161663147	161678654	1
ENSG00000165061.14	-0.427068	4.26635	9.86297	0.00168639	0.0304601	ENSG00000165061	ZMAT4	79698	protein_coding	protein_coding	zinc finger matrin-type 4 [Source:HGNC Symbol;Acc:HGNC:25844]	8	40530590	40897833	-1
ENSG00000165895.17	0.325804	4.38497	9.85106	0.00169734	0.0305715	ENSG00000165895	ARHGAP42	143872	protein_coding	protein_coding	Rho GTPase activating protein 42 [Source:HGNC Symbol;Acc:HGNC:26545]	11	100687288	100993941	1
ENSG00000141378.14	-0.164697	4.34993	9.85068	0.00169769	0.0305715	ENSG00000141378	PTRH2	51651	protein_coding	processed_transcript	peptidyl-tRNA hydrolase 2 [Source:HGNC Symbol;Acc:HGNC:24265]	17	59674636	59707626	-1
ENSG00000014641.17	-0.36795	7.91495	9.85061	0.00169776	0.0305715	ENSG00000014641	MDH1	4190	protein_coding	retained_intron	malate dehydrogenase 1 [Source:HGNC Symbol;Acc:HGNC:6970]	2	63588609	63607197	1
ENSG00000205056.8	0.986227	0.126057	9.84595	0.00170206	0.0306252	ENSG00000205056	LINC02397	NA	lncRNA	lncRNA	long intergenic non-protein coding RNA 2397 [Source:HGNC Symbol;Acc:HGNC:53323]	12	92466451	92492091	1
ENSG00000158560.14	-0.335271	6.50605	9.8389	0.0017086	0.0307189	ENSG00000158560	DYNC1I1	1780	protein_coding	protein_coding	dynein cytoplasmic 1 intermediate chain 1 [Source:HGNC Symbol;Acc:HGNC:2963]	7	95772506	96110322	1
ENSG00000182957.15	0.28925	6.26896	9.83411	0.00171305	0.0307749	ENSG00000182957	SPATA13	221178	protein_coding	protein_coding	spermatogenesis associated 13 [Source:HGNC Symbol;Acc:HGNC:23222]	13	23979805	24307074	1
ENSG00000115839.17	-0.173825	6.80836	9.83184	0.00171517	0.030789	ENSG00000115839	RAB3GAP1	22930	protein_coding	protein_coding	RAB3 GTPase activating protein catalytic subunit 1 [Source:HGNC Symbol;Acc:HGNC:17063]	2	135052292	135176394	1
ENSG00000112139.14	0.421941	4.03376	9.83036	0.00171655	0.0307899	ENSG00000112139	MDGA1	266727	protein_coding	nonsense_mediated_decay	MAM domain containing glycosylphosphatidylinositol anchor 1 [Source:HGNC Symbol;Acc:HGNC:19267]	6	37630679	37699306	-1
ENSG00000245067.6	0.791793	-0.0293538	9.82693	0.00171976	0.0308234	ENSG00000245067	IGFBP7-AS1	255130	lncRNA	lncRNA	IGFBP7 antisense RNA 1 [Source:HGNC Symbol;Acc:HGNC:40296]	4	57109762	57207459	1
ENSG00000106723.16	-0.191842	7.75615	9.82293	0.00172349	0.0308664	ENSG00000106723	SPIN1	10927	protein_coding	protein_coding	spindlin 1 [Source:HGNC Symbol;Acc:HGNC:11243]	9	88388430	88478694	1
ENSG00000132481.6	0.483427	3.64975	9.81962	0.0017266	0.0308741	ENSG00000132481	TRIM47	91107	protein_coding	protein_coding	tripartite motif containing 47 [Source:HGNC Symbol;Acc:HGNC:19020]	17	75874164	75878581	-1
ENSG00000166908.17	-0.266943	5.45336	9.81966	0.00172656	0.0308741	ENSG00000166908	PIP4K2C	79837	protein_coding	protein_coding	phosphatidylinositol-5-phosphate 4-kinase type 2 gamma [Source:HGNC Symbol;Acc:HGNC:23786]	12	57591174	57603418	1
ENSG00000182010.10	-0.490041	2.40973	9.81797	0.00172815	0.030878	ENSG00000182010	RTKN2	219790	protein_coding	protein_coding	rhotekin 2 [Source:HGNC Symbol;Acc:HGNC:19364]	10	62183035	62268844	-1
ENSG00000065150.18	-0.19411	7.66888	9.81495	0.00173099	0.0309048	ENSG00000065150	IPO5	3843	protein_coding	retained_intron	importin 5 [Source:HGNC Symbol;Acc:HGNC:6402]	13	97953658	98024296	1
ENSG00000263606.1	0.3705	1.21226	9.80684	0.00173864	0.0310173	ENSG00000263606	CHORDC1P4	NA	transcribed_processed_pseudogene	transcribed_processed_pseudogene	CHORDC1 pseudogene 4 [Source:HGNC Symbol;Acc:HGNC:54688]	18	2945550	2946890	-1
ENSG00000180758.11	0.454802	0.546109	9.80472	0.00174065	0.0310221	ENSG00000180758	GPR157	80045	protein_coding	protein_coding	G protein-coupled receptor 157 [Source:HGNC Symbol;Acc:HGNC:23687]	1	9100305	9129102	-1
ENSG00000114784.3	-0.241306	4.31478	9.80088	0.00174428	0.0310221	ENSG00000114784	EIF1B	10289	protein_coding	protein_coding	eukaryotic translation initiation factor 1B [Source:HGNC Symbol;Acc:HGNC:30792]	3	40309707	40312424	1
ENSG00000138036.18	-0.250169	4.70579	9.80203	0.00174319	0.0310221	ENSG00000138036	DYNC2LI1	51626	protein_coding	protein_coding	dynein cytoplasmic 2 light intermediate chain 1 [Source:HGNC Symbol;Acc:HGNC:24595]	2	43774039	43810010	1
ENSG00000112110.9	-0.321996	4.14129	9.80163	0.00174357	0.0310221	ENSG00000112110	MRPL18	29074	protein_coding	processed_transcript	mitochondrial ribosomal protein L18 [Source:HGNC Symbol;Acc:HGNC:14477]	6	159789812	159798436	1
ENSG00000142347.16	0.406689	2.89453	9.79549	0.00174941	0.0310666	ENSG00000142347	MYO1F	4542	protein_coding	protein_coding	myosin IF [Source:HGNC Symbol;Acc:HGNC:7600]	19	8520778	8577577	-1
ENSG00000146426.17	-0.32044	5.36647	9.79431	0.00175052	0.0310666	ENSG00000146426	TIAM2	26230	protein_coding	protein_coding	TIAM Rac1 associated GEF 2 [Source:HGNC Symbol;Acc:HGNC:11806]	6	154832697	155257723	1
ENSG00000213424.8	-0.411782	4.76344	9.794	0.00175082	0.0310666	ENSG00000213424	KRT222	125113	protein_coding	nonsense_mediated_decay	keratin 222 [Source:HGNC Symbol;Acc:HGNC:28695]	17	40654665	40665181	-1
ENSG00000110013.12	-0.168044	5.90541	9.78924	0.00175536	0.0310755	ENSG00000110013	SIAE	54414	protein_coding	protein_coding	sialic acid acetylesterase [Source:HGNC Symbol;Acc:HGNC:18187]	11	124633113	124695707	-1
ENSG00000087470.17	-0.214288	7.53864	9.79137	0.00175333	0.0310755	ENSG00000087470	DNM1L	10059	protein_coding	protein_coding	dynamin 1 like [Source:HGNC Symbol;Acc:HGNC:2973]	12	32679200	32745650	1
ENSG00000213713.3	-0.223982	3.79133	9.79001	0.00175463	0.0310755	ENSG00000213713	PIGCP1	NA	processed_pseudogene	processed_pseudogene	phosphatidylinositol glycan anchor biosynthesis class C pseudogene 1 [Source:HGNC Symbol;Acc:HGNC:8961]	11	33075566	33076460	-1
ENSG00000173442.12	0.323416	3.94153	9.77523	0.00176878	0.0312652	ENSG00000173442	EHBP1L1	254102	protein_coding	protein_coding	EH domain binding protein 1 like 1 [Source:HGNC Symbol;Acc:HGNC:30682]	11	65576046	65592650	1
ENSG00000225465.8	-0.313889	6.21068	9.77552	0.00176851	0.0312652	ENSG00000225465	RFPL1S	NA	lncRNA	lncRNA	RFPL1 antisense RNA 1 [Source:HGNC Symbol;Acc:HGNC:9978]	22	29436534	29478868	-1
ENSG00000173598.13	-0.226663	7.47643	9.77241	0.0017715	0.0312843	ENSG00000173598	NUDT4	11163	protein_coding	protein_coding	nudix hydrolase 4 [Source:HGNC Symbol;Acc:HGNC:8051]	12	93377883	93408146	1
ENSG00000152578.12	-0.244251	6.98654	9.77129	0.00177258	0.0312843	ENSG00000152578	GRIA4	2893	protein_coding	protein_coding	glutamate ionotropic receptor AMPA type subunit 4 [Source:HGNC Symbol;Acc:HGNC:4574]	11	105609994	105982092	1
ENSG00000130429.12	0.376729	3.56369	9.76388	0.00177974	0.0313609	ENSG00000130429	ARPC1B	10095	protein_coding	protein_coding	actin related protein 2/3 complex subunit 1B [Source:HGNC Symbol;Acc:HGNC:704]	7	99374249	99394816	1
ENSG00000255043.1	0.345876	2.14499	9.76356	0.00178005	0.0313609	ENSG00000255043	NAV2-AS5	100874012	lncRNA	lncRNA	NAV2 antisense RNA 5 [Source:HGNC Symbol;Acc:HGNC:40740]	11	19502672	19507229	-1
ENSG00000114268.11	0.258089	2.94198	9.76259	0.00178099	0.0313609	ENSG00000114268	PFKFB4	5210	protein_coding	protein_coding	6-phosphofructo-2-kinase/fructose-2,6-biphosphatase 4 [Source:HGNC Symbol;Acc:HGNC:8875]	3	48517684	48562015	-1
ENSG00000087301.8	-0.227279	5.58975	9.75348	0.00178984	0.0314701	ENSG00000087301	TXNDC16	57544	protein_coding	protein_coding	thioredoxin domain containing 16 [Source:HGNC Symbol;Acc:HGNC:19965]	14	52430596	52552522	-1
ENSG00000275695.1	-0.54088	0.281468	9.7534	0.00178992	0.0314701	ENSG00000275695	UBE2Q2P6	NA	transcribed_unprocessed_pseudogene	transcribed_unprocessed_pseudogene	ubiquitin conjugating enzyme E2 Q2 pseudogene 6 [Source:HGNC Symbol;Acc:HGNC:49412]	15	82445719	82454837	1
ENSG00000283982.1	-0.418561	1.11783	9.74901	0.00179419	0.0315212	ENSG00000283982		101929563	lncRNA	lncRNA	novel transcript	9	23500691	23672387	-1
ENSG00000168994.13	0.401849	3.40092	9.74317	0.0017999	0.0315735	ENSG00000168994	PXDC1	221749	protein_coding	processed_transcript	PX domain containing 1 [Source:HGNC Symbol;Acc:HGNC:21361]	6	3722614	3751713	-1
ENSG00000152894.14	-0.209022	7.20075	9.74406	0.00179903	0.0315735	ENSG00000152894	PTPRK	5796	protein_coding	protein_coding	protein tyrosine phosphatase receptor type K [Source:HGNC Symbol;Acc:HGNC:9674]	6	127968785	128520616	-1
ENSG00000196557.12	0.539656	3.7581	9.73805	0.00180492	0.0316136	ENSG00000196557	CACNA1H	8912	protein_coding	protein_coding	calcium voltage-gated channel subunit alpha1 H [Source:HGNC Symbol;Acc:HGNC:1395]	16	1153106	1221771	1
ENSG00000180448.10	0.384942	3.47502	9.73829	0.00180469	0.0316136	ENSG00000180448	ARHGAP45	23526	protein_coding	protein_coding	Rho GTPase activating protein 45 [Source:HGNC Symbol;Acc:HGNC:17102]	19	1065923	1086628	1
ENSG00000176845.12	0.469458	2.23692	9.73025	0.0018126	0.0316519	ENSG00000176845	METRNL	284207	protein_coding	protein_coding	meteorin like, glial cell differentiation regulator [Source:HGNC Symbol;Acc:HGNC:27584]	17	83079609	83095122	1
ENSG00000157570.11	0.465867	1.94342	9.73149	0.00181137	0.0316519	ENSG00000157570	TSPAN18	90139	protein_coding	protein_coding	tetraspanin 18 [Source:HGNC Symbol;Acc:HGNC:20660]	11	44726465	44932423	1
ENSG00000226101.1	0.463188	0.493975	9.73418	0.00180873	0.0316519	ENSG00000226101	LINC02097	101928205	lncRNA	lncRNA	long intergenic non-protein coding RNA 2097 [Source:HGNC Symbol;Acc:HGNC:52948]	17	72072333	72103035	1
ENSG00000136143.14	-0.283713	6.02197	9.73079	0.00181207	0.0316519	ENSG00000136143	SUCLA2	8803	protein_coding	nonsense_mediated_decay	succinate-CoA ligase ADP-forming subunit beta [Source:HGNC Symbol;Acc:HGNC:11448]	13	47745736	48037968	-1
ENSG00000185681.12	0.552112	-0.0444525	9.71869	0.00182403	0.0318111	ENSG00000185681	MORN5	254956	protein_coding	protein_coding	MORN repeat containing 5 [Source:HGNC Symbol;Acc:HGNC:17841]	9	122159908	122200088	1
ENSG00000166822.12	0.226118	5.64357	9.71686	0.00182585	0.0318111	ENSG00000166822	TMEM170A	124491	protein_coding	protein_coding	transmembrane protein 170A [Source:HGNC Symbol;Acc:HGNC:29577]	16	75443054	75465497	-1
ENSG00000138814.16	-0.334009	8.77903	9.71732	0.0018254	0.0318111	ENSG00000138814	PPP3CA	5530	protein_coding	protein_coding	protein phosphatase 3 catalytic subunit alpha [Source:HGNC Symbol;Acc:HGNC:9314]	4	101023409	101348278	-1
ENSG00000204060.7	0.61611	0.449531	9.71144	0.00183125	0.0318811	ENSG00000204060	FOXO6	100132074	protein_coding	processed_transcript	forkhead box O6 [Source:HGNC Symbol;Acc:HGNC:24814]	1	41361922	41383590	1
ENSG00000163781.12	-0.185518	5.36084	9.70687	0.00183581	0.0319364	ENSG00000163781	TOPBP1	11073	protein_coding	processed_transcript	DNA topoisomerase II binding protein 1 [Source:HGNC Symbol;Acc:HGNC:17008]	3	133598175	133662380	-1
ENSG00000124212.5	0.534606	2.01818	9.70246	0.00184021	0.0319649	ENSG00000124212	PTGIS	5740	protein_coding	protein_coding	prostaglandin I2 synthase [Source:HGNC Symbol;Acc:HGNC:9603]	20	49503874	49568137	-1
ENSG00000162738.5	0.374566	3.40403	9.70332	0.00183936	0.0319649	ENSG00000162738	VANGL2	57216	protein_coding	protein_coding	VANGL planar cell polarity protein 2 [Source:HGNC Symbol;Acc:HGNC:15511]	1	160400564	160428670	1
ENSG00000241839.9	0.333974	4.73798	9.6992	0.00184349	0.0319977	ENSG00000241839	PLEKHO2	80301	protein_coding	protein_coding	pleckstrin homology domain containing O2 [Source:HGNC Symbol;Acc:HGNC:30026]	15	64841883	64868002	1
ENSG00000139970.16	-0.373048	8.39352	9.69034	0.0018524	0.0321281	ENSG00000139970	RTN1	6252	protein_coding	retained_intron	reticulon 1 [Source:HGNC Symbol;Acc:HGNC:10467]	14	59595976	59870776	-1
ENSG00000008277.14	-0.267843	7.70203	9.68726	0.0018555	0.0321337	ENSG00000008277	ADAM22	53616	protein_coding	protein_coding	ADAM metallopeptidase domain 22 [Source:HGNC Symbol;Acc:HGNC:201]	7	87934143	88202889	1
ENSG00000270751.1	-0.437237	2.10039	9.68819	0.00185457	0.0321337	ENSG00000270751	FBXW7-AS1	102191832	lncRNA	lncRNA	FBXW7 antisense RNA 1 [Source:HGNC Symbol;Acc:HGNC:52397]	4	152337655	152338098	1
ENSG00000121297.6	-0.265319	4.33396	9.6835	0.00185931	0.0321755	ENSG00000121297	TSHZ3	57616	protein_coding	processed_transcript	teashirt zinc finger homeobox 3 [Source:HGNC Symbol;Acc:HGNC:30700]	19	31149979	31349436	-1
ENSG00000196542.8	-0.481744	3.21485	9.68112	0.00186171	0.0321929	ENSG00000196542	SPTSSB	165679	protein_coding	protein_coding	serine palmitoyltransferase small subunit B [Source:HGNC Symbol;Acc:HGNC:24045]	3	161344792	161372880	-1
ENSG00000134070.4	0.307899	2.9664	9.67083	0.00187217	0.0323253	ENSG00000134070	IRAK2	3656	protein_coding	protein_coding	interleukin 1 receptor associated kinase 2 [Source:HGNC Symbol;Acc:HGNC:6113]	3	10164919	10243745	1
ENSG00000078304.19	-0.131641	7.20126	9.67094	0.00187205	0.0323253	ENSG00000078304	PPP2R5C	5527	protein_coding	processed_transcript	protein phosphatase 2 regulatory subunit B'gamma [Source:HGNC Symbol;Acc:HGNC:9311]	14	101761798	101927989	1
ENSG00000110435.11	-0.202834	5.40308	9.66804	0.00187501	0.0323346	ENSG00000110435	PDHX	8050	protein_coding	protein_coding	pyruvate dehydrogenase complex component X [Source:HGNC Symbol;Acc:HGNC:21350]	11	34915829	35020591	1
ENSG00000224825.2	-0.527247	0.798416	9.66756	0.0018755	0.0323346	ENSG00000224825	RORB-AS1	NA	lncRNA	lncRNA	RORB antisense RNA 1 [Source:HGNC Symbol;Acc:HGNC:49803]	9	74485551	74499127	-1
ENSG00000176887.6	0.365108	2.7656	9.66139	0.00188182	0.0324192	ENSG00000176887	SOX11	6664	protein_coding	protein_coding	SRY-box transcription factor 11 [Source:HGNC Symbol;Acc:HGNC:11191]	2	5692384	5701385	1
ENSG00000269397.1	0.5168	0.051028	9.65971	0.00188353	0.0324245	ENSG00000269397		NA	lncRNA	lncRNA	novel transcript, sense intronic to ZNF726	19	23927788	23929287	1
ENSG00000162409.10	-0.269863	6.24557	9.65527	0.00188809	0.0324789	ENSG00000162409	PRKAA2	5563	protein_coding	protein_coding	protein kinase AMP-activated catalytic subunit alpha 2 [Source:HGNC Symbol;Acc:HGNC:9377]	1	56645314	56715335	1
ENSG00000119801.12	-0.230008	6.63316	9.65295	0.00189047	0.0324956	ENSG00000119801	YPEL5	51646	protein_coding	protein_coding	yippee like 5 [Source:HGNC Symbol;Acc:HGNC:18329]	2	30146941	30160533	1
ENSG00000142875.19	-0.273971	8.92411	9.64956	0.00189397	0.0325315	ENSG00000142875	PRKACB	5567	protein_coding	protein_coding	protein kinase cAMP-activated catalytic subunit beta [Source:HGNC Symbol;Acc:HGNC:9381]	1	84078062	84238498	1
ENSG00000198691.11	0.726352	0.970302	9.64628	0.00189735	0.0325391	ENSG00000198691	ABCA4	24	protein_coding	protein_coding	ATP binding cassette subfamily A member 4 [Source:HGNC Symbol;Acc:HGNC:34]	1	93992834	94121148	-1
ENSG00000173068.17	0.509234	2.15101	9.64684	0.00189678	0.0325391	ENSG00000173068	BNC2	54796	protein_coding	protein_coding	basonuclin 2 [Source:HGNC Symbol;Acc:HGNC:30988]	9	16409503	16870843	-1
ENSG00000172915.18	-0.234653	8.50089	9.64503	0.00189864	0.0325391	ENSG00000172915	NBEA	26960	protein_coding	protein_coding	neurobeachin [Source:HGNC Symbol;Acc:HGNC:7648]	13	34942270	35673022	1
ENSG00000178033.5	0.543654	1.65474	9.64352	0.0019002	0.0325417	ENSG00000178033	CALHM5	254228	protein_coding	protein_coding	calcium homeostasis modulator family member 5 [Source:HGNC Symbol;Acc:HGNC:21568]	6	116511639	116524788	1
ENSG00000213600.3	0.510478	-0.11969	9.63988	0.00190398	0.0325822	ENSG00000213600		NA	lncRNA	lncRNA	novel transcript, sense intronic to GNAI2	3	50239618	50239984	1
ENSG00000182348.6	-0.414779	1.68408	9.63646	0.00190752	0.0326186	ENSG00000182348	ZNF804B	219578	protein_coding	protein_coding	zinc finger protein 804B [Source:HGNC Symbol;Acc:HGNC:21958]	7	88759700	89338528	1
ENSG00000196876.15	-0.339801	7.88437	9.62913	0.00191515	0.0327249	ENSG00000196876	SCN8A	6334	protein_coding	protein_coding	sodium voltage-gated channel alpha subunit 8 [Source:HGNC Symbol;Acc:HGNC:10596]	12	51590266	51812864	1
ENSG00000146192.14	0.422919	3.34076	9.62649	0.00191791	0.0327478	ENSG00000146192	FGD2	221472	protein_coding	retained_intron	FYVE, RhoGEF and PH domain containing 2 [Source:HGNC Symbol;Acc:HGNC:3664]	6	37005646	37029069	1
ENSG00000198142.4	0.347893	2.98934	9.62083	0.00192382	0.0328244	ENSG00000198142	SOWAHC	65124	protein_coding	protein_coding	sosondowah ankyrin repeat domain family member C [Source:HGNC Symbol;Acc:HGNC:26149]	2	109614364	109618990	1
ENSG00000106366.8	0.915321	2.04372	9.61341	0.00193162	0.0329107	ENSG00000106366	SERPINE1	5054	protein_coding	protein_coding	serpin family E member 1 [Source:HGNC Symbol;Acc:HGNC:8583]	7	101127104	101139247	1
ENSG00000066651.18	-0.21398	4.9323	9.61294	0.00193211	0.0329107	ENSG00000066651	TRMT11	60487	protein_coding	protein_coding	tRNA methyltransferase 11 homolog [Source:HGNC Symbol;Acc:HGNC:21080]	6	125986479	126203817	1
ENSG00000213190.3	-0.389309	6.60552	9.61195	0.00193315	0.0329107	ENSG00000213190	MLLT11	10962	protein_coding	protein_coding	MLLT11 transcription factor 7 cofactor [Source:HGNC Symbol;Acc:HGNC:16997]	1	151060397	151069544	1
ENSG00000157343.8	0.509557	-0.163996	9.60992	0.00193529	0.0329227	ENSG00000157343	ARMC12	221481	protein_coding	protein_coding	armadillo repeat containing 12 [Source:HGNC Symbol;Acc:HGNC:21099]	6	35737032	35749079	1
ENSG00000259660.2	0.591515	4.29766	9.60238	0.00194325	0.0330095	ENSG00000259660	DNM1P47	NA	transcribed_unprocessed_pseudogene	processed_transcript	dynamin 1 pseudogene 47 [Source:HGNC Symbol;Acc:HGNC:35200]	15	101751032	101794302	1
ENSG00000073331.17	0.376518	3.61098	9.60262	0.001943	0.0330095	ENSG00000073331	ALPK1	80216	protein_coding	processed_transcript	alpha kinase 1 [Source:HGNC Symbol;Acc:HGNC:20917]	4	112285509	112442621	1
ENSG00000269910.1	0.407869	1.70712	9.5931	0.0019531	0.0331038	ENSG00000269910		NA	lncRNA	lncRNA	novel transcript, antisense to KLC1	14	103694516	103695050	-1
ENSG00000253719.3	-0.183155	7.3592	9.5937	0.00195246	0.0331038	ENSG00000253719	ATXN7L3B	552889	protein_coding	protein_coding	ataxin 7 like 3B [Source:HGNC Symbol;Acc:HGNC:37931]	12	74537835	74545430	1
ENSG00000167283.7	-0.267494	5.38518	9.59403	0.00195211	0.0331038	ENSG00000167283	ATP5MG	10632	protein_coding	protein_coding	ATP synthase membrane subunit g [Source:HGNC Symbol;Acc:HGNC:14247]	11	118401606	118431496	1
ENSG00000172380.5	0.384829	5.87655	9.5907	0.00195566	0.0331228	ENSG00000172380	GNG12	55970	protein_coding	protein_coding	G protein subunit gamma 12 [Source:HGNC Symbol;Acc:HGNC:19663]	1	67701475	67833467	-1
ENSG00000124549.14	0.592539	0.456183	9.58761	0.00195895	0.0331291	ENSG00000124549	BTN2A3P	54718	transcribed_unprocessed_pseudogene	processed_transcript	butyrophilin subfamily 2 member A3, pseudogene [Source:HGNC Symbol;Acc:HGNC:13229]	6	26421391	26432383	1
ENSG00000270108.1	0.389397	1.42883	9.58631	0.00196033	0.0331291	ENSG00000270108		NA	lncRNA	lncRNA	novel transcript, sense intronic to KLC1	14	103687576	103688127	1
ENSG00000138131.3	0.382331	0.88683	9.58667	0.00195996	0.0331291	ENSG00000138131	LOXL4	84171	protein_coding	protein_coding	lysyl oxidase like 4 [Source:HGNC Symbol;Acc:HGNC:17171]	10	98247690	98268194	-1
ENSG00000065534.18	0.279549	6.4911	9.58386	0.00196296	0.0331491	ENSG00000065534	MYLK	4638	protein_coding	protein_coding	myosin light chain kinase [Source:HGNC Symbol;Acc:HGNC:7590]	3	123610049	123884332	-1
ENSG00000234745.10	0.404344	5.68257	9.58162	0.00196535	0.0331652	ENSG00000234745	HLA-B	3106	protein_coding	retained_intron	major histocompatibility complex, class I, B [Source:HGNC Symbol;Acc:HGNC:4932]	6	31353872	31357188	-1
ENSG00000165637.13	-0.209904	6.25741	9.57875	0.00196842	0.0331687	ENSG00000165637	VDAC2	7417	protein_coding	protein_coding	voltage dependent anion channel 2 [Source:HGNC Symbol;Acc:HGNC:12672]	10	75210154	75231448	1
ENSG00000154174.7	-0.235621	6.80743	9.57988	0.00196721	0.0331687	ENSG00000154174	TOMM70	9868	protein_coding	protein_coding	translocase of outer mitochondrial membrane 70 [Source:HGNC Symbol;Acc:HGNC:11985]	3	100363431	100401089	-1
ENSG00000246451.2	0.332737	3.86808	9.57559	0.00197181	0.0332016	ENSG00000246451		NA	lncRNA	lncRNA	novel transcript, antisense to KLC1	14	103682362	103684015	-1
ENSG00000100055.20	0.408295	2.77863	9.5693	0.00197859	0.033267	ENSG00000100055	CYTH4	27128	protein_coding	protein_coding	cytohesin 4 [Source:HGNC Symbol;Acc:HGNC:9505]	22	37282027	37315341	1
ENSG00000145242.13	-0.3631	6.00323	9.57054	0.00197724	0.033267	ENSG00000145242	EPHA5	2044	protein_coding	protein_coding	EPH receptor A5 [Source:HGNC Symbol;Acc:HGNC:3389]	4	65319563	65670495	-1
ENSG00000189127.7	0.7004	0.493792	9.56322	0.00198515	0.0332696	ENSG00000189127	ANKRD34B	340120	protein_coding	protein_coding	ankyrin repeat domain 34B [Source:HGNC Symbol;Acc:HGNC:33736]	5	80556755	80570280	-1
ENSG00000204282.4	0.392245	3.56596	9.562	0.00198646	0.0332696	NA	NA	NA	NA	NA	NA	NA	NA	NA	NA
ENSG00000185278.15	0.267364	7.10238	9.55982	0.00198883	0.0332696	ENSG00000185278	ZBTB37	84614	protein_coding	protein_coding	zinc finger and BTB domain containing 37 [Source:HGNC Symbol;Acc:HGNC:28365]	1	173868082	173903549	1
ENSG00000117222.13	-0.182618	5.32033	9.55996	0.00198867	0.0332696	ENSG00000117222	RBBP5	5929	protein_coding	protein_coding	RB binding protein 5, histone lysine methyltransferase complex subunit [Source:HGNC Symbol;Acc:HGNC:9888]	1	205086142	205122015	-1
ENSG00000075151.20	-0.186213	7.49912	9.56538	0.00198282	0.0332696	ENSG00000075151	EIF4G3	8672	protein_coding	protein_coding	eukaryotic translation initiation factor 4 gamma 3 [Source:HGNC Symbol;Acc:HGNC:3298]	1	20806292	21176888	-1
ENSG00000215712.10	-0.217946	4.62276	9.56123	0.0019873	0.0332696	ENSG00000215712	TMEM242	729515	protein_coding	protein_coding	transmembrane protein 242 [Source:HGNC Symbol;Acc:HGNC:17206]	6	157289025	157323601	-1
ENSG00000135336.14	-0.219558	5.12464	9.56234	0.0019861	0.0332696	ENSG00000135336	ORC3	23595	protein_coding	protein_coding	origin recognition complex subunit 3 [Source:HGNC Symbol;Acc:HGNC:8489]	6	87590067	87667453	1
ENSG00000166387.11	0.293365	4.03092	9.55283	0.00199642	0.0333632	ENSG00000166387	PPFIBP2	8495	protein_coding	protein_coding	PPFIA binding protein 2 [Source:HGNC Symbol;Acc:HGNC:9250]	11	7513298	7657127	1
ENSG00000136003.15	-0.218919	6.39525	9.55154	0.00199782	0.0333632	ENSG00000136003	ISCU	23479	protein_coding	retained_intron	iron-sulfur cluster assembly enzyme [Source:HGNC Symbol;Acc:HGNC:29882]	12	108562582	108569368	1
ENSG00000151789.10	-0.310459	5.32389	9.55068	0.00199876	0.0333632	ENSG00000151789	ZNF385D	79750	protein_coding	protein_coding	zinc finger protein 385D [Source:HGNC Symbol;Acc:HGNC:26191]	3	21412218	22373321	-1
ENSG00000165175.15	0.39752	6.1262	9.54757	0.00200215	0.0333715	ENSG00000165175	MID1IP1	58526	protein_coding	protein_coding	MID1 interacting protein 1 [Source:HGNC Symbol;Acc:HGNC:20715]	X	38801432	38806537	1
ENSG00000135070.14	-0.208311	5.92461	9.54805	0.00200162	0.0333715	ENSG00000135070	ISCA1	81689	protein_coding	protein_coding	iron-sulfur cluster assembly 1 [Source:HGNC Symbol;Acc:HGNC:28660]	9	86264546	86283102	-1
ENSG00000172725.13	0.339048	4.0384	9.54455	0.00200544	0.0334023	ENSG00000172725	CORO1B	57175	protein_coding	protein_coding	coronin 1B [Source:HGNC Symbol;Acc:HGNC:2253]	11	67435510	67443821	-1
ENSG00000015133.18	0.388805	3.12962	9.5399	0.00201053	0.0334629	ENSG00000015133	CCDC88C	440193	protein_coding	protein_coding	coiled-coil domain containing 88C [Source:HGNC Symbol;Acc:HGNC:19967]	14	91271323	91417844	-1
ENSG00000077420.15	0.404953	3.07941	9.53689	0.00201383	0.033483	ENSG00000077420	APBB1IP	54518	protein_coding	protein_coding	amyloid beta precursor protein binding family B member 1 interacting protein [Source:HGNC Symbol;Acc:HGNC:17379]	10	26438341	26567803	1
ENSG00000197885.10	-0.266906	5.24478	9.53615	0.00201463	0.033483	ENSG00000197885	NKIRAS1	28512	protein_coding	protein_coding	NFKB inhibitor interacting Ras like 1 [Source:HGNC Symbol;Acc:HGNC:17899]	3	23889951	23946591	-1
ENSG00000183963.18	0.560818	3.36941	9.52914	0.00202235	0.0335572	ENSG00000183963	SMTN	6525	protein_coding	protein_coding	smoothelin [Source:HGNC Symbol;Acc:HGNC:11126]	22	31064105	31104757	1
ENSG00000119865.8	-0.190046	5.8412	9.52813	0.00202346	0.0335572	ENSG00000119865	CNRIP1	25927	protein_coding	protein_coding	cannabinoid receptor interacting protein 1 [Source:HGNC Symbol;Acc:HGNC:24546]	2	68284171	68320051	-1
ENSG00000149313.10	-0.260759	6.72756	9.53	0.00202141	0.0335572	ENSG00000149313	AASDHPPT	60496	protein_coding	protein_coding	aminoadipate-semialdehyde dehydrogenase-phosphopantetheinyl transferase [Source:HGNC Symbol;Acc:HGNC:14235]	11	106075501	106098699	1
ENSG00000164241.13	0.33115	2.20539	9.52141	0.00203088	0.0336561	ENSG00000164241	C5orf63	401207	protein_coding	nonsense_mediated_decay	chromosome 5 open reading frame 63 [Source:HGNC Symbol;Acc:HGNC:40051]	5	127042558	127073492	-1
ENSG00000087510.6	0.503412	0.675775	9.50438	0.00204982	0.0339455	ENSG00000087510	TFAP2C	7022	protein_coding	protein_coding	transcription factor AP-2 gamma [Source:HGNC Symbol;Acc:HGNC:11744]	20	56629306	56639283	1
ENSG00000249740.2	0.651385	-0.185004	9.50115	0.00205344	0.0339567	ENSG00000249740	OSMR-AS1	101926904	lncRNA	lncRNA	OSMR antisense RNA 1 (head to head) [Source:HGNC Symbol;Acc:HGNC:50296]	5	38682581	38845829	-1
ENSG00000144227.4	-0.587881	0.71341	9.50205	0.00205242	0.0339567	ENSG00000144227	NXPH2	11249	protein_coding	protein_coding	neurexophilin 2 [Source:HGNC Symbol;Acc:HGNC:8076]	2	138669157	138780390	-1
ENSG00000227811.2	-0.385646	1.21959	9.49754	0.00205747	0.0339991	ENSG00000227811	INKA2-AS1	NA	lncRNA	lncRNA	INKA2 antisense RNA 1 [Source:HGNC Symbol;Acc:HGNC:49446]	1	111739579	111747798	1
ENSG00000167699.13	-0.18347	5.1581	9.49091	0.00206492	0.0340978	ENSG00000167699	GLOD4	51031	protein_coding	processed_transcript	glyoxalase domain containing 4 [Source:HGNC Symbol;Acc:HGNC:14111]	17	757097	783390	-1
ENSG00000070087.13	-0.287264	7.80118	9.48711	0.0020692	0.0341441	ENSG00000070087	PFN2	5217	protein_coding	protein_coding	profilin 2 [Source:HGNC Symbol;Acc:HGNC:8882]	3	149964904	150050788	-1
ENSG00000138430.15	-0.295483	5.92778	9.47834	0.00207912	0.0342776	ENSG00000138430	OLA1	29789	protein_coding	protein_coding	Obg like ATPase 1 [Source:HGNC Symbol;Acc:HGNC:28833]	2	174072447	174248599	-1
ENSG00000250483.1	-0.457554	0.335491	9.47733	0.00208026	0.0342776	ENSG00000250483	PPM1AP1	NA	processed_pseudogene	processed_pseudogene	protein phosphatase, Mg2+/Mn2+ dependent 1A pseudogene 1 [Source:HGNC Symbol;Acc:HGNC:30175]	8	15806149	15807283	-1
ENSG00000249825.5	0.388618	0.614574	9.46823	0.00209061	0.0344235	ENSG00000249825	THBS4-AS1	101929215	lncRNA	lncRNA	THBS4 antisense RNA 1 [Source:HGNC Symbol;Acc:HGNC:40583]	5	80052374	80083654	-1
ENSG00000182397.14	0.60437	0.451054	9.46614	0.002093	0.0344382	ENSG00000182397	DNM1P46	196968	transcribed_unprocessed_pseudogene	processed_transcript	dynamin 1 pseudogene 46 [Source:HGNC Symbol;Acc:HGNC:35199]	15	99790156	99806927	-1
ENSG00000259792.1	0.432321	0.261812	9.45617	0.0021044	0.0345083	ENSG00000259792		NA	lncRNA	lncRNA	novel transcript, antisense to TBC1D2B	15	77993405	77995289	1
ENSG00000160401.14	0.418327	2.21042	9.45588	0.00210473	0.0345083	ENSG00000160401	CFAP157	286207	protein_coding	protein_coding	cilia and flagella associated protein 157 [Source:HGNC Symbol;Acc:HGNC:27843]	9	127706988	127716002	1
ENSG00000069535.13	0.346013	6.05229	9.45845	0.00210179	0.0345083	ENSG00000069535	MAOB	4129	protein_coding	protein_coding	monoamine oxidase B [Source:HGNC Symbol;Acc:HGNC:6834]	X	43766610	43882450	-1
ENSG00000273275.1	-0.373434	6.18899	9.45602	0.00210457	0.0345083	ENSG00000273275		NA	lncRNA	lncRNA	novel transcript	2	68179833	68180532	1
ENSG00000279090.1	-0.53709	1.56341	9.4609	0.00209898	0.0345083	ENSG00000279090		NA	TEC	TEC	TEC	11	132403360	132404060	-1
ENSG00000139146.13	0.426524	1.95382	9.45394	0.00210696	0.0345203	ENSG00000139146	SINHCAF	58516	protein_coding	retained_intron	SIN3-HDAC complex associated factor [Source:HGNC Symbol;Acc:HGNC:30702]	12	31280584	31327058	-1
ENSG00000139180.10	-0.168679	5.8807	9.45217	0.00210899	0.0345291	ENSG00000139180	NDUFA9	4704	protein_coding	retained_intron	NADH:ubiquinone oxidoreductase subunit A9 [Source:HGNC Symbol;Acc:HGNC:7693]	12	4649095	4694317	1
ENSG00000157214.13	-0.308426	6.52221	9.45054	0.00211087	0.0345354	ENSG00000157214	STEAP2	261729	protein_coding	protein_coding	STEAP2 metalloreductase [Source:HGNC Symbol;Acc:HGNC:17885]	7	90167590	90238137	1
ENSG00000042832.11	0.601589	1.71645	9.43851	0.00212476	0.034738	ENSG00000042832	TG	7038	protein_coding	nonsense_mediated_decay	thyroglobulin [Source:HGNC Symbol;Acc:HGNC:11764]	8	132866958	133134903	1
ENSG00000230615.6	0.37692	0.696664	9.43599	0.00212768	0.0347604	ENSG00000230615		NA	lncRNA	lncRNA	novel transcript	1	44030437	44115913	1
ENSG00000075213.10	-0.326733	4.60023	9.43473	0.00212914	0.0347604	ENSG00000075213	SEMA3A	10371	protein_coding	protein_coding	semaphorin 3A [Source:HGNC Symbol;Acc:HGNC:10723]	7	83955777	84492724	-1
ENSG00000270111.2	-0.480791	0.672231	9.43227	0.002132	0.0347825	ENSG00000270111	CELF2-DT	NA	lncRNA	lncRNA	CELF2 divergent transript [Source:HGNC Symbol;Acc:HGNC:54157]	10	10369809	10462361	-1
ENSG00000081870.11	-0.210447	3.47206	9.42567	0.00213969	0.0348833	ENSG00000081870	HSPB11	51668	protein_coding	protein_coding	heat shock protein family B (small) member 11 [Source:HGNC Symbol;Acc:HGNC:25019]	1	53916574	53945699	-1
ENSG00000281327.1	0.736798	0.641027	9.4176	0.00214912	0.0349835	ENSG00000281327	LINC01338	NA	lncRNA	lncRNA	long intergenic non-protein coding RNA 1338 [Source:HGNC Symbol;Acc:HGNC:50547]	5	82848260	82859958	-1
ENSG00000089737.16	-0.247615	7.71062	9.41689	0.00214996	0.0349835	ENSG00000089737	DDX24	57062	protein_coding	protein_coding	DEAD-box helicase 24 [Source:HGNC Symbol;Acc:HGNC:13266]	14	94048287	94081212	-1
ENSG00000143473.12	-0.303605	6.27524	9.41653	0.00215038	0.0349835	ENSG00000143473	KCNH1	3756	protein_coding	protein_coding	potassium voltage-gated channel subfamily H member 1 [Source:HGNC Symbol;Acc:HGNC:6250]	1	210676823	211134165	-1
ENSG00000177879.15	-0.240287	5.22851	9.41404	0.0021533	0.0350063	ENSG00000177879	AP3S1	1176	protein_coding	protein_coding	adaptor related protein complex 3 subunit sigma 1 [Source:HGNC Symbol;Acc:HGNC:2013]	5	115841592	115914081	1
ENSG00000104442.9	-0.243886	5.62275	9.41232	0.00215533	0.0350146	ENSG00000104442	ARMC1	55156	protein_coding	protein_coding	armadillo repeat containing 1 [Source:HGNC Symbol;Acc:HGNC:17684]	8	65602458	65634217	-1
ENSG00000110218.8	-0.246082	4.58478	9.40809	0.0021603	0.0350707	ENSG00000110218	PANX1	24145	protein_coding	protein_coding	pannexin 1 [Source:HGNC Symbol;Acc:HGNC:8599]	11	94128841	94181968	1
ENSG00000100916.13	-0.258055	4.30288	9.40548	0.00216338	0.0350961	ENSG00000100916	BRMS1L	84312	protein_coding	protein_coding	BRMS1 like transcriptional repressor [Source:HGNC Symbol;Acc:HGNC:20512]	14	35826338	35932325	1
ENSG00000151012.13	0.387898	7.75485	9.39918	0.00217083	0.0351921	ENSG00000151012	SLC7A11	23657	protein_coding	protein_coding	solute carrier family 7 member 11 [Source:HGNC Symbol;Acc:HGNC:11059]	4	138164097	138242349	-1
ENSG00000225972.1	-2.36427	1.88163	9.39636	0.00217417	0.0352215	ENSG00000225972	MTND1P23	NA	unprocessed_pseudogene	unprocessed_pseudogene	MT-ND1 pseudogene 23 [Source:HGNC Symbol;Acc:HGNC:42092]	1	629062	629433	1
ENSG00000108639.7	0.367094	3.93911	9.38827	0.00218378	0.035346	ENSG00000108639	SYNGR2	9144	protein_coding	protein_coding	synaptogyrin 2 [Source:HGNC Symbol;Acc:HGNC:11499]	17	78168581	78173527	1
ENSG00000164588.6	-0.380426	6.47626	9.38732	0.00218491	0.035346	ENSG00000164588	HCN1	348980	protein_coding	protein_coding	hyperpolarization activated cyclic nucleotide gated potassium channel 1 [Source:HGNC Symbol;Acc:HGNC:4845]	5	45254948	45696498	-1
ENSG00000161048.11	-0.207244	6.66986	9.38452	0.00218825	0.0353751	ENSG00000161048	NAPEPLD	222236	protein_coding	retained_intron	N-acyl phosphatidylethanolamine phospholipase D [Source:HGNC Symbol;Acc:HGNC:21683]	7	103099776	103149560	-1
ENSG00000129474.15	0.569541	1.08193	9.38145	0.00219192	0.0354097	ENSG00000129474	AJUBA	84962	protein_coding	protein_coding	ajuba LIM protein [Source:HGNC Symbol;Acc:HGNC:20250]	14	22971177	22982551	-1
ENSG00000162817.6	-0.357069	6.43334	9.37271	0.00220239	0.035554	ENSG00000162817	C1orf115	79762	protein_coding	protein_coding	chromosome 1 open reading frame 115 [Source:HGNC Symbol;Acc:HGNC:25873]	1	220690363	220699153	1
ENSG00000224822.1	-0.334134	2.94518	9.37108	0.00220436	0.0355609	ENSG00000224822	THRB-IT1	NA	lncRNA	lncRNA	THRB intronic transcript 1 [Source:HGNC Symbol;Acc:HGNC:41390]	3	24455136	24459434	-1
ENSG00000138095.18	-0.217007	7.63721	9.36679	0.00220952	0.0356193	ENSG00000138095	LRPPRC	10128	protein_coding	protein_coding	leucine rich pentatricopeptide repeat containing [Source:HGNC Symbol;Acc:HGNC:15714]	2	43886224	43995989	-1
ENSG00000213719.8	0.491429	3.80245	9.34056	0.00224137	0.0360622	ENSG00000213719	CLIC1	1192	protein_coding	protein_coding	chloride intracellular channel 1 [Source:HGNC Symbol;Acc:HGNC:2062]	6	31730581	31739763	-1
ENSG00000141524.15	0.451637	4.84979	9.33981	0.00224228	0.0360622	ENSG00000141524	TMC6	11322	protein_coding	protein_coding	transmembrane channel like 6 [Source:HGNC Symbol;Acc:HGNC:18021]	17	78107397	78132407	-1
ENSG00000125637.15	0.335586	3.75606	9.33903	0.00224324	0.0360622	ENSG00000125637	PSD4	23550	protein_coding	processed_transcript	pleckstrin and Sec7 domain containing 4 [Source:HGNC Symbol;Acc:HGNC:19096]	2	113157325	113209396	1
ENSG00000162378.12	-0.206457	7.68481	9.3401	0.00224193	0.0360622	ENSG00000162378	ZYG11B	79699	protein_coding	protein_coding	zyg-11 family member B, cell cycle regulator [Source:HGNC Symbol;Acc:HGNC:25820]	1	52726453	52827336	1
ENSG00000228956.8	-0.325062	3.47106	9.33262	0.00225111	0.0361634	ENSG00000228956	SATB1-AS1	NA	lncRNA	lncRNA	SATB1 antisense RNA 1 [Source:HGNC Symbol;Acc:HGNC:50687]	3	18445024	18920401	1
ENSG00000165806.19	0.371397	3.34988	9.32581	0.00225949	0.0361722	ENSG00000165806	CASP7	840	protein_coding	protein_coding	caspase 7 [Source:HGNC Symbol;Acc:HGNC:1508]	10	113679162	113730907	1
ENSG00000172716.16	0.335962	3.90129	9.32953	0.0022549	0.0361722	ENSG00000172716	SLFN11	91607	protein_coding	protein_coding	schlafen family member 11 [Source:HGNC Symbol;Acc:HGNC:26633]	17	35350305	35373701	-1
ENSG00000227640.2	0.334789	3.01292	9.32921	0.0022553	0.0361722	ENSG00000227640	SOX21-AS1	100507533	lncRNA	lncRNA	SOX21 antisense divergent transcript 1 [Source:HGNC Symbol;Acc:HGNC:39807]	13	94703454	94803430	1
ENSG00000149403.12	0.246803	4.00023	9.3269	0.00225814	0.0361722	ENSG00000149403	GRIK4	2900	protein_coding	protein_coding	glutamate ionotropic receptor kainate type subunit 4 [Source:HGNC Symbol;Acc:HGNC:4582]	11	120511746	120988906	1
ENSG00000145362.17	-0.199574	10.3101	9.32814	0.00225661	0.0361722	ENSG00000145362	ANK2	287	protein_coding	protein_coding	ankyrin 2 [Source:HGNC Symbol;Acc:HGNC:493]	4	112818032	113384221	1
ENSG00000162645.12	0.576581	3.54171	9.31575	0.00227192	0.0363217	ENSG00000162645	GBP2	2634	protein_coding	protein_coding	guanylate binding protein 2 [Source:HGNC Symbol;Acc:HGNC:4183]	1	89106132	89150456	-1
ENSG00000085415.15	-0.195723	5.24158	9.31571	0.00227197	0.0363217	ENSG00000085415	SEH1L	81929	protein_coding	protein_coding	SEH1 like nucleoporin [Source:HGNC Symbol;Acc:HGNC:30379]	18	12947133	12987536	1
ENSG00000160224.16	0.535127	0.504889	9.31239	0.0022761	0.0363625	ENSG00000160224	AIRE	326	protein_coding	retained_intron	autoimmune regulator [Source:HGNC Symbol;Acc:HGNC:360]	21	44285838	44298648	1
ENSG00000268001.1	0.478589	0.676777	9.30715	0.00228261	0.0363658	ENSG00000268001	CARD8-AS1	100505812	lncRNA	lncRNA	CARD8 antisense RNA 1 [Source:HGNC Symbol;Acc:HGNC:51408]	19	48255675	48258199	1
ENSG00000130413.15	0.328391	3.45286	9.30868	0.00228071	0.0363658	ENSG00000130413	STK33	65975	protein_coding	processed_transcript	serine/threonine kinase 33 [Source:HGNC Symbol;Acc:HGNC:14568]	11	8391868	8594289	-1
ENSG00000175147.11	0.269591	4.19393	9.30741	0.00228229	0.0363658	ENSG00000175147	TMEM51-AS1	200197	lncRNA	lncRNA	TMEM51 antisense RNA 1 [Source:HGNC Symbol;Acc:HGNC:26301]	1	15111815	15153618	-1
ENSG00000214043.7	-0.493323	1.52488	9.30878	0.00228058	0.0363658	ENSG00000214043	LINC02347	100128554	lncRNA	lncRNA	long intergenic non-protein coding RNA 2347 [Source:HGNC Symbol;Acc:HGNC:53269]	12	126438837	126472790	1
ENSG00000118454.12	-0.185455	5.77308	9.30311	0.00228765	0.036421	ENSG00000118454	ANKRD13C	81573	protein_coding	protein_coding	ankyrin repeat domain 13C [Source:HGNC Symbol;Acc:HGNC:25374]	1	70258999	70354734	-1
ENSG00000167676.4	0.451055	3.87188	9.29618	0.00229632	0.0365242	ENSG00000167676	PLIN4	729359	protein_coding	protein_coding	perilipin 4 [Source:HGNC Symbol;Acc:HGNC:29393]	19	4502180	4518465	-1
ENSG00000180998.11	-0.275258	5.20203	9.2954	0.0022973	0.0365242	ENSG00000180998	GPR137C	283554	protein_coding	protein_coding	G protein-coupled receptor 137C [Source:HGNC Symbol;Acc:HGNC:25445]	14	52552836	52637713	1
ENSG00000154822.17	-0.248306	5.69718	9.29231	0.00230118	0.0365607	ENSG00000154822	PLCL2	23228	protein_coding	processed_transcript	phospholipase C like 2 [Source:HGNC Symbol;Acc:HGNC:9064]	3	16802651	17090604	1
ENSG00000118162.13	0.307692	2.14068	9.29055	0.00230339	0.0365707	ENSG00000118162	KPTN	11133	protein_coding	protein_coding	kaptin, actin binding protein [Source:HGNC Symbol;Acc:HGNC:6404]	19	47475150	47484265	-1
ENSG00000227456.7	0.444974	0.876693	9.28781	0.00230683	0.0365956	ENSG00000227456	LINC00310	114036	lncRNA	lncRNA	long intergenic non-protein coding RNA 310 [Source:HGNC Symbol;Acc:HGNC:16414]	21	34157724	34190244	1
ENSG00000062485.18	-0.213232	6.30253	9.28679	0.00230813	0.0365956	ENSG00000062485	CS	1431	protein_coding	nonsense_mediated_decay	citrate synthase [Source:HGNC Symbol;Acc:HGNC:2422]	12	56271699	56300391	-1
ENSG00000148948.7	-0.224927	5.64657	9.28314	0.00231273	0.0366434	ENSG00000148948	LRRC4C	57689	protein_coding	protein_coding	leucine rich repeat containing 4C [Source:HGNC Symbol;Acc:HGNC:29317]	11	40114203	41459773	-1
ENSG00000120057.4	0.700488	0.0934811	9.27918	0.00231773	0.0366974	ENSG00000120057	SFRP5	6425	protein_coding	protein_coding	secreted frizzled related protein 5 [Source:HGNC Symbol;Acc:HGNC:10779]	10	97766751	97771999	-1
ENSG00000065413.18	0.234635	5.23585	9.27032	0.00232897	0.03685	ENSG00000065413	ANKRD44	91526	protein_coding	protein_coding	ankyrin repeat domain 44 [Source:HGNC Symbol;Acc:HGNC:25259]	2	196967017	197311173	-1
ENSG00000126067.11	-0.191394	5.48887	9.26867	0.00233108	0.0368581	ENSG00000126067	PSMB2	5690	protein_coding	protein_coding	proteasome 20S subunit beta 2 [Source:HGNC Symbol;Acc:HGNC:9539]	1	35599541	35641526	-1
ENSG00000236754.5	0.384647	2.30033	9.2586	0.00234392	0.0369901	ENSG00000236754		NA	lncRNA	lncRNA	novel transcript	22	17580157	17589192	-1
ENSG00000131089.15	-0.251077	7.6281	9.25904	0.00234336	0.0369901	ENSG00000131089	ARHGEF9	23229	protein_coding	protein_coding	Cdc42 guanine nucleotide exchange factor 9 [Source:HGNC Symbol;Acc:HGNC:14561]	X	63634967	63809274	-1
ENSG00000133318.13	-0.290941	9.40121	9.25836	0.00234423	0.0369901	ENSG00000133318	RTN3	10313	protein_coding	protein_coding	reticulon 3 [Source:HGNC Symbol;Acc:HGNC:10469]	11	63681446	63759891	1
ENSG00000112303.13	0.888508	1.34761	9.25124	0.00235336	0.0369988	ENSG00000112303	VNN2	8875	protein_coding	nonsense_mediated_decay	vanin 2 [Source:HGNC Symbol;Acc:HGNC:12706]	6	132743870	132763459	-1
ENSG00000100427.15	0.361892	7.12931	9.25374	0.00235014	0.0369988	ENSG00000100427	MLC1	23209	protein_coding	protein_coding	modulator of VRAC current 1 [Source:HGNC Symbol;Acc:HGNC:17082]	22	50059391	50085426	-1
ENSG00000101346.13	0.193702	4.41772	9.25093	0.00235376	0.0369988	ENSG00000101346	POFUT1	23509	protein_coding	protein_coding	protein O-fucosyltransferase 1 [Source:HGNC Symbol;Acc:HGNC:14988]	20	32207880	32238658	1
ENSG00000152465.17	-0.135095	5.03867	9.25053	0.00235427	0.0369988	ENSG00000152465	NMT2	9397	protein_coding	processed_transcript	N-myristoyltransferase 2 [Source:HGNC Symbol;Acc:HGNC:7858]	10	15102584	15168693	-1
ENSG00000117597.17	-0.179742	4.9819	9.24794	0.0023576	0.0369988	ENSG00000117597	UTP25	27042	protein_coding	protein_coding	UTP25 small subunit processor component [Source:HGNC Symbol;Acc:HGNC:28440]	1	209827972	209857565	1
ENSG00000141076.17	-0.200377	4.32312	9.24923	0.00235595	0.0369988	ENSG00000141076	UTP4	84916	protein_coding	protein_coding	UTP4 small subunit processome component [Source:HGNC Symbol;Acc:HGNC:1983]	16	69131291	69231130	1
ENSG00000154723.12	-0.23956	4.57439	9.25364	0.00235028	0.0369988	ENSG00000154723	ATP5PF	522	protein_coding	protein_coding	ATP synthase peripheral stalk subunit F6 [Source:HGNC Symbol;Acc:HGNC:847]	21	25716503	25735673	-1
ENSG00000251600.6	-0.336673	4.01528	9.24883	0.00235646	0.0369988	ENSG00000251600		101927636	lncRNA	lncRNA	novel transcript, antisense to GYPA	4	143559457	144343750	1
ENSG00000102466.15	-0.303189	6.30635	9.24341	0.00236345	0.0370654	ENSG00000102466	FGF14	2259	protein_coding	protein_coding	fibroblast growth factor 14 [Source:HGNC Symbol;Acc:HGNC:3671]	13	101710804	102402457	-1
ENSG00000172215.5	0.407915	1.43526	9.2348	0.00237458	0.0370748	ENSG00000172215	CXCR6	10663	protein_coding	protein_coding	C-X-C motif chemokine receptor 6 [Source:HGNC Symbol;Acc:HGNC:16647]	3	45940933	45948351	1
ENSG00000279207.1	0.385446	4.18435	9.23842	0.0023699	0.0370748	ENSG00000279207		NA	TEC	TEC	novel transcript	17	58095672	58101479	1
ENSG00000100106.19	0.354821	3.8623	9.23657	0.00237229	0.0370748	ENSG00000100106	TRIOBP	11078	protein_coding	protein_coding	TRIO and F-actin binding protein [Source:HGNC Symbol;Acc:HGNC:17009]	22	37697048	37776556	1
ENSG00000179406.7	0.200451	3.99075	9.23371	0.002376	0.0370748	ENSG00000179406	LINC00174	285908	lncRNA	lncRNA	long intergenic non-protein coding RNA 174 [Source:HGNC Symbol;Acc:HGNC:27788]	7	66376044	66493566	-1
ENSG00000185104.19	-0.136337	5.99455	9.23532	0.00237391	0.0370748	ENSG00000185104	FAF1	11124	protein_coding	protein_coding	Fas associated factor 1 [Source:HGNC Symbol;Acc:HGNC:3578]	1	50437028	50960267	-1
ENSG00000140743.7	-0.228095	3.93828	9.23506	0.00237425	0.0370748	ENSG00000140743	CDR2	1039	protein_coding	protein_coding	cerebellar degeneration related protein 2 [Source:HGNC Symbol;Acc:HGNC:1799]	16	22345936	22437165	-1
ENSG00000079156.16	-0.236838	5.84161	9.23302	0.0023769	0.0370748	ENSG00000079156	OSBPL6	114880	protein_coding	protein_coding	oxysterol binding protein like 6 [Source:HGNC Symbol;Acc:HGNC:16388]	2	178194481	178402893	1
ENSG00000136535.14	-0.401065	5.93642	9.2394	0.00236862	0.0370748	ENSG00000136535	TBR1	10716	protein_coding	protein_coding	T-box brain transcription factor 1 [Source:HGNC Symbol;Acc:HGNC:11590]	2	161416297	161425870	1
ENSG00000267702.1	0.313315	3.24037	9.23134	0.00237907	0.0370836	NA	NA	NA	NA	NA	NA	NA	NA	NA	NA
ENSG00000198959.11	0.50158	5.02469	9.226	0.00238602	0.0371209	ENSG00000198959	TGM2	7052	protein_coding	protein_coding	transglutaminase 2 [Source:HGNC Symbol;Acc:HGNC:11778]	20	38127385	38166578	-1
ENSG00000272638.1	0.396384	0.931374	9.22748	0.00238409	0.0371209	ENSG00000272638		NA	lncRNA	lncRNA	novel transcript, antisense to NOD1	7	30424672	30425412	1
ENSG00000012174.11	-0.22103	4.79869	9.2258	0.00238629	0.0371209	ENSG00000012174	MBTPS2	51360	protein_coding	processed_transcript	membrane bound transcription factor peptidase, site 2 [Source:HGNC Symbol;Acc:HGNC:15455]	X	21839617	21885423	1
ENSG00000164692.17	0.61543	3.5954	9.21936	0.00239469	0.0372227	ENSG00000164692	COL1A2	1278	protein_coding	protein_coding	collagen type I alpha 2 chain [Source:HGNC Symbol;Acc:HGNC:2198]	7	94394895	94431227	1
ENSG00000267629.3	-0.61695	1.73218	9.21832	0.00239606	0.0372227	ENSG00000267629		NA	lncRNA	retained_intron	novel transcript, readthrough between TM6SF2 and HAPLN4	19	19254748	19273369	-1
ENSG00000178104.19	0.179075	9.31505	9.21421	0.00240143	0.037278	ENSG00000178104	PDE4DIP	9659	protein_coding	protein_coding	phosphodiesterase 4D interacting protein [Source:HGNC Symbol;Acc:HGNC:15580]	1	148808181	149048286	1
ENSG00000236668.2	-0.34626	1.40897	9.21314	0.00240285	0.037278	ENSG00000236668		100505588	lncRNA	lncRNA	novel transcript, antisense to LHX2	9	124006277	124009396	-1
ENSG00000248208.1	0.655089	0.0750184	9.20089	0.00241897	0.037503	ENSG00000248208	WDR45P1	NA	processed_pseudogene	processed_pseudogene	WD repeat domain 45 pseudogene 1 [Source:HGNC Symbol;Acc:HGNC:52406]	4	153658572	153659653	1
ENSG00000187664.8	-0.661252	3.62076	9.19819	0.00242255	0.0375333	ENSG00000187664	HAPLN4	404037	protein_coding	protein_coding	hyaluronan and proteoglycan link protein 4 [Source:HGNC Symbol;Acc:HGNC:31357]	19	19254756	19262804	-1
ENSG00000198301.11	-0.202092	5.27374	9.19519	0.00242652	0.0375696	ENSG00000198301	SDAD1	55153	protein_coding	processed_transcript	SDA1 domain containing 1 [Source:HGNC Symbol;Acc:HGNC:25537]	4	75940950	75990962	-1
ENSG00000065559.14	-0.274948	7.32988	9.18343	0.00244216	0.0377863	ENSG00000065559	MAP2K4	6416	protein_coding	nonsense_mediated_decay	mitogen-activated protein kinase kinase 4 [Source:HGNC Symbol;Acc:HGNC:6844]	17	12020829	12143830	1
ENSG00000047617.14	0.384977	2.13999	9.17891	0.0024482	0.0378291	ENSG00000047617	ANO2	57101	protein_coding	processed_transcript	anoctamin 2 [Source:HGNC Symbol;Acc:HGNC:1183]	12	5531869	5946232	-1
ENSG00000097046.12	-0.281359	3.80052	9.17968	0.00244717	0.0378291	ENSG00000097046	CDC7	8317	protein_coding	protein_coding	cell division cycle 7 [Source:HGNC Symbol;Acc:HGNC:1745]	1	91500851	91525764	1
ENSG00000224721.1	0.584105	-0.0116337	9.1753	0.00245303	0.0378784	ENSG00000224721		102724153	lncRNA	lncRNA	novel transcript, antisense to FLVCR2	14	75574888	75579588	-1
ENSG00000204520.12	0.447999	1.68707	9.173	0.00245612	0.0378891	ENSG00000204520	MICA	100507436	protein_coding	protein_coding	MHC class I polypeptide-related sequence A [Source:HGNC Symbol;Acc:HGNC:7090]	6	31399784	31415315	1
ENSG00000140807.6	0.348411	4.77788	9.17234	0.002457	0.0378891	ENSG00000140807	NKD1	85407	protein_coding	processed_transcript	NKD inhibitor of WNT signaling pathway 1 [Source:HGNC Symbol;Acc:HGNC:17045]	16	50548396	50649249	1
ENSG00000282390.1	0.38761	0.891599	9.16993	0.00246025	0.0378955	ENSG00000282390		NA	lncRNA	lncRNA	novel transcript, sense intronic to ADARB2	10	1290018	1293002	-1
ENSG00000081052.11	0.34082	2.41611	9.16934	0.00246103	0.0378955	ENSG00000081052	COL4A4	1286	protein_coding	protein_coding	collagen type IV alpha 4 chain [Source:HGNC Symbol;Acc:HGNC:2206]	2	227002714	227164453	-1
ENSG00000236778.7	0.26865	2.61257	9.16823	0.00246253	0.0378955	ENSG00000236778	INTS6-AS1	NA	lncRNA	lncRNA	INTS6 antisense RNA 1 [Source:HGNC Symbol;Acc:HGNC:42691]	13	51452364	51554678	1
ENSG00000133114.17	-0.160248	5.85398	9.16715	0.00246398	0.0378955	ENSG00000133114	GPALPP1	55425	protein_coding	protein_coding	GPALPP motifs containing 1 [Source:HGNC Symbol;Acc:HGNC:20298]	13	44989529	45037669	1
ENSG00000187446.11	-0.155646	6.4016	9.16419	0.00246796	0.0379216	ENSG00000187446	CHP1	11261	protein_coding	processed_transcript	calcineurin like EF-hand protein 1 [Source:HGNC Symbol;Acc:HGNC:17433]	15	41230839	41281887	1
ENSG00000135250.16	-0.180688	7.72274	9.16102	0.00247225	0.0379216	ENSG00000135250	SRPK2	6733	protein_coding	processed_transcript	SRSF protein kinase 2 [Source:HGNC Symbol;Acc:HGNC:11306]	7	105110704	105399308	-1
ENSG00000042088.13	-0.190252	3.62226	9.16186	0.00247111	0.0379216	ENSG00000042088	TDP1	55775	protein_coding	nonsense_mediated_decay	tyrosyl-DNA phosphodiesterase 1 [Source:HGNC Symbol;Acc:HGNC:18884]	14	89954939	90044764	1
ENSG00000173915.14	-0.312257	5.57662	9.16282	0.00246982	0.0379216	ENSG00000173915	ATP5MD	84833	protein_coding	protein_coding	ATP synthase membrane subunit DAPIT [Source:HGNC Symbol;Acc:HGNC:30889]	10	103389041	103396492	-1
ENSG00000167881.14	-0.158769	5.28851	9.15939	0.00247445	0.0379301	ENSG00000167881	SRP68	6730	protein_coding	protein_coding	signal recognition particle 68 [Source:HGNC Symbol;Acc:HGNC:11302]	17	76038775	76072517	-1
ENSG00000129484.13	-0.315127	4.26182	9.15241	0.00248391	0.0380389	ENSG00000129484	PARP2	10038	protein_coding	protein_coding	poly(ADP-ribose) polymerase 2 [Source:HGNC Symbol;Acc:HGNC:272]	14	20343615	20357904	1
ENSG00000146469.12	-0.437784	2.96372	9.15172	0.00248485	0.0380389	ENSG00000146469	VIP	7432	protein_coding	protein_coding	vasoactive intestinal peptide [Source:HGNC Symbol;Acc:HGNC:12693]	6	152750797	152759765	1
ENSG00000105655.18	0.421154	2.88016	9.14605	0.00249255	0.0380954	ENSG00000105655	ISYNA1	51477	protein_coding	nonsense_mediated_decay	inositol-3-phosphate synthase 1 [Source:HGNC Symbol;Acc:HGNC:29821]	19	18434388	18438167	-1
ENSG00000148411.7	0.309876	7.38	9.14483	0.00249421	0.0380954	ENSG00000148411	NACC2	138151	protein_coding	protein_coding	NACC family member 2 [Source:HGNC Symbol;Acc:HGNC:23846]	9	136006537	136095289	-1
ENSG00000168010.10	0.271732	4.23491	9.14295	0.00249679	0.0380954	ENSG00000168010	ATG16L2	89849	protein_coding	protein_coding	autophagy related 16 like 2 [Source:HGNC Symbol;Acc:HGNC:25464]	11	72814406	72843674	1
ENSG00000006530.15	-0.144827	5.37754	9.14397	0.00249539	0.0380954	ENSG00000006530	AGK	55750	protein_coding	protein_coding	acylglycerol kinase [Source:HGNC Symbol;Acc:HGNC:21869]	7	141551278	141655244	1
ENSG00000260122.1	-0.503266	3.25862	9.14352	0.00249601	0.0380954	ENSG00000260122		NA	lncRNA	lncRNA	novel transcript	12	51809705	51810600	-1
ENSG00000171310.10	0.220552	5.23985	9.14045	0.0025002	0.0381223	ENSG00000171310	CHST11	50515	protein_coding	processed_transcript	carbohydrate sulfotransferase 11 [Source:HGNC Symbol;Acc:HGNC:17422]	12	104455295	104762014	1
ENSG00000173715.15	-0.193539	3.76993	9.13702	0.00250489	0.0381434	ENSG00000173715	C11orf80	79703	protein_coding	protein_coding	chromosome 11 open reading frame 80 [Source:HGNC Symbol;Acc:HGNC:26197]	11	66744451	66843516	1
ENSG00000096654.15	-0.293186	5.1113	9.13807	0.00250345	0.0381434	ENSG00000096654	ZNF184	7738	protein_coding	protein_coding	zinc finger protein 184 [Source:HGNC Symbol;Acc:HGNC:12975]	6	27450743	27473118	-1
ENSG00000160145.15	-0.269384	8.51438	9.1349	0.00250779	0.0381625	ENSG00000160145	KALRN	8997	protein_coding	protein_coding	kalirin RhoGEF kinase [Source:HGNC Symbol;Acc:HGNC:4814]	3	124080023	124726325	1
ENSG00000277586.2	-0.495086	8.58021	9.12476	0.00252173	0.0383492	ENSG00000277586	NEFL	4747	protein_coding	protein_coding	neurofilament light [Source:HGNC Symbol;Acc:HGNC:7739]	8	24950955	24956721	-1
ENSG00000135597.18	-0.187123	6.32875	9.11973	0.00252867	0.0384295	ENSG00000135597	REPS1	85021	protein_coding	protein_coding	RALBP1 associated Eps domain containing 1 [Source:HGNC Symbol;Acc:HGNC:15578]	6	138903493	138988261	-1
ENSG00000102172.15	-0.239872	5.53867	9.11043	0.00254156	0.0386	ENSG00000102172	SMS	6611	protein_coding	protein_coding	spermine synthase [Source:HGNC Symbol;Acc:HGNC:11123]	X	21940709	21994837	1
ENSG00000133561.15	0.379743	3.54125	9.10735	0.00254585	0.0386397	ENSG00000133561	GIMAP6	474344	protein_coding	protein_coding	GTPase, IMAP family member 6 [Source:HGNC Symbol;Acc:HGNC:21918]	7	150625375	150632648	-1
ENSG00000069493.14	0.350251	2.69702	9.10569	0.00254816	0.0386494	ENSG00000069493	CLEC2D	29121	protein_coding	nonsense_mediated_decay	C-type lectin domain family 2 member D [Source:HGNC Symbol;Acc:HGNC:14351]	12	9664969	9699553	1
ENSG00000182871.14	0.435604	4.6374	9.09666	0.00256077	0.038688	ENSG00000182871	COL18A1	80781	protein_coding	protein_coding	collagen type XVIII alpha 1 chain [Source:HGNC Symbol;Acc:HGNC:2195]	21	45405165	45513720	1
ENSG00000154144.12	-0.153871	6.45114	9.10019	0.00255583	0.038688	ENSG00000154144	TBRG1	84897	protein_coding	retained_intron	transforming growth factor beta regulator 1 [Source:HGNC Symbol;Acc:HGNC:29551]	11	124622836	124635926	1
ENSG00000182916.7	-0.298169	5.80226	9.09702	0.00256026	0.038688	ENSG00000182916	TCEAL7	56849	protein_coding	protein_coding	transcription elongation factor A like 7 [Source:HGNC Symbol;Acc:HGNC:28336]	X	103330229	103332326	1
ENSG00000115419.12	-0.298333	8.53336	9.10061	0.00255524	0.038688	ENSG00000115419	GLS	2744	protein_coding	protein_coding	glutaminase [Source:HGNC Symbol;Acc:HGNC:4331]	2	190880821	190965552	1
ENSG00000125848.9	-0.30974	5.12065	9.09841	0.00255831	0.038688	ENSG00000125848	FLRT3	23767	protein_coding	protein_coding	fibronectin leucine rich transmembrane protein 3 [Source:HGNC Symbol;Acc:HGNC:3762]	20	14322985	14337614	-1
ENSG00000110931.18	-0.324447	6.82355	9.10203	0.00255326	0.038688	ENSG00000110931	CAMKK2	10645	protein_coding	protein_coding	calcium/calmodulin dependent protein kinase kinase 2 [Source:HGNC Symbol;Acc:HGNC:1470]	12	121237675	121298308	-1
ENSG00000235568.6	0.470903	1.29213	9.09122	0.0025684	0.0387754	ENSG00000235568	NFAM1	150372	protein_coding	protein_coding	NFAT activating protein with ITAM motif 1 [Source:HGNC Symbol;Acc:HGNC:29872]	22	42380407	42432403	-1
ENSG00000148688.13	-0.166577	4.49113	9.09014	0.00256991	0.0387754	ENSG00000148688	RPP30	10556	protein_coding	protein_coding	ribonuclease P/MRP subunit p30 [Source:HGNC Symbol;Acc:HGNC:17688]	10	90871952	90908553	1
ENSG00000168884.14	0.348156	2.65693	9.08742	0.00257374	0.0387825	ENSG00000168884	TNIP2	79155	protein_coding	protein_coding	TNFAIP3 interacting protein 2 [Source:HGNC Symbol;Acc:HGNC:19118]	4	2741648	2756342	-1
ENSG00000165995.18	-0.224181	5.68529	9.08775	0.00257327	0.0387825	ENSG00000165995	CACNB2	783	protein_coding	protein_coding	calcium voltage-gated channel auxiliary subunit beta 2 [Source:HGNC Symbol;Acc:HGNC:1402]	10	18140424	18543557	1
ENSG00000152611.11	0.800776	0.0993349	9.07662	0.00258898	0.0389502	ENSG00000152611	CAPSL	133690	protein_coding	protein_coding	calcyphosine like [Source:HGNC Symbol;Acc:HGNC:28375]	5	35904288	35938779	-1
ENSG00000143545.8	0.361651	3.0406	9.07595	0.00258993	0.0389502	ENSG00000143545	RAB13	5872	protein_coding	protein_coding	RAB13, member RAS oncogene family [Source:HGNC Symbol;Acc:HGNC:9762]	1	153981617	153986358	-1
ENSG00000139973.16	-0.364337	7.95803	9.0772	0.00258816	0.0389502	ENSG00000139973	SYT16	83851	protein_coding	processed_transcript	synaptotagmin 16 [Source:HGNC Symbol;Acc:HGNC:23142]	14	61811974	62112550	1
ENSG00000144857.14	0.266644	4.17162	9.07229	0.00259512	0.0390029	ENSG00000144857	BOC	91653	protein_coding	protein_coding	BOC cell adhesion associated, oncogene regulated [Source:HGNC Symbol;Acc:HGNC:17173]	3	113211003	113287459	1
ENSG00000259327.1	-0.269205	3.07732	9.07077	0.00259728	0.0390099	ENSG00000259327		NA	lncRNA	lncRNA	novel transcript	15	52116574	52122131	1
ENSG00000242175.3	0.562289	-0.022836	9.06505	0.00260542	0.0391066	ENSG00000242175	RN7SL127P	NA	misc_RNA	misc_RNA	RNA, 7SL, cytoplasmic 127, pseudogene [Source:HGNC Symbol;Acc:HGNC:46143]	4	78898855	78899154	1
ENSG00000100365.14	0.500255	0.82571	9.06008	0.00261251	0.0391772	ENSG00000100365	NCF4	4689	protein_coding	protein_coding	neutrophil cytosolic factor 4 [Source:HGNC Symbol;Acc:HGNC:7662]	22	36860988	36878017	1
ENSG00000104093.13	-0.240992	8.32001	9.05819	0.00261521	0.0391772	ENSG00000104093	DMXL2	23312	protein_coding	protein_coding	Dmx like 2 [Source:HGNC Symbol;Acc:HGNC:2938]	15	51447711	51622833	-1
ENSG00000184258.6	-0.487366	10.3572	9.05869	0.00261449	0.0391772	NA	NA	NA	NA	NA	NA	NA	NA	NA	NA
ENSG00000164707.15	0.704797	3.31267	9.05661	0.00261747	0.0391785	ENSG00000164707	SLC13A4	26266	protein_coding	processed_transcript	solute carrier family 13 member 4 [Source:HGNC Symbol;Acc:HGNC:15827]	7	135681237	135729258	-1
ENSG00000270977.1	0.648723	0.197361	9.05339	0.00262208	0.0391785	ENSG00000270977		NA	transcribed_processed_pseudogene	processed_transcript	leucine rich repeat containing 37 member A3 (LRRC37A3) pseudogene	17	35893707	35911651	-1
ENSG00000104381.12	-0.250224	7.0226	9.05572	0.00261874	0.0391785	ENSG00000104381	GDAP1	54332	protein_coding	protein_coding	ganglioside induced differentiation associated protein 1 [Source:HGNC Symbol;Acc:HGNC:15968]	8	74320613	74518007	1
ENSG00000284299.1	-0.437574	2.72434	9.05396	0.00262126	0.0391785	ENSG00000284299		NA	protein_coding	protein_coding	novel protein	1	210858125	211134146	-1
ENSG00000106404.13	0.444883	1.98942	9.04866	0.00262887	0.0392545	ENSG00000106404	CLDN15	24146	protein_coding	protein_coding	claudin 15 [Source:HGNC Symbol;Acc:HGNC:2036]	7	101232092	101238820	-1
ENSG00000075884.13	0.442817	2.12335	9.04571	0.00263312	0.0392741	ENSG00000075884	ARHGAP15	55843	protein_coding	protein_coding	Rho GTPase activating protein 15 [Source:HGNC Symbol;Acc:HGNC:21030]	2	143091362	143768352	1
ENSG00000121964.14	-0.226121	6.84127	9.04539	0.00263358	0.0392741	ENSG00000121964	GTDC1	79712	protein_coding	protein_coding	glycosyltransferase like domain containing 1 [Source:HGNC Symbol;Acc:HGNC:20887]	2	143938068	144332568	-1
ENSG00000264853.1	0.329979	1.99832	9.04378	0.0026359	0.0392832	ENSG00000264853		NA	lncRNA	lncRNA	novel transcript, sense intronic to GRB2	17	75370947	75373736	-1
ENSG00000125398.5	0.304083	5.87372	9.03867	0.00264327	0.0392899	ENSG00000125398	SOX9	6662	protein_coding	protein_coding	SRY-box transcription factor 9 [Source:HGNC Symbol;Acc:HGNC:11204]	17	72121020	72126416	1
ENSG00000214717.11	0.242955	3.78407	9.0384	0.00264367	0.0392899	ENSG00000214717	ZBED1	9189	protein_coding	protein_coding	zinc finger BED-type containing 1 [Source:HGNC Symbol;Acc:HGNC:447]	X	2486414	2500976	-1
ENSG00000214717.11_PAR_Y	0.242955	3.78407	9.0384	0.00264367	0.0392899	ENSG00000214717	ZBED1	9189	protein_coding	protein_coding	zinc finger BED-type containing 1 [Source:HGNC Symbol;Acc:HGNC:447]	X	2486414	2500976	-1
ENSG00000103591.12	-0.224356	5.43653	9.03758	0.00264486	0.0392899	ENSG00000103591	AAGAB	79719	protein_coding	protein_coding	alpha and gamma adaptin binding protein [Source:HGNC Symbol;Acc:HGNC:25662]	15	67200667	67255195	-1
ENSG00000214842.5	-0.439693	1.27304	9.03844	0.00264361	0.0392899	ENSG00000214842	RAD51AP2	729475	protein_coding	protein_coding	RAD51 associated protein 2 [Source:HGNC Symbol;Acc:HGNC:34417]	2	17510584	17518439	-1
ENSG00000198612.10	-0.239549	6.03135	9.03417	0.00264979	0.0393378	ENSG00000198612	COPS8	10920	protein_coding	protein_coding	COP9 signalosome subunit 8 [Source:HGNC Symbol;Acc:HGNC:24335]	2	237085882	237100474	1
ENSG00000131435.12	0.475721	2.46919	9.03006	0.00265576	0.0393759	ENSG00000131435	PDLIM4	8572	protein_coding	retained_intron	PDZ and LIM domain 4 [Source:HGNC Symbol;Acc:HGNC:16501]	5	132257696	132273454	1
ENSG00000104814.12	0.39938	0.487555	9.03082	0.00265465	0.0393759	ENSG00000104814	MAP4K1	11184	protein_coding	processed_transcript	mitogen-activated protein kinase kinase kinase kinase 1 [Source:HGNC Symbol;Acc:HGNC:6863]	19	38587641	38618882	-1
ENSG00000153179.12	0.400182	3.68883	9.0215	0.00266822	0.0394896	ENSG00000153179	RASSF3	283349	protein_coding	protein_coding	Ras association domain family member 3 [Source:HGNC Symbol;Acc:HGNC:14271]	12	64507001	64697564	1
ENSG00000136710.9	-0.201133	4.49832	9.02266	0.00266653	0.0394896	ENSG00000136710	CCDC115	84317	protein_coding	protein_coding	coiled-coil domain containing 115 [Source:HGNC Symbol;Acc:HGNC:28178]	2	130337933	130342699	-1
ENSG00000196262.13	-0.221719	8.43411	9.02127	0.00266856	0.0394896	ENSG00000196262	PPIA	5478	protein_coding	retained_intron	peptidylprolyl isomerase A [Source:HGNC Symbol;Acc:HGNC:9253]	7	44796680	44824564	1
ENSG00000172164.13	0.354741	4.08174	9.01759	0.00267394	0.0395373	ENSG00000172164	SNTB1	6641	protein_coding	protein_coding	syntrophin beta 1 [Source:HGNC Symbol;Acc:HGNC:11168]	8	120535745	120813273	-1
ENSG00000130638.16	-0.183657	7.01982	9.01555	0.00267692	0.0395373	ENSG00000130638	ATXN10	25814	protein_coding	protein_coding	ataxin 10 [Source:HGNC Symbol;Acc:HGNC:10549]	22	45671798	45845307	1
ENSG00000184307.14	-0.311084	5.39945	9.01574	0.00267665	0.0395373	ENSG00000184307	ZDHHC23	254887	protein_coding	protein_coding	zinc finger DHHC-type palmitoyltransferase 23 [Source:HGNC Symbol;Acc:HGNC:28654]	3	113947901	113965401	1
ENSG00000224057.1	0.405483	0.834601	9.01249	0.0026814	0.0395751	ENSG00000224057	EGFR-AS1	100507500	lncRNA	lncRNA	EGFR antisense RNA 1 [Source:HGNC Symbol;Acc:HGNC:40207]	7	55179750	55188934	-1
ENSG00000100554.11	-0.263139	6.42524	9.01134	0.00268309	0.0395751	ENSG00000100554	ATP6V1D	51382	protein_coding	nonsense_mediated_decay	ATPase H+ transporting V1 subunit D [Source:HGNC Symbol;Acc:HGNC:13527]	14	67294371	67360265	-1
ENSG00000260711.2	-0.438287	0.824623	9.0103	0.00268463	0.0395751	ENSG00000260711		NA	lncRNA	lncRNA	novel transcript, intronic to CATSPERB	14	91752856	91759798	-1
ENSG00000124766.6	0.310745	3.20257	9.00421	0.00269359	0.0396565	ENSG00000124766	SOX4	6659	protein_coding	protein_coding	SRY-box transcription factor 4 [Source:HGNC Symbol;Acc:HGNC:11200]	6	21593751	21598619	1
ENSG00000116675.15	-0.248615	8.48001	9.00445	0.00269323	0.0396565	ENSG00000116675	DNAJC6	9829	protein_coding	processed_transcript	DnaJ heat shock protein family (Hsp40) member C6 [Source:HGNC Symbol;Acc:HGNC:15469]	1	65248219	65415871	1
ENSG00000166819.11	0.568285	3.14383	8.99498	0.00270722	0.0397092	ENSG00000166819	PLIN1	5346	protein_coding	protein_coding	perilipin 1 [Source:HGNC Symbol;Acc:HGNC:9076]	15	89664367	89679427	-1
ENSG00000102174.8	0.363733	2.27489	8.99491	0.00270733	0.0397092	ENSG00000102174	PHEX	5251	protein_coding	protein_coding	phosphate regulating endopeptidase homolog X-linked [Source:HGNC Symbol;Acc:HGNC:8918]	X	22032325	22251310	1
ENSG00000166508.17	0.334239	4.26579	8.9987	0.00270172	0.0397092	ENSG00000166508	MCM7	4176	protein_coding	retained_intron	minichromosome maintenance complex component 7 [Source:HGNC Symbol;Acc:HGNC:6950]	7	100092728	100101940	-1
ENSG00000164347.17	-0.216001	5.30311	8.9948	0.00270748	0.0397092	ENSG00000164347	GFM2	84340	protein_coding	protein_coding	GTP dependent ribosome recycling factor mitochondrial 2 [Source:HGNC Symbol;Acc:HGNC:29682]	5	74721206	74767147	-1
ENSG00000131966.13	-0.264489	5.4948	8.99706	0.00270415	0.0397092	ENSG00000131966	ACTR10	55860	protein_coding	nonsense_mediated_decay	actin related protein 10 [Source:HGNC Symbol;Acc:HGNC:17372]	14	58200080	58235636	1
ENSG00000116120.9	-0.301658	5.05823	8.99981	0.00270008	0.0397092	ENSG00000116120	FARSB	10056	protein_coding	protein_coding	phenylalanyl-tRNA synthetase subunit beta [Source:HGNC Symbol;Acc:HGNC:17800]	2	222566899	222656092	-1
ENSG00000106605.10	-0.215531	3.66655	8.99113	0.00271293	0.0397638	ENSG00000106605	BLVRA	644	protein_coding	protein_coding	biliverdin reductase A [Source:HGNC Symbol;Acc:HGNC:1062]	7	43758680	43807342	1
ENSG00000261795.1	0.570911	0.26604	8.98334	0.00272453	0.0398326	ENSG00000261795		NA	lncRNA	lncRNA	novel transcript	7	161765	164972	-1
ENSG00000119408.16	0.232859	5.23924	8.98542	0.00272142	0.0398326	ENSG00000119408	NEK6	10783	protein_coding	protein_coding	NIMA related kinase 6 [Source:HGNC Symbol;Acc:HGNC:7749]	9	124257606	124353307	1
ENSG00000177889.9	-0.245407	6.71611	8.98614	0.00272036	0.0398326	ENSG00000177889	UBE2N	7334	protein_coding	processed_transcript	ubiquitin conjugating enzyme E2 N [Source:HGNC Symbol;Acc:HGNC:12492]	12	93405673	93441947	-1
ENSG00000246283.2	-0.260487	5.19064	8.98344	0.00272437	0.0398326	ENSG00000246283		NA	lncRNA	lncRNA	novel transcript	15	42739118	42743202	1
ENSG00000164342.12	0.436794	2.54556	8.9724	0.00274088	0.0400065	ENSG00000164342	TLR3	7098	protein_coding	protein_coding	toll like receptor 3 [Source:HGNC Symbol;Acc:HGNC:11849]	4	186069155	186088073	1
ENSG00000135929.8	0.391692	4.433	8.97362	0.00273905	0.0400065	ENSG00000135929	CYP27A1	1593	protein_coding	retained_intron	cytochrome P450 family 27 subfamily A member 1 [Source:HGNC Symbol;Acc:HGNC:2605]	2	218781749	218815293	1
ENSG00000147905.17	-0.220194	5.14813	8.97191	0.00274162	0.0400065	ENSG00000147905	ZCCHC7	84186	protein_coding	protein_coding	zinc finger CCHC-type containing 7 [Source:HGNC Symbol;Acc:HGNC:26209]	9	37120574	37358149	1
ENSG00000184220.11	-0.224321	4.20359	8.96373	0.00275393	0.0401425	ENSG00000184220	CMSS1	84319	protein_coding	protein_coding	cms1 ribosomal small subunit homolog [Source:HGNC Symbol;Acc:HGNC:28666]	3	99817837	100181732	1
ENSG00000123643.12	-0.256588	4.98453	8.9634	0.00275442	0.0401425	ENSG00000123643	SLC36A1	206358	protein_coding	protein_coding	solute carrier family 36 member 1 [Source:HGNC Symbol;Acc:HGNC:18761]	5	151437046	151492379	1
ENSG00000130449.5	0.154258	5.67659	8.95937	0.0027605	0.0402057	ENSG00000130449	ZSWIM6	57688	protein_coding	protein_coding	zinc finger SWIM-type containing 6 [Source:HGNC Symbol;Acc:HGNC:29316]	5	61332258	61546172	1
ENSG00000168672.3	0.334221	4.55402	8.95386	0.00276885	0.0403019	ENSG00000168672	LRATD2	157638	protein_coding	protein_coding	LRAT domain containing 2 [Source:HGNC Symbol;Acc:HGNC:24166]	8	126552443	126558478	-1
ENSG00000166928.10	0.589456	0.854444	8.94772	0.00277815	0.0404119	ENSG00000166928	MS4A14	84689	protein_coding	protein_coding	membrane spanning 4-domains A14 [Source:HGNC Symbol;Acc:HGNC:30706]	11	60378530	60417756	1
ENSG00000085788.13	-0.220027	7.03257	8.94627	0.00278036	0.0404186	ENSG00000085788	DDHD2	23259	protein_coding	protein_coding	DDHD domain containing 2 [Source:HGNC Symbol;Acc:HGNC:29106]	8	38225218	38275558	1
ENSG00000114270.17	0.368762	3.90157	8.94367	0.00278433	0.0404271	ENSG00000114270	COL7A1	1294	protein_coding	processed_transcript	collagen type VII alpha 1 chain [Source:HGNC Symbol;Acc:HGNC:2214]	3	48564073	48595329	-1
ENSG00000157077.14	-0.187989	6.80308	8.94359	0.00278445	0.0404271	ENSG00000157077	ZFYVE9	9372	protein_coding	protein_coding	zinc finger FYVE-type containing 9 [Source:HGNC Symbol;Acc:HGNC:6775]	1	52142089	52348671	1
ENSG00000164600.6	-0.59327	4.18921	8.94165	0.00278741	0.0404446	ENSG00000164600	NEUROD6	63974	protein_coding	protein_coding	neuronal differentiation 6 [Source:HGNC Symbol;Acc:HGNC:13804]	7	31337465	31340726	-1
ENSG00000013588.7	0.741046	0.368918	8.93536	0.00279702	0.0404532	ENSG00000013588	GPRC5A	9052	protein_coding	protein_coding	G protein-coupled receptor class C group 5 member A [Source:HGNC Symbol;Acc:HGNC:9836]	12	12891559	12917937	1
ENSG00000259954.1	0.52453	0.828251	8.93933	0.00279095	0.0404532	ENSG00000259954	IL21R-AS1	283888	lncRNA	lncRNA	IL21R antisense RNA 1 [Source:HGNC Symbol;Acc:HGNC:27551]	16	27447669	27453393	-1
ENSG00000104885.17	0.394738	4.0021	8.93776	0.00279335	0.0404532	ENSG00000104885	DOT1L	84444	protein_coding	protein_coding	DOT1 like histone lysine methyltransferase [Source:HGNC Symbol;Acc:HGNC:24948]	19	2163933	2232578	1
ENSG00000122786.19	0.343266	6.27125	8.93568	0.00279653	0.0404532	ENSG00000122786	CALD1	800	protein_coding	protein_coding	caldesmon 1 [Source:HGNC Symbol;Acc:HGNC:1441]	7	134744252	134970729	1
ENSG00000078369.17	-0.133394	8.35226	8.9325	0.00280141	0.0404532	ENSG00000078369	GNB1	2782	protein_coding	protein_coding	G protein subunit beta 1 [Source:HGNC Symbol;Acc:HGNC:4396]	1	1785285	1891117	-1
ENSG00000100433.15	-0.214052	4.12106	8.93887	0.00279166	0.0404532	ENSG00000100433	KCNK10	54207	protein_coding	protein_coding	potassium two pore domain channel subfamily K member 10 [Source:HGNC Symbol;Acc:HGNC:6273]	14	88180103	88326907	-1
ENSG00000089818.17	-0.282235	6.8563	8.93096	0.00280377	0.0404532	ENSG00000089818	NECAP1	25977	protein_coding	protein_coding	NECAP endocytosis associated 1 [Source:HGNC Symbol;Acc:HGNC:24539]	12	8076939	8097881	1
ENSG00000119013.8	-0.284676	4.43314	8.93219	0.00280188	0.0404532	ENSG00000119013	NDUFB3	4709	protein_coding	protein_coding	NADH:ubiquinone oxidoreductase subunit B3 [Source:HGNC Symbol;Acc:HGNC:7698]	2	201071433	201085750	1
ENSG00000100526.19	-0.434891	0.644101	8.93186	0.00280238	0.0404532	ENSG00000100526	CDKN3	1033	protein_coding	processed_transcript	cyclin dependent kinase inhibitor 3 [Source:HGNC Symbol;Acc:HGNC:1791]	14	54396849	54420218	1
ENSG00000104415.13	0.602546	1.01028	8.92439	0.00281387	0.0405735	ENSG00000104415	CCN4	8840	protein_coding	nonsense_mediated_decay	cellular communication network factor 4 [Source:HGNC Symbol;Acc:HGNC:12769]	8	133191039	133231690	1
ENSG00000102978.12	-0.161726	5.13558	8.91545	0.00282768	0.0407473	ENSG00000102978	POLR2C	5432	protein_coding	protein_coding	RNA polymerase II subunit C [Source:HGNC Symbol;Acc:HGNC:9189]	16	57462660	57472009	1
ENSG00000280320.1	0.542819	0.788097	8.91024	0.00283576	0.040838	ENSG00000280320		NA	TEC	TEC	novel transcript	12	64696191	64696550	-1
ENSG00000106819.11	0.504008	1.65513	8.90911	0.00283752	0.040838	ENSG00000106819	ASPN	54829	protein_coding	protein_coding	asporin [Source:HGNC Symbol;Acc:HGNC:14872]	9	92456205	92482506	-1
ENSG00000263400.6	0.527048	0.272781	8.90407	0.00284536	0.0409253	ENSG00000263400	TMEM220-AS1	101101775	lncRNA	lncRNA	TMEM220 antisense RNA 1 [Source:HGNC Symbol;Acc:HGNC:44357]	17	10729777	10815164	1
ENSG00000145194.17	0.329	4.22754	8.90022	0.00285137	0.0409607	ENSG00000145194	ECE2	9718	protein_coding	protein_coding	endothelin converting enzyme 2 [Source:HGNC Symbol;Acc:HGNC:13275]	3	184276011	184293031	1
ENSG00000150625.16	-0.281037	10.1259	8.90049	0.00285094	0.0409607	ENSG00000150625	GPM6A	2823	protein_coding	protein_coding	glycoprotein M6A [Source:HGNC Symbol;Acc:HGNC:4460]	4	175632934	176002664	-1
ENSG00000104643.9	-0.173798	6.62804	8.896	0.00285796	0.0410299	ENSG00000104643	MTMR9	66036	protein_coding	protein_coding	myotubularin related protein 9 [Source:HGNC Symbol;Acc:HGNC:14596]	8	11284816	11328146	1
ENSG00000166352.15	-0.217494	3.4763	8.89239	0.00286361	0.0410854	ENSG00000166352	IFTAP	119710	protein_coding	protein_coding	intraflagellar transport associated protein [Source:HGNC Symbol;Acc:HGNC:25142]	11	36594369	36675695	1
ENSG00000213760.10	-0.419339	6.33171	8.88979	0.0028677	0.0410993	ENSG00000213760	ATP6V1G2	534	protein_coding	protein_coding	ATPase H+ transporting V1 subunit G2 [Source:HGNC Symbol;Acc:HGNC:862]	6	31544444	31548427	-1
ENSG00000166603.4	-0.446021	1.64654	8.88951	0.00286814	0.0410993	ENSG00000166603	MC4R	4160	protein_coding	protein_coding	melanocortin 4 receptor [Source:HGNC Symbol;Acc:HGNC:6932]	18	60371062	60372775	-1
ENSG00000173320.11	-0.194633	7.15347	8.88576	0.00287404	0.0411583	ENSG00000173320	STOX2	56977	protein_coding	protein_coding	storkhead box 2 [Source:HGNC Symbol;Acc:HGNC:25450]	4	183797692	184023526	1
ENSG00000179627.9	0.527299	0.263048	8.8807	0.00288201	0.0411877	ENSG00000179627	ZBTB42	100128927	protein_coding	protein_coding	zinc finger and BTB domain containing 42 [Source:HGNC Symbol;Acc:HGNC:32550]	14	104800596	104804712	1
ENSG00000279302.3	0.420145	2.24327	8.8814	0.0028809	0.0411877	ENSG00000279302		NA	TEC	TEC	TEC	8	27701194	27703789	1
ENSG00000173193.13	0.322943	6.03476	8.88181	0.00288026	0.0411877	ENSG00000173193	PARP14	54625	protein_coding	protein_coding	poly(ADP-ribose) polymerase family member 14 [Source:HGNC Symbol;Acc:HGNC:29232]	3	122680839	122730840	1
ENSG00000134265.12	-0.2244	7.05143	8.87993	0.00288323	0.0411877	ENSG00000134265	NAPG	8774	protein_coding	nonsense_mediated_decay	NSF attachment protein gamma [Source:HGNC Symbol;Acc:HGNC:7642]	18	10525905	10552764	1
ENSG00000239263.1	0.570544	-0.17502	8.87547	0.00289028	0.041263	ENSG00000239263	RBM43P1	NA	processed_pseudogene	processed_pseudogene	RNA binding motif protein 43 pseudogene 1 [Source:HGNC Symbol;Acc:HGNC:46024]	3	69471452	69472532	-1
ENSG00000221817.9	0.262527	4.0661	8.86962	0.00289956	0.0413698	ENSG00000221817	PPP3CB-AS1	101929145	lncRNA	lncRNA	PPP3CB antisense RNA 1 (head to head) [Source:HGNC Symbol;Acc:HGNC:50750]	10	73495525	73520070	1
ENSG00000196664.4	0.509165	3.17983	8.86789	0.0029023	0.0413782	ENSG00000196664	TLR7	51284	protein_coding	protein_coding	toll like receptor 7 [Source:HGNC Symbol;Acc:HGNC:15631]	X	12867072	12890361	1
ENSG00000100300.17	0.404669	3.59285	8.8659	0.00290548	0.0413782	ENSG00000100300	TSPO	706	protein_coding	protein_coding	translocator protein [Source:HGNC Symbol;Acc:HGNC:1158]	22	43151547	43163242	1
ENSG00000281508.1	-0.495602	10.2099	8.86587	0.00290552	0.0413782	NA	NA	NA	NA	NA	NA	NA	NA	NA	NA
ENSG00000176236.6	0.491452	0.0432654	8.86452	0.00290767	0.0413833	ENSG00000176236	RPP38-DT	221060	lncRNA	lncRNA	RPP38 divergent transcript [Source:HGNC Symbol;Acc:HGNC:28582]	10	15095385	15097319	-1
ENSG00000139287.12	-0.492068	0.701418	8.85995	0.00291496	0.0414614	ENSG00000139287	TPH2	121278	protein_coding	protein_coding	tryptophan hydroxylase 2 [Source:HGNC Symbol;Acc:HGNC:20692]	12	71938845	72186618	1
ENSG00000171444.17	0.224451	5.64736	8.84812	0.00293391	0.0417053	ENSG00000171444	MCC	4163	protein_coding	protein_coding	MCC regulator of WNT signaling pathway [Source:HGNC Symbol;Acc:HGNC:6935]	5	113022099	113488823	-1
ENSG00000164776.9	0.319781	3.59611	8.84652	0.00293648	0.0417161	ENSG00000164776	PHKG1	5260	protein_coding	protein_coding	phosphorylase kinase catalytic subunit gamma 1 [Source:HGNC Symbol;Acc:HGNC:8930]	7	56080283	56092996	-1
ENSG00000069702.10	0.296647	5.25578	8.8426	0.0029428	0.0417801	ENSG00000069702	TGFBR3	7049	protein_coding	nonsense_mediated_decay	transforming growth factor beta receptor 3 [Source:HGNC Symbol;Acc:HGNC:11774]	1	91680343	91906335	-1
ENSG00000107099.15	0.340602	4.52214	8.84046	0.00294624	0.0418033	ENSG00000107099	DOCK8	81704	protein_coding	nonsense_mediated_decay	dedicator of cytokinesis 8 [Source:HGNC Symbol;Acc:HGNC:19191]	9	214854	465259	1
ENSG00000278845.4	-0.250819	3.59902	8.83363	0.0029573	0.0419344	ENSG00000278845	MRPL45	84311	protein_coding	protein_coding	mitochondrial ribosomal protein L45 [Source:HGNC Symbol;Acc:HGNC:16651]	17	38297023	38323217	1
ENSG00000007933.12	0.521557	0.52509	8.82656	0.00296877	0.0419739	ENSG00000007933	FMO3	2328	protein_coding	protein_coding	flavin containing dimethylaniline monoxygenase 3 [Source:HGNC Symbol;Acc:HGNC:3771]	1	171090901	171117819	1
ENSG00000197670.6	0.517011	0.0353826	8.82664	0.00296864	0.0419739	ENSG00000197670		NA	lncRNA	lncRNA	novel transcript, antisense to ZNF217	20	53552770	53575863	1
ENSG00000042317.16	-0.238648	4.99283	8.82528	0.00297085	0.0419739	ENSG00000042317	SPATA7	55812	protein_coding	protein_coding	spermatogenesis associated 7 [Source:HGNC Symbol;Acc:HGNC:20423]	14	88384924	88470350	1
ENSG00000197140.14	-0.25992	3.94448	8.82448	0.00297217	0.0419739	ENSG00000197140	ADAM32	203102	protein_coding	protein_coding	ADAM metallopeptidase domain 32 [Source:HGNC Symbol;Acc:HGNC:15479]	8	39106990	39284917	1
ENSG00000145526.11	-0.320484	5.97437	8.82469	0.00297182	0.0419739	ENSG00000145526	CDH18	1016	protein_coding	processed_transcript	cadherin 18 [Source:HGNC Symbol;Acc:HGNC:1757]	5	19471296	20575873	-1
ENSG00000169933.13	-0.326818	6.43121	8.83029	0.00296271	0.0419739	ENSG00000169933	FRMPD4	9758	protein_coding	protein_coding	FERM and PDZ domain containing 4 [Source:HGNC Symbol;Acc:HGNC:29007]	X	11822423	12724523	1
ENSG00000188042.7	-0.35477	4.95123	8.82408	0.00297281	0.0419739	ENSG00000188042	ARL4C	10123	protein_coding	protein_coding	ADP ribosylation factor like GTPase 4C [Source:HGNC Symbol;Acc:HGNC:698]	2	234493041	234497081	-1
ENSG00000140795.12	0.784937	2.13057	8.81737	0.00298376	0.0420047	ENSG00000140795	MYLK3	91807	protein_coding	protein_coding	myosin light chain kinase 3 [Source:HGNC Symbol;Acc:HGNC:29826]	16	46702282	46790407	-1
ENSG00000204291.10	0.501759	1.01282	8.81565	0.00298657	0.0420047	ENSG00000204291	COL15A1	1306	protein_coding	processed_transcript	collagen type XV alpha 1 chain [Source:HGNC Symbol;Acc:HGNC:2192]	9	98943179	99070792	1
ENSG00000131951.10	0.411145	2.18835	8.81726	0.00298395	0.0420047	ENSG00000131951	LRRC9	341883	protein_coding	protein_coding	leucine rich repeat containing 9 [Source:HGNC Symbol;Acc:HGNC:19848]	14	59919713	60063559	1
ENSG00000113360.16	-0.121283	5.55254	8.81392	0.00298941	0.0420047	ENSG00000113360	DROSHA	29102	protein_coding	protein_coding	drosha ribonuclease III [Source:HGNC Symbol;Acc:HGNC:17904]	5	31400494	31532196	-1
ENSG00000155906.16	-0.180598	3.73432	8.81285	0.00299116	0.0420047	ENSG00000155906	RMND1	55005	protein_coding	protein_coding	required for meiotic nuclear division 1 homolog [Source:HGNC Symbol;Acc:HGNC:21176]	6	151404762	151452158	-1
ENSG00000166793.10	-0.276511	4.28151	8.81273	0.00299136	0.0420047	ENSG00000166793	YPEL4	219539	protein_coding	retained_intron	yippee like 4 [Source:HGNC Symbol;Acc:HGNC:18328]	11	57645087	57649944	-1
ENSG00000067992.12	-0.291218	4.75739	8.81496	0.00298771	0.0420047	ENSG00000067992	PDK3	5165	protein_coding	protein_coding	pyruvate dehydrogenase kinase 3 [Source:HGNC Symbol;Acc:HGNC:8811]	X	24465270	24550466	1
ENSG00000004779.9	-0.304842	4.60459	8.82001	0.00297945	0.0420047	ENSG00000004779	NDUFAB1	4706	protein_coding	protein_coding	NADH:ubiquinone oxidoreductase subunit AB1 [Source:HGNC Symbol;Acc:HGNC:7694]	16	23581014	23596316	-1
ENSG00000146267.11	-0.332584	6.53477	8.81734	0.00298382	0.0420047	ENSG00000146267	FAXC	84553	protein_coding	protein_coding	failed axon connections homolog, metaxin like GST domain containing [Source:HGNC Symbol;Acc:HGNC:20742]	6	99271168	99350062	-1
ENSG00000151655.18	0.583691	1.59507	8.80157	0.00300971	0.0421301	ENSG00000151655	ITIH2	3698	protein_coding	protein_coding	inter-alpha-trypsin inhibitor heavy chain 2 [Source:HGNC Symbol;Acc:HGNC:6167]	10	7703316	7749520	1
ENSG00000125733.17	0.536192	2.07107	8.80601	0.0030024	0.0421301	ENSG00000125733	TRIP10	9322	protein_coding	protein_coding	thyroid hormone receptor interactor 10 [Source:HGNC Symbol;Acc:HGNC:12304]	19	6737925	6751530	1
ENSG00000281732.1	0.505321	2.02474	8.80461	0.0030047	0.0421301	ENSG00000281732		284933	lncRNA	lncRNA	novel transcript	22	48538900	48547387	-1
ENSG00000174004.5	0.38525	0.954906	8.80322	0.003007	0.0421301	ENSG00000174004	NRROS	375387	protein_coding	protein_coding	negative regulator of reactive oxygen species [Source:HGNC Symbol;Acc:HGNC:24613]	3	196639694	196662004	1
ENSG00000196576.14	0.360898	5.81166	8.79512	0.00302037	0.0421301	ENSG00000196576	PLXNB2	23654	protein_coding	retained_intron	plexin B2 [Source:HGNC Symbol;Acc:HGNC:9104]	22	50274979	50307646	-1
ENSG00000069869.15	0.34	4.06625	8.79805	0.00301552	0.0421301	ENSG00000069869	NEDD4	4734	protein_coding	protein_coding	NEDD4 E3 ubiquitin protein ligase [Source:HGNC Symbol;Acc:HGNC:7727]	15	55826922	55993660	-1
ENSG00000165966.14	-0.218143	3.7056	8.79941	0.00301329	0.0421301	ENSG00000165966	PDZRN4	29951	protein_coding	protein_coding	PDZ domain containing ring finger 4 [Source:HGNC Symbol;Acc:HGNC:30552]	12	41188320	41574745	1
ENSG00000147180.16	-0.222401	5.50706	8.79877	0.00301433	0.0421301	ENSG00000147180	ZNF711	7552	protein_coding	protein_coding	zinc finger protein 711 [Source:HGNC Symbol;Acc:HGNC:13128]	X	85243991	85273362	1
ENSG00000069509.5	-0.251306	3.80576	8.79944	0.00301323	0.0421301	ENSG00000069509	FUNDC1	139341	protein_coding	protein_coding	FUN14 domain containing 1 [Source:HGNC Symbol;Acc:HGNC:28746]	X	44523639	44542859	-1
ENSG00000121871.3	-0.257423	4.9209	8.79728	0.0030168	0.0421301	ENSG00000121871	SLITRK3	22865	protein_coding	protein_coding	SLIT and NTRK like family member 3 [Source:HGNC Symbol;Acc:HGNC:23501]	3	165186720	165197109	-1
ENSG00000102471.13	-0.308315	7.22607	8.79526	0.00302014	0.0421301	ENSG00000102471	NDFIP2	54602	protein_coding	protein_coding	Nedd4 family interacting protein 2 [Source:HGNC Symbol;Acc:HGNC:18537]	13	79481124	79556075	1
ENSG00000160808.9	0.41803	0.965063	8.79301	0.00302387	0.0421534	ENSG00000160808	MYL3	4634	protein_coding	protein_coding	myosin light chain 3 [Source:HGNC Symbol;Acc:HGNC:7584]	3	46835111	46882172	-1
ENSG00000263499.1	0.468358	0.368254	8.77419	0.00305523	0.0425648	ENSG00000263499		101927539	lncRNA	lncRNA	novel transcript, antisense to MSI2	17	57600856	57608412	-1
ENSG00000164294.13	0.747622	0.25511	8.76997	0.00306231	0.0426378	ENSG00000164294	GPX8	493869	protein_coding	protein_coding	glutathione peroxidase 8 (putative) [Source:HGNC Symbol;Acc:HGNC:33100]	5	55160167	55167297	1
ENSG00000171631.14	0.559831	0.286884	8.76752	0.00306641	0.0426495	ENSG00000171631	P2RY6	5031	protein_coding	protein_coding	pyrimidinergic receptor P2Y6 [Source:HGNC Symbol;Acc:HGNC:8543]	11	73264498	73305103	1
ENSG00000138079.13	-0.334018	7.17489	8.76727	0.00306685	0.0426495	ENSG00000138079	SLC3A1	6519	protein_coding	protein_coding	solute carrier family 3 member 1 [Source:HGNC Symbol;Acc:HGNC:11025]	2	44275458	44321494	1
ENSG00000273599.1	0.330487	2.54636	8.76448	0.00307154	0.0426634	ENSG00000273599		NA	lncRNA	lncRNA	novel transcript, antisense to CTBP2	10	124996064	125001491	1
ENSG00000139112.10	-0.278325	7.65722	8.76523	0.00307027	0.0426634	ENSG00000139112	GABARAPL1	23710	protein_coding	nonsense_mediated_decay	GABA type A receptor associated protein like 1 [Source:HGNC Symbol;Acc:HGNC:4068]	12	10212458	10223128	1
ENSG00000183598.3	0.44769	0.540121	8.76063	0.00307803	0.0427274	ENSG00000183598	H3C13	653604	protein_coding	protein_coding	H3 clustered histone 13 [Source:HGNC Symbol;Acc:HGNC:25311]	1	149813225	149813693	-1
ENSG00000279620.1	0.428335	0.937766	8.75845	0.00308171	0.0427274	ENSG00000279620		NA	TEC	TEC	novel transcript	16	17249674	17251395	-1
ENSG00000198042.10	-0.245146	4.21557	8.75944	0.00308004	0.0427274	ENSG00000198042	MAK16	84549	protein_coding	protein_coding	MAK16 homolog [Source:HGNC Symbol;Acc:HGNC:13703]	8	33485182	33501262	1
ENSG00000139910.19	-0.203494	6.47069	8.75626	0.0030854	0.042753	ENSG00000139910	NOVA1	4857	protein_coding	nonsense_mediated_decay	NOVA alternative splicing regulator 1 [Source:HGNC Symbol;Acc:HGNC:7886]	14	26443090	26598033	-1
ENSG00000111962.7	0.350801	4.01837	8.75083	0.00309462	0.0428074	ENSG00000111962	UST	10090	protein_coding	protein_coding	uronyl 2-sulfotransferase [Source:HGNC Symbol;Acc:HGNC:17223]	6	148747030	149076990	1
ENSG00000132561.13	0.286832	5.0771	8.7515	0.00309348	0.0428074	ENSG00000132561	MATN2	4147	protein_coding	protein_coding	matrilin 2 [Source:HGNC Symbol;Acc:HGNC:6908]	8	97868840	98036724	1
ENSG00000196440.11	-0.166687	5.39557	8.75066	0.00309489	0.0428074	ENSG00000196440	ARMCX4	100131755	protein_coding	nonsense_mediated_decay	armadillo repeat containing X-linked 4 [Source:HGNC Symbol;Acc:HGNC:28615]	X	101418287	101533459	1
ENSG00000255853.1	-0.568451	-0.0799185	8.74829	0.00309892	0.0428375	ENSG00000255853		NA	processed_pseudogene	processed_pseudogene	novel pseudogene	12	126510910	126511711	-1
ENSG00000091656.15	0.218833	5.9516	8.73679	0.00311853	0.0430271	ENSG00000091656	ZFHX4	79776	protein_coding	processed_transcript	zinc finger homeobox 4 [Source:HGNC Symbol;Acc:HGNC:30939]	8	76681239	76867281	1
ENSG00000128989.10	-0.220044	8.89644	8.73756	0.00311721	0.0430271	ENSG00000128989	ARPP19	10776	protein_coding	protein_coding	cAMP regulated phosphoprotein 19 [Source:HGNC Symbol;Acc:HGNC:16967]	15	52547045	52569883	-1
ENSG00000138190.16	-0.227177	5.65848	8.73588	0.00312009	0.0430271	ENSG00000138190	EXOC6	54536	protein_coding	protein_coding	exocyst complex component 6 [Source:HGNC Symbol;Acc:HGNC:23196]	10	92826831	93059493	1
ENSG00000159082.17	-0.299183	7.48863	8.73588	0.00312009	0.0430271	ENSG00000159082	SYNJ1	8867	protein_coding	protein_coding	synaptojanin 1 [Source:HGNC Symbol;Acc:HGNC:11503]	21	32628759	32728040	-1
ENSG00000012817.15	0.826371	4.89123	8.73292	0.00312515	0.0430711	ENSG00000012817	KDM5D	8284	protein_coding	retained_intron	lysine demethylase 5D [Source:HGNC Symbol;Acc:HGNC:11115]	Y	19703865	19744939	-1
ENSG00000177685.16	0.512034	0.780069	8.72983	0.00313046	0.0430968	ENSG00000177685	CRACR2B	283229	protein_coding	protein_coding	calcium release activated channel regulator 2B [Source:HGNC Symbol;Acc:HGNC:28703]	11	826144	831991	1
ENSG00000161217.11	0.139618	5.78	8.72966	0.00313075	0.0430968	ENSG00000161217	PCYT1A	5130	protein_coding	protein_coding	phosphate cytidylyltransferase 1, choline, alpha [Source:HGNC Symbol;Acc:HGNC:8754]	3	196214222	196287957	-1
ENSG00000282413.1	-0.421693	1.9883	8.72158	0.00314465	0.0432624	ENSG00000282413		NA	processed_pseudogene	processed_pseudogene	VMA21 vacuolar H+-ATPase homolog (S. cerevisiae) (VMA21) pseudogene	10	119818866	119819133	1
ENSG00000114573.9	-0.306512	8.49934	8.72008	0.00314724	0.0432722	ENSG00000114573	ATP6V1A	523	protein_coding	protein_coding	ATPase H+ transporting V1 subunit A [Source:HGNC Symbol;Acc:HGNC:851]	3	113747033	113812056	1
ENSG00000235253.1	0.373338	1.25612	8.7154	0.00315534	0.0433578	ENSG00000235253		NA	processed_pseudogene	processed_pseudogene	eukaryotic translation elongation factor 1 alpha 1 (EEF1A1) pseudogene	5	132942932	132945050	1
ENSG00000144635.8	-0.184153	5.56283	8.71244	0.00316046	0.0434023	ENSG00000144635	DYNC1LI1	51143	protein_coding	protein_coding	dynein cytoplasmic 1 light intermediate chain 1 [Source:HGNC Symbol;Acc:HGNC:18745]	3	32525974	32570858	-1
ENSG00000196787.3	0.496843	0.83804	8.71003	0.00316464	0.0434338	ENSG00000196787	H2AC11	8969	protein_coding	protein_coding	H2A clustered histone 11 [Source:HGNC Symbol;Acc:HGNC:4737]	6	27133042	27135291	1
ENSG00000146352.12	-0.313689	7.43696	8.70453	0.0031742	0.0435392	ENSG00000146352	CLVS2	134829	protein_coding	protein_coding	clavesin 2 [Source:HGNC Symbol;Acc:HGNC:23046]	6	122996235	123072925	1
ENSG00000111726.12	-0.271879	5.48994	8.70109	0.00318019	0.0435955	ENSG00000111726	CMAS	55907	protein_coding	protein_coding	cytidine monophosphate N-acetylneuraminic acid synthetase [Source:HGNC Symbol;Acc:HGNC:18290]	12	22046218	22065674	1
ENSG00000151702.16	0.359778	3.45632	8.69686	0.00318759	0.0435981	ENSG00000151702	FLI1	2313	protein_coding	nonsense_mediated_decay	Fli-1 proto-oncogene, ETS transcription factor [Source:HGNC Symbol;Acc:HGNC:3749]	11	128686535	128813267	1
ENSG00000162377.5	-0.187158	4.4342	8.69797	0.00318565	0.0435981	ENSG00000162377	COA7	65260	protein_coding	protein_coding	cytochrome c oxidase assembly factor 7 (putative) [Source:HGNC Symbol;Acc:HGNC:25716]	1	52684449	52698347	-1
ENSG00000157087.17	-0.326885	8.13089	8.69985	0.00318236	0.0435981	ENSG00000157087	ATP2B2	491	protein_coding	protein_coding	ATPase plasma membrane Ca2+ transporting 2 [Source:HGNC Symbol;Acc:HGNC:815]	3	10324023	10708007	-1
ENSG00000277089.4	-1.48636	-0.221373	8.69666	0.00318794	0.0435981	ENSG00000277089		NA	lncRNA	lncRNA	novel transcript, antisense CCL3	17	36072866	36090134	1
ENSG00000183715.13	-0.315744	7.45446	8.69023	0.0031992	0.0437262	ENSG00000183715	OPCML	4978	protein_coding	protein_coding	opioid binding protein/cell adhesion molecule like [Source:HGNC Symbol;Acc:HGNC:8143]	11	132414977	133532519	-1
ENSG00000091181.19	0.508944	0.67531	8.68274	0.00321238	0.043735	ENSG00000091181	IL5RA	3568	protein_coding	protein_coding	interleukin 5 receptor subunit alpha [Source:HGNC Symbol;Acc:HGNC:6017]	3	3066324	3126613	-1
ENSG00000238230.1	0.486488	0.4332	8.68021	0.00321684	0.043735	ENSG00000238230	LINC00391	NA	lncRNA	lncRNA	long intergenic non-protein coding RNA 391 [Source:HGNC Symbol;Acc:HGNC:42719]	13	94698725	94708475	-1
ENSG00000279555.1	0.356076	2.21181	8.67939	0.00321828	0.043735	ENSG00000279555		NA	TEC	TEC	TEC	17	57277920	57280017	1
ENSG00000170647.3	0.349942	2.31017	8.6799	0.00321739	0.043735	NA	NA	NA	NA	NA	NA	NA	NA	NA	NA
ENSG00000197712.11	0.301766	3.58283	8.68141	0.00321472	0.043735	ENSG00000197712	FAM114A1	92689	protein_coding	protein_coding	family with sequence similarity 114 member A1 [Source:HGNC Symbol;Acc:HGNC:25087]	4	38867677	38945739	1
ENSG00000240694.8	-0.289461	8.68496	8.68647	0.0032058	0.043735	ENSG00000240694	PNMA2	10687	protein_coding	protein_coding	PNMA family member 2 [Source:HGNC Symbol;Acc:HGNC:9159]	8	26504701	26514092	-1
ENSG00000123416.15	-0.325666	9.41317	8.67911	0.00321879	0.043735	ENSG00000123416	TUBA1B	10376	protein_coding	protein_coding	tubulin alpha 1b [Source:HGNC Symbol;Acc:HGNC:18809]	12	49127782	49131397	-1
ENSG00000164129.11	-0.328145	2.09229	8.68151	0.00321455	0.043735	ENSG00000164129	NPY5R	4889	protein_coding	protein_coding	neuropeptide Y receptor Y5 [Source:HGNC Symbol;Acc:HGNC:7958]	4	163343892	163351934	1
ENSG00000168830.7	-0.361742	2.25227	8.67983	0.00321751	0.043735	ENSG00000168830	HTR1E	3354	protein_coding	protein_coding	5-hydroxytryptamine receptor 1E [Source:HGNC Symbol;Acc:HGNC:5291]	6	86937528	87016679	1
ENSG00000229727.6	-0.518533	0.598115	8.68669	0.00320543	0.043735	ENSG00000229727		100506274	lncRNA	lncRNA	novel transcript	2	7383227	7450544	1
ENSG00000229867.1	0.366284	0.894768	8.67381	0.00322815	0.0437568	ENSG00000229867	STEAP3-AS1	100874111	lncRNA	lncRNA	STEAP3 antisense RNA 1 [Source:HGNC Symbol;Acc:HGNC:41053]	2	119244422	119270714	-1
ENSG00000050426.15	-0.160973	5.28334	8.67284	0.00322987	0.0437568	ENSG00000050426	LETMD1	25875	protein_coding	protein_coding	LETM1 domain containing 1 [Source:HGNC Symbol;Acc:HGNC:24241]	12	51047962	51060424	1
ENSG00000275111.4	-0.170897	2.77383	8.67528	0.00322555	0.0437568	ENSG00000275111	ZNF2	7549	protein_coding	protein_coding	zinc finger protein 2 [Source:HGNC Symbol;Acc:HGNC:12991]	2	95165432	95184317	1
ENSG00000153933.9	-0.218258	6.08667	8.67544	0.00322527	0.0437568	ENSG00000153933	DGKE	8526	protein_coding	protein_coding	diacylglycerol kinase epsilon [Source:HGNC Symbol;Acc:HGNC:2852]	17	56834107	56869567	1
ENSG00000144550.12	-0.483352	2.89469	8.67414	0.00322758	0.0437568	ENSG00000144550	CPNE9	151835	protein_coding	protein_coding	copine family member 9 [Source:HGNC Symbol;Acc:HGNC:24336]	3	9703826	9729908	1
ENSG00000196954.13	0.496488	2.81901	8.67163	0.00323202	0.0437603	ENSG00000196954	CASP4	837	protein_coding	retained_intron	caspase 4 [Source:HGNC Symbol;Acc:HGNC:1505]	11	104942866	104969366	-1
ENSG00000140382.14	-0.140684	5.88008	8.66704	0.00324017	0.0438448	ENSG00000140382	HMG20A	10363	protein_coding	protein_coding	high mobility group 20A [Source:HGNC Symbol;Acc:HGNC:5001]	15	77420412	77485607	1
ENSG00000110675.12	-0.300216	6.11686	8.66265	0.00324799	0.0439249	ENSG00000110675	ELMOD1	55531	protein_coding	protein_coding	ELMO domain containing 1 [Source:HGNC Symbol;Acc:HGNC:25334]	11	107591091	107666779	1
ENSG00000131711.14	-0.326196	11.1633	8.65493	0.00326177	0.0440854	ENSG00000131711	MAP1B	4131	protein_coding	protein_coding	microtubule associated protein 1B [Source:HGNC Symbol;Acc:HGNC:6836]	5	72107234	72209565	1
ENSG00000158292.6	0.482924	3.16732	8.65074	0.00326928	0.0441353	ENSG00000158292	GPR153	387509	protein_coding	protein_coding	G protein-coupled receptor 153 [Source:HGNC Symbol;Acc:HGNC:23618]	1	6247353	6261098	-1
ENSG00000260349.1	-0.267008	3.76919	8.65155	0.00326783	0.0441353	ENSG00000260349		NA	lncRNA	lncRNA	novel transcript, antisense to C16orf72	16	9105834	9107174	-1
ENSG00000279569.1	0.429611	6.72099	8.643	0.00328321	0.0441941	ENSG00000279569		NA	TEC	TEC	novel transcript	16	70661667	70665836	1
ENSG00000138442.9	-0.15791	5.42329	8.64401	0.00328139	0.0441941	ENSG00000138442	WDR12	55759	protein_coding	protein_coding	WD repeat domain 12 [Source:HGNC Symbol;Acc:HGNC:14098]	2	202874261	203014798	-1
ENSG00000166913.12	-0.271881	8.48124	8.64512	0.00327938	0.0441941	ENSG00000166913	YWHAB	7529	protein_coding	protein_coding	tyrosine 3-monooxygenase/tryptophan 5-monooxygenase activation protein beta [Source:HGNC Symbol;Acc:HGNC:12849]	20	44885702	44908532	1
ENSG00000173726.10	-0.288665	7.93086	8.64338	0.00328252	0.0441941	ENSG00000173726	TOMM20	9804	protein_coding	protein_coding	translocase of outer mitochondrial membrane 20 [Source:HGNC Symbol;Acc:HGNC:20947]	1	235109341	235128837	-1
ENSG00000112186.11	-0.40793	6.42619	8.6463	0.00327726	0.0441941	ENSG00000112186	CAP2	10486	protein_coding	protein_coding	cyclase associated actin cytoskeleton regulatory protein 2 [Source:HGNC Symbol;Acc:HGNC:20039]	6	17393505	17557790	1
ENSG00000087903.12	0.337063	3.01706	8.64135	0.00328618	0.0442083	ENSG00000087903	RFX2	5990	protein_coding	protein_coding	regulatory factor X2 [Source:HGNC Symbol;Acc:HGNC:9983]	19	5993164	6199572	-1
ENSG00000089472.16	0.226274	5.14023	8.63814	0.00329198	0.0442606	ENSG00000089472	HEPH	9843	protein_coding	protein_coding	hephaestin [Source:HGNC Symbol;Acc:HGNC:4866]	X	66162549	66268867	1
ENSG00000213420.7	0.428825	0.518005	8.63223	0.00330266	0.0443577	ENSG00000213420	GPC2	221914	protein_coding	protein_coding	glypican 2 [Source:HGNC Symbol;Acc:HGNC:4450]	7	100169606	100177381	-1
ENSG00000259425.5	-0.40888	0.283261	8.63202	0.00330305	0.0443577	ENSG00000259425		NA	transcribed_unprocessed_pseudogene	transcribed_unprocessed_pseudogene	Golgin subfamily A member 6 pseudogene	15	22770523	22776199	-1
ENSG00000135269.17	0.498378	1.58243	8.62735	0.00331153	0.0444427	ENSG00000135269	TES	26136	protein_coding	protein_coding	testin LIM domain protein [Source:HGNC Symbol;Acc:HGNC:14620]	7	116210506	116258783	1
ENSG00000186479.4	-0.355748	6.48166	8.62641	0.00331323	0.0444427	ENSG00000186479	RGS7BP	401190	protein_coding	processed_transcript	regulator of G protein signaling 7 binding protein [Source:HGNC Symbol;Acc:HGNC:23271]	5	64506015	64612319	1
ENSG00000139364.10	-0.202519	7.80205	8.61919	0.0033264	0.0445658	ENSG00000139364	TMEM132B	114795	protein_coding	processed_transcript	transmembrane protein 132B [Source:HGNC Symbol;Acc:HGNC:29397]	12	125186836	125662377	1
ENSG00000136888.6	-0.210058	5.16916	8.62	0.00332492	0.0445658	ENSG00000136888	ATP6V1G1	9550	protein_coding	protein_coding	ATPase H+ transporting V1 subunit G1 [Source:HGNC Symbol;Acc:HGNC:864]	9	114587706	114598915	1
ENSG00000113575.9	-0.229076	7.18534	8.61676	0.00333084	0.0445658	ENSG00000113575	PPP2CA	5515	protein_coding	protein_coding	protein phosphatase 2 catalytic subunit alpha [Source:HGNC Symbol;Acc:HGNC:9299]	5	134194332	134226073	-1
ENSG00000175497.16	-0.245076	6.83693	8.61609	0.00333206	0.0445658	ENSG00000175497	DPP10	57628	protein_coding	protein_coding	dipeptidyl peptidase like 10 [Source:HGNC Symbol;Acc:HGNC:20823]	2	114442299	115845780	1
ENSG00000187186.14	-0.298636	2.40093	8.61748	0.00332952	0.0445658	ENSG00000187186		730098	protein_coding	protein_coding	uncharacterized LOC730098 [Source:NCBI gene (formerly Entrezgene);Acc:730098]	9	34664163	34666112	-1
ENSG00000171189.17	-0.234943	4.3214	8.61291	0.00333789	0.044618	ENSG00000171189	GRIK1	2897	protein_coding	protein_coding	glutamate ionotropic receptor kainate type subunit 1 [Source:HGNC Symbol;Acc:HGNC:4579]	21	29536933	29940033	-1
ENSG00000172671.19	0.276241	3.49048	8.60869	0.00334563	0.0446955	ENSG00000172671	ZFAND4	93550	protein_coding	protein_coding	zinc finger AN1-type containing 4 [Source:HGNC Symbol;Acc:HGNC:23504]	10	45615500	45672780	-1
ENSG00000145536.15	0.39768	2.55436	8.60618	0.00335024	0.0447082	ENSG00000145536	ADAMTS16	170690	protein_coding	protein_coding	ADAM metallopeptidase with thrombospondin type 1 motif 16 [Source:HGNC Symbol;Acc:HGNC:17108]	5	5140330	5320304	1
ENSG00000026950.16	0.255009	3.66707	8.60607	0.00335045	0.0447082	ENSG00000026950	BTN3A1	11119	protein_coding	protein_coding	butyrophilin subfamily 3 member A1 [Source:HGNC Symbol;Acc:HGNC:1138]	6	26402237	26415208	1
ENSG00000123178.14	-0.210015	4.69187	8.60362	0.00335495	0.0447333	ENSG00000123178	SPRYD7	57213	protein_coding	protein_coding	SPRY domain containing 7 [Source:HGNC Symbol;Acc:HGNC:14297]	13	49912702	49936490	-1
ENSG00000189367.14	-0.31387	6.57479	8.60294	0.00335621	0.0447333	ENSG00000189367	KIAA0408	9729	protein_coding	retained_intron	KIAA0408 [Source:HGNC Symbol;Acc:HGNC:21636]	6	127438406	127459389	-1
ENSG00000090382.6	0.74329	2.44809	8.59981	0.00336198	0.0447585	ENSG00000090382	LYZ	4069	protein_coding	protein_coding	lysozyme [Source:HGNC Symbol;Acc:HGNC:6740]	12	69348381	69354234	1
ENSG00000147416.10	-0.313753	8.20318	8.60005	0.00336155	0.0447585	ENSG00000147416	ATP6V1B2	526	protein_coding	protein_coding	ATPase H+ transporting V1 subunit B2 [Source:HGNC Symbol;Acc:HGNC:854]	8	20197381	20226819	1
ENSG00000270343.1	0.515972	-0.118133	8.59127	0.00337778	0.0448276	ENSG00000270343	UNGP3	NA	processed_pseudogene	processed_pseudogene	uracil-DNA glycosylase pseudogene 3 [Source:HGNC Symbol;Acc:HGNC:20036]	14	81259565	81260239	-1
ENSG00000181026.14	0.296914	3.21803	8.59081	0.00337863	0.0448276	ENSG00000181026	AEN	64782	protein_coding	protein_coding	apoptosis enhancing nuclease [Source:HGNC Symbol;Acc:HGNC:25722]	15	88621337	88632281	1
ENSG00000033627.16	-0.194258	7.95072	8.59071	0.00337882	0.0448276	ENSG00000033627	ATP6V0A1	535	protein_coding	protein_coding	ATPase H+ transporting V0 subunit a1 [Source:HGNC Symbol;Acc:HGNC:865]	17	42458844	42522582	1
ENSG00000185305.10	-0.234716	4.51779	8.59516	0.00337058	0.0448276	ENSG00000185305	ARL15	54622	protein_coding	protein_coding	ADP ribosylation factor like GTPase 15 [Source:HGNC Symbol;Acc:HGNC:25945]	5	53883942	54310582	-1
ENSG00000227617.8	-0.310503	5.65545	8.59193	0.00337656	0.0448276	ENSG00000227617	CERS6-AS1	100861402	lncRNA	lncRNA	CERS6 antisense RNA 1 [Source:HGNC Symbol;Acc:HGNC:44485]	2	168771951	168786961	-1
ENSG00000171180.2	-0.60396	1.34524	8.59448	0.00337184	0.0448276	ENSG00000171180	OR2M4	26245	protein_coding	protein_coding	olfactory receptor family 2 subfamily M member 4 [Source:HGNC Symbol;Acc:HGNC:8270]	1	248231417	248244679	1
ENSG00000156735.10	-0.263097	6.45209	8.58731	0.00338514	0.0448857	ENSG00000156735	BAG4	9530	protein_coding	processed_transcript	BAG cochaperone 4 [Source:HGNC Symbol;Acc:HGNC:940]	8	38176533	38213301	1
ENSG00000120337.8	-0.558242	0.708364	8.58331	0.00339258	0.0449585	ENSG00000120337	TNFSF18	8995	protein_coding	protein_coding	TNF superfamily member 18 [Source:HGNC Symbol;Acc:HGNC:11932]	1	173039960	173050963	-1
ENSG00000173930.8	-0.3823	1.77863	8.58024	0.0033983	0.0449826	ENSG00000173930	SLCO4C1	353189	protein_coding	protein_coding	solute carrier organic anion transporter family member 4C1 [Source:HGNC Symbol;Acc:HGNC:23612]	5	102233986	102296284	-1
ENSG00000265579.1	-0.39181	4.64648	8.58091	0.00339706	0.0449826	ENSG00000265579		NA	lncRNA	lncRNA	novel transcript , sense intronic to NETO1	18	72743756	72745961	-1
ENSG00000283175.1	0.531907	0.406245	8.57667	0.00340498	0.0450452	ENSG00000283175		101929130	lncRNA	lncRNA	novel transcript, antisense to MASP1	3	187291272	187297933	1
ENSG00000090857.13	0.279945	5.92738	8.56857	0.00342016	0.0451684	ENSG00000090857	PDPR	55066	protein_coding	protein_coding	pyruvate dehydrogenase phosphatase regulatory subunit [Source:HGNC Symbol;Acc:HGNC:30264]	16	70114332	70162537	1
ENSG00000275004.3	-0.264547	3.98553	8.56911	0.00341915	0.0451684	ENSG00000275004	ZNF280B	140883	protein_coding	protein_coding	zinc finger protein 280B [Source:HGNC Symbol;Acc:HGNC:23022]	22	22484421	22508742	-1
ENSG00000226887.7	-0.480525	0.884893	8.57019	0.00341712	0.0451684	ENSG00000226887	ERVMER34-1	100288413	protein_coding	processed_transcript	endogenous retrovirus group MER34 member 1, envelope [Source:HGNC Symbol;Acc:HGNC:42970]	4	52722618	52751586	-1
ENSG00000154274.14	0.376022	1.83609	8.56581	0.00342534	0.0451882	ENSG00000154274	C4orf19	55286	protein_coding	protein_coding	chromosome 4 open reading frame 19 [Source:HGNC Symbol;Acc:HGNC:25618]	4	37453925	37623495	1
ENSG00000136100.12	-0.185528	6.01466	8.56465	0.00342753	0.0451882	ENSG00000136100	VPS36	51028	protein_coding	nonsense_mediated_decay	vacuolar protein sorting 36 homolog [Source:HGNC Symbol;Acc:HGNC:20312]	13	52412602	52450634	-1
ENSG00000113966.9	-0.264833	4.69996	8.56496	0.00342694	0.0451882	ENSG00000113966	ARL6	84100	protein_coding	nonsense_mediated_decay	ADP ribosylation factor like GTPase 6 [Source:HGNC Symbol;Acc:HGNC:13210]	3	97764521	97801229	1
ENSG00000180957.17	-0.189682	5.71306	8.5572	0.00344159	0.0453476	ENSG00000180957	PITPNB	23760	protein_coding	protein_coding	phosphatidylinositol transfer protein beta [Source:HGNC Symbol;Acc:HGNC:9002]	22	27851669	27920134	-1
ENSG00000075415.12	-0.158915	7.7086	8.55609	0.00344369	0.0453495	ENSG00000075415	SLC25A3	5250	protein_coding	protein_coding	solute carrier family 25 member 3 [Source:HGNC Symbol;Acc:HGNC:10989]	12	98593591	98606379	1
ENSG00000125814.17	-0.401982	8.82998	8.55484	0.00344605	0.0453546	ENSG00000125814	NAPB	63908	protein_coding	protein_coding	NSF attachment protein beta [Source:HGNC Symbol;Acc:HGNC:15751]	20	23374519	23421519	-1
ENSG00000171723.15	-0.159155	5.5419	8.54844	0.00345819	0.0454885	ENSG00000171723	GPHN	10243	protein_coding	protein_coding	gephyrin [Source:HGNC Symbol;Acc:HGNC:15465]	14	66507407	67181803	1
ENSG00000082701.14	-0.176996	7.071	8.54661	0.00346166	0.0455082	ENSG00000082701	GSK3B	2932	protein_coding	protein_coding	glycogen synthase kinase 3 beta [Source:HGNC Symbol;Acc:HGNC:4617]	3	119821321	120094994	-1
ENSG00000143375.14	0.276884	2.59978	8.54463	0.00346542	0.0455318	ENSG00000143375	CGN	57530	protein_coding	protein_coding	cingulin [Source:HGNC Symbol;Acc:HGNC:17429]	1	151510510	151538692	1
ENSG00000273749.4	0.176015	6.41839	8.54247	0.00346955	0.0455601	ENSG00000273749	CYFIP1	23191	protein_coding	protein_coding	cytoplasmic FMR1 interacting protein 1 [Source:HGNC Symbol;Acc:HGNC:13759]	15	22867052	22981063	-1
ENSG00000162946.21	0.270878	4.66262	8.53875	0.00347665	0.0456273	ENSG00000162946	DISC1	27185	protein_coding	protein_coding	DISC1 scaffold protein [Source:HGNC Symbol;Acc:HGNC:2888]	1	231626790	232041272	1
ENSG00000140465.13	1.0376	-0.0808325	8.53559	0.00348269	0.0456716	ENSG00000140465	CYP1A1	1543	protein_coding	protein_coding	cytochrome P450 family 1 subfamily A member 1 [Source:HGNC Symbol;Acc:HGNC:2595]	15	74719542	74725536	-1
ENSG00000152779.13	0.706643	1.33026	8.52804	0.00349715	0.0456716	ENSG00000152779	SLC16A12	387700	protein_coding	protein_coding	solute carrier family 16 member 12 [Source:HGNC Symbol;Acc:HGNC:23094]	10	89430299	89556641	-1
ENSG00000161714.11	0.437492	4.47459	8.53202	0.00348953	0.0456716	ENSG00000161714	PLCD3	113026	protein_coding	protein_coding	phospholipase C delta 3 [Source:HGNC Symbol;Acc:HGNC:9061]	17	45108959	45133354	-1
ENSG00000162496.8	0.309352	4.26321	8.53112	0.00349124	0.0456716	ENSG00000162496	DHRS3	9249	protein_coding	protein_coding	dehydrogenase/reductase 3 [Source:HGNC Symbol;Acc:HGNC:17693]	1	12567910	12618210	-1
ENSG00000163798.13	-0.197652	5.3281	8.52822	0.00349682	0.0456716	ENSG00000163798	SLC4A1AP	22950	protein_coding	protein_coding	solute carrier family 4 member 1 adaptor protein [Source:HGNC Symbol;Acc:HGNC:13813]	2	27663471	27694976	1
ENSG00000163875.15	-0.208161	5.55505	8.52792	0.00349738	0.0456716	ENSG00000163875	MEAF6	64769	protein_coding	protein_coding	MYST/Esa1 associated factor 6 [Source:HGNC Symbol;Acc:HGNC:25674]	1	37489993	37514766	-1
ENSG00000175582.19	-0.23744	7.87347	8.52769	0.00349783	0.0456716	ENSG00000175582	RAB6A	5870	protein_coding	protein_coding	RAB6A, member RAS oncogene family [Source:HGNC Symbol;Acc:HGNC:9786]	11	73675638	73761137	-1
ENSG00000214050.7	-0.289182	2.61359	8.53335	0.00348697	0.0456716	ENSG00000214050	FBXO16	157574	protein_coding	nonsense_mediated_decay	F-box protein 16 [Source:HGNC Symbol;Acc:HGNC:13618]	8	28348287	28490278	-1
ENSG00000112290.12	-0.318174	6.51614	8.53314	0.00348737	0.0456716	ENSG00000112290	WASF1	8936	protein_coding	protein_coding	WASP family member 1 [Source:HGNC Symbol;Acc:HGNC:12732]	6	110099819	110180004	-1
ENSG00000270429.1	0.420872	0.251609	8.52264	0.00350755	0.0457726	ENSG00000270429	KNOP1P2	NA	processed_pseudogene	processed_pseudogene	lysine rich nucleolar protein 1 pseudogene 2 [Source:HGNC Symbol;Acc:HGNC:48920]	12	45880950	45882266	-1
ENSG00000100129.17	-0.162416	6.60592	8.52138	0.00350998	0.0457785	ENSG00000100129	EIF3L	51386	protein_coding	protein_coding	eukaryotic translation initiation factor 3 subunit L [Source:HGNC Symbol;Acc:HGNC:18138]	22	37848868	37889407	1
ENSG00000111799.20	-0.277609	4.96508	8.51541	0.00352151	0.045903	ENSG00000111799	COL12A1	1303	protein_coding	protein_coding	collagen type XII alpha 1 chain [Source:HGNC Symbol;Acc:HGNC:2188]	6	75084326	75206267	-1
ENSG00000234899.9	0.241427	2.97008	8.51117	0.00352973	0.0459732	ENSG00000234899	SOX9-AS1	400618	lncRNA	lncRNA	SOX9 antisense RNA 1 [Source:HGNC Symbol;Acc:HGNC:49321]	17	72067099	72237203	-1
ENSG00000151917.17	-0.280577	5.34913	8.51057	0.00353089	0.0459732	ENSG00000151917	BEND6	221336	protein_coding	protein_coding	BEN domain containing 6 [Source:HGNC Symbol;Acc:HGNC:20871]	6	56955107	57027346	1
ENSG00000162631.18	-0.288461	3.96953	8.49853	0.00355434	0.0462525	ENSG00000162631	NTNG1	22854	protein_coding	protein_coding	netrin G1 [Source:HGNC Symbol;Acc:HGNC:23319]	1	107140007	107484923	1
ENSG00000023516.8	-0.214709	9.19759	8.49542	0.00356041	0.0463054	ENSG00000023516	AKAP11	11215	protein_coding	protein_coding	A-kinase anchoring protein 11 [Source:HGNC Symbol;Acc:HGNC:369]	13	42272152	42323261	1
ENSG00000187554.11	0.454197	2.46332	8.49358	0.00356401	0.0463262	ENSG00000187554	TLR5	7100	protein_coding	protein_coding	toll like receptor 5 [Source:HGNC Symbol;Acc:HGNC:11851]	1	223109404	223143248	-1
ENSG00000047457.13	0.655304	6.12657	8.48979	0.00357144	0.0463966	ENSG00000047457	CP	1356	protein_coding	nonsense_mediated_decay	ceruloplasmin [Source:HGNC Symbol;Acc:HGNC:2295]	3	149162410	149221829	-1
ENSG00000155926.13	0.366292	4.25334	8.48669	0.00357755	0.0464497	ENSG00000155926	SLA	6503	protein_coding	protein_coding	Src like adaptor [Source:HGNC Symbol;Acc:HGNC:10902]	8	133036728	133102912	-1
ENSG00000187513.8	0.503229	1.67857	8.48497	0.00358092	0.0464674	ENSG00000187513	GJA4	2701	protein_coding	protein_coding	gap junction protein alpha 4 [Source:HGNC Symbol;Acc:HGNC:4278]	1	34792999	34795747	1
ENSG00000248254.1	0.386036	0.546543	8.48145	0.00358785	0.0465312	ENSG00000248254		NA	lncRNA	lncRNA	novel transcript	4	47556731	47560259	-1
ENSG00000168589.14	0.514003	0.414258	8.47875	0.00359318	0.046548	ENSG00000168589	DYNLRB2	83657	protein_coding	protein_coding	dynein light chain roadblock-type 2 [Source:HGNC Symbol;Acc:HGNC:15467]	16	80540734	80550811	1
ENSG00000197879.14	0.377496	3.72921	8.47915	0.00359239	0.046548	ENSG00000197879	MYO1C	4641	protein_coding	protein_coding	myosin IC [Source:HGNC Symbol;Acc:HGNC:7597]	17	1464186	1492686	-1
ENSG00000233087.7	-0.420595	1.12938	8.4767	0.00359725	0.0465746	ENSG00000233087	RAB6D	150786	protein_coding	protein_coding	RAB6D, member RAS oncogene family [Source:HGNC Symbol;Acc:HGNC:30272]	2	131361111	131364142	-1
ENSG00000011295.15	-0.159629	5.96707	8.47523	0.00360014	0.0465859	ENSG00000011295	TTC19	54902	protein_coding	protein_coding	tetratricopeptide repeat domain 19 [Source:HGNC Symbol;Acc:HGNC:26006]	17	15999784	16045015	1
ENSG00000260121.1	0.379562	1.77583	8.47007	0.00361037	0.046666	ENSG00000260121		NA	lncRNA	lncRNA	novel transcript, antisense to FAM38A	16	88718615	88720459	1
ENSG00000133789.14	0.2188	5.55107	8.47088	0.00360877	0.046666	ENSG00000133789	SWAP70	23075	protein_coding	protein_coding	switching B cell complex subunit SWAP70 [Source:HGNC Symbol;Acc:HGNC:17070]	11	9664077	9752993	1
ENSG00000136261.14	-0.247138	4.0711	8.46704	0.0036164	0.0467177	ENSG00000136261	BZW2	28969	protein_coding	protein_coding	basic leucine zipper and W2 domains 2 [Source:HGNC Symbol;Acc:HGNC:18808]	7	16646131	16706523	1
ENSG00000121966.6	0.691892	2.73864	8.46195	0.00362654	0.046744	ENSG00000121966	CXCR4	7852	protein_coding	protein_coding	C-X-C motif chemokine receptor 4 [Source:HGNC Symbol;Acc:HGNC:2561]	2	136114349	136118149	-1
ENSG00000156535.13	0.383349	4.62578	8.46393	0.00362258	0.046744	ENSG00000156535	CD109	135228	protein_coding	protein_coding	CD109 molecule [Source:HGNC Symbol;Acc:HGNC:21685]	6	73695785	73828316	1
ENSG00000173692.12	-0.201047	6.77694	8.46277	0.0036249	0.046744	ENSG00000173692	PSMD1	5707	protein_coding	protein_coding	proteasome 26S subunit, non-ATPase 1 [Source:HGNC Symbol;Acc:HGNC:9554]	2	231056845	231173116	1
ENSG00000233138.1	-0.328922	1.59455	8.46319	0.00362406	0.046744	ENSG00000233138		NA	lncRNA	lncRNA	novel transcript	6	142748443	142753759	1
ENSG00000092929.11	0.384971	2.29491	8.45584	0.00363874	0.0467968	ENSG00000092929	UNC13D	201294	protein_coding	protein_coding	unc-13 homolog D [Source:HGNC Symbol;Acc:HGNC:23147]	17	75827225	75844552	-1
ENSG00000082397.17	-0.240165	7.564	8.45585	0.00363871	0.0467968	ENSG00000082397	EPB41L3	23136	protein_coding	protein_coding	erythrocyte membrane protein band 4.1 like 3 [Source:HGNC Symbol;Acc:HGNC:3380]	18	5392381	5630700	-1
ENSG00000143155.12	-0.242865	5.41675	8.45739	0.00363564	0.0467968	ENSG00000143155	TIPRL	261726	protein_coding	protein_coding	TOR signaling pathway regulator [Source:HGNC Symbol;Acc:HGNC:30231]	1	168178962	168202109	1
ENSG00000262902.1	-2.72488	1.43336	8.4581	0.00363421	0.0467968	ENSG00000262902	MTCO1P40	NA	processed_pseudogene	processed_pseudogene	MT-CO1 pseudogene 40 [Source:HGNC Symbol;Acc:HGNC:52105]	17	53105734	53106358	1
ENSG00000158445.9	-0.29217	7.58537	8.45414	0.00364213	0.0468144	ENSG00000158445	KCNB1	3745	protein_coding	processed_transcript	potassium voltage-gated channel subfamily B member 1 [Source:HGNC Symbol;Acc:HGNC:6231]	20	49293394	49484297	-1
ENSG00000180509.11	0.573892	-0.0823619	8.45283	0.00364475	0.046822	ENSG00000180509	KCNE1	3753	protein_coding	protein_coding	potassium voltage-gated channel subfamily E regulatory subunit 1 [Source:HGNC Symbol;Acc:HGNC:6240]	21	34446688	34512210	-1
ENSG00000126453.9	0.439906	0.458992	8.44647	0.00365752	0.0468816	ENSG00000126453	BCL2L12	83596	protein_coding	protein_coding	BCL2 like 12 [Source:HGNC Symbol;Acc:HGNC:13787]	19	49665142	49673916	1
ENSG00000173083.14	0.434603	2.13147	8.44684	0.00365678	0.0468816	ENSG00000173083	HPSE	10855	protein_coding	protein_coding	heparanase [Source:HGNC Symbol;Acc:HGNC:5164]	4	83292461	83335153	-1
ENSG00000114738.10	0.285756	3.42024	8.4471	0.00365626	0.0468816	ENSG00000114738	MAPKAPK3	7867	protein_coding	processed_transcript	MAPK activated protein kinase 3 [Source:HGNC Symbol;Acc:HGNC:6888]	3	50611520	50649291	1
ENSG00000198478.7	-0.243421	6.9631	8.44895	0.00365255	0.0468816	ENSG00000198478	SH3BGRL2	83699	protein_coding	protein_coding	SH3 domain binding glutamate rich protein like 2 [Source:HGNC Symbol;Acc:HGNC:15567]	6	79631329	79703655	1
ENSG00000196290.14	-0.206485	3.90812	8.44137	0.0036678	0.0469874	ENSG00000196290	NIF3L1	60491	protein_coding	protein_coding	NGG1 interacting factor 3 like 1 [Source:HGNC Symbol;Acc:HGNC:13390]	2	200889327	200903938	1
ENSG00000162004.16	0.42499	2.53677	8.43611	0.00367842	0.0470973	ENSG00000162004	CCDC78	124093	protein_coding	retained_intron	coiled-coil domain containing 78 [Source:HGNC Symbol;Acc:HGNC:14153]	16	722582	726954	-1
ENSG00000165629.19	-0.240798	6.32435	8.43467	0.00368133	0.0471084	ENSG00000165629	ATP5F1C	509	protein_coding	protein_coding	ATP synthase F1 subunit gamma [Source:HGNC Symbol;Acc:HGNC:833]	10	7788147	7807815	1
ENSG00000267491.1	0.528182	0.0103745	8.4183	0.00371462	0.0471255	ENSG00000267491		NA	lncRNA	lncRNA	novel transcript, antisense to TIMP2	17	78903263	78905024	1
ENSG00000104856.13	0.499169	0.893612	8.42477	0.00370143	0.0471255	ENSG00000104856	RELB	5971	protein_coding	protein_coding	RELB proto-oncogene, NF-kB subunit [Source:HGNC Symbol;Acc:HGNC:9956]	19	45001449	45038198	1
ENSG00000136297.14	0.443888	3.50909	8.42648	0.00369795	0.0471255	ENSG00000136297	MMD2	221938	protein_coding	protein_coding	monocyte to macrophage differentiation associated 2 [Source:HGNC Symbol;Acc:HGNC:30133]	7	4905989	4959213	-1
ENSG00000282851.1	0.423373	0.728138	8.42348	0.00370406	0.0471255	ENSG00000282851	BISPR	105221694	lncRNA	lncRNA	BST2 interferon stimulated positive regulator [Source:HGNC Symbol;Acc:HGNC:51290]	19	17405686	17419324	1
ENSG00000106003.12	0.410268	2.90478	8.43005	0.0036907	0.0471255	ENSG00000106003	LFNG	3955	protein_coding	protein_coding	LFNG O-fucosylpeptide 3-beta-N-acetylglucosaminyltransferase [Source:HGNC Symbol;Acc:HGNC:6560]	7	2512529	2529177	1
ENSG00000260103.2	0.388148	0.440852	8.42127	0.00370857	0.0471255	ENSG00000260103		NA	transcribed_processed_pseudogene	processed_transcript	coiled-coil-helix-coiled-coil-helix domain-containing protein 7 (CHCHD7) pseudogene	15	74478070	74490286	-1
ENSG00000159176.13	0.316188	8.35406	8.4274	0.00369608	0.0471255	ENSG00000159176	CSRP1	1465	protein_coding	protein_coding	cysteine and glycine rich protein 1 [Source:HGNC Symbol;Acc:HGNC:2469]	1	201483530	201509456	-1
ENSG00000130309.10	0.246282	4.49317	8.42455	0.00370188	0.0471255	ENSG00000130309	COLGALT1	79709	protein_coding	protein_coding	collagen beta(1-O)galactosyltransferase 1 [Source:HGNC Symbol;Acc:HGNC:26182]	19	17555649	17583162	1
ENSG00000165406.15	0.179879	5.3361	8.43112	0.00368853	0.0471255	ENSG00000165406	MARCHF8	220972	protein_coding	protein_coding	membrane associated ring-CH-type finger 8 [Source:HGNC Symbol;Acc:HGNC:23356]	10	45454585	45594906	-1
ENSG00000105778.18	-0.137208	6.86071	8.41696	0.00371737	0.0471255	ENSG00000105778	AVL9	23080	protein_coding	processed_transcript	AVL9 cell migration associated [Source:HGNC Symbol;Acc:HGNC:28994]	7	32495426	32588726	1
ENSG00000100764.13	-0.169205	5.81511	8.42844	0.00369397	0.0471255	ENSG00000100764	PSMC1	5700	protein_coding	protein_coding	proteasome 26S subunit, ATPase 1 [Source:HGNC Symbol;Acc:HGNC:9547]	14	90256527	90275429	1
ENSG00000169641.13	-0.231734	6.74106	8.41877	0.00371366	0.0471255	ENSG00000169641	LUZP1	7798	protein_coding	protein_coding	leucine zipper protein 1 [Source:HGNC Symbol;Acc:HGNC:14985]	1	23084023	23177808	-1
ENSG00000177182.10	-0.238732	4.70606	8.42693	0.00369703	0.0471255	ENSG00000177182	CLVS1	157807	protein_coding	protein_coding	clavesin 1 [Source:HGNC Symbol;Acc:HGNC:23139]	8	61057158	61501645	1
ENSG00000168032.8	-0.299547	3.85637	8.42071	0.00370972	0.0471255	ENSG00000168032	ENTPD3	956	protein_coding	protein_coding	ectonucleoside triphosphate diphosphohydrolase 3 [Source:HGNC Symbol;Acc:HGNC:3365]	3	40387184	40428744	1
ENSG00000186854.10	-0.334464	2.96304	8.43212	0.00368649	0.0471255	ENSG00000186854	TRABD2A	129293	protein_coding	protein_coding	TraB domain containing 2A [Source:HGNC Symbol;Acc:HGNC:27013]	2	84821650	84907008	-1
ENSG00000257225.1	-0.353944	3.65397	8.42236	0.00370633	0.0471255	ENSG00000257225		NA	lncRNA	lncRNA	novel transcript, antisense to PRICKLE1	12	42459366	42466128	1
ENSG00000251095.6	-0.376173	4.16872	8.41778	0.00371569	0.0471255	ENSG00000251095		NA	lncRNA	lncRNA	novel transcript	4	89410960	89726752	1
ENSG00000167232.13	-0.197916	7.97239	8.41271	0.00372606	0.0472098	ENSG00000167232	ZNF91	7644	protein_coding	processed_transcript	zinc finger protein 91 [Source:HGNC Symbol;Acc:HGNC:13166]	19	23304991	23395471	-1
ENSG00000187391.19	-0.109555	7.81483	8.40991	0.00373182	0.0472332	ENSG00000187391	MAGI2	9863	protein_coding	protein_coding	membrane associated guanylate kinase, WW and PDZ domain containing 2 [Source:HGNC Symbol;Acc:HGNC:18957]	7	78017055	79453667	-1
ENSG00000087299.11	-0.151197	4.56755	8.40957	0.0037325	0.0472332	ENSG00000087299	L2HGDH	79944	protein_coding	protein_coding	L-2-hydroxyglutarate dehydrogenase [Source:HGNC Symbol;Acc:HGNC:20499]	14	50237563	50312229	-1
ENSG00000162989.4	-0.306064	6.17602	8.40882	0.00373405	0.0472332	ENSG00000162989	KCNJ3	3760	protein_coding	protein_coding	potassium inwardly rectifying channel subfamily J member 3 [Source:HGNC Symbol;Acc:HGNC:6264]	2	154697855	154858354	1
ENSG00000265702.1	0.495672	0.628228	8.40772	0.00373632	0.047236	ENSG00000265702		105371855	lncRNA	lncRNA	novel transcript, antisense to MARCH10	17	62699244	62754973	1
ENSG00000245148.2	0.370826	1.47772	8.40111	0.00374992	0.047382	ENSG00000245148	ARAP1-AS2	100506020	lncRNA	lncRNA	ARAP1 antisense RNA 2 [Source:HGNC Symbol;Acc:HGNC:39994]	11	72700474	72705607	1
ENSG00000122122.9	0.353363	2.16292	8.39798	0.00375639	0.0474378	ENSG00000122122	SASH3	54440	protein_coding	protein_coding	SAM and SH3 domain containing 3 [Source:HGNC Symbol;Acc:HGNC:15975]	X	129779949	129795201	1
ENSG00000166813.14	0.306204	2.53056	8.39604	0.00376039	0.0474623	ENSG00000166813	KIF7	374654	protein_coding	nonsense_mediated_decay	kinesin family member 7 [Source:HGNC Symbol;Acc:HGNC:30497]	15	89608789	89655467	-1
ENSG00000228107.1	0.427667	0.493927	8.39477	0.00376301	0.0474695	ENSG00000228107		NA	lncRNA	lncRNA	novel transcript, sense overlapping MORC3	21	36360630	36362040	1
ENSG00000152076.18	0.320481	1.89482	8.39271	0.00376729	0.0474975	ENSG00000152076	CCDC74B	91409	protein_coding	retained_intron	coiled-coil domain containing 74B [Source:HGNC Symbol;Acc:HGNC:25267]	2	130139287	130145134	-1
ENSG00000146122.16	0.330346	7.65603	8.38915	0.00377467	0.0475646	ENSG00000146122	DAAM2	23500	protein_coding	protein_coding	dishevelled associated activator of morphogenesis 2 [Source:HGNC Symbol;Acc:HGNC:18143]	6	39792298	39904877	1
ENSG00000196782.12	0.230422	3.21744	8.38415	0.00378506	0.0476175	ENSG00000196782	MAML3	55534	protein_coding	protein_coding	mastermind like transcriptional coactivator 3 [Source:HGNC Symbol;Acc:HGNC:16272]	4	139716753	140154184	-1
ENSG00000155052.14	-0.251957	5.82773	8.38476	0.0037838	0.0476175	ENSG00000155052	CNTNAP5	129684	protein_coding	processed_transcript	contactin associated protein family member 5 [Source:HGNC Symbol;Acc:HGNC:18748]	2	124025287	124915287	1
ENSG00000226717.2	-0.491759	0.0630173	8.3851	0.0037831	0.0476175	ENSG00000226717	PTPRD-AS2	101929428	lncRNA	lncRNA	PTPRD antisense RNA 2 (head to head) [Source:HGNC Symbol;Acc:HGNC:49754]	9	10613202	10620420	1
ENSG00000124570.17	0.207424	4.92634	8.38176	0.00379005	0.0476543	ENSG00000124570	SERPINB6	5269	protein_coding	retained_intron	serpin family B member 6 [Source:HGNC Symbol;Acc:HGNC:8950]	6	2948159	2972165	-1
ENSG00000132510.10	0.403754	3.48988	8.37196	0.00381054	0.0478407	ENSG00000132510	KDM6B	23135	protein_coding	protein_coding	lysine demethylase 6B [Source:HGNC Symbol;Acc:HGNC:29012]	17	7834217	7854796	1
ENSG00000157450.15	-0.15447	5.86022	8.37273	0.00380892	0.0478407	ENSG00000157450	RNF111	54778	protein_coding	protein_coding	ring finger protein 111 [Source:HGNC Symbol;Acc:HGNC:17384]	15	58865175	59097419	1
ENSG00000196305.17	-0.186313	6.92271	8.3717	0.00381109	0.0478407	ENSG00000196305	IARS1	3376	protein_coding	protein_coding	isoleucyl-tRNA synthetase 1 [Source:HGNC Symbol;Acc:HGNC:5330]	9	92210207	92293756	-1
ENSG00000173376.13	0.443657	1.71334	8.36947	0.00381577	0.0478734	ENSG00000173376	NDNF	79625	protein_coding	protein_coding	neuron derived neurotrophic factor [Source:HGNC Symbol;Acc:HGNC:26256]	4	121035613	121073021	-1
ENSG00000136643.11	-0.182278	6.87657	8.36645	0.00382212	0.047901	ENSG00000136643	RPS6KC1	26750	protein_coding	protein_coding	ribosomal protein S6 kinase C1 [Source:HGNC Symbol;Acc:HGNC:10439]	1	213051233	213274774	1
ENSG00000184613.10	-0.374691	7.89381	8.36743	0.00382005	0.047901	ENSG00000184613	NELL2	4753	protein_coding	protein_coding	neural EGFL like 2 [Source:HGNC Symbol;Acc:HGNC:7751]	12	44508275	44921848	-1
ENSG00000006576.16	-0.20517	5.20037	8.36198	0.00383153	0.0479742	ENSG00000006576	PHTF2	57157	protein_coding	protein_coding	putative homeodomain transcription factor 2 [Source:HGNC Symbol;Acc:HGNC:13411]	7	77798792	77957503	1
ENSG00000139220.16	-0.239205	7.44654	8.3617	0.00383212	0.0479742	ENSG00000139220	PPFIA2	8499	protein_coding	protein_coding	PTPRF interacting protein alpha 2 [Source:HGNC Symbol;Acc:HGNC:9246]	12	81257975	81759553	-1
ENSG00000247498.9	0.472344	0.0632392	8.35695	0.00384216	0.0480738	ENSG00000247498	GPRC5D-AS1	100506314	lncRNA	lncRNA	GPRC5D and HEBP1 antisense RNA 1 [Source:HGNC Symbol;Acc:HGNC:53599]	12	12927726	12984645	1
ENSG00000261187.1	0.361729	0.557535	8.35534	0.00384555	0.0480902	ENSG00000261187		NA	lncRNA	lncRNA	novel transcript	15	72465128	72466262	-1
ENSG00000261253.2	0.631903	0.0739008	8.35373	0.00384897	0.048107	ENSG00000261253		NA	lncRNA	lncRNA	novel transcript, antisense to ANKRD11	16	89321133	89325110	1
ENSG00000213316.9	0.560493	0.448378	8.3489	0.00385922	0.0481669	ENSG00000213316	LTC4S	4056	protein_coding	retained_intron	leukotriene C4 synthase [Source:HGNC Symbol;Acc:HGNC:6719]	5	179793980	179796647	1
ENSG00000164038.14	-0.227262	5.29427	8.34978	0.00385735	0.0481669	ENSG00000164038	SLC9B2	133308	protein_coding	protein_coding	solute carrier family 9 member B2 [Source:HGNC Symbol;Acc:HGNC:25143]	4	103019868	103085829	-1
ENSG00000008118.9	-0.428545	4.65877	8.34851	0.00386003	0.0481669	ENSG00000008118	CAMK1G	57172	protein_coding	protein_coding	calcium/calmodulin dependent protein kinase IG [Source:HGNC Symbol;Acc:HGNC:14585]	1	209583714	209613939	1
ENSG00000073910.20	-0.170117	7.46669	8.34365	0.00387037	0.0482004	ENSG00000073910	FRY	10129	protein_coding	protein_coding	FRY microtubule binding protein [Source:HGNC Symbol;Acc:HGNC:20367]	13	31846713	32299125	1
ENSG00000018189.12	-0.201801	8.50955	8.346	0.00386537	0.0482004	ENSG00000018189	RUFY3	22902	protein_coding	protein_coding	RUN and FYVE domain containing 3 [Source:HGNC Symbol;Acc:HGNC:30285]	4	70704204	70808619	1
ENSG00000168785.7	-0.240566	6.37364	8.3443	0.003869	0.0482004	ENSG00000168785	TSPAN5	10098	protein_coding	nonsense_mediated_decay	tetraspanin 5 [Source:HGNC Symbol;Acc:HGNC:17753]	4	98470367	98658611	-1
ENSG00000271614.1	-0.309706	3.61835	8.34333	0.00387107	0.0482004	ENSG00000271614	ATP2B1-AS1	NA	lncRNA	lncRNA	ATP2B1 antisense RNA 1 [Source:HGNC Symbol;Acc:HGNC:27883]	12	89708959	89712590	1
ENSG00000100478.14	-0.13811	5.21036	8.3394	0.00387943	0.0482786	ENSG00000100478	AP4S1	11154	protein_coding	protein_coding	adaptor related protein complex 4 subunit sigma 1 [Source:HGNC Symbol;Acc:HGNC:575]	14	31025106	31130996	1
ENSG00000213809.8	0.573817	0.772519	8.3342	0.00389056	0.0483535	ENSG00000213809	KLRK1	22914	protein_coding	protein_coding	killer cell lectin like receptor K1 [Source:HGNC Symbol;Acc:HGNC:18788]	12	10372353	10391874	-1
ENSG00000012779.10	0.41416	2.76125	8.33365	0.00389174	0.0483535	ENSG00000012779	ALOX5	240	protein_coding	protein_coding	arachidonate 5-lipoxygenase [Source:HGNC Symbol;Acc:HGNC:435]	10	45374176	45446119	1
ENSG00000196776.14	-0.199733	8.15712	8.33431	0.00389032	0.0483535	ENSG00000196776	CD47	961	protein_coding	protein_coding	CD47 molecule [Source:HGNC Symbol;Acc:HGNC:1682]	3	108043091	108091862	-1
ENSG00000081237.18	0.483584	5.04221	8.33187	0.00389556	0.048375	ENSG00000081237	PTPRC	5788	protein_coding	protein_coding	protein tyrosine phosphatase receptor type C [Source:HGNC Symbol;Acc:HGNC:9666]	1	198638457	198757476	1
ENSG00000280143.1	0.269506	3.90034	8.32664	0.0039068	0.0484276	ENSG00000280143		NA	TEC	TEC	novel transcript	11	117204967	117210292	1
ENSG00000244694.7	-0.263744	3.40614	8.32706	0.00390588	0.0484276	ENSG00000244694	PTCHD4	442213	protein_coding	protein_coding	patched domain containing 4 [Source:HGNC Symbol;Acc:HGNC:21345]	6	47856673	48111197	-1
ENSG00000197635.9	-0.414603	1.759	8.32599	0.00390819	0.0484276	ENSG00000197635	DPP4	1803	protein_coding	retained_intron	dipeptidyl peptidase 4 [Source:HGNC Symbol;Acc:HGNC:3009]	2	161992245	162074394	-1
ENSG00000175820.3	-0.685033	2.51117	8.32663	0.0039068	0.0484276	ENSG00000175820	CCDC168	643677	protein_coding	protein_coding	coiled-coil domain containing 168 [Source:HGNC Symbol;Acc:HGNC:26851]	13	102729367	102759072	-1
ENSG00000074370.17	0.531912	0.733255	8.32311	0.00391439	0.0484542	ENSG00000074370	ATP2A3	489	protein_coding	protein_coding	ATPase sarcoplasmic/endoplasmic reticulum Ca2+ transporting 3 [Source:HGNC Symbol;Acc:HGNC:813]	17	3923870	3964464	-1
ENSG00000132718.8	-0.149646	9.43477	8.32179	0.00391724	0.0484542	ENSG00000132718	SYT11	23208	protein_coding	protein_coding	synaptotagmin 11 [Source:HGNC Symbol;Acc:HGNC:19239]	1	155859567	155885199	1
ENSG00000272321.1	-0.433838	2.89413	8.32109	0.00391873	0.0484542	ENSG00000272321		NA	lncRNA	lncRNA	novel transcript, antisense to STK3	8	98436669	98439290	1
ENSG00000254092.1	-0.491136	0.854372	8.32277	0.00391512	0.0484542	ENSG00000254092		NA	lncRNA	lncRNA	novel transcript	8	20942863	21298168	-1
ENSG00000166016.5	0.351468	3.11856	8.31687	0.00392787	0.0485411	ENSG00000166016	ABTB2	25841	protein_coding	protein_coding	ankyrin repeat and BTB domain containing 2 [Source:HGNC Symbol;Acc:HGNC:23842]	11	34150987	34358010	-1
ENSG00000184672.11	-0.286963	5.41308	8.31328	0.00393562	0.0486109	ENSG00000184672	RALYL	138046	protein_coding	protein_coding	RALY RNA binding protein like [Source:HGNC Symbol;Acc:HGNC:27036]	8	84182787	84921844	1
ENSG00000163947.11	-0.259474	5.6932	8.30969	0.0039434	0.048681	ENSG00000163947	ARHGEF3	50650	protein_coding	protein_coding	Rho guanine nucleotide exchange factor 3 [Source:HGNC Symbol;Acc:HGNC:683]	3	56727418	57079329	-1
ENSG00000122861.15	0.614527	0.269585	8.3087	0.00394555	0.0486815	ENSG00000122861	PLAU	5328	protein_coding	protein_coding	plasminogen activator, urokinase [Source:HGNC Symbol;Acc:HGNC:9052]	10	73909177	73917496	1
ENSG00000150457.8	0.355222	2.82473	8.29919	0.00396628	0.0489111	ENSG00000150457	LATS2	26524	protein_coding	protein_coding	large tumor suppressor kinase 2 [Source:HGNC Symbol;Acc:HGNC:6515]	13	20973036	21061586	-1
ENSG00000277022.1	0.603343	0.0962822	8.29215	0.00398169	0.048977	ENSG00000277022		NA	lncRNA	lncRNA	novel transcript	20	45435272	45448325	-1
ENSG00000127084.17	0.355876	1.63576	8.29534	0.0039747	0.048977	ENSG00000127084	FGD3	89846	protein_coding	protein_coding	FYVE, RhoGEF and PH domain containing 3 [Source:HGNC Symbol;Acc:HGNC:16027]	9	92947523	93036236	1
ENSG00000182481.8	-0.253538	4.53316	8.292	0.00398201	0.048977	ENSG00000182481	KPNA2	3838	protein_coding	protein_coding	karyopherin subunit alpha 2 [Source:HGNC Symbol;Acc:HGNC:6395]	17	68035636	68047364	1
ENSG00000162851.7	-0.266278	2.54018	8.29222	0.00398153	0.048977	ENSG00000162851	TFB2M	64216	protein_coding	protein_coding	transcription factor B2, mitochondrial [Source:HGNC Symbol;Acc:HGNC:18559]	1	246540561	246566261	-1
ENSG00000122824.10	-0.281356	3.76828	8.2919	0.00398224	0.048977	ENSG00000122824	NUDT10	170685	protein_coding	protein_coding	nudix hydrolase 10 [Source:HGNC Symbol;Acc:HGNC:17621]	X	51332231	51337525	1
ENSG00000130720.12	0.683688	1.28116	8.28732	0.00399228	0.0490171	ENSG00000130720	FIBCD1	84929	protein_coding	protein_coding	fibrinogen C domain containing 1 [Source:HGNC Symbol;Acc:HGNC:25922]	9	130902438	130939286	-1
[truncated: 40 more rows]

## Sheet: AD_vs_CTRL_APOE4
gene_version	logFC	logCPM	LR	PValue	FDR	ensembl_gene_id	hgnc_symbol	entrezgene	gene_biotype	transcript_biotype	description	chromosome_name	start_position	end_position	strand
[truncated: 664 more rows]

## Sheet: Dem_vs_nonDem_nonCarrier
gene_version	logFC	logCPM	LR	PValue	FDR	ensembl_gene_id	hgnc_symbol	entrezgene	gene_biotype	transcript_biotype	description	chromosome_name	start_position	end_position	strand
[truncated: 821 more rows]

[truncated: 2 more sheets: Dem_vs_nonDem_APOE4, MSBB_transcript_correlations]
